# Supplementary material for: A phospho-dawn of protein modification anticipates light onset in the picoeukaryote Ostreococcus tauri
Source: J Exp Bot. 2023 Jul 22;74(18):5514–31. doi: 10.1093/jxb/erad290 (PMC10540734; doi:10.1093/jxb/erad290)
Supplement: erad290_suppl_supplementary_table_S1 [file erad290_suppl_supplementary_table_s1.xlsx]

## Sheet: Key LD Proteins
Title	Description
Accession	Protein description (as in database downloaded from NCBI )
Peptide.count	Total number of peptides identified for a given protein
Peptides.used.for.quantitation	Total number of unique peptide identified for a given protein
Confidence.score	Protein Mascot score
otid	Ostreococcus tauri gene ID
Description	Protein description (as in database downloaded from NCBI )
Normalised abundance	Protein intensity normalised to a reference LC-MS run (ratio median intensity of a run vs median intensity of the reference LC-MS run)
Raw abundance	Sum of the unique peptide intensity composing a given protein
MFACC	Gene Ontology; Molecular Function accession number
MFName	Gene Ontology; Molecular Function description
BPACC	Gene Ontology; Biological process accession number
BPName	Gene Ontology; Biological process description
CCACC	Gene Ontology; Cellular compartment accession number
CCName	Gene Ontology; Cellular compartment description
INTERPROACC	InterPro accession number
INTERPROName	InterPro description
peak	Associated time where the mean intensity is maximum
trough	Associated time where the mean intensity is minimum
Fold Change
Directional Fold Change	max:mean	Ratio of the mean maximum intensity over global mean
	mean:min	Ratio of the global mean intensity over the mean minimum intensity
2 way ANOVA	pvalue	ANOVA pvalue calculated arcsinh transformed (to normalise distribution) of intensity. Zero intensity values treated as null.
	FDR	pvalue corrected using Benjamini Hochberg
3rd order Polynomial	pvalue	3rd order polynomial regression on arcsinh transformed intensities. Zero intensity values treated as null.
	FDR	pvalue corrected using Benjamini Hochberg
MaxTOST	pvalue	Maximum p-value from pairwise time comparisons with Two one-sided test at a epsilon 0f 0.3 (30% difference from the mean).
Cluster	Associated cluster number, from hierarchical clustering into P1-P8
Mean of normalised abundance
Standard deviation of normalised abundance
Standard error of normalised abundance
Mean of asinh normalised abundance
Standard deviation of asinh normalised abundance
Standard error of asinh normalised abundance
Mean of log normalised abundance
Standard deviation of log normalised abundance
Standard error of log normalised abundance

## Sheet: LD Proteins
						Normalised abundance																														Raw abundance
						0	0	0	0	0	4	4	4	4	5	8	8	8	8	8	12	12	12	12	12	16	16	16	16	16	20	20	20	20	20	0	0	0	0	0	4	4	4	4	4	8	8	8	8
Accession	Peptide.count	Peptides.used.for.quantitation	Confidence.score	otid	Description	X140130_o1_07_so130116_ot_LD.R1.zt00	X140130_o1_09_so130116_ot_LD.R2.zt00	X140130_o1_19_so130116_ot_LD.R3.zt00	X140130_o1_24_so130116_ot_LD.R4.zt00	X140130_o1_26_so130116_ot_LD.R5.zt00	X140130_o1_06_so130116_ot_LD.R1.zt04	X140130_o1_13_so130116_ot_LD.R2.zt04	X140130_o1_18_so130116_ot_LD.R3.zt04	X140130_o1_23_so130116_ot_LD.R4.zt04	X140130_o1_31_so130116_ot_LD.R5.zt04	X140130_o1_03_so130116_ot_LD.R1.zt08	X140130_o1_10_so130116_ot_LD.R2.zt08	X140130_o1_15_so130116_ot_LD.R3.zt08	X140130_o1_25_so130116_ot_LD.R4.zt08	X140130_o1_30_so130116_ot_LD.R5.zt08	X140130_o1_04_so130116_ot_LD.R1.zt12	X140130_o1_12_so130116_ot_LD.R2.zt12	X140130_o1_14_so130116_ot_LD.R3.zt12	X140130_o1_20_so130116_ot_LD.R4.zt12	X140130_o1_27_so130116_ot_LD.R5.zt12	X140130_o1_02_so130116_ot_LD.R1.zt16	X140130_o1_08_so130116_ot_LD.R2.zt16	X140130_o1_16_so130116_ot_LD.R3.zt16	X140130_o1_21_so130116_ot_LD.R4.zt16	X140130_o1_28_so130116_ot_LD.R5.zt16	X140130_o1_05_so130116_ot_LD.R1.zt20	X140130_o1_11_so130116_ot_LD.R2.zt20	X140130_o1_17_so130116_ot_LD.R3.zt20	X140130_o1_22_so130116_ot_LD.R4.zt20	X140130_o1_29_so130116_ot_LD.R5.zt20	X140130_o1_07_so130116_ot_LD.R1.zt00.1	X140130_o1_09_so130116_ot_LD.R2.zt00.1	X140130_o1_19_so130116_ot_LD.R3.zt00.1	X140130_o1_24_so130116_ot_LD.R4.zt00.1	X140130_o1_26_so130116_ot_LD.R5.zt00.1	X140130_o1_06_so130116_ot_LD.R1.zt04.1	X140130_o1_13_so130116_ot_LD.R2.zt04.1	X140130_o1_18_so130116_ot_LD.R3.zt04.1	X140130_o1_23_so130116_ot_LD.R4.zt04.1	X140130_o1_31_so130116_ot_LD.R5.zt04.1	X140130_o1_03_so130116_ot_LD.R1.zt08.1	X140130_o1_10_so130116_ot_LD.R2.zt08.1	X140130_o1_15_so130116_ot_LD.R3.zt08.1	X140130_o1_25_so130116_ot_LD.R4.zt08.1
ot|OT_ostta07g01205|gb|CAL54382.1	5	5	420.96	OT_ostta07g01205	Enamine/imine deaminase YjgF-like Endoribonuclease L-PSP TIGR00004: reactive intermediate/imine deaminase TRANSLATION INITIATION INHIBITOR RIBONUCLEASE UK114 Uncharacterized protein family UPF0076 signature. [O. tauri]	1.14431e+06	4.69272e+06	661371	865294	4.41573e+06	588761	647809	711685	714143	509473	817073	5.15266e+06	5.72414e+06	951467	6.57166e+06	6.16779e+06	729696	6.58979e+06	5.14521e+06	618325	676528	653630	629790	758613	502092	6.2572e+06	1.25563e+06	5.33684e+06	5.32336e+06	679738	1.5178e+06	4.39115e+06	655067	876203	4.83835e+06	605549	393144	573510	586586	283689	833814	6.87174e+06	6.28247e+06	1.17554e+06
ot|OT_ostta04g04830|gb|CAL51905.1	7	7	437.57	OT_ostta04g04830	Pyridine nucleotide-disulphide oxidoreductase, class I, active site FAD-dependent pyridine nucleotide reductase signature Pyridine nucleotide disulphide reductase class-I signature Pyridine nucleotide-disulphide oxidoreductase, dimerisatio [O. tauri	1.9118e+06	2.63682e+06	1.23342e+06	1.28647e+06	2.48565e+06	1.72159e+06	1.61024e+06	1.48879e+06	1.18572e+06	1.58925e+06	2.28977e+06	2.46247e+06	2.25087e+06	1.61032e+06	2.30077e+06	2.43742e+06	1.40856e+06	2.93109e+06	2.01509e+06	1.20738e+06	1.41405e+06	1.34086e+06	1.39154e+06	1.7577e+06	1.02919e+06	2.391e+06	2.12396e+06	1.98361e+06	2.96483e+06	1.38363e+06	2.53579e+06	2.46737e+06	1.22167e+06	1.30269e+06	2.72355e+06	1.77068e+06	977229	1.19973e+06	973935	884939	2.33669e+06	3.28403e+06	2.47042e+06	1.98956e+06
ot|OT_ostta04g01400|gb|CEF97497.1	2	2	77.84	OT_ostta04g01400	Manganese/iron superoxide dismutase, binding site Manganese superoxide dismutase signature MnSOD_FeSOD Iron/manganese superoxide dismutases, C-terminal domain Iron/manganese superoxide dismutases, alpha-hairpin domain SUPEROXIDE DISMUTASE [O. tauri]	581499	1.00743e+06	465721	509458	762742	228650	593816	366185	434652	524608	440358	589250	528917	463278	598526	725794	593552	833444	645937	426921	352458	332087	243478	291819	273921	754185	635550	621292	943269	505104	771294	942686	461282	515881	835742	235169	360377	295089	357016	292117	449380	785841	580508	572383
ot|PsaC|gb|CAL36336.1	5	5	414.89	PsaC	PsaC 4Fe-4S dicluster domain PS_I_psaC: photosystem I iron-sulfur protein PsaC SUBFAMILY NOT NAMED 4Fe-4S ferredoxin-type iron-sulfur binding region signature. Photosystem I iron-sulfur center [psaC]. 4Fe-4S ferredoxin-type iron-sulfur bin [O. tauri	1.7669e+07	1.78092e+07	1.38708e+07	1.32482e+07	1.59981e+07	9.09852e+06	1.56202e+07	9.76539e+06	1.18409e+07	1.13719e+07	1.26923e+07	1.42096e+07	1.57415e+07	1.27438e+07	1.40686e+07	1.61477e+07	1.54528e+07	1.79579e+07	1.63278e+07	1.42349e+07	1.07024e+07	1.23898e+07	8.75253e+06	9.214e+06	8.46989e+06	1.52534e+07	1.54322e+07	1.27374e+07	1.56094e+07	7.75847e+06	2.3436e+07	1.66647e+07	1.37385e+07	1.34152e+07	1.75293e+07	9.35796e+06	9.47964e+06	7.86941e+06	9.72594e+06	6.33223e+06	1.29524e+07	1.89503e+07	17276958	1.5745e+07
ot|OT_ostta04g02490|gb|CAL51665.1	3	3	159.53	OT_ostta04g02490	Sodium/sulphate symporter dass: transporter, divalent anion:Na+ symporter (DASS) family Sodium:sulfate symporter transmembrane region SOLUTE CARRIER FAMILY 13 MEMBER DICARBOXYLATE TRANSPORTER 1, CHLOROPLASTIC Region of a membrane-bound pro [O. tauri	69857	85848	71676.6	81887.8	60047.7	40105.8	50015.6	54821.8	55664.7	35920.3	37947.7	78258.7	66497.9	77792.6	42350.5	47677.4	64224.3	63892.8	74747.8	67188.1	47456.7	85018.8	48066.2	42642.9	91705.7	65507.2	52127.2	70105.8	95471.2	59549.2	92657.7	80331.1	70993.4	82920.2	65794.8	41249.4	30353.7	44178	45722.2	20001.5	38725.3	104368	72984.1	96113.3
ot|OT_ostta02g00130|gb|CEG00904.1	8	8	434.3	OT_ostta02g00130	Pyridine nucleotide-disulphide oxidoreductase, class I, active site Pyridine nucleotide disulphide reductase class-I signature FAD-dependent pyridine nucleotide reductase signature gluta_reduc_2: glutathione-disulfide reductase Pyridine nu [O. tauri	547965	716267	796307	585209	712536	510290	593448	620905	872673	614657	671191	877327	668397	725161	695092	712508	774201	856185	762001	613486	577133	683417	640838	708259	704009	673980	656450	796251	883572	720069	726816	670237	788717	592587	780731	524841	360154	500355	716800	342259	684944	1.17003e+06	733592	895941
ot|OT_ostta05g00800|gb|CAL53836.1	4	4	218.45	OT_ostta05g00800	Photosystem I PsaG/PsaK protein Photosystem I psaG / psaK Photosystem I psaG and psaK proteins signature. [O. tauri]	1.5261e+06	1.8983e+06	1.57087e+06	1.50947e+06	1.84667e+06	1.75349e+06	1.94871e+06	1.73307e+06	1.83755e+06	1.45337e+06	1.63931e+06	2.02317e+06	1.84082e+06	2.02797e+06	1.73825e+06	1.71489e+06	1.76971e+06	1.83177e+06	1.7389e+06	1.6964e+06	1.76129e+06	1.47669e+06	1.89454e+06	1.58954e+06	2.10459e+06	1.62724e+06	1.79138e+06	1.79345e+06	2.24842e+06	1.8466e+06	2.0242e+06	1.77631e+06	1.55589e+06	1.5285e+06	2.02341e+06	1.80349e+06	1.18264e+06	1.39659e+06	1.50934e+06	809281	1.6729e+06	2.69816e+06	2.02037e+06	2.50557e+06
ot|OT_ostta05g00250|gb|CEF97815.1	2	2	90.45	OT_ostta05g00250	AMP-dependent synthetase/ligase AMP-binding enzyme FAMILY NOT NAMED LETHAL (2) 44DEA, ISOFORM D Putative AMP-binding domain signature. Acetyl-CoA synthetase-like [O. tauri]	153431	196933	175545	183835	192098	170578	177902	265973	207625	109438	178359	182295	154775	173464	165805	217318	189180	235960	200117	152414	209969	167037	218556	212278	184856	171100	178292	196470	230996	100216	203509	184278	173872	186152	210483	175441	107966	214334	170540	60938.2	182014	243115	169872	214316
ot|AtpF|gb|CAL36371.1	11	10	600.61	AtpF	AtpF Coil ATP synthase B/B' CF(0) ATP synthase subunit b [atpF]. [O. tauri]	9.93122e+06	1.0673e+07	8.86275e+06	8.95686e+06	1.00578e+07	9.96043e+06	1.09491e+07	1.26262e+07	9.89287e+06	6.88724e+06	1.16965e+07	9.77795e+06	9.56141e+06	9.34351e+06	9.14652e+06	9.91031e+06	1.06457e+07	1.01779e+07	1.12725e+07	9.56795e+06	1.00147e+07	9.18902e+06	9.80548e+06	1.07796e+07	9.01162e+06	1.02363e+07	1.06355e+07	9.87885e+06	1.13421e+07	5.92446e+06	1.31727e+07	9.98713e+06	8.77827e+06	9.06979e+06	1.10204e+07	1.02444e+07	6.64482e+06	1.01748e+07	8.12585e+06	3.83502e+06	1.19362e+07	1.30402e+07	1.0494e+07	1.1544e+07
ot|OT_ostta04g02230|gb|CEF97561.1	4	3	198.24	OT_ostta04g02230	Coil [O. tauri]	373544	449453	318498	372304	377019	437615	556226	505092	452316	150358	378015	361937	369120	355685	387138	295118	412307	419662	414443	330737	359381	359198	382538	443419	315430	379087	443468	386072	481752	190467	495465	420570	315462	376998	413102	450093	337565	407027	371525	83723.5	385761	482691	405124	439451
ot|OT_ostta06g03820|gb|CEF98481.1	3	3	128.41	OT_ostta06g03820	Glutamine amidotransferase AIR synthase related protein, N-terminal domain CobB/CobQ-like glutamine amidotransferase domain AIR synthase related protein, C-terminal domain FGAM_synt: phosphoribosylformylglycinamidine synthase PHOSPHORIBOSY [O. tauri	135354	129893	109825	110009	137125	117504	87330.7	127571	115943	74159.9	137000	107886	83149.5	103848	115638	138940	108760	120442	119871	97135.8	138317	121940	100377	120687	97552.6	124017	160877	107872	131242	55784	179532	121546	108779	111396	150249	120854	52999.6	102803	95233.9	41294.4	139807	143880	91259.9	128304
ot|OT_ostta05g00490|gb|CAL53805.1	2	1	49.31	OT_ostta05g00490	Aminoacyl-tRNA synthetase, class 1a, anticodon-binding Methionyl-tRNA synthetase signature metG: methionine--tRNA ligase tRNA synthetases class I (M) SUBFAMILY NOT NAMED ISOLEUCYL, LEUCYL, TYROSYL, VALYL AND METHIONYL-TRNA SYNTHETASES Anti [O. tauri	57366.9	56583.2	60441.6	54161.2	57387.4	53517.7	53200.2	81478.9	54441.7	25155.2	62129.4	65668.8	47245.1	49943.1	38703.4	53023.4	36817.2	60914.9	66925.8	46811.7	44746.5	59635	52890	56429.5	40992.7	50117.2	69652.8	52861.8	52840.9	20850.7	76090.9	52947	59865.5	54844	62879.8	55043.7	32286.3	65659.5	44717.6	14007.1	63402.4	87577.9	51853.4	61705
ot|OT_ostta13g03020|gb|CEG00234.1	3	3	114.5	OT_ostta13g03020	Rieske iron-sulphur protein Rieske 2Fe-2S subunit signature Ubiquinol cytochrome reductase transmembrane region Rieske_proteo: ubiquinol-cytochrome c reductase, iron-sulfur subunit Rieske [2Fe-2S] domain CYTOCHROME B-C1 COMPLEX SUBUNIT RIE [O. tauri	556830	495879	405349	406654	573322	493262	535918	477434	451329	305309	659898	468431	535642	505141	462176	728107	593893	609439	465851	477274	585694	553225	522460	548628	503364	596717	661011	557714	517784	331541	738574	464012	401485	411781	628194	507327	325240	384739	370715	170005	673419	624714	587889	624105
ot|OT_ostta16g00290|gb|CAL58022.1	3	3	107.07	OT_ostta16g00290	Inorganic pyrophosphatase INORGANIC PYROPHOSPHATASE Inorganic pyrophosphatase signature. [O. tauri]	278255	260178	218311	225744	314015	284308	331794	310993	258915	160519	329858	311033	311455	308505	306817	391612	373658	340726	318785	245422	294361	312166	307850	336837	302315	266401	419833	283548	313810	135782	369075	243458	216230	228591	344069	292415	201360	250613	212669	89381.9	336617	414803	341834	381160
ot|OT_ostta15g00150|gb|CEG01654.1	5	4	325.29	OT_ostta15g00150	Nucleoside diphosphate kinase Nucleoside diphosphate kinase signature NDK NUCLEOSIDE DIPHOSPHATE KINASE Nucleoside diphosphate kinases active site. Nucleoside diphosphate kinase [ndk]. Nucleoside diphosphate kinase, NDK [O. tauri]	1.42498e+06	1.47051e+06	1.10708e+06	1.07701e+06	1.31279e+06	1.38672e+06	1.53286e+06	1.51689e+06	1.37691e+06	611014	1.65673e+06	1.59925e+06	1.62669e+06	1.47443e+06	1.61348e+06	1.64094e+06	1.64878e+06	1.76582e+06	1.28777e+06	1.20899e+06	1.46952e+06	1.7973e+06	1.3432e+06	1.6434e+06	1.38242e+06	1.61505e+06	1.60127e+06	1.5496e+06	1.24669e+06	641563	1.89008e+06	1.37601e+06	1.09653e+06	1.09059e+06	1.43844e+06	1.42627e+06	930267	1.22238e+06	1.13098e+06	340231	1.69067e+06	2.1328e+06	1.78536e+06	1.82167e+06
ot|OT_ostta15g01280|gb|CAL57548.1	2	2	192.97	OT_ostta15g01280	FAMILY NOT NAMED [O. tauri]	709907	701035	587880	495866	625887	689310	592775	506274	579444	300500	781439	784885	668274	668246	572255	788362	679141	691645	670841	657398	733482	673413	667788	586332	643451	595211	686895	610094	616630	254537	941614	655985	582276	502118	685789	708965	359745	407980	475947	167327	797450	1.04675e+06	733458	825622
ot|OT_ostta17g02180|gb|CEG00641.1	4	4	248.17	OT_ostta17g02180	Coil [O. tauri]	701557	823587	520109	684712	622707	588756	596028	615650	713253	262017	699729	1.01517e+06	753984	729741	715480	826710	825922	703594	652187	684956	636493	834545	691770	758920	764893	706962	779695	552338	719633	287163	930539	770660	515151	693345	682305	605544	361719	496120	585855	145899	714067	1.35386e+06	827527	901599
ot|OT_ostta04g01150|gb|CEF97476.1	12	11	638.21	OT_ostta04g01150	Coil [O. tauri]	1.7792e+06	1.75235e+06	1.52403e+06	1.55916e+06	1.68114e+06	1.43509e+06	1.6052e+06	1.59859e+06	1.50361e+06	888644	1.81678e+06	1.92435e+06	1.78493e+06	1.5996e+06	1.60183e+06	1.65964e+06	2.15917e+06	1.8467e+06	1.81213e+06	1.63799e+06	1.70209e+06	1.7934e+06	1.43433e+06	1.61322e+06	1.60111e+06	1.84877e+06	1.84927e+06	1.62282e+06	1.86719e+06	1.03762e+06	2.35992e+06	1.63974e+06	1.50951e+06	1.57882e+06	1.84203e+06	1.47601e+06	974171	1.28822e+06	1.23504e+06	494823	1.854e+06	2.56638e+06	1.95903e+06	1.97632e+06
ot|OT_ostta05g02820|gb|CEF98016.1	2	1	59.33	OT_ostta05g02820	Oligosaccharyl transferase, STT3 subunit Oligosaccharyl transferase STT3 subunit DOLICHYL-DIPHOSPHOOLIGOSACCHARIDE--PROTEIN GLYCOSYLTRANSFERASE SUBUNIT STT3B 60S RIBOSOMAL PROTEIN L35 Region of a membrane-bound protein predicted to be embe [O. tauri	25091.2	44855	23844.1	34933.6	27442.9	28189.4	32665.3	30563.5	25164.1	6339.35	28050.7	26507	19679	29909.1	25160.2	29658.5	27881.3	35368.5	26864.7	26154	28894	27510.5	24802.1	23039.4	26276	22490.6	28076.6	18489.2	23732.4	4833.21	33280.7	41972.4	23616.9	35374.1	30069.4	28993.2	19824	24629.5	20669.4	3529.93	28625.4	35350.5	21598.5	36952.9
ot|OT_ostta12g02920|gb|CEF99979.1	5	5	303	OT_ostta12g02920	ml(L22 cytoplasmic large ribosome subunit-from:Ot12g02950)gb(Ribosomal protein L22e) Ribosomal L22e protein family 60S RIBOSOMAL PROTEIN L22 [O. tauri]	1.24053e+06	1.35237e+06	1.08218e+06	1.12939e+06	1.2673e+06	1.31287e+06	1.30504e+06	1.23856e+06	1.14184e+06	594275	1.12925e+06	1.28441e+06	1.24625e+06	1.14482e+06	1.22919e+06	1.34956e+06	1.04823e+06	1.42497e+06	1.23371e+06	1.09912e+06	1.12134e+06	1.03814e+06	1.0236e+06	995067	1.02145e+06	1.25428e+06	1.20758e+06	1.01917e+06	1.11791e+06	521874	1.64543e+06	1.26546e+06	1.07186e+06	1.14363e+06	1.38859e+06	1.35031e+06	792007	998093	937893	330909	1.15239e+06	1.71293e+06	1.36781e+06	1.41444e+06
ot|OT_ostta18g01550|gb|CEG00767.1	3	3	115.53	OT_ostta18g01550	NmrA-like NmrA-like family SUBFAMILY NOT NAMED NITROGEN METABOLIC REGULATION PROTEIN NMR-RELATED NAD(P)-binding Rossmann-fold domains [O. tauri]	233538	294174	273917	236009	295906	271155	343322	289739	295687	85185.6	287926	239762	199018	224406	212244	277479	278052	354589	315082	222848	254173	248048	240149	221714	235345	254377	361914	255203	305840	77249.6	309762	275270	271306	238985	324226	278887	208357	233485	242873	47433.8	293825	319753	218430	277256
ot|OT_ostta09g03500|gb|CEF99163.1	2	1	85.25	OT_ostta09g03500	Coil [O. tauri]	100828	88733	74381.4	73805.2	99047.3	88515.7	94612.8	96102.4	83617.9	32724.1	121771	97496	95949.2	100976	96192.6	115478	112142	103302	86700.5	78431.7	97585.3	93218.2	82526.8	105288	72106	107951	117387	86186.7	104524	25500.9	133737	83030.8	73672.4	74735.7	108527	91039.7	57419	77443.9	68682.5	18221.7	124266	130024	105308	124756
ot|OT_ostta03g03930|gb|CAL53037.1	2	1	81.77	OT_ostta03g03930	P-loop containing nucleoside triphosphate hydrolase AIG1 family TRANSLOCASE OF CHLOROPLAST 33, CHLOROPLASTIC-RELATED GTPASE, IMAP FAMILY MEMBER-RELATED P-loop containing nucleoside triphosphate hydrolases [O. tauri]	386861	394685	315349	308697	387030	294773	421459	405219	297836	72979.1	433733	331994	331454	311582	337755	396360	463115	414394	331539	282279	376923	389118	339856	400294	309597	423391	504512	351801	398469	75464.1	513129	369321	312343	312589	424072	303179	255777	326545	244638	40636.9	442620	442757	363784	384962
ot|OT_ostta14g00870|gb|CEG02013.1	2	2	108.43	OT_ostta14g00870	Proteasome component (PCI) domain motif in proteasome subunits, Int-6, Nip-1 and TRIP-15 PCI domain 26S PROTEASOME NON-ATPASE REGULATORY SUBUNIT 13 \\"Winged helix\"\" DNA-binding domain [O. tauri]"	54095.4	42085.4	43545.2	42011.1	38703.3	43768.6	45070.5	58859.2	55022.8	8396.04	46535	57505.1	41201.4	47423.6	47019.1	65249.7	52204.1	55813.2	54213.3	42090.6	50835.1	51535.8	39870.6	40719.8	50093.4	56449.5	56596.5	48819.3	68619.3	5183.72	71751.7	39380.9	43130.2	42540.8	42407.5	45016.6	27352.6	47431.5	45194.9	4675.16	47488.5	76690.6	45220.2	58592.1
ot|OT_ostta08g03230|gb|CAL55052.1	3	3	162.4	OT_ostta08g03230	Helicase, C-terminal DEAD-like helicases superfamily helicase superfamily c-terminal domain DEAD/DEAH box helicase Helicase conserved C-terminal domain FAMILY NOT NAMED ATP-DEPENDENT RNA HELICASE RHLE-RELATED DEAD-box subfamily ATP-depende [O. tauri	232568	296723	202390	210002	224106	269097	301826	266898	260594	29635.1	250404	224522	204871	215591	207721	227197	248830	215124	230455	194208	234951	203245	193192	228223	206676	243408	232619	224947	266582	29370.2	308476	277655	200461	212649	245555	276770	183173	215079	214048	16501.7	255535	299429	224855	266364
ot|OT_ostta05g04370|gb|CEF98131.1	3	3	171.62	OT_ostta05g04370	ABC-2 type transporter ATPases associated with a variety of cellular activities ABC transporter ATP-BINDING CASSETTE TRANSPORTER ATP-binding cassette, ABC transporter-type domain profile. P-loop containing nucleoside triphosphate hydrolase [O. tauri	80749.4	168833	99953.4	89801.2	88833.8	103759	125548	75159.3	86797.3	34305	129340	98477.9	68876.2	84723.4	62368.9	107171	71811.1	60926.5	74124.6	62190.9	130393	143690	76833.1	52339.4	64221.9	74783.6	146605	122988	153248	38867.4	107105	157983	99000.7	90933.4	97335.9	106718	76192.7	60566.9	71294	19102	131990	131333	75594.4	104676
ot|OT_ostta12g00330|gb|CEF99772.1	2	2	98.6	OT_ostta12g00330	Prefoldin, subunit 3 Coil Prefoldin subunit PREFOLDIN SUBUNIT 3 [O. tauri]	64942.9	205302	82028.4	69622.9	64917.2	126511	151070	73209.1	65413.9	16320.1	155753	49674.8	55279.8	43340.1	55493	84870	68304.1	40340.1	91180.5	54424.9	171813	187489	52856.4	59010.4	52368.2	67532.2	201089	75270.3	106068	4440.52	86139.7	192108	81246.5	70500.7	71130.3	130119	91681.8	58995.4	53730	9087.52	158944	66247.8	60671.8	53546.9
ot|OT_ostta08g01410|gb|CEG01420.1	5	5	268.09	OT_ostta08g01410	Region of a membrane-bound protein predicted to be embedded in the membrane. [O. tauri]	494284	458503	359378	421580	454132	421919	505460	299603	395061	231291	445983	500328	412713	415556	426467	452836	521022	300983	463394	334233	506966	410585	376799	397795	408208	483907	603922	517037	555955	346794	655614	429038	355953	426895	497596	433950	306755	241435	324497	128790	455121	667252	452969	513422
ot|OT_ostta18g01350|gb|CAL58597.1	17	17	896.04	OT_ostta18g01350	Mitochondrial substrate/solute carrier Mitochondrial carrier protein signature FAMILY NOT NAMED MITOCHONDRIAL PHOSPHATE CARRIER PROTEIN Solute carrier (Solcar) repeat profile. [O. tauri]	4.21598e+06	4.32502e+06	3.79662e+06	4.04737e+06	4.29336e+06	4.01603e+06	4.51359e+06	3.84929e+06	4.14015e+06	3.07388e+06	5.01563e+06	4.43639e+06	4.1323e+06	4.07441e+06	4.22247e+06	4.62542e+06	5.21322e+06	4.08803e+06	4.26088e+06	3.76352e+06	5.10479e+06	4.24677e+06	4.08308e+06	4.95602e+06	4.25206e+06	4.98175e+06	5.90026e+06	4.30619e+06	5.39578e+06	3.3972e+06	5.59204e+06	4.04708e+06	3.76043e+06	4.09839e+06	4.70427e+06	4.13054e+06	2.73923e+06	3.10194e+06	3.40066e+06	1.71163e+06	5.1184e+06	5.91651e+06	4.53536e+06	5.03396e+06
ot|OT_ostta10g00300|gb|CEF99267.1	6	6	228.97	OT_ostta10g00300	Chaperonin Cpn60 Coil 60kDa chaperonin signature TCP-1/cpn60 chaperonin family GroEL: chaperonin GroL CHAPERONIN Chaperonins cpn60 signature. 60 kDa chaperonin [groL]. GroEL-intermediate domain like GroEL equatorial domain-like GroEL apica [O. tauri	619052	603202	669149	540610	653629	468953	618158	544137	627528	535322	598470	590689	524591	537256	455696	491740	618361	622210	546735	473331	503817	564881	456109	492520	438554	530520	660105	482945	520113	399848	821105	564438	662771	547426	716187	482325	375150	438491	515442	298083	610732	787761	575759	663784
ot|OT_ostta10g00810|gb|CEF99303.1	3	3	165.25	OT_ostta10g00810	G-protein beta WD-40 repeat G protein beta WD-40 repeat signature WD40 repeats WD domain, G-beta repeat WD40 REPEAT PROTEIN Trp-Asp (WD) repeats signature. Trp-Asp (WD) repeats circular profile. Trp-Asp (WD) repeats profile. WD40 repeat-li [O. tauri	199286	230302	181192	174661	200852	194327	238877	228035	182150	167881	230551	203666	209665	217769	182901	221159	211976	219228	215375	175767	206211	237475	212721	195176	149266	177187	191276	203349	217715	131699	264331	215502	179465	176863	220075	199869	144971	183761	149615	93481.1	235274	271615	230115	269055
ot|OT_ostta06g00580|gb|CEF98227.1	3	3	101.38	OT_ostta06g00580	Spermidine/spermine synthases family Spermine/spermidine synthase THERMOSPERMINE SYNTHASE ACAULIS5 SPERMIDINE/SPERMINE SYNTHASE Spermidine synthase [speE]. Spermidine/spermine synthases family profile. S-adenosyl-L-methionine-dependent met [O. tauri	446377	824423	506342	386588	480385	477267	495729	604875	556321	378377	526604	454290	387790	395903	363001	391911	426767	498032	479454	368457	453717	370315	397855	452909	349965	451002	413509	391879	464598	211937	592070	771443	501516	391462	526361	490876	300850	487437	456953	210691	537394	605854	425615	489141
ot|OT_ostta11g00330|gb|CEF99527.1	4	4	186.51	OT_ostta11g00330	FAMILY NOT NAMED PGR5-LIKE PROTEIN 1A, CHLOROPLASTIC-RELATED Region of a membrane-bound protein predicted to be embedded in the membrane. [O. tauri]	448464	644829	467667	459563	514162	493370	541690	584507	571038	414416	617508	539349	516390	492465	386500	504891	473289	615840	506712	401322	494893	530787	481608	481733	388681	528055	592771	519033	505812	297119	594839	603391	463209	465357	563372	507438	328742	471023	469042	230759	630161	719292	566758	608443
ot|OT_ostta08g00260|gb|CEG01329.1	2	2	64.47	OT_ostta08g00260	Short-chain dehydrogenase/reductase SDR Glucose/ribitol dehydrogenase family signature short chain dehydrogenase SUBFAMILY NOT NAMED NAD(P)-binding Rossmann-fold domains [O. tauri]	40753.5	66204.1	78861.2	50887.4	50931.4	46114.4	59953.3	78007.5	55721	31507.4	40861	73109.1	41748.3	53418.8	49949.7	47178.7	49352.4	53223.5	45100.2	61864.9	47459.2	45682	52982.3	50010.9	50385.5	39922.7	39275.5	47253.6	43915.7	23390.3	54055.1	61949.6	78109.5	51529	55806	47429.3	36384.7	62862.1	45768.4	17544.3	41698.2	97500.5	45820.4	65999.2
ot|OT_ostta04g01660|gb|CEF97518.1	2	2	71.27	OT_ostta04g01660	Aminoacyl-tRNA synthetase, class Ia Coil tRNA synthetases class I (I, L, M and V) leuS_arch: leucine--tRNA ligase Anticodon-binding domain of tRNA tRNA synthetases class I (M) ISOLEUCYL, LEUCYL, TYROSYL, VALYL AND METHIONYL-TRNA SYNTHETASE [O. tauri	164671	186840	193343	162948	202199	154356	175641	188713	168529	132882	185406	164362	164048	167622	151467	189585	152453	185595	182625	174851	175424	172964	181953	187156	147910	165130	163227	182700	187571	153304	218418	174833	191500	165002	221551	158757	106594	152074	138427	73992.5	189204	219198	180049	207098
ot|OT_ostta03g04500|gb|CEF97265.1	22	22	2080.84	OT_ostta03g04500	[O. tauri]	2.15548e+08	205085230	199746426	1.9058e+08	2.07231e+08	1.57193e+08	1.99405e+08	1.81949e+08	1.67859e+08	9.23617e+07	1.89182e+08	1.42286e+08	1.56278e+08	1.39141e+08	1.62552e+08	1.60951e+08	1.9704e+08	1.68373e+08	1.90192e+08	1.70992e+08	2.00853e+08	1.78496e+08	1.83134e+08	2.13784e+08	1.72726e+08	1.9569e+08	241670864	1.91325e+08	2.25075e+08	115926233	285901335	1.91906e+08	197842548	1.92983e+08	2.27064e+08	1.61675e+08	1.21016e+08	1.46623e+08	137876846	5.14297e+07	1.93058e+08	189756846	1.71522e+08	1.71909e+08
ot|OT_ostta07g02040|gb|CEF98690.1	20	18	865.23	OT_ostta07g02040	Coil [O. tauri]	1.82978e+06	2.16137e+06	2.05419e+06	2.09307e+06	2.01473e+06	1.76323e+06	2.08484e+06	1.97861e+06	2.02704e+06	1.24331e+06	2.20969e+06	1.67743e+06	1.7261e+06	1.74256e+06	1.69341e+06	1.98739e+06	2.10056e+06	1.94134e+06	2.23324e+06	1.95758e+06	2.00391e+06	1.91978e+06	1.85422e+06	2.07706e+06	1.79789e+06	2.04121e+06	2.27731e+06	1.9055e+06	2.60165e+06	1.31437e+06	2.427e+06	2.02247e+06	2.03461e+06	2.11946e+06	2.20755e+06	1.81351e+06	1.26526e+06	1.59446e+06	1.66498e+06	692310	2.25496e+06	2.23707e+06	1.89447e+06	2.15294e+06
ot|OT_ostta07g03470|gb|CAL54603.1	4	4	186.69	OT_ostta07g03470	Protein of unknown function DUF3754 Coil Protein of unknown function (DUF3754) Region of a membrane-bound protein predicted to be embedded in the membrane. [O. tauri]	387153	430068	434428	425575	394523	368508	451101	377271	430971	220178	597289	312193	300215	335152	347004	366518	406432	399725	467110	361032	514646	403470	398021	509954	361619	384069	500620	434832	551919	149429	513516	402430	430287	430941	432282	379016	273765	304023	353993	122602	609527	416350	329497	414083
ot|OT_ostta11g00180|gb|CEF99515.1	9	8	509.88	OT_ostta11g00180	Carbohydrate binding module family 20 Coil Starch binding domain CBM20 (carbohydrate binding type-20) domain profile. Starch-binding domain-like Region of a membrane-bound protein predicted to be embedded in the membrane. [O. tauri]	704367	796055	1.03324e+06	958993	809589	733148	818349	955669	788124	542276	751317	728288	753273	729407	742367	736927	1.01851e+06	777253	1.06898e+06	1.0557e+06	774992	775125	879642	1.02739e+06	860324	796819	808918	835964	1.00586e+06	408877	934265	744898	1.02339e+06	971083	887073	754053	496642	770123	647353	301955	766711	971266	826747	901187
ot|OT_ostta07g01850|gb|CEF98674.1	9	7	441.47	OT_ostta07g01850	Coil Region of a membrane-bound protein predicted to be embedded in the membrane. [O. tauri]	771757	844793	735035	769781	818673	710134	812534	766207	752492	571224	755804	630060	721707	668027	681583	612664	928604	754651	961564	738904	799987	727748	725511	905216	684422	838529	800210	679283	856933	511228	1.02365e+06	790503	728029	779486	897026	730383	493114	617446	618085	318074	771291	840267	792103	825351
ot|OT_ostta15g00480|gb|CEG01684.1	8	8	384.91	OT_ostta15g00480	Target SNARE coiled-coil domain Coil SUBFAMILY NOT NAMED MYOSIN t-SNARE coiled-coil homology domain profile. Tropomyosin [O. tauri]	567597	574758	523971	460956	604675	511834	716916	505567	561801	248204	435355	493031	517389	484737	497402	436900	720252	372377	698668	593669	654982	533332	486453	568569	486099	599536	596169	493299	665331	206413	752856	537822	518976	466767	662547	526429	435084	407410	461455	138207	444275	657521	567855	598896
ot|OT_ostta07g02440|gb|CEF98720.1	3	3	206.64	OT_ostta07g02440	[O. tauri]	534208	622753	487387	476722	548233	567174	616208	634509	500468	266785	497212	487923	480308	447546	483130	435384	587550	388181	549852	451709	562107	496251	432812	600160	449092	525383	607110	454506	674810	193850	708569	582733	482741	482733	600703	583346	373966	511318	411077	148554	507400	650709	527157	552946
ot|OT_ostta07g01990|gb|CEF98687.1	3	3	112.46	OT_ostta07g01990	ATPase, F1 complex, epsilon subunit, mitochondrial Mitochondrial ATP synthase epsilon chain ATP SYNTHASE SUBUNIT EPSILON, MITOCHONDRIAL ATP SYNTHASE EPSILON CHAIN, MITOCHONDRIAL Epsilon subunit of mitochondrial F1F0-ATP synthase [O. tauri]	691892	806243	737480	725238	743854	739226	836597	849025	833115	592087	748278	644226	584315	655938	615187	697398	813537	708247	758185	635641	814165	685584	651036	783933	683240	728742	864558	707552	880984	668014	917720	754431	730450	734382	815047	760304	507717	684184	684308	329691	763610	859160	641309	810415
ot|OT_ostta02g01320|gb|CEG00973.1	5	5	246.74	OT_ostta02g01320	Heat shock protein 70 family Coil 70kDa heat shock protein signature Hsp70 protein HEAT SHOCK 70 KDA PROTEIN 6, CHLOROPLASTIC-RELATED HEAT SHOCK PROTEIN 70KDA Heat shock protein 70kD (HSP70), C-terminal subdomain Heat shock protein 70kD (H [O. tauri	3.15963e+06	3.90087e+06	3.42041e+06	3.33425e+06	3.36073e+06	3.5049e+06	4.04363e+06	4.02231e+06	4.72061e+06	2.09647e+06	3.65901e+06	3.17142e+06	2.82059e+06	2.65818e+06	2.82299e+06	2.64025e+06	3.58144e+06	2.67142e+06	3.41113e+06	3.43528e+06	3.3412e+06	2.91668e+06	2.48128e+06	2.83936e+06	2.66697e+06	2.94191e+06	3.4135e+06	2.86644e+06	4.2386e+06	2.36443e+06	4.19091e+06	3.65019e+06	3.38781e+06	3.37629e+06	3.68238e+06	3.60484e+06	2.45401e+06	3.24137e+06	3.87744e+06	1.16737e+06	3.73399e+06	4.22951e+06	3.09571e+06	3.28419e+06
ot|OT_ostta09g03020|gb|CEF99122.1	2	2	90.07	OT_ostta09g03020	Adenylylsulphate kinase apsK: adenylylsulfate kinase ADENYLSULFATE KINASE/SULFATE ADENYLTRANSFERASE Adenylyl-sulfate kinase [cysC]. P-loop containing nucleoside triphosphate hydrolases [O. tauri]	459182	516975	504517	470821	490511	450040	560324	575795	591542	272405	514276	436694	435429	410900	443518	430473	484221	483375	479238	409147	472311	419735	461717	442739	388147	438907	481366	464350	497889	392010	609055	483753	499709	476757	537456	462873	340051	464003	485884	151683	524814	582389	477900	507669
ot|OT_ostta07g01200|gb|CEF98627.1	9	9	429.21	OT_ostta07g01200	Fibrillarin Fibrillarin signature Nop17p RRNA 2-O-METHYLTRANSFERASE FIBRILLARIN Fibrillarin-like rRNA/tRNA 2'-O-methyltransferase [flpA]. S-adenosyl-L-methionine-dependent methyltransferases [O. tauri]	1.40486e+06	1.82033e+06	1.26748e+06	1.3435e+06	1.35811e+06	1.42945e+06	1.4704e+06	1.42882e+06	1.42605e+06	1.10135e+06	1.22902e+06	1.15667e+06	1.10075e+06	1.22277e+06	1.22371e+06	1.18349e+06	1.17835e+06	1.47412e+06	1.30849e+06	1.19089e+06	1.31918e+06	1.17966e+06	1.00706e+06	1.22806e+06	1.2506e+06	1.43796e+06	1.51416e+06	1.2319e+06	1.58969e+06	951349	1.86339e+06	1.70335e+06	1.2554e+06	1.36044e+06	1.48809e+06	1.47021e+06	892359	1.15141e+06	1.17134e+06	613264	1.2542e+06	1.54257e+06	1.20811e+06	1.51074e+06
ot|OT_ostta05g02450|gb|CEF97985.1	2	2	74.44	OT_ostta05g02450	Thrombospondin, type 1 repeat Coil Thrombospondin type-1 (TSP1) repeat profile. ARM repeat Region of a membrane-bound protein predicted to be embedded in the membrane. [O. tauri]	39561.6	43817.3	36358.5	31699.3	25217.5	20869.8	29516.7	40520.5	26721.1	8236.53	11187.9	24194.6	15461.5	33603.2	17018.6	20354.9	24202.4	28291.5	31856.3	30724.3	29222.7	23608.1	8703.87	21990.3	46967.3	30668.1	23721.6	20215.3	27848.6	5095.86	52474.1	41001.5	36012	32098.9	27631	21464.9	17913.2	32653.4	21948.3	4586.34	11417.2	32266.7	16969.7	41517
ot|OT_ostta03g00770|gb|CEF96997.1	3	3	85.56	OT_ostta03g00770	ml(eIF4G eI4F Cap binding complex-from:Ot03g00710)gb(MIF4-like, type 1/2/3) Coil Proline rich extensin signature Middle domain of eukaryotic initiation factor 4G (eIF4G) MIF4G domain EUKARYOTIC TRANSLATION INITIATION FACTOR 4 GAMMA MI doma [O. tauri	98482.8	104159	61107.8	78627.1	89463.5	127683	108698	117897	115794	32134.3	92237.9	87384.9	66422.5	83942.5	91693.2	94189.4	82425.3	109717	82690.3	96204.5	56363.7	71153.8	78067.4	69152.2	79454.3	86417.8	79754.2	89752.9	79657.6	71129.8	130627	97465.2	60525.3	79618.3	98025.9	131324	65967.1	95007.3	95111.5	17893.3	94127.8	116539	72901.3	103711
ot|OT_ostta11g03210|gb|CEF99744.1	2	2	98.3	OT_ostta11g03210	ml(eIF3l eIF3 Preinitiation complex (PIC)-from:Ot11g03420)gb(Translation initiation factor 3 complex subunit L) Coil RNA polymerase I-associated factor PAF67 EUKARYOTIC TRANSLATION INITIATION FACTOR 3 EUKARYOTIC TRANSLATION INITIATION FACT [O. tauri	111175	127841	119932	112576	98561.7	120765	128887	145565	140430	60805	149563	124653	122307	120707	104614	116671	150981	169138	135298	115798	117701	112572	127765	133075	122874	120682	124082	138963	155280	127249	147461	119626	118788	113995	107995	124209	78219.7	117303	115347	33858	152627	166241	134237	149135
ot|OT_ostta15g01350|gb|CAL57555.1	2	2	87.4	OT_ostta15g01350	Alcohol dehydrogenase superfamily, zinc-type Alcohol dehydrogenase GroES-like domain Zinc-binding dehydrogenase ALCOHOL DEHYDROGENASE RELATED ALCOHOL DEHYDROGENASE CLASS-3 Zinc-containing alcohol dehydrogenases signature. NAD(P)-binding Ro [O. tauri	606901	637104	723889	557282	639831	583370	666804	748940	680857	240100	790207	714251	750737	590933	703076	654758	755900	804522	831019	693102	736197	634441	733854	751083	594254	756615	760633	803414	839091	614471	804987	596162	716989	564308	701068	600004	404672	603531	559246	133695	806399	952546	823964	730101
ot|OT_ostta08g02960|gb|CEG01537.1	6	6	384.47	OT_ostta08g02960	Cyanobacterial aminoacyl-tRNA synthetase, CAAD domain CAAD domains of cyanobacterial aminoacyl-tRNA synthetase Region of a membrane-bound protein predicted to be embedded in the membrane. [O. tauri]	2.51704e+06	2.50655e+06	2.1385e+06	2.04525e+06	2.58585e+06	2.21619e+06	2.49908e+06	2.75665e+06	2.53943e+06	1.36661e+06	2.82967e+06	2.66028e+06	2.74422e+06	2.03728e+06	2.27379e+06	2.63956e+06	2.70794e+06	2.86537e+06	2.79696e+06	2.48156e+06	2.45472e+06	2.45418e+06	2.96733e+06	2.9991e+06	2.44046e+06	2.68561e+06	2.8084e+06	2.63446e+06	2.76752e+06	2.23727e+06	3.33858e+06	2.34547e+06	2.11812e+06	2.07103e+06	2.83334e+06	2.27938e+06	1.51665e+06	2.22144e+06	2.08585e+06	760971	2.88765e+06	3.54783e+06	3.01189e+06	2.51707e+06
ot|OT_ostta20g00410|gb|CEG00842.1	2	2	66.53	OT_ostta20g00410	Legume lectin, beta chain, Mn/Ca-binding site Legume lectins beta-chain signature. Concanavalin A-like lectins/glucanases [O. tauri]	53330.7	57070.8	44614.9	58709	59681.2	43297	63959.9	55833	42005.9	22114.5	40671.2	48568.3	49977.3	48758	50418.3	57513.8	62074.2	55018.4	68876.3	56993.2	48266.5	38968.6	50667.4	42018.9	52658.3	50145.6	53637.5	46914.7	66408	56318.6	70737.4	53403.2	44189.7	59449.2	65393.2	44531.6	38816.2	44992.8	34503	12314	41504.6	64772.2	54852.1	60240.8
ot|OT_ostta04g04420|gb|CAL51859.1	3	3	122.81	OT_ostta04g04420	Fructose-bisphosphate aldolase, class-I Fructose-bisphosphate aldolase class-I FRUCTOSE-BISPHOSPHATE ALDOLASE Aldolase [O. tauri]	418030	513119	533789	573197	512743	542630	547491	541760	557200	189779	522445	485442	535140	534973	518778	462943	586433	552223	593972	540064	424452	373545	543669	603872	522450	488569	465535	600865	649591	381936	554471	480144	528701	580423	561816	558102	332263	436576	457676	105674	533150	647400	587338	660963
ot|OT_ostta13g00050|gb|CAL56332.1	2	2	92.3	OT_ostta13g00050	Region of a membrane-bound protein predicted to be embedded in the membrane. [O. tauri]	239475	312107	263267	234541	298566	259889	272900	293258	256328	87284.2	277595	269281	227742	244726	239120	228511	342077	284407	353035	262024	258382	249069	278534	294662	248437	292530	282173	258553	319791	237686	317638	292050	260758	237498	327141	267300	165619	236321	210544	48602.4	283283	359121	249956	302360
ot|OT_ostta08g03550|gb|CEG01582.1	2	2	125.86	OT_ostta08g03550	Mitochondrial import inner membrane translocase subunit Tim8 Tim10/DDP family zinc finger MAGNESIUM AND COBALT TRANSPORT PROTEIN/MITOCHONDRIAL IMPORT INNER MEMBRANE TRANSLOCASE SUBUNIT TIM8 Tim10-like [O. tauri]	229840	251558	216520	216550	253934	219748	287361	278502	210086	48303.7	195827	184745	172285	181845	182060	204044	234418	208787	246558	211679	190160	203635	223223	218765	168687	258696	233900	214937	243790	204107	304858	235392	214456	219280	278237	226014	174395	224430	172562	26896.9	199839	246382	189090	224670
ot|OT_ostta04g00070|gb|CEF97396.1	2	2	99.22	OT_ostta04g00070	Rieske [2Fe-2S Rieske-like [2Fe-2S] domain RIESKE DOMAIN-CONTAINING PROTEIN FERREDOXIN-RELATED Rieske [2Fe-2S] iron-sulfur domain profile. ISP domain Region of a membrane-bound protein predicted to be embedded in the membrane. [O. tauri]	363065	498689	420497	437305	459869	421330	437886	555451	393451	18650.3	299653	368296	319894	337218	277152	237555	507128	330995	486041	449909	323163	341738	363717	390974	359163	397318	387974	321563	582931	342025	481567	466641	416489	442818	503882	433344	265746	447609	323175	10385	305793	491170	351096	416635
ot|OT_ostta06g04170|gb|CEF98507.1	2	1	62.02	OT_ostta06g04170	P-loop containing nucleoside triphosphate hydrolase ATPases associated with a variety of cellular activities ATPase family associated with various cellular activities (AAA) VESICLE-FUSING ATPASE VESICULAR-FUSION PROTEIN NSF P-loop containi [O. tauri	30771.2	35378.4	26410.3	33899.7	39161.5	45143.3	70882	51443.3	42336.3	2289.13	45210.2	59655.1	37791	42332.5	43149.8	33537.5	61455.8	56334.5	76525.3	55997.9	29004.8	33234.1	40010.9	42797.5	33853.8	36098.7	30802.4	33816.4	48261	30115.7	40814.7	33104.9	26158.5	34327.1	42909.6	46430.5	43017.1	41455.4	34774.4	1274.65	46136.6	79557.9	41477.1	52302
ot|OT_ostta09g01370|gb|CEF98998.1	2	1	115.24	OT_ostta09g01370	Prefoldin subunit 2 Coil PREFOLDIN SUBUNIT 2 [O. tauri]	138034	134502	97515	82131	134070	86909.4	147802	108388	101635	8524.68	152427	126498	122869	101387	99107	125364	148043	124917	151626	139560	132222	142622	96605.5	103300	101445	142996	166850	123328	141481	63201.6	183088	125858	96585.5	83166.5	146901	89387.6	89698.8	87344.1	83481.5	4746.79	155550	168702	134854	125265
ot|OT_ostta06g04060|gb|CEF98499.1;ot|OT_ostta03g01150|gb|CEF97024.1;ot|OT_ostta03g03360|gb|CEF97182.1	2	1	66.53	OT_ostta06g04060	26S proteasome subunit P45 Coil ATPases associated with a variety of cellular activities 26Sp45: 26S proteasome subunit P45 family ATPase family associated with various cellular activities (AAA) 26S PROTEASE REGULATORY SUBUNIT 26S PROTEASE [O. tauri	153016	171525	155383	132597	162363	131867	210730	172038	179150	14773.6	169431	143291	173549	134394	123502	152215	178216	189039	217918	163246	147680	161164	180886	167144	145492	164575	149011	175292	164243	81007.8	202959	160502	153902	134269	177903	135628	127888	138636	147151	8226.36	172903	191097	190477	166044
ot|PsaB|gb|CAL36375.1	6	6	399.12	PsaB	PsaB Plant photosystem I psaA and psaB protein signature PSI_A Photosystem I psaA/psaB protein psaB: photosystem I core protein PsaB PHOTOSYSTEM I P700 CHLOROPHYLL A APOPROTEIN A2 OUTER MEMBRANE PROTEIN, OMPA-RELATED Photosystem I psaA and [O. tauri	1.29789e+07	1.70993e+07	1.36366e+07	1.29659e+07	1.50641e+07	1.20549e+07	1.56288e+07	1.21505e+07	1.30232e+07	6.08052e+06	1.13841e+07	1.44867e+07	1.34295e+07	1.34182e+07	1.21547e+07	1.22429e+07	1.64425e+07	1.25989e+07	1.5756e+07	1.34895e+07	1.16556e+07	1.1184e+07	9.80251e+06	1.15628e+07	1.22144e+07	1.26071e+07	1.37292e+07	1.16981e+07	1.83701e+07	9.79015e+06	1.72151e+07	1.60004e+07	1.35067e+07	1.31294e+07	1.65059e+07	1.23987e+07	9.48486e+06	9.79141e+06	1.06971e+07	3.38581e+06	1.16173e+07	1.932e+07	1.47394e+07	1.65783e+07
ot|OT_ostta20g00110|gb|CEG00817.1	4	4	197.02	OT_ostta20g00110	Peptidase M24, methionine aminopeptidase Methionine aminopeptidase-1 signature Metallopeptidase family M24 PROLIFERATION-ASSOCIATED PROTEIN 2G4 PROTEASE FAMILY M24 (METHIONYL AMINOPEPTIDASE, AMINOPEPTIDASE P) Creatinase/aminopeptidase \\"Win [O. tauri"	668065	728325	519277	576206	385532	374234	458968	574692	394302	85191.1	370859	544355	389460	425413	382608	311016	574797	281054	620432	592997	445111	395360	230293	233259	475048	571942	402051	334699	754500	192574	886115	681521	514327	583471	422431	384905	278540	463114	323874	47436.9	378458	725968	427447	525600
ot|OT_ostta03g01670|gb|CAL52815.1	2	2	60.48	OT_ostta03g01670	WD40/YVTN repeat-like-containing domain Coil WD40 repeats WD domain, G-beta repeat Prp19/Pso4-like PRE-MRNA-PROCESSING FACTOR 19 PRE-MRNA SPLICING FACTOR PRP19-RELATED Trp-Asp (WD) repeats signature. Trp-Asp (WD) repeats circular profile. [O. tauri]	118107	163925	105152	107535	96635.9	93935.9	134203	165870	96162.5	11856.5	80076.4	105464	80983.8	98025.3	78065.1	69618.2	117579	68694.9	115921	107586	103581	84678.6	49457.9	74932.5	120937	114046	101618	80855.3	122355	36429.9	156657	153390	104150	108891	105885	96614.4	81445.4	133666	78986.4	6602.07	81717.1	140650	88883	121111
ot|OT_ostta09g04370|gb|CAL55591.1	2	2	225.66	OT_ostta09g04370	[O. tauri]	363095	419641	286825	299717	366350	314293	380965	325839	266609	153601	281732	426528	358701	332886	227523	350026	577731	390262	277546	328508	357434	357493	307550	319705	301284	315080	382680	297323	436232	211084	481606	392674	284091	303496	401413	323255	231201	262577	218988	85529.7	287505	568831	393688	411282
ot|OT_ostta03g05410|gb|CEF97341.1	3	3	163.59	OT_ostta03g05410	ml(L12 cytoplasmic large ribosome subunit-from:Ot03g05340)gb(Ribosomal protein L11) Ribosomal protein L11/L12 Ribosomal protein L11, N-terminal domain Ribosomal protein L11, RNA binding domain 60S RIBOSOMAL PROTEIN L12 Ribosomal protein L1 [O. tauri	1.13996e+06	1.27563e+06	1.15738e+06	995507	1.19299e+06	1.51045e+06	1.76322e+06	1.48242e+06	1.38743e+06	470980	1.63404e+06	1.63878e+06	1.56764e+06	1.28707e+06	1.29284e+06	1.34123e+06	1.55089e+06	1.39071e+06	1.31704e+06	1.07338e+06	1.30833e+06	1.20662e+06	1.28982e+06	1.33519e+06	1.1333e+06	1.13903e+06	1.48053e+06	1.22905e+06	1.44742e+06	1.01529e+06	1.51203e+06	1.19365e+06	1.14635e+06	1.00806e+06	1.30717e+06	1.55352e+06	1.07007e+06	1.19461e+06	1.13962e+06	262255	1.66753e+06	2.18553e+06	1.72055e+06	1.59019e+06
ot|OT_ostta15g02325|gb|CEG01836.1	2	2	95.11	OT_ostta15g02325	K Homology domain, type 1 Domain with 2 conserved Trp (W) residues K homology RNA-binding domain WW domain KH domain P-ELEMENT SOMATIC INHIBITOR, ISOFORM C KH DOMAIN CONTAINING RNA BINDING PROTEIN WW/rsp5/WWP domain signature. Type-1 KH do [O. tauri	112488	134206	97697.3	72378.4	104679	152741	196291	84482.6	109125	20198.2	119622	77127.6	101788	80884.8	78382.7	160737	164081	92532	104225	87587.2	85234.9	116895	63889.1	60493.5	68571.3	88608.8	122992	70061	118247	62753.9	149203	125581	96766.1	73290.9	114697	157097	119126	68080	89633.3	11246.9	122073	102860	111716	99933.7
ot|OT_ostta14g02197|gb|CAL57004.1	2	2	59.75	OT_ostta14g02197	6,7-dimethyl-8-ribityllumazine synthase 6,7-DIMETHYL-8-RIBITYLLUMAZINE SYNTHASE (DMRL SYNTHASE) (LUMAZINE SYNTHASE) Lumazine synthase [O. tauri]	181906	157021	182841	176985	151476	169555	179958	133581	167505	39920.7	170166	110777	143594	102178	140143	86923.7	168927	50305.8	210438	166935	144497	126530	154534	124199	119119	156713	176057	189528	209677	140611	241278	146930	181098	179217	165974	174390	109214	107646	137586	22229	173653	147736	157600	126241
ot|OT_ostta01g02760|gb|CEF96659.1	6	5	464.09	OT_ostta01g02760	Carbohydrate binding module family 20 Coil Starch binding domain Tropomyosin Starch-binding domain-like [O. tauri]	1.17628e+06	1.06933e+06	952017	1.1489e+06	1.06776e+06	854712	825112	1.0057e+06	844342	192044	853209	677124	821256	598135	663335	514052	1.16363e+06	510446	1.25104e+06	1.1817e+06	839151	707159	866989	924978	823868	1.06059e+06	1.15876e+06	987578	1.2157e+06	751896	1.56021e+06	1.00061e+06	942943	1.16339e+06	1.16995e+06	879084	500747	810438	693529	106935	870691	903033	901361	738999
ot|OT_ostta16g00090|gb|CEG00246.1	2	2	113.13	OT_ostta16g00090	Cadherin-like beta sandwich domain HMW kininogen signature [O. tauri]	255151	179398	254274	231666	217431	218137	201946	201126	176467	40202.4	216608	139715	172171	135963	161422	122947	190977	134945	246035	214614	126059	183276	212821	186383	181845	172879	182444	271292	229217	146165	338431	167869	251850	234587	238241	224357	122558	162077	144948	22385.9	221046	186328	188965	167983
ot|OT_ostta01g03420|gb|CEF96699.1	13	12	765.38	OT_ostta01g03420	Pyrophosphate-energised proton pump H+-PPtase V_PPase: V-type H(+)-translocating pyrophosphatase Inorganic H+ pyrophosphatase FAMILY NOT NAMED Putative K(+)-stimulated pyrophosphate-energized sodium pump [hppA]. Region of a membrane-bound [O. tauri]	5.42742e+06	5.73686e+06	6.04329e+06	5.70735e+06	5.54534e+06	5.72417e+06	6.30052e+06	6.74237e+06	5.72698e+06	3.67996e+06	5.10688e+06	5.66608e+06	5.9776e+06	5.17111e+06	5.19996e+06	5.40422e+06	6.02861e+06	5.115e+06	5.84058e+06	5.55546e+06	6.15253e+06	5.60197e+06	6.39335e+06	5.72309e+06	4.9063e+06	6.33832e+06	6.35728e+06	6.48174e+06	6.82674e+06	5.03536e+06	7.19888e+06	5.36819e+06	5.98569e+06	5.77931e+06	6.07607e+06	5.88739e+06	3.82368e+06	5.43332e+06	4.70405e+06	2.04911e+06	5.21152e+06	7.55645e+06	6.56065e+06	6.38894e+06
ot|OT_ostta08g01650|gb|CEG01439.1	3	3	85.05	OT_ostta08g01650	GHMP kinase, C-terminal domain Homoserine kinase signature GHMP kinases N terminal domain GHMP kinases C terminal thrB: homoserine kinase HOMOSERINE/4-DIPHOSPHOCYTIDYL-2-C-METHYL-D-ERYTHRITOL KINASE 3-HYDROXY-3-METHYLGLUTARYL-COENZYME A RE [O. tauri	616162	675848	769514	671022	584798	586075	637183	940624	675151	306417	625962	464382	634456	511200	468357	437422	555973	488633	662173	718052	626302	660419	639951	652999	566764	576770	578609	693104	1.0288e+06	634174	817271	632415	762180	679482	640768	602787	386695	757999	554559	170622	638788	619314	696340	631591
ot|OtMtg00230|gb|CAL36409.1	5	5	231.46	OtMtg00230	Coil Mitochondrial ATP synthase B chain precursor (ATP-synt_B) Region of a membrane-bound protein predicted to be embedded in the membrane. [O. tauri]	952751	1.07829e+06	874646	962276	918036	1.061e+06	869807	1.24918e+06	950910	516285	810639	780567	803951	796258	793409	689607	898194	822092	1.21112e+06	912358	791271	844340	1.0224e+06	1.07183e+06	805971	874371	817648	945374	1.11899e+06	877202	1.26372e+06	1.009e+06	866309	974408	1.0059e+06	1.09125e+06	527872	1.00665e+06	781063	287483	827248	1.04099e+06	882368	983782
ot|OT_ostta06g03190|gb|CAL53604.1	2	2	60.51	OT_ostta06g03190	Sec-independent protein translocase protein TatA/B/E Coil mttA/Hcf106 family Region of a membrane-bound protein predicted to be embedded in the membrane. [O. tauri]	154732	152610	176850	115619	127388	134836	171394	114763	130160	90269.5	129901	122591	113106	131250	93599.5	125108	124055	146108	136889	116978	137876	116539	128710	109587	126762	142905	137433	123642	132600	165671	205235	142803	175165	117077	139580	138681	104016	92481.1	106912	50264.7	132563	163490	124138	162161
ot|OT_ostta10g01180|gb|CEF99326.1	2	2	126.35	OT_ostta10g01180	Proteasome A-type subunit Proteasome subunit A N-terminal signature Add an annotation PROTEASOME SUBUNIT ALPHA TYPE-5 PROTEASOME SUBUNIT ALPHA/BETA Proteasome alpha-type subunits signature. Proteasome alpha-type subunit profile. N-termina [O. tauri]	241921	284947	292126	263152	268956	274687	289063	283808	299260	205171	270501	269009	254917	234864	187611	225883	269412	257571	237233	255662	269529	247933	275093	254201	245459	227899	232279	256846	251886	277991	320881	266635	289342	266469	294697	282520	175428	228706	245808	114245	276044	358759	279781	290176
ot|OT_ostta11g00080|gb|CAL55613.1	2	2	63.86	OT_ostta11g00080	Imidazole glycerol phosphate synthase HisHF IGPS_HisHF Glutamine amidotransferase class-I Histidine biosynthesis protein IMP_synth_hisH: imidazole glycerol phosphate synthase, glutamine amidotransferase subunit IMIDAZOLE GLYCEROL PHOSPHATE [O. tauri	95845.9	130394	100997	105552	103019	136124	122450	136834	112683	56961.8	57560.5	87624.9	85559.5	104187	87235.6	59989.1	99639.4	67940.9	99243.1	102614	92500.4	81343.8	104042	113069	106309	97774.3	97698	86831.6	113995	53394.7	127129	122015	100035	106883	112879	140006	74313.1	110267	92556.2	31718	58739.9	116859	93904.9	128724
ot|OT_ostta15g00650|gb|CEG01696.1	2	2	54.51	OT_ostta15g00650	Succinate dehydrogenase/fumarate reductase iron-sulphur protein 2Fe-2S iron-sulfur cluster binding domain 4Fe-4S dicluster domain dhsB: succinate dehydrogenase and fumarate reductase iron-sulfur protein SUCCINATE DEHYDROGENASE IRON-SULFUR [O. tauri]	32135.3	39445.7	72528.9	106926	52874.4	45408.3	59446	48414.8	45859	15075	6595.6	14872.7	39976.5	39872.7	43497.7	4621.38	46787.9	19331.4	77108.1	64569	12177	12386.1	52756.1	63577.5	52530.5	41163	14904.5	64135.4	90223.7	10804.5	42623.9	36910.8	71837.6	108274	57934.9	46703.1	36076.8	39015	37667.9	8394.17	6730.74	19834.7	43875.8	49263
ot|OT_ostta02g03980|gb|CAL52512.1	5	5	178.42	OT_ostta02g03980	Diaminopimelate epimerase, active site DapF: diaminopimelate epimerase DIAMINOPIMELATE EPIMERASE, CHLOROPLASTIC FAMILY NOT NAMED Diaminopimelate epimerase signature. Diaminopimelate epimerase [dapF]. Diaminopimelate epimerase-like [O. tauri]	389919	446637	582801	610336	486816	382333	640675	466174	581826	265247	451009	355269	392140	473845	407485	404856	425977	370593	526622	456824	342598	425748	451695	522942	454464	389976	518489	547483	756587	221952	517185	417935	577246	618031	533408	393235	388815	375665	477903	147697	460250	473797	430389	585439
ot|OT_ostta06g04200|gb|CEF98510.1	3	3	101.83	OT_ostta06g04200	Indole-3-glycerol phosphate synthase INDOLE-3-GLYCEROL PHOSPHATE SYNTHASE, CHLOROPLASTIC TRYPTOPHAN BIOSYNTHESIS PROTEIN Indole-3-glycerol phosphate synthase signature. Indole-3-glycerol phosphate synthase [trpC]. Ribulose-phoshate binding [O. tauri	162597	284098	332215	361800	298307	294281	432568	203022	345512	148550	253721	247479	230719	304694	303425	272830	247830	276420	346088	288466	188391	216923	279787	345709	254368	218283	237132	339146	372811	128453	215667	265841	329049	366362	326858	302673	262518	163605	283798	82716.8	258919	330045	253224	376451
ot|OT_ostta11g00780|gb|CEF99558.1	3	3	135.99	OT_ostta11g00780	Ribosomal protein L24 KOW (Kyprides, Ouzounis, Woese) motif. rplX_bact: ribosomal protein L24 KOW motif MITOCHONDRIAL RIBOSOMAL PROTEIN L24 50S RIBOSOMAL PROTEIN L24, CHLOROPLASTIC 50S ribosomal protein L24 [rplX]. Translation proteins SH3 [O. tauri	630436	884513	972108	1.23056e+06	1.04563e+06	1.22123e+06	1.58272e+06	951461	1.55199e+06	465498	593765	685386	1.089e+06	1.22588e+06	1.17475e+06	472981	829520	634372	1.13728e+06	936217	458054	497233	775202	1.03749e+06	911827	642192	595539	1.08438e+06	1.32353e+06	285646	836204	827671	962842	1.24607e+06	1.14571e+06	1.25605e+06	960529	766732	1.27478e+06	259203	605931	914052	1.19522e+06	1.51459e+06
ot|OT_ostta13g00400|gb|CAL56368.1	2	2	91.95	OT_ostta13g00400	Transcription elongation factor Spt6 Ribosomal protein S1-like RNA-binding domain Src homology 2 domains SH2 domain Helix-hairpin-helix motif Death-like domain of SPT6 TRANSCRIPTION ELONGATION FACTOR SPT6 S1 domain profile. RuvA domain 2-l [O. tauri	176087	231404	189021	216823	194691	187144	242189	227009	226161	59081	148453	148781	205495	194886	157673	83773.3	198118	155106	203973	213148	120707	133425	188360	194825	191765	148886	120487	170085	245913	54786.7	233560	216533	187219	219556	213324	192480	146981	182935	185765	32898.1	151495	198419	225539	240783
ot|OT_ostta16g00650|gb|CAL58063.1	2	2	58.96	OT_ostta16g00650	Photosystem II Psb28, class 1 Psb28 protein PS_II_psb28: photosystem II reaction center protein Psb28 PHOTOSYSTEM II REACTION W CENTER PSB28 CHLOROPLAST PHOTOSYNTHESIS PLASTID CENTRE Photosystem II reaction center Psb28 protein [psb28]. [O. tauri]	465621	730066	652692	841870	792602	651818	888433	580934	851275	113905	350933	386956	618024	679182	680329	422995	734641	593986	933067	784024	333539	375359	638944	858882	719201	552298	501202	901752	1.07419e+06	93717.3	617596	683149	646471	852484	868460	670404	539175	468144	699224	63425.5	358123	516056	678306	839133
ot|OT_ostta08g03980|gb|CEG01616.1	2	2	52.96	OT_ostta08g03980	ETC complex I subunit ETC complex I subunit conserved region NADH-UBIQUINONE OXIDOREDUCTASE 13 KD-B SUBUNIT [O. tauri]	121060	145572	257542	364334	174637	148754	159235	166255	300720	187719	223862	161453	170631	196302	211725	181078	174962	169056	248099	196823	179938	195820	241118	256901	223337	165422	226006	245138	241448	170131	160573	136217	255087	368928	191352	152996	96637.3	133977	247007	104527	228449	215319	187274	242532
ot|OT_ostta14g00560|gb|CEG01986.1	4	4	209.89	OT_ostta14g00560	Region of a membrane-bound protein predicted to be embedded in the membrane. [O. tauri]	693668	634115	666670	872365	659211	637707	785160	695144	797550	602999	816563	752678	793019	685109	840953	824331	833227	733430	909733	816370	706563	666502	844549	1.02288e+06	710696	668120	897285	706286	1.01775e+06	685491	920075	593365	660316	883363	722303	655890	476501	560180	655096	335767	833294	1.00379e+06	870370	846457
ot|OT_ostta06g03370|gb|CAL53621.1	5	5	276.46	OT_ostta06g03370	Protoporphyrinogen oxidase, C-terminal domain Flavin containing amine oxidoreductase proto_IX_ox: protoporphyrinogen oxidase AMINE OXIDASE PROTOPORPHYRINOGEN OXIDASE FAD/NAD(P)-binding domain FAD-linked reductases, C-terminal domain [O. tauri]	478037	464191	543946	679561	494991	544166	642155	526348	609627	493733	696115	527048	550333	619650	658835	531467	628467	559200	780004	690610	466999	522221	648698	715754	588682	452483	509240	592487	729649	523119	634063	434360	538761	688129	542366	559683	389713	424156	500738	274925	710378	702888	604012	765581
ot|OT_ostta02g02310|gb|CAL52310.2	4	4	185.28	OT_ostta02g02310	Clp protease proteolytic subunit /Translocation-enhancing protein TepA Clp protease catalytic subunit P signature ATP-DEPENDENT CLP PROTEASE PROTEOLYTIC SUBUNIT ATP-DEPENDENT CLP PROTEASE PROTEOLYTIC SUBUNIT 5, CHLOROPLASTIC Endopeptidase [O. tauri]	468233	542178	542984	594514	605534	572607	688162	702343	629001	513095	598412	516645	565902	634820	630946	582314	591381	640256	558444	540359	543796	548355	560995	642203	566941	526067	533976	687083	743967	541592	621060	507336	537809	602009	663488	588934	417634	565981	516652	285706	610673	689014	621100	784324
ot|OT_ostta16g01620|gb|CEG00370.1	10	10	761.46	OT_ostta16g01620	Photosystem II PsbQ, oxygen evolving complex Coil Oxygen evolving enhancer protein 3 (PsbQ) Oxygen-evolving enhancer protein 3, [O. tauri]	3.04692e+07	3.15581e+07	3.08743e+07	3.38388e+07	3.33325e+07	3.26527e+07	3.48269e+07	3.23091e+07	3.40565e+07	2.02113e+07	3.60498e+07	2.98841e+07	3.16183e+07	3.21366e+07	3.21141e+07	3.72575e+07	3.29063e+07	3.42087e+07	4.01345e+07	3.08548e+07	3.37754e+07	3.05343e+07	3.83648e+07	4.21075e+07	3.16388e+07	3.07332e+07	3.75973e+07	3.96961e+07	4.15341e+07	2.49329e+07	4.04141e+07	2.95301e+07	3.058e+07	3.42654e+07	3.65227e+07	3.35838e+07	2.11358e+07	2.60362e+07	2.79735e+07	1.12542e+07	3.67885e+07	3.98544e+07	3.47023e+07	3.9705e+07
ot|OT_ostta07g02720|gb|CEF98742.1	3	3	222.63	OT_ostta07g02720	SUF system FeS cluster assembly, SufD sufD: FeS assembly protein SufD Uncharacterized protein family (UPF0051) FES CLUSTER ASSEMBLY PROTEIN SUF PROTEIN ABCI7, CHLOROPLASTIC Stabilizer of iron transporter SufD [O. tauri]	453611	511297	616884	655894	608622	665128	836624	486897	749351	440789	895453	497705	588596	652172	700376	631873	710124	734925	723080	571815	689146	557820	667487	890613	590247	614530	863456	798090	908741	372357	601666	478440	611004	664163	666872	684094	507733	392365	615506	245444	913800	663755	646008	805762
ot|OT_ostta03g02390|gb|CAL52892.1	2	2	62.93	OT_ostta03g02390	Polyprenyl synthetase FARNESYL-PYROPHOSPHATE SYNTHETASE FARNESYL PYROPHOSPHATE SYNTHASE Polyprenyl synthases signature 2. Polyprenyl synthases signature 1. Terpenoid synthases [O. tauri]	69393.8	93562.6	92851.1	78912.4	69284.6	65025.2	58597.9	53670.3	67576.4	70618.9	94653.6	93276.1	80676.9	64059.4	59822.2	47116.4	75353.1	37610.4	84339.6	90772.8	57910.1	68964.3	82364.1	71567.8	65325.1	65746.1	66973.3	95851	82560.4	71593	92043.3	87550	91966.1	79907.3	75915.7	66879.4	35562.1	43250	55506.2	39322.7	96593	124396	88546.1	79145.8
ot|OT_ostta07g02590|gb|CAL54515.1	5	5	274.11	OT_ostta07g02590	Magnesium-protoporphyrin IX methyltransferase BchM-ChlM: magnesium protoporphyrin O-methyltransferase Magnesium-protoporphyrin IX methyltransferase C-terminus SUBFAMILY NOT NAMED METHYLTRANSFERASE Magnesium protoporphyrin IX methyltransfer [O. tauri	1.05655e+06	1.00731e+06	1.08875e+06	1.04096e+06	1.00746e+06	1.02491e+06	979239	738666	1.16405e+06	901886	1.12115e+06	1.20211e+06	1.22837e+06	974583	934737	658430	1.11669e+06	450519	1.1093e+06	1.12745e+06	1.06643e+06	869053	992356	912313	894959	962902	1.19813e+06	837833	1.08741e+06	853348	1.4014e+06	942575	1.07838e+06	1.05409e+06	1.10388e+06	1.05413e+06	594284	595252	956133	502197	1.14412e+06	1.60317e+06	1.34819e+06	1.2041e+06
ot|OT_ostta06g01960|gb|CAL53475.1	3	2	121.89	OT_ostta06g01960	Myb-like domain Coil SANT SWI3, ADA2, N-CoR and TFIIIB'' DNA-binding domains DnaJ molecular chaperone homology domain DnaJ domain DNAJ HOMOLOG SUBFAMILY C MEMBER DNAJ HOMOLOG SUBFAMILY C MEMBER 2 dnaJ domain profile. Myb-like domain profi [O. tauri]	54846.7	52694.1	82083.2	74916.8	67398.2	66300.6	48612.5	67570.7	76747.1	97881.7	131493	73628.2	81062.4	47431.3	55923.1	16163.1	74166.7	18275.1	97343.4	126371	67472.6	50358.6	70505.7	85116.5	58893.2	62789.7	86314.6	33359.5	73493.7	63892.3	72748.1	49307.8	81300.9	75861.3	73848.7	68191.1	29502.1	54451.6	63038.9	54503.4	134187	98192.8	88969.3	58601.6
ot|OT_ostta17g01270|gb|CEG00570.1	5	5	183.04	OT_ostta17g01270	ml(S4 cytoplasmic small ribosome subunit-from:Ot17g01370)gb(Ribosomal protein S4e) KOW (Kyprides, Ouzounis, Woese) motif. RPS4a_RPS4e Ribosomal family S4e RS4NT (NUC023) domain 30S/40S RIBOSOMAL PROTEIN S4 Ribosomal protein S4e signature. [O. tauri]	1.21358e+06	2.07812e+06	1.45819e+06	1.58614e+06	1.69169e+06	1.6706e+06	1.67301e+06	710119	2.13015e+06	1.54195e+06	1.106e+06	1.70526e+06	2.00357e+06	1.54611e+06	1.80679e+06	758370	1.65578e+06	701812	1.9706e+06	1.57015e+06	1.0547e+06	961840	1.30862e+06	1.79706e+06	1.25259e+06	1.36883e+06	1.2103e+06	1.67556e+06	2.50152e+06	1.06023e+06	1.60968e+06	1.94458e+06	1.44429e+06	1.60614e+06	1.8536e+06	1.71823e+06	1.01532e+06	572247	1.74967e+06	858604	1.12866e+06	2.27419e+06	2.199e+06	1.91023e+06
ot|OT_ostta01g00485|gb|CEF96496.1	7	7	414.94	OT_ostta01g00485	ml(L3 cytoplasmic large ribosome subunit-from:Ot01g00490)gb(Translation elongation/initiation factor/Ribosomal, beta-barrel) Ribosomal protein L3 60S RIBOSOMAL PROTEIN L3-RELATED Ribosomal protein L3 signature. Translation proteins [O. tauri]	1.30512e+06	1.36234e+06	1.56268e+06	1.66421e+06	1.48112e+06	1.63883e+06	2.35886e+06	1.221e+06	2.16687e+06	2.33709e+06	1.75608e+06	1.71521e+06	2.03531e+06	1.78657e+06	1.80811e+06	1.34593e+06	1.77345e+06	1.10365e+06	1.88388e+06	1.73392e+06	1.58812e+06	1.37981e+06	1.59456e+06	1.40038e+06	1.57299e+06	1.36281e+06	1.50894e+06	1.42341e+06	1.91567e+06	1.65155e+06	1.7311e+06	1.27479e+06	1.54779e+06	1.68519e+06	1.62287e+06	1.68556e+06	1.43155e+06	983936	1.77983e+06	1.30136e+06	1.79206e+06	2.28746e+06	2.23384e+06	2.20732e+06
ot|OT_ostta07g03650|gb|CEF98820.1	4	4	178.11	OT_ostta07g03650	ml(S28 cytoplasmic small ribosome subunit-from:Ot07g03500)gb(Ribosomal protein S28e) 40S RIBOSOMAL PROTEIN S28 Ribosomal protein S28e signature. 30S ribosomal protein S28e [rps28e]. Nucleic acid-binding proteins [O. tauri]	1.31697e+06	1.3728e+06	1.32273e+06	1.06473e+06	1.39433e+06	1.29135e+06	1.8891e+06	969686	1.72774e+06	1.62525e+06	967713	1.39841e+06	1.394e+06	1.21846e+06	1.34511e+06	1.23897e+06	1.47879e+06	754202	1.4044e+06	1.29413e+06	1.28497e+06	1.16388e+06	1.15558e+06	917507	1.0749e+06	1.16668e+06	1.04644e+06	1.14221e+06	1.49694e+06	1.102e+06	1.74682e+06	1.28458e+06	1.31012e+06	1.07815e+06	1.52777e+06	1.32818e+06	1.14647e+06	781418	1.41914e+06	904985	987542	1.86496e+06	1.52997e+06	1.50541e+06
ot|Rps4|gb|CAL36345.1	2	2	79.71	Rps4	ml(S4 chloroplastic small ribosome subunit-from:OtCpg00200)gb(Rps4) S4 RNA-binding domain Ribosomal protein S4/S9 N-terminal domain rpsD_bact: ribosomal protein S4 S4 domain 30S 40S RIBOSOMAL PROTEIN 30S RIBOSOMAL PROTEIN S4, CHLOROPLASTIC [O. tauri	258882	297309	234499	207046	297297	355178	371876	53492.9	421670	315976	291964	367432	347559	366099	316524	212008	266406	64370.8	268662	218345	259174	218041	184350	206062	249011	259862	277414	194119	297702	221939	343379	278203	232264	209656	325751	365306	225685	43107.1	346354	175945	297946	490019	381460	452317
ot|OT_ostta04g01860|gb|CEF97530.1	3	3	142.05	OT_ostta04g01860	ml(L8 cytoplasmic large ribosome subunit-from:Ot04g01970)gb(Ribosomal protein L2, conserved site) RPL2p_RPL2a_RPL8e_RPL2o Ribosomal Proteins L2, RNA binding domain Ribosomal Proteins L2, C-terminal domain 60S RIBOSOMAL PROTEIN L8 RIBOSOMAL [O. tauri	551646	568432	613248	651393	682175	742287	892858	241665	903664	820409	782331	874684	766021	846844	756794	637865	768202	288220	637623	661021	657959	689386	575024	554231	767543	608115	740950	540184	741126	674029	731698	531903	607402	659605	747465	763453	541860	194745	742256	456828	798360	1.16651e+06	840739	1.04628e+06
ot|OT_ostta07g04450|gb|CEF98875.1	6	6	213.01	OT_ostta07g04450	ml(L18 chloroplastic large ribosome subunit-from:Ot07gcL18)gb(ml(L18 cytoplasmic large ribosome subunit-from:Ot07gcL18)gb(Ribosomal protein L18, bacterial-type)) Ribosomal L18p/L5e family L18_bact: ribosomal protein L18 39S RIBOSOMAL PROTE [O. tauri	1.32129e+06	1.42107e+06	1.4502e+06	1.425e+06	1.39244e+06	1.58036e+06	2.29218e+06	696100	2.19096e+06	1.47697e+06	1.54495e+06	1.45992e+06	1.58064e+06	1.47025e+06	1.37814e+06	1.08624e+06	1.59802e+06	368118	1.64522e+06	1.23265e+06	1.2992e+06	999701	1.10572e+06	887289	1.20948e+06	1.27894e+06	1.22179e+06	1.45514e+06	1.642e+06	881864	1.75255e+06	1.32974e+06	1.43638e+06	1.44296e+06	1.52571e+06	1.62542e+06	1.39108e+06	560950	1.79962e+06	822419	1.57661e+06	1.94699e+06	1.73481e+06	1.8165e+06
ot|OT_ostta17g02075|gb|CAL57957.1	3	3	85.6	OT_ostta17g02075	ml(eIF4B Cap binding complex-from:Ot17g02300)gb(Plant specific eukaryotic initiation factor 4B) Coil [O. tauri]	235896	253315	246963	195314	216781	264348	272055	43912.2	272268	204353	274646	228448	250393	223470	206228	166468	291128	15363.9	240532	246974	237135	268276	202913	92447.3	216548	206434	223367	168723	240928	156079	312890	237036	244609	197777	237528	271886	165105	35386.6	223637	113790	280273	304665	274817	276099
ot|OT_ostta20g00570|gb|CEG00858.1	3	3	118.6	OT_ostta20g00570	Ribosomal protein L19 Ribosomal protein L19 signature rplS_bact: ribosomal protein L19 RIBOSOMAL PROTEIN L19 Translation proteins SH3-like domain [O. tauri]	991879	1.54757e+06	996176	853783	1.02961e+06	1.61788e+06	2.01649e+06	65492.6	1.47389e+06	835314	1.88397e+06	1.08345e+06	1.24147e+06	1.07611e+06	1.1104e+06	1.27313e+06	1.23032e+06	58738.3	1.19154e+06	850924	1.49918e+06	1.39298e+06	643648	469245	875876	887427	1.50238e+06	789477	1.18601e+06	673773	1.31562e+06	1.44812e+06	986681	864547	1.12816e+06	1.66401e+06	1.22377e+06	52777	1.21063e+06	465127	1.92257e+06	1.44492e+06	1.36256e+06	1.32953e+06
ot|OT_ostta16g00300|gb|CAL58023.1	4	4	161.64	OT_ostta16g00300	Zinc finger, C2H2 zinc finger Arsenite-resistance protein 2 Domain of unknown function (DUF3546) SERRATE RNA EFFECTOR MOLECULE HOMOLOG ARSENITE-RESISTANCE PROTEIN 2 Zinc finger C2H2 type domain signature. Zinc finger C2H2 type domain profi [O. tauri	332711	460453	390349	347737	364407	364740	383139	290638	346846	411030	309896	299110	296560	296544	251816	232505	331677	120244	379698	399977	382063	341444	295291	299859	300152	312919	346516	341392	396420	329833	441305	430863	386629	352121	399284	375141	232521	234209	284894	228874	316246	398902	325487	366382
ot|OT_ostta01g05560|gb|CEF96860.1	2	2	73.88	OT_ostta01g05560	Pyruvate dehydrogenase (acetyl-transferring) E1 component, alpha subunit, subgroup y Dehydrogenase E1 component PDH_E1_alph_y: pyruvate dehydrogenase (acetyl-transferring) E1 component, alpha subunit PDHA1 PROTEIN PYRUVATE DEHYDROGENASE E1 [O. tauri	114581	127780	137464	116039	126878	120751	134419	29325.4	117394	114718	98195.4	93582.3	87522.9	87204.2	82529.2	66879	132233	26518.6	137542	141021	123995	83087.3	111546	117471	104230	83629.7	99926.1	113108	125782	118646	151980	119568	136153	117502	139021	124195	81576.9	23631.8	96426	63878.2	100207	124804	96059.8	107741
ot|OT_ostta03g02960|gb|CEF97149.1	3	3	116.82	OT_ostta03g02960	Ribosomal protein L28 L28: ribosomal protein L28 Ribosomal L28 family 50S RIBOSOMAL PROTEIN L28, CHLOROPLASTIC 39S RIBOSOMAL PROTEIN L28, MITOCHONDRIAL 50S ribosomal protein L28 [rpmB]. L28p-like [O. tauri]	145315	202589	137672	143944	162839	211387	222927	16331.9	335081	248486	238032	167600	164746	145238	126345	100190	216011	11827	151749	183886	144008	141897	122192	157960	131036	116810	164492	148092	154202	140715	192744	189570	136360	145759	178424	217415	135291	13161	275230	138364	242910	223516	180815	179442
ot|OT_ostta01g03070|gb|CEF96678.1	2	2	86.24	OT_ostta01g03070	Activator of Hsp90 ATPase homologue 1-like Activator of Hsp90 ATPase, N-terminal Activator of Hsp90 ATPase homolog 1-like protein HEAT SHOCK PROTEIN 90 (HSP90) CO-CHAPERONE AHA-1 AHSA1 PROTEIN Bet v1-like Activator of Hsp90 ATPase, Aha1 [O. tauri]	91970.5	111440	102840	95823.9	114648	111395	133479	45889.9	138988	121429	107082	107107	94281.5	100118	89999.3	86682.7	141558	17536.1	128687	125961	108316	81856.6	90150.7	99991.7	91286.2	79930.3	109085	101383	111048	102472	121989	104279	101860	97032	125621	114572	81005.9	36980.3	114163	67615.5	109276	142841	103478	123696
ot|OT_ostta12g02950|gb|CAL57390.1	2	2	124.93	OT_ostta12g02950	[O. tauri]	142553	176796	139612	133219	152770	170714	193939	95669.2	161908	179311	174077	128042	136938	145314	123671	132541	169268	78320.7	177789	147591	192846	159036	151082	175588	148144	147824	143949	146642	210522	142400	189081	165434	138281	134899	167391	175582	117698	77094.7	132989	99845.7	177644	170761	150294	179536
ot|OT_ostta01g02780|gb|CAL50190.1	4	4	147.99	OT_ostta01g02780	Armadillo-type fold Sterile alpha motif. TIR domain SAM domain (Sterile alpha motif) SUBFAMILY NOT NAMED TUMOR NECROSIS FACTOR RECEPTOR SUPERFAMILY MEMBER Armadillo/plakoglobin ARM repeat profile. SAM domain profile. Toll/Interleukin recep [O. tauri	517056	578293	439486	420761	513633	457096	565992	299639	461781	522464	503113	435868	484336	418748	427375	470952	550537	363341	542039	431468	575796	465601	483707	567595	429137	487418	512222	433819	669652	418267	685819	541130	435297	426066	562792	470130	343491	241463	379300	290923	513422	581287	531578	517366
ot|OT_ostta16g02120|gb|CEG00422.1	2	2	66.59	OT_ostta16g02120	EGF-like, conserved site Zinc-binding domain present in Lin-11, Isl-1, Mec-3. Epidermal growth factor-like domain. GCC2 and GCC3 EGF-like domain signature 1. EGF-like domain profile. Growth factor receptor domain Region of a membrane-bound [O. tauri	120915	118475	105955	100931	114545	114171	120852	77320.3	108620	101688	84443.1	62640.7	82954.7	82535.3	77660.8	90727.6	119242	54997.2	112450	89966.2	130314	85228.3	90687	97090.2	85420.9	93388.3	124554	90420.6	121238	105034	160380	110861	104945	102204	125507	117426	73343.1	62308.3	89219.2	56622.7	86173.3	83539.5	91046	101973
ot|OT_ostta03g00690|gb|CEF96991.1	8	8	536.37	OT_ostta03g00690	NOSIC Coil NOSIC (NUC001) domain NOP5NT (NUC127) domain Putative snoRNA binding domain NUCLEOLAR PROTEIN 5 (NUCLEOLAR PROTEIN NOP5)(NOP58) Nop domain profile. [O. tauri]	1.65099e+06	1.64942e+06	1.32028e+06	1.35829e+06	1.49344e+06	1.41286e+06	1.84576e+06	861223	1.32759e+06	1.26707e+06	1.34234e+06	1.10539e+06	1.12162e+06	1.1966e+06	1.12907e+06	1.26241e+06	1.55884e+06	765939	1.37982e+06	1.10358e+06	1.7196e+06	1.46556e+06	1.36173e+06	1.38345e+06	1.25198e+06	1.5163e+06	1.6028e+06	1.23422e+06	1.82397e+06	1.32478e+06	2.18986e+06	1.54342e+06	1.3077e+06	1.37541e+06	1.63637e+06	1.45315e+06	1.12016e+06	694014	1.09046e+06	705544	1.36985e+06	1.47419e+06	1.23102e+06	1.47841e+06
ot|OT_ostta09g02410|gb|CAL55404.1	4	4	137.99	OT_ostta09g02410	Cytochrome b-c1 complex subunit 7 Bc1_14K Ubiquinol-cytochrome C reductase complex 14kD subunit CYTOCHROME B-C1 COMPLEX SUBUNIT 7 UBIQUINOL-CYTOCHROME C REDUCTASE COMPLEX 14 KD PROTEIN MEMBRANE COMPLEX C UBIQUINOL-CYTOCHROME REDUCTASE OXID [O. tauri	605236	576016	636532	557915	611820	532225	742367	326900	519765	569748	542563	539607	535884	568310	514126	501664	660657	287118	544092	503756	688533	599095	520025	500846	546483	559849	685371	555237	677078	551309	802779	538999	630464	564949	670376	547401	450530	263432	426927	317252	553680	719636	588154	702151
ot|OT_ostta06g04120|gb|CEF98502.1	5	4	248.15	OT_ostta06g04120	HAD hydrolase, subfamily IA Haloacid dehalogenase/epoxide hydrolase family signature Haloacid dehalogenase-like hydrolase HAD-SF-IA-v3: HAD hydrolase, family IA, variant 3 2-DEOXYGLUCOSE-6-PHOSPHATE PHOSPHATASE 2 HALOACID DEHALOGENASE-LIKE [O. tauri	1.13324e+06	1.10499e+06	1.0033e+06	970726	1.24599e+06	1.11778e+06	1.59304e+06	675180	1.52e+06	1.25328e+06	1.52368e+06	1.63734e+06	1.51629e+06	1.5018e+06	1.46616e+06	1.62833e+06	2.09991e+06	960906	1.68272e+06	1.27798e+06	1506888	1.28358e+06	1.21505e+06	1.0383e+06	1.43193e+06	1.44141e+06	1.54469e+06	1.4819e+06	1.63516e+06	1.12518e+06	1.50312e+06	1.03398e+06	993733	982965	1.36524e+06	1.14966e+06	966787	544092	1.24851e+06	697861	1.5549e+06	2.1836e+06	1.66419e+06	1.85548e+06
ot|OT_ostta02g03860|gb|CAL52500.2	5	5	390.91	OT_ostta02g03860	Photosystem I PsaE, reaction centre subunit IV Photosystem I reaction centre subunit IV / PsaE I PHOTOSYSTEM SUBUNIT IV REACTION CENTER MEMBRANE PHOTOSYNTHESIS THYLAKOID CHLOROPLAST Electron transport accessory proteins [O. tauri]	1.16309e+07	9.64128e+06	8.8027e+06	8.12136e+06	1.0491e+07	9.7283e+06	1.48101e+07	5.74483e+06	8.71117e+06	9.26552e+06	1.38405e+07	1.12958e+07	9.82138e+06	9.62375e+06	1.0893e+07	1.11488e+07	1.41401e+07	6.20069e+06	1.1369e+07	8.57715e+06	1.36012e+07	1.2663e+07	1.07982e+07	7.74599e+06	9.97644e+06	1.04814e+07	1.49361e+07	9.33846e+06	1.47882e+07	7.78271e+06	1.54271e+07	9.0217e+06	8.7188e+06	8.22375e+06	1.1495e+07	1.00057e+07	8.98802e+06	4.62945e+06	7.15522e+06	5.15931e+06	1.41241e+07	1.50644e+07	1.07794e+07	1.18902e+07
ot|OT_ostta11g01570|gb|CEF99625.1	3	3	196.6	OT_ostta11g01570	Zinc finger, CCHC-type zinc finger Zinc knuckle ZINC FINGER CCHC DOMAIN CONTAINING PROTEIN Zinc finger CCHC-type profile. Retrovirus zinc finger-like domains [O. tauri]	1.41255e+06	1.39142e+06	1.05954e+06	1.15992e+06	1.37054e+06	1.22217e+06	1.67217e+06	617051	1.39856e+06	1.29004e+06	1.63474e+06	1.3098e+06	1.49678e+06	1.2397e+06	1.27992e+06	1.38788e+06	1.81207e+06	742166	1.72279e+06	1.34926e+06	1.48699e+06	1.21268e+06	1.17636e+06	1.05574e+06	1.2204e+06	1.38104e+06	1.54311e+06	1.29373e+06	1.77414e+06	996015	1.87359e+06	1.302e+06	1.04944e+06	1.17454e+06	1.50171e+06	1.25702e+06	1.01481e+06	497249	1.14875e+06	718332	1.66823e+06	1.74678e+06	1.64278e+06	1.53165e+06
ot|OT_ostta11g02780|gb|CEF99714.1	5	5	274.58	OT_ostta11g02780	Phosphoglucose isomerase, C-terminal Glucose-6-phosphate isomerase signature GLUCOSE-6-PHOSPHATE ISOMERASE, CYTOSOLIC Phosphoglucose isomerase signature 1. Phosphoglucose isomerase signature 2. Glucose-6-phosphate isomerase family profile. [O. tauri	1.86378e+06	1.81418e+06	1.66974e+06	1.38787e+06	1.82292e+06	1.74212e+06	2.17892e+06	747914	1.82516e+06	1.61709e+06	2.14798e+06	1.93197e+06	1.83507e+06	1.73405e+06	1.80183e+06	2.10424e+06	2.2064e+06	833528	2.24907e+06	1.77947e+06	2.16308e+06	1.94388e+06	1.49682e+06	1.14807e+06	1.68853e+06	1.95791e+06	2.16961e+06	1.60332e+06	2.18193e+06	1.36062e+06	2.4721e+06	1.6976e+06	1.65383e+06	1.40536e+06	1.99739e+06	1.7918e+06	1.32235e+06	602704	1.49916e+06	900442	2.19199e+06	2.57654e+06	2.01406e+06	2.14243e+06
ot|OT_ostta11g01060|gb|CEF99582.1;ot|OT_ostta08g03900|gb|CEG01609.1	5	5	272.8	OT_ostta11g01060	DNA-directed RNA polymerase delta subunit/Asxl HB1, ASXL, restriction endonuclease HTH domain [O. tauri]	1.21779e+06	1.27325e+06	1.04913e+06	1.0258e+06	1.22671e+06	1.0449e+06	1.20144e+06	561335	1.15548e+06	1.07871e+06	1.19835e+06	945293	977647	985870	1.09954e+06	1.41936e+06	1.42916e+06	873770	1.23841e+06	1.1279e+06	1.59512e+06	1.4413e+06	1.27292e+06	1.23347e+06	1.08087e+06	1.37307e+06	1.46574e+06	1.15873e+06	1.5271e+06	1.18976e+06	1.61526e+06	1.19143e+06	1.03913e+06	1.03873e+06	1.34412e+06	1.0747e+06	729135	452350	949095	600658	1.2229e+06	1.26067e+06	1.07301e+06	1.21805e+06
ot|OT_ostta05g02920|gb|CEF98022.1	4	4	182.25	OT_ostta05g02920	Sad1/UNC-like, C-terminal Coil Sad1 / UNC-like C-terminal KLAROID SAD1/UNC-84-LIKE PROTEIN-RELATED SUN domain profile. Region of a membrane-bound protein predicted to be embedded in the membrane. [O. tauri]	705925	701165	609258	651708	708310	615969	764413	251056	676548	477394	605276	544400	508366	601909	523790	768442	732912	413310	745615	583085	868995	722160	611892	743010	710807	722567	1.02283e+06	734920	1.00319e+06	501942	936332	656106	603451	659925	776101	633533	463910	202313	555706	265827	617678	726028	557952	743662
ot|OT_ostta02g00670|gb|CAL52071.1	2	2	100.76	OT_ostta02g00670	Surface antigen variable number Coil Surface antigen variable number repeat PROTEIN TOC75-3, CHLOROPLASTIC-RELATED SORTING AND ASSEMBLY MACHINERY (SAM50) PROTEIN [O. tauri]	531103	467075	368124	382504	510088	421939	581959	279535	413871	421004	483781	520269	429531	409077	455552	484210	538935	364712	406282	313180	574954	465534	402126	521108	338740	513473	636359	457140	530397	384947	704450	437059	364616	387326	558908	433971	353181	225263	339947	234427	493693	693847	471427	505417
ot|OT_ostta03g02140|gb|CEF97089.1	5	5	184.19	OT_ostta03g02140	Ubiquitin supergroup SANT SWI3, ADA2, N-CoR and TFIIIB'' DNA-binding domains Ubiquitin family Myb-like DNA-binding domain TELOMERIC REPEAT BINDING PROTEIN Myb-type HTH DNA-binding domain profile. Ubiquitin domain profile. Ubiquitin-like H [O. tauri]	1.06851e+06	1.2224e+06	771740	831188	1.00726e+06	981813	1.16816e+06	449271	927874	933012	958249	983197	985045	852690	926902	1.1442e+06	1.26646e+06	521343	1.06331e+06	716997	1.34773e+06	1.06198e+06	1.01415e+06	1.32166e+06	919239	1.13544e+06	1.48635e+06	1.11711e+06	1.39565e+06	826180	1.41726e+06	1.14385e+06	764384	841667	1.10367e+06	1.00981e+06	708936	362044	762141	519529	977883	1.31122e+06	1.08113e+06	1.0535e+06
ot|PsaA|gb|CAL36376.1	3	3	146.72	PsaA	PsaA Plant photosystem I psaA and psaB protein signature PSI_A Photosystem I psaA/psaB protein psaA: photosystem I core protein PsaA SUBFAMILY NOT NAMED OUTER MEMBRANE PROTEIN, OMPA-RELATED Photosystem I psaA and psaB proteins signature. P [O. tauri	1.05702e+07	1.01535e+07	7.64403e+06	7.8883e+06	9.71004e+06	9.44123e+06	1.23738e+07	4.37769e+06	8.93603e+06	6.26126e+06	1.14264e+07	1.00063e+07	1.04435e+07	8.47182e+06	9.78598e+06	1.11811e+07	1.20623e+07	5.21431e+06	1.05356e+07	7.48818e+06	1.18971e+07	9.42979e+06	8.59113e+06	9.59821e+06	8.63466e+06	1.04039e+07	1.08231e+07	8.2997e+06	1.23829e+07	7.76961e+06	1.40202e+07	9.50102e+06	7.57117e+06	7.98776e+06	1.06394e+07	9.71044e+06	7.50945e+06	3.52775e+06	7.33992e+06	3.48646e+06	1.16605e+07	1.33447e+07	1.14621e+07	1.0467e+07
ot|OT_ostta11g00820|gb|CEF99561.1	3	3	101.98	OT_ostta11g00820	Quinonprotein alcohol dehydrogenase-like superfamily Coil G protein beta WD-40 repeat signature Lissencephaly type-1-like homology motif WD40 repeats LisH WD domain, G-beta repeat WD40 REPEAT PROTEIN Trp-Asp (WD) repeats signature. Trp-Asp [O. tauri	166829	184687	135315	139244	167937	158777	231008	82973.2	191981	172491	127648	191535	168722	165353	143786	150144	234778	110888	182309	155674	178122	144685	146524	169032	146737	152333	177381	159059	173063	158400	221280	172818	134025	141000	184010	163305	140195	66863.7	157690	96048.1	130263	255436	185179	204294
ot|OT_ostta01g03140|gb|CEF96683.1	2	2	99.31	OT_ostta01g03140	Cytochrome c oxidase, subunit Vb Cytochrome c oxidase subunit Vb CYTOCHROME C OXIDASE SUBUNIT 5B, MITOCHONDRIAL Cytochrome c oxidase subunit Vb, zinc binding domain profile. Rubredoxin-like [O. tauri]	547412	498445	370180	467650	490452	427709	454025	308492	437191	378447	424614	462191	515784	385782	454985	461489	627230	333807	506572	449443	462130	498978	458601	610499	440114	508886	508697	447883	503624	435096	726082	466414	366651	473546	537392	439904	275540	248597	359102	210730	433315	616393	566094	476637
ot|OT_ostta04g01160|gb|CEF97477.1	2	2	79.11	OT_ostta04g01160	Coil [O. tauri]	114872	134608	70911.9	87246.6	97254.8	108012	82530.8	59952.5	113455	90594.2	101029	106651	84355.3	83320.5	68620.3	98260.6	138744	65680.6	102316	85086.6	119047	97182.3	70697.8	105356	91731.5	110675	126182	92940.9	113150	73993.8	152365	125958	70236.1	88346.6	106563	111092	50086.6	48312.6	93190.4	50445.5	103099	142233	92583.3	102943
ot|OT_ostta03g04290|gb|CEF97250.1	4	4	220.15	OT_ostta03g04290	ml(L10 cytoplasmic large ribosome subunit-from:Ot03g04190)gb(Ribosomal protein L10e/L16) RPL10a_RPL10e L10e: ribosomal protein L10.e Ribosomal protein L16p/L10e 60S RIBOSOMAL PROTEIN L10 [O. tauri]	1.78895e+06	2.29378e+06	1.91935e+06	1.50238e+06	1.67111e+06	2.06676e+06	2.22168e+06	1.36902e+06	2.32257e+06	974246	1.86204e+06	2.33289e+06	2.23821e+06	1.94332e+06	1.77277e+06	1.59379e+06	1.98889e+06	878404	2.0371e+06	1.67576e+06	1.86274e+06	1.60061e+06	1.65159e+06	1.58707e+06	1.7551e+06	1.72038e+06	1.84021e+06	1.78071e+06	2.09118e+06	1.40141e+06	2372848	2.14637e+06	1.90105e+06	1.52133e+06	1.83104e+06	2.1257e+06	1.3483e+06	1.10322e+06	1.90773e+06	542489	1.9002e+06	3.11121e+06	2.45652e+06	2.40099e+06
ot|OT_ostta18g00930|gb|CEG00725.1	3	3	103.74	OT_ostta18g00930	Regulator of chromosome condensation, RCC1 Chromosome condensation regulator RCC1 signature Regulator of chromosome condensation (RCC1) repeat REGULATOR OF CHROMOSOME CONDENSATION PROTEIN RCC2 Regulator of chromosome condensation (RCC1) si [O. tauri	338839	394405	341842	252243	316314	289499	412553	141275	310139	99636.1	175466	298221	321417	258933	245770	247004	351485	131938	371489	298371	268905	289755	237843	168397	269519	293752	253215	324373	340182	179769	449433	369060	338584	255423	346588	297754	250371	113846	254743	55480.3	179062	397717	352768	319914
ot|OT_ostta18g00250|gb|CAL58477.1	2	2	55.5	OT_ostta18g00250	WD40 repeat WD40 repeats HELP motif WD domain, G-beta repeat WD-40 REPEAT PROTEIN SUBFAMILY NOT NAMED Trp-Asp (WD) repeats signature. Trp-Asp (WD) repeats circular profile. Trp-Asp (WD) repeats profile. WD40 repeat-like Quinoprotein alcoho [O. tauri	227630	221527	195455	199390	222895	195179	301767	138253	229495	88979.1	176965	192311	179472	169120	167997	153573	245162	115053	265448	198466	186355	190465	183602	148987	178534	215696	199001	198392	283183	168960	301926	207291	193592	201903	244228	200744	183138	111411	188504	49546.2	180591	256471	196977	208948
ot|OT_ostta01g06340|gb|CEF96917.1	11	11	697.09	OT_ostta01g06340	Histone H4 Histone H4 signature Core histone H2A/H2B/H3/H4 HISTONE H4 Histone H4 signature. Histone-fold [O. tauri]	1.33344e+08	1.65151e+08	1.21578e+08	1.239e+08	1.6057e+08	1.03981e+08	1.30341e+08	8.81023e+07	1.41826e+08	8.96754e+07	105872156	1.18391e+08	1.23714e+08	1.19202e+08	1.29787e+08	1.4574e+08	1.42118e+08	1.15945e+08	1.4823e+08	1.23729e+08	1.36775e+08	1.32635e+08	1.21761e+08	9.93514e+07	1.3604e+08	1.49891e+08	1.69668e+08	1.61131e+08	1.8221e+08	1.01067e+08	1.76866e+08	1.54538e+08	120419235	1.25462e+08	1.75938e+08	1.06946e+08	7.91016e+07	7.0997e+07	1.16494e+08	4.99339e+07	1.08041e+08	1.5789e+08	1.35781e+08	1.47274e+08
ot|OT_ostta12g00120|gb|CAL57112.1	6	6	311.64	OT_ostta12g00120	G-protein beta WD-40 repeat G protein beta WD-40 repeat signature WD40 repeats Histone-binding protein RBBP4 or subunit C of CAF1 complex WD domain, G-beta repeat HISTONE-BINDING PROTEIN RBBP7 WD40 REPEAT FAMILY Trp-Asp (WD) repeats signat [O. tauri	652356	554728	461132	494217	729592	395028	562758	150500	839420	229265	426257	571919	566536	600317	536112	388682	701743	282669	715696	826599	421869	426377	810237	230005	617170	626435	459677	1.2169e+06	1.65037e+06	239781	865279	519080	456737	500448	799420	406292	341528	121280	689487	127662	434991	762729	621796	741695
ot|OT_ostta17g00550|gb|CEG00523.1	2	2	84.54	OT_ostta17g00550	P-loop containing nucleoside triphosphate hydrolase GTP1/OBG GTP-binding protein family signature EngD 50S ribosome-binding GTPase Protein of unknown function (DUF933) TIGR00092: GTP-binding protein YchF GTP-BINDING PROTEIN-RELATED OBG-LIK [O. tauri	484851	441165	586065	464191	513569	336342	381241	2353.34	371537	357683	499959	384439	353073	234810	336302	204083	478684	54203.7	597363	496990	496687	494959	349468	59980.3	414591	410379	507662	316715	366905	171422	643102	412814	580479	470043	562721	345933	231369	1896.43	305175	199168	510203	512700	387511	290109
ot|OT_ostta04g03100|gb|CEF97623.1	3	3	146.3	OT_ostta04g03100	Tetratricopeptide, MLP1/MLP2-like Coil TPR/MLP1/MLP2-like protein NUCLEOPROTEIN TPR-RELATED [O. tauri]	206315	255228	197530	166878	209445	184541	232425	5875.98	163407	153689	188461	163117	164918	131995	156512	183229	243184	39774.6	239163	200720	298826	263011	128514	18005.7	150411	219609	280535	144520	175123	39693.5	273655	238826	195647	168982	229491	189803	141055	4735.14	134220	85578.5	192322	217538	181004	163080
ot|OT_ostta14g02970|gb|CEG02197.1	3	3	149.93	OT_ostta14g02970	Isocitrate/isopropylmalate dehydrogenase, conserved site leuB: 3-isopropylmalate dehydrogenase 3-ISOPROPYLMALATE DEHYDROGENASE 1, CHLOROPLASTIC-RELATED DECARBOXYLATING DEHYDROGENASES-ISOCITRATE, ISOPROPYLMALATE, TARTRATE Isocitrate and iso [O. tauri	222444	255343	180677	181732	276230	158762	246035	28572.7	245717	203596	191979	296884	289208	268496	309202	289887	236174	46498.8	343461	229689	183540	222283	164668	52497.2	229436	271522	170715	260905	381501	155026	295047	238934	178955	184023	302667	163289	149315	23025.3	201828	113368	195912	395934	317417	331729
ot|OT_ostta06g03020|gb|CEF98417.1	2	2	90.66	OT_ostta06g03020	ml(L17 cytoplasmic large ribosome subunit-from:Ot06g03260)gb(Ribosomal protein L22/L17, conserved site) Ribosomal protein L22p/L17e L22_arch: ribosomal protein L22 60S RIBOSOMAL PROTEIN L17 Ribosomal protein L22 signature. [O. tauri]	1.66318e+06	1.84921e+06	1.51788e+06	1.33707e+06	1.61568e+06	1.52202e+06	1.93458e+06	258280	1.7257e+06	1.76084e+06	2.41914e+06	1.75553e+06	1.9062e+06	1.28124e+06	1.6283e+06	1189927	1.89102e+06	333531	1.71674e+06	1.53029e+06	1.83214e+06	1.8135e+06	1.25968e+06	423379	1.25637e+06	1.49747e+06	1.53773e+06	1.2767e+06	2.15316e+06	997222	2.20603e+06	1.73037e+06	1.50341e+06	1.35393e+06	1.77031e+06	1.56542e+06	1.17407e+06	208134	1.41746e+06	980487	2.4687e+06	2.34122e+06	2.09213e+06	1.58298e+06
ot|OT_ostta03g04210|gb|CEF97243.1	2	2	58.29	OT_ostta03g04210	Ubiquitin supergroup 3-oxo-5-alpha-steroid 4-dehydrogenase SC2 3-OXO-5-ALPHA-STEROID 4-DEHYDROGENASE Ubiquitin domain profile. Steroid 5-alpha reductase C-terminal domain profile. Ubiquitin-like [O. tauri]	179047	183681	181299	187057	205356	145314	261516	13162.8	221526	144156	217847	197315	189502	206564	168452	166774	264799	8802.71	231962	159446	187805	153242	140807	25495.1	196045	173875	179314	221370	262472	134584	237486	171877	179571	189415	225011	149457	158710	10607.2	181958	80270	222311	263145	207986	255211
ot|OT_ostta04g02970|gb|CEF97614.1;ot|OT_ostta05g04020|gb|CEF98101.1	2	2	72.67	OT_ostta04g02970	Ribosomal protein L1, 2-layer alpha/beta-sandwich Coil RPL1p_RPL1a_RPL10e_RPL1o Ribosomal protein L1p/L10e family RIBOSOMAL PROTEIN L7AE FAMILY MEMBER 60S RIBOSOMAL PROTEIN L10A Ribosomal protein L1 signature. [O. tauri]	800930	829731	730090	633386	862114	786940	1.02273e+06	116355	1.16857e+06	765079	905396	867685	851700	944423	788886	750265	859662	134247	829080	743750	876337	740528	632773	199931	746918	773514	857916	570866	940643	588426	1.06235e+06	776410	723132	641371	944625	809379	620676	93764.6	959843	426018	923947	1.15717e+06	934775	1.16684e+06
ot|OT_ostta01g00670|gb|CEF96513.1	5	3	299.1	OT_ostta01g00670	Thioredoxin-like fold Thioredoxin family signature C-terminal domain of 1-Cys peroxiredoxin THIOREDOXIN PEROXIDASE 2-CYS PEROXIREDOXIN BAS1, CHLOROPLASTIC-RELATED Thioredoxin domain profile. [O. tauri]	619899	582143	509783	568529	659304	534678	682640	274534	611015	579275	656098	617585	585232	608794	591041	699736	799353	350787	642382	509901	633265	714218	679947	349267	608492	673652	711793	681587	893638	634521	822228	544733	504924	575697	722404	549924	414283	221233	501878	322557	669541	823630	642315	752169
ot|OT_ostta12g02910|gb|CEF99978.1	2	2	183.28	OT_ostta12g02910	Acyltransferase 3 Acyltransferase family Region of a membrane-bound protein predicted to be embedded in the membrane. [O. tauri]	312872	303805	303898	265237	325580	295956	338416	145426	428241	319056	277820	363685	328553	343882	305568	271820	431170	155743	389459	285087	329253	295813	388397	170373	332282	326672	297212	324374	410356	338046	414991	284281	301001	268581	356741	304395	205379	117191	351750	177660	283513	485022	360600	424868
ot|OT_ostta02g02570|gb|CEG01047.1	3	3	71.46	OT_ostta02g02570	ml(eIF3c eIF3 Preinitiation complex (PIC)-from:Ot02g04700)gb(Eukaryotic translation initiation factor 3 subunit C, N-terminal domain) Eukaryotic translation initiation factor 3 subunit 8 N-terminus PCI domain EUKARYOTIC TRANSLATION INITIAT [O. tauri	351374	419910	400289	338629	339069	285898	370548	243390	387289	356850	399299	324319	337901	287104	330717	277058	383548	220764	388805	336888	365291	311763	329023	227013	283551	333663	376925	284214	430416	311131	466059	392926	396473	342898	371520	294050	224879	196135	318113	198704	407481	432521	370860	354719
ot|OT_ostta02g03400|gb|CAL52454.1	2	2	108.51	OT_ostta02g03400	Ferritin-like superfamily Ferritin-like domain FERRITIN Ferritin-like diiron domain profile. [O. tauri]	443363	458557	438490	471354	426028	266612	343118	75366.9	318120	327559	236825	217079	257026	197832	206813	156985	324482	68114.3	305108	303538	358585	393628	379528	131468	305592	321002	317527	297994	555108	316120	588072	429088	434310	477296	466802	274214	208233	60734.2	261299	182395	241677	289503	282096	244423
ot|OT_ostta18g01000|gb|CAL58559.1	3	3	109.46	OT_ostta18g01000	FtsH protease domain-like Region of a membrane-bound protein predicted to be embedded in the membrane. [O. tauri]	319935	480459	379727	347369	399170	301838	429628	131870	376343	333303	157124	280969	321219	281378	266284	251495	352713	130590	405764	298401	299454	252245	277512	125329	281881	301696	298438	381466	441939	280214	424359	449583	376107	351749	437374	310445	260734	106267	309122	185593	160344	374709	352551	347645
ot|OT_ostta01g01510|gb|CAL50065.1	2	2	114.24	OT_ostta01g01510	HAD-superfamily hydrolase, subfamily IIB HAD-SF-IIB: HAD hydrolase, family IIB Eukaryotic phosphomannomutase PHOSPHOMANNOMUTASE HAD-like [O. tauri]	781571	730296	635922	543545	648122	569920	613873	346830	615133	752649	751880	662531	696798	567441	668660	622670	769850	478784	796996	628434	584968	830403	555855	671912	596123	652860	582783	651336	687547	571306	1.03667e+06	683365	629861	550397	710152	586170	372549	279492	505261	419097	767286	883572	764764	701077
ot|OT_ostta14g00240|gb|CEG01959.1	2	2	64.75	OT_ostta14g00240	Coil [O. tauri]	73048.2	64925	72383.3	61875.9	78286.7	56088.4	77824.9	11058.3	73548.6	39901	54382.5	67869.5	59924.2	73052.7	67411.1	65148.9	93068.6	10295.7	68227.6	46298.4	100539	84078.2	61292.8	69505.7	64889.4	80288.9	94477.1	99104.5	104144	56946.4	96890.4	60752.7	71693.3	62656	85779.3	57687.7	47230.6	8911.31	60411.7	22218	55496.8	90512.9	65769.2	90257
ot|RpoC2|gb|CAL36353.1	2	2	77.32	RpoC2	RpoC2 Coil RNA polymerase Rpb1, domain 3 RNA polymerase Rpb1, domain 5 RNA polymerase Rpb1, domain 4 rpoC2_cyan: DNA-directed RNA polymerase, beta'' subunit DNA-DIRECTED RNA POLYMERASE SUBUNIT BETA'-RELATED DNA-directed RNA polymerase subu [O. tauri	170703	185562	173263	127123	143345	133602	219122	8081.15	127272	95345	70104.9	124780	123226	110987	115982	111803	147769	17000.7	158471	105384	149566	126900	105679	87095.6	124328	152878	227265	334464	174254	80215.4	226419	173637	171611	128726	157064	137412	132981	6512.17	104539	53090.9	71541.4	166411	135246	137126
ot|OT_ostta15g01290|gb|CAL57549.1	5	5	177.6	OT_ostta15g01290	Protein of unknown function DUF3228 Protein of unknown function (DUF3228) [O. tauri]	345882	372110	362951	308567	364086	305774	463900	61846.9	367485	236051	302032	291670	332609	344835	300866	320349	434947	102625	423056	343283	370553	336000	296779	188387	330873	320336	362528	368241	493328	256844	458775	348197	359492	312457	398932	314493	281533	49839.1	301847	131440	308220	388980	365052	426045
ot|OT_ostta05g01380|gb|CEF97905.1	2	1	53.35	OT_ostta05g01380	Endonuclease III-like, iron-sulphur cluster loop motif endonuclease III FES DnaJ domain RRM in Demeter HhH-GPD superfamily base excision DNA repair protein A/G-SPECIFIC ADENINE GLYCOSYLASE/ENDONUCLEASE III DEMETER-LIKE PROTEIN 2-RELATED DN [O. tauri	364144	293218	203804	236447	341503	283534	330457	16763.8	347107	221170	245239	325198	295999	328686	252612	267576	325468	44714.3	292333	245403	285378	265895	223277	247472	276586	315050	379041	256314	347557	196113	482997	274375	201862	239428	374188	291619	200549	13509.1	285109	123154	250264	433694	324871	406093
ot|OT_ostta13g03000|gb|CAL56642.1	3	3	193.54	OT_ostta13g03000	Anticodon-binding domain UNCHARACTERIZED [O. tauri]	445777	379913	303248	296654	379180	274583	356427	28305.6	321749	229083	316927	296623	423008	276744	323281	297679	453102	77639.5	438020	399961	351031	455187	319065	230215	291489	384713	314120	335378	351019	232353	591275	355499	300358	300394	415471	282413	216309	22810	264280	127560	323421	395585	464268	341918
ot|OT_ostta01g02970|gb|CEF96671.1	2	2	118.28	OT_ostta01g02970	Histone-fold Coil Transcription initiation factor TFIID subunit A FAMILY NOT NAMED [O. tauri]	267137	252205	192264	178445	221068	203218	257910	2810.32	190326	160031	223298	204704	246524	191996	206767	182683	280735	36846.9	286817	210694	272428	241347	127113	106732	190617	227100	269267	135136	210088	75308.9	354329	235997	190431	180695	242226	209013	156521	2264.68	156331	89109.9	227873	272999	270570	237212
ot|OT_ostta11g00560|gb|CAL55660.1	2	1	50.46	OT_ostta11g00560	Coil Iguana/Dzip1-like DAZ-interacting protein N-terminal [O. tauri]	53363.8	44127.3	36463.7	37214.2	45092.4	30426.6	44693.8	7.17917	26551.2	13318.7	135483	34095.2	42614.8	27453.7	31717.8	19673.7	44078.1	894.762	52475.5	34777.2	61009.2	46996.8	21629.6	21136.8	30187.8	38779.7	42816.5	41737.5	60692.7	17677.5	70781.2	41291.6	36116.2	37683.4	49408.1	31294.2	27123.9	5.78531	21808.8	7416.24	138259	45470.4	46771.4	33919.2
ot|OT_ostta11g02260|gb|CEF99677.1	2	2	86.93	OT_ostta11g02260	Tetratricopeptide-like helical Protein of unknown function (DUF3493) TPR-like Region of a membrane-bound protein predicted to be embedded in the membrane. [O. tauri]	134799	112599	122287	101301	103089	102588	136932	50.3208	91194.9	82286	78099.2	71115	109624	71635.3	72083.8	103395	162470	2819.85	124380	90638.4	137283	119712	82164.7	60115.5	82384.3	77644.3	106954	60159	118757	71531.4	178797	105363	121121	102579	112955	105513	83101.7	40.5509	74906.1	45819.3	79699.4	94841.2	120317	88505.8
ot|OT_ostta15g00510|gb|CAL57471.1	3	3	329.45	OT_ostta15g00510	Coil [O. tauri]	2.6002e+06	2.56384e+06	2.36698e+06	2.33918e+06	2.02208e+06	2.06868e+06	2.02359e+06	374471	1.93601e+06	2.19594e+06	2.51524e+06	2.08421e+06	2.07539e+06	1.55326e+06	1.5454e+06	1.58943e+06	2.85159e+06	702781	2.22781e+06	2.68098e+06	2.64368e+06	2.27955e+06	2.2135e+06	2.13462e+06	1.6344e+06	1.96868e+06	2.64639e+06	2.1523e+06	2.51915e+06	1.81918e+06	3.44888e+06	2.39908e+06	2.34442e+06	2.36868e+06	2.21561e+06	2.12766e+06	1.22808e+06	301766	1.59021e+06	1.22276e+06	2.56677e+06	2.77956e+06	2.27782e+06	1.91906e+06
ot|OT_ostta02g02200|gb|CEG01026.1	2	2	61.05	OT_ostta02g02200	ml(eIF4E eI4F Cap binding complex-from:Ot02g04220)gb(Eukaryotic translation initiation factor 4E (eIF-4E), conserved site) Eukaryotic initiation factor 4E EUKARYOTIC TRANSLATION INITIATION FACTOR 4E RELATED Eukaryotic initiation factor 4E [O. tauri]	687486	812555	565679	549731	638445	593351	706426	95592.4	678176	564173	547245	636627	674778	563656	640178	447395	634505	84420.1	771974	559784	616815	553804	485778	566551	491731	674576	604829	450618	942296	440175	911876	760338	560287	556661	699549	610270	428718	77032.8	557043	314148	558458	849025	740595	696400
ot|OT_ostta06g00270|gb|CEF98205.1	2	2	68.84	OT_ostta06g00270	Region of a membrane-bound protein predicted to be embedded in the membrane. [O. tauri]	219054	180958	238157	187936	193639	178424	191125	7911.52	182034	166306	192785	213766	219725	169656	185825	108214	255066	8973.97	283412	267980	287334	246238	208045	226456	196566	219230	341043	179049	303440	167463	290551	169329	235887	190306	212172	183512	115991	6375.48	149520	92604.3	196735	285084	241157	209611
ot|OT_ostta01g03310|gb|CEF96691.1	2	2	69.65	OT_ostta01g03310	EF-Hand 1, calcium-binding site Coil EF-hand, calcium binding motif EF-hand domain pair EF-hand calcium-binding domain. EF-hand calcium-binding domain profile. [O. tauri]	74387.5	70545.2	68153.5	95869.1	53518.7	52651.7	70075.4	3610.57	72103.1	50280.5	90104.3	60920	49708.3	66577.7	52287.3	53593.2	67064.7	4353.68	68507.9	57192.8	79279	70823.8	56946.1	57312.3	62361.4	67341.6	72527.9	78318.3	90540.5	49026.3	98666.9	66011.8	67503.9	97077.8	58640.9	54153.1	42527.6	2909.57	59224.4	27997.6	91950.5	81244.7	54556.8	82257.2
ot|OT_ostta03g03210|gb|CEF97170.1	2	2	79.5	OT_ostta03g03210	Permease, cytosine/purines, uracil, thiamine, allantoin Coil Permease for cytosine/purines, uracil, thiamine, allantoin Region of a membrane-bound protein predicted to be embedded in the membrane. [O. tauri]	260444	264153	218236	234699	245834	163779	209217	1281.76	196946	176107	460319	141176	190045	141894	162761	122280	236460	5293.61	258741	194362	226808	221815	186086	99153	171008	205904	277295	119080	305851	145413	345450	247178	216156	237658	269362	168449	126970	1032.9	161769	98061.5	469751	188277	208582	175310
ot|OT_ostta07g03270|gb|CAL54586.1	2	2	50.57	OT_ostta07g03270	SF-assemblin Coil SF-assemblin signature SF-assemblin/beta giardin [O. tauri]	93825	83154.2	97849.5	100766	100120	66266.6	126996	37099.5	93779.8	55492.8	64862.2	70073.3	98815.9	72224.3	82990.3	75694.9	143589	23616.1	156388	101575	94281.5	79795.4	70657.9	52791.4	88675.4	83687.5	100767	89096	100506	52304.4	124449	77810.5	96916.9	102036	109703	68156.2	77071.5	29896.6	77029.3	30900	66191.2	93451.9	108454	89233.5
ot|OT_ostta16g00430|gb|CEG00272.1	7	7	350.8	OT_ostta16g00430	Actin/actin-like conserved site Actin signature ACTIN ACTIN-1-RELATED Actins signature 2. Actins and actin-related proteins signature. Actins signature 1. Actin-like ATPase domain [O. tauri]	2.42405e+06	2.59184e+06	2.06821e+06	2.04428e+06	2.36679e+06	1.86683e+06	2.56104e+06	778287	1.85127e+06	1.8823e+06	2.17992e+06	1.98266e+06	2.26489e+06	1.62379e+06	1.91148e+06	1.42194e+06	2.98397e+06	713715	3.07107e+06	2.31436e+06	2.44681e+06	2.04292e+06	1.7695e+06	1.6092e+06	1.71683e+06	1.94613e+06	2.37711e+06	1.68072e+06	2.77545e+06	1.65253e+06	3.21524e+06	2.42528e+06	2.0485e+06	2.07006e+06	2.59331e+06	1.92006e+06	1.55425e+06	627181	1.52061e+06	1.04812e+06	2.22459e+06	2.64413e+06	2.4858e+06	2.0062e+06
ot|OT_ostta10g01745|gb|CEF99369.1	3	3	121.84	OT_ostta10g01745	Tetratricopeptide-like helical TPR-like Region of a membrane-bound protein predicted to be embedded in the membrane. [O. tauri]	562302	466979	390390	457690	488916	343342	462828	101000	352347	233770	388749	359288	469221	312649	369986	382639	507913	145404	467037	389560	483592	476142	348045	327874	370027	481046	478164	402817	581342	276193	745832	436970	386669	463461	535709	353132	280883	81390.2	289412	130170	396715	479158	514989	386280
ot|OT_ostta01g05310|gb|CEF96846.1	6	6	568.2	OT_ostta01g05310	Prokaryotic membrane lipoprotein lipid attachment site profile. Region of a membrane-bound protein predicted to be embedded in the membrane. [O. tauri]	2.9173e+06	3.16789e+06	2.72796e+06	2.5943e+06	3.15169e+06	2.68898e+06	2.99502e+06	1.08503e+06	2.53447e+06	2.17753e+06	3.071e+06	2.96534e+06	3.21307e+06	2.58034e+06	2.7101e+06	2.44392e+06	3.88884e+06	1.15357e+06	3.67544e+06	3.00254e+06	3.75249e+06	3.20126e+06	1.89535e+06	2.86116e+06	2.81035e+06	3.18682e+06	3.7192e+06	2.44149e+06	3.42614e+06	1.51548e+06	3.86949e+06	2.96431e+06	2.70196e+06	2.627e+06	3.45334e+06	2.76566e+06	1.81763e+06	874369	2.08177e+06	1.21251e+06	3.13392e+06	3.95466e+06	3.52647e+06	3.18803e+06
ot|PetA|gb|CAL36374.1	11	11	492.14	PetA	PetA Cytochrome F signature Apocytochrome F, C-terminal Cytochrome f family profile. Apocytochrome f [petA]. Cytochrome f subunit of the cytochrome b6f complex, transmembrane anchor Cytochrome f, large domain Rudiment single hybrid motif R [O. tauri	1.22255e+07	1.26177e+07	1.19013e+07	1.24613e+07	1.32727e+07	1.13606e+07	1.54205e+07	6.00855e+06	1.28918e+07	9.14557e+06	9.91926e+06	1.07124e+07	1.14509e+07	1.23386e+07	1.09571e+07	1.01935e+07	1.35482e+07	7.16358e+06	1.31701e+07	1.12593e+07	1.35028e+07	1.1446e+07	1.19085e+07	1.28416e+07	1.2698e+07	1.06237e+07	1.25745e+07	1.07491e+07	1.43051e+07	8.01389e+06	1.62158e+07	1.18068e+07	1.17878e+07	1.26184e+07	1.4543e+07	1.16845e+07	9.35843e+06	4.84197e+06	1.05891e+07	5.09252e+06	1.01225e+07	1.42863e+07	1.25678e+07	1.52445e+07
ot|OT_ostta17g00570|gb|CEG00525.1	7	7	448.13	OT_ostta17g00570	Photosystem I PsaG/PsaK protein Photosystem I psaG / psaK [O. tauri]	1.79125e+06	1.97404e+06	1.67583e+06	1.71593e+06	1.70777e+06	1.63028e+06	1.98164e+06	901282	1.89914e+06	1.22862e+06	1.64292e+06	2.05205e+06	2.12982e+06	1.9171e+06	1.83173e+06	1.55512e+06	2.01082e+06	600455	1.95753e+06	1.79527e+06	2.15378e+06	1.72141e+06	1.75562e+06	1.64856e+06	1.9559e+06	1.87693e+06	2.20213e+06	1.6392e+06	1.93913e+06	1.54945e+06	2.37589e+06	1.84719e+06	1.65985e+06	1.73756e+06	1.87122e+06	1.67676e+06	1.20262e+06	726296	1.55993e+06	684129	1.67658e+06	2.73668e+06	2.33756e+06	2.36859e+06
ot|OT_ostta08g03340|gb|CEG01565.1	5	5	211.45	OT_ostta08g03340	Twin-arginine translocation pathway, signal sequence Photosystem II Pbs27 Photosystem II lipoprotein Psb27 [psb27]. Twin arginine translocation (Tat) signal profile. [O. tauri]	1.46731e+06	1.78329e+06	1.25789e+06	1.28933e+06	1.51609e+06	1.49537e+06	1.50657e+06	720710	1.40188e+06	972356	1.14371e+06	1.35512e+06	1.24979e+06	1.21995e+06	1.03686e+06	1.17216e+06	1.46272e+06	646319	1.43574e+06	1.32888e+06	1.63115e+06	1.30616e+06	1.26247e+06	1.1764e+06	1.32826e+06	1.46193e+06	1.61176e+06	1.17689e+06	1.68668e+06	1.04522e+06	1.94622e+06	1.66869e+06	1.2459e+06	1.30558e+06	1.66119e+06	1.53801e+06	914314	580782	1.15148e+06	541436	1.16715e+06	1.80722e+06	1.37169e+06	1.50726e+06
ot|OT_ostta02g02650|gb|CAL52353.2	6	6	240.55	OT_ostta02g02650	Aconitase/3-isopropylmalate dehydratase large subunit, alpha/beta/alpha, subdomain 1/3 AcnB Aconitate hydratase 2 N-terminus acnB: aconitate hydratase 2 Aconitase family (aconitate hydratase) Aconitate B N-terminal domain ACONITATE HYDRATA [O. tauri	194882	152651	196270	198252	222323	119257	159074	108518	195754	142400	145317	196525	187195	188809	152062	162355	214657	84571	175137	169716	160479	170950	162554	176340	182967	200299	170548	187092	247788	161401	258490	142841	194399	200752	243601	122658	96539.1	87448.6	160789	79292.4	148295	262092	205454	233275
ot|OT_ostta17g00580|gb|CEG00526.1	4	4	126.05	OT_ostta17g00580	Zinc finger, RING/FYVE/PHD-type Ring finger Zinc finger, C3HC4 type (RING finger) MAHOGUNIN Zinc finger RING-type profile. RING/U-box [O. tauri]	201821	151818	177877	190983	160545	148753	152063	91385.8	152027	127205	188974	180044	174232	169223	159855	162841	260774	107887	223767	186029	204626	195178	170412	147579	162318	209528	221496	188048	239638	148124	267693	142061	176182	193391	175911	152995	92284.2	73643	124873	70831.6	192846	240112	191226	209076
ot|OT_ostta07g04620|gb|CEF98884.1	3	3	166.1	OT_ostta07g04620	Ubiquitin/SUMO-activating enzyme E1 Ubiquitin-activating enzyme E1 signature Ubiquitin-activating enzyme e1 C-terminal domain Ube1: ubiquitin-activating enzyme E1 Ubiquitin-activating enzyme active site Repeat in ubiquitin-activating (UBA) [O. tauri	185053	166897	207127	185411	200490	127351	177407	59166.3	140439	190696	197109	181312	198692	180638	176649	155722	203912	96500.2	276337	226581	177258	174729	213692	124952	195023	179720	187604	208690	316606	112919	245453	156172	205153	187748	219678	130982	107665	47679	115354	106185	201148	241803	218073	223179
ot|OT_ostta08g00840|gb|CEG01374.1	3	3	102.84	OT_ostta08g00840	Acyl-CoA dehydrogenase/oxidase C-terminal Cytochrome B5 signature Acyl-CoA dehydrogenase, N-terminal domain Cytochrome b5-like Heme/Steroid binding domain Acyl-CoA dehydrogenase, C-terminal domain Acyl-CoA dehydrogenase, middle domain SUBF [O. tauri	361322	398642	297180	364706	360552	282020	242514	218504	318765	327137	242529	294063	232993	265825	241422	261991	347422	290058	380969	286642	344361	307712	168104	424722	310575	367298	353595	274328	388397	283409	479255	373024	294348	369304	395059	290062	147178	176081	261829	182160	247498	392171	255720	328429
ot|OT_ostta06g03790|gb|CEF98479.1	2	2	72.27	OT_ostta06g03790	K Homology domain, type 1 K homology RNA-binding domain KH domain KH DOMAIN CONTAINING RNA BINDING PROTEIN P-ELEMENT SOMATIC INHIBITOR, ISOFORM C Type-1 KH domain profile. Eukaryotic type KH-domain (KH-domain type I) [O. tauri]	173739	228364	158653	159157	207396	158617	194822	23813.8	164675	185923	166929	179780	139124	149041	131876	145640	203257	132168	196656	162275	180121	171973	29827.2	191316	154673	173164	179682	151666	175927	59408.5	230446	213688	157141	161164	227245	163140	118234	19190.3	135261	103527	170349	239761	152695	184140
ot|OT_ostta03g03150|gb|CEF97165.1	2	2	111.67	OT_ostta03g03150	3'5'-cyclic nucleotide phosphodiesterase, conserved site 3'5'-cyclic nucleotide phosphodiesterase signature Metal dependent phosphohydrolases with conserved 'HD' motif. CYCLIC NUCLEOTIDE PHOSPHODIESTERASE 3'5'-cyclic nucleotide phosphodies [O. tauri	157463	221605	176270	198556	186753	163800	177964	30209.7	164503	220180	157821	120310	133857	151965	122617	143356	161366	102113	226631	143665	147886	179858	30379.2	199394	162012	146399	168184	161070	179276	61575.4	208858	207364	174590	201060	204626	168471	108003	24344.4	135120	122603	161055	160450	146914	187754
ot|OT_ostta03g00530|gb|CEF96978.1	2	1	94.79	OT_ostta03g00530	Coil Region of a membrane-bound protein predicted to be embedded in the membrane. [O. tauri]	52380	48324.2	48508.8	55554	35533.8	39300.6	17112.1	2999.42	34188.9	52786.1	31928.7	23639.9	28150.6	15648.8	24360.1	17595	47133.8	9045.99	45310.6	33462.1	50916.4	48588.9	9354.85	58163.1	30663.2	46594.8	59680.9	23676.6	34149.9	40897.3	69476.3	45218.7	48046.4	56254.4	38934.6	40421.2	10385	2417.08	28082.2	29392.9	32582.9	31526.9	30896.4	19334.2
ot|OT_ostta08g01570|gb|CAL54894.1	2	2	138.46	OT_ostta08g01570	UDP-glucose 4-epimerase C-terminal domain UDP-glucose 4-epimerase C-term subunit galE: UDP-glucose 4-epimerase GalE NAD dependent epimerase/dehydratase family UDP-GLUCOSE 4-EPIMERASE 1 NAD DEPENDENT EPIMERASE/DEHYDRATASE NAD(P)-binding Ros [O. tauri	157752	130150	212857	190029	198608	201289	182788	93489.5	151256	180588	176018	166392	154717	135056	130263	101484	178759	104947	196153	189893	177524	171448	80276.5	190094	152366	137560	167474	143365	161593	144121	209241	121786	210828	192425	217617	207029	110931	75338.3	124239	100556	179625	221905	169808	166862
ot|OT_ostta09g00600|gb|CEF98939.1	8	8	330.03	OT_ostta09g00600	Coil Region of a membrane-bound protein predicted to be embedded in the membrane. [O. tauri]	1.08174e+06	1.2663e+06	1.01599e+06	1.09815e+06	1.40493e+06	1.02975e+06	1.05619e+06	1.02318e+06	1.14489e+06	1.38276e+06	1.3474e+06	1.20165e+06	1.11182e+06	1.19034e+06	1.0635e+06	1.20199e+06	1.54791e+06	1.28437e+06	1.33424e+06	1.23641e+06	1.3228e+06	1.2079e+06	1.08381e+06	1.33478e+06	1.24886e+06	1.24003e+06	1.2096e+06	1.26513e+06	1.22278e+06	981845	1.43481e+06	1.18492e+06	1.00631e+06	1.11199e+06	1.53939e+06	1.05911e+06	640984	824528	940398	769961	1.37501e+06	1.60256e+06	1.22027e+06	1.47067e+06
ot|OT_ostta15g02830|gb|CEG01876.1	2	2	77.61	OT_ostta15g02830	Alpha/beta hydrolase family ALPHA/BETA HYDROLASE FOLD-CONTAINING PROTEIN alpha/beta-Hydrolases [O. tauri]	260280	283065	244480	297771	263761	197982	159399	107118	197683	362861	288439	251860	190012	225660	180490	223229	282314	271178	254921	193771	269787	245286	185959	223714	235829	246557	269152	217579	273002	110513	345232	264874	242150	301525	289005	203628	96736.5	86320.6	162374	202052	294349	335889	208545	278804
ot|OT_ostta07g04290|gb|CEF98864.1	4	4	167.23	OT_ostta07g04290	Helicase, C-terminal Coil helicase superfamily c-terminal domain SANT SWI3, ADA2, N-CoR and TFIIIB'' DNA-binding domains DEAD-like helicases superfamily SNF2 family N-terminal domain SLIDE Helicase conserved C-terminal domain CHROMATIN-RE [O. tauri]	179721	236580	203084	178098	222582	180000	218022	171214	206971	262379	233846	188607	174322	210983	191382	210612	225477	182705	254858	198390	254492	175416	177468	189407	196713	210365	227088	213754	248069	187929	238381	221376	201149	180343	243885	185132	132314	137972	170003	146101	238638	251532	191325	260671
ot|OT_ostta15g01930|gb|CAL57617.1	2	2	57.43	OT_ostta15g01930	Monothiol glutaredoxin-related Glutaredoxin TIGR00365: monothiol glutaredoxin, Grx4 family GLUTAREDOXIN-RELATED PROTEIN Glutaredoxin domain profile. Thioredoxin-like [O. tauri]	252861	434187	287369	282391	345986	284006	329476	203888	339786	334882	427109	299531	282213	288808	296041	270883	446030	264108	325071	258723	378520	337484	251718	279364	257080	314006	381257	305977	294762	323033	335393	406285	284630	285951	379099	292104	199953	164302	279095	186472	435860	399464	309740	356824
ot|OT_ostta06g03380|gb|CEF98446.1	3	3	108.58	OT_ostta06g03380	Putative 5-3 exonuclease XRN 5'-3' exonuclease N-terminus 5'-3' EXORIBONUCLEASE 1 5'->3' EXORIBONUCLEASE [O. tauri]	211334	139422	129808	138530	187029	127524	150507	78273.6	119940	118868	159870	122435	157306	122401	166553	162035	208610	98970.2	175251	132584	174237	175971	109997	85744.7	158880	181528	184692	142584	132992	90426.2	280311	130462	128571	140277	204930	131160	91340.5	63076.6	98517.1	66189	163146	163283	172649	151227
ot|OT_ostta10g01820|gb|CAL56142.1	6	5	283.51	OT_ostta10g01820	Heat shock chaperonin-binding Heat shock chaperonin-binding motif. PROTEIN C33H5.8 TPR REPEAT CONTAINING PROTEIN Region of a membrane-bound protein predicted to be embedded in the membrane. [O. tauri]	2.38359e+06	2.37715e+06	1.76782e+06	1.74437e+06	2.39359e+06	1.72935e+06	2.47693e+06	724041	1.94665e+06	1.17956e+06	3.38946e+06	2.01495e+06	1.72704e+06	1.71667e+06	1.87646e+06	2.03622e+06	2.63471e+06	929354	2.41369e+06	1.74509e+06	2.51843e+06	2.34361e+06	1.43168e+06	747726	1.49051e+06	2.18599e+06	2.51992e+06	1.60306e+06	2.22298e+06	646883	3.16157e+06	2.22439e+06	1.75097e+06	1.76636e+06	2.62268e+06	1.77866e+06	1.50321e+06	583467	1.59895e+06	656813	3.45891e+06	2.6872e+06	1.89549e+06	2.12096e+06
ot|OT_ostta03g04270|gb|CEF97248.1	4	4	196.63	OT_ostta03g04270	Region of a membrane-bound protein predicted to be embedded in the membrane. [O. tauri]	1.11595e+06	1.31812e+06	974407	886782	1.29008e+06	1.09785e+06	1.25257e+06	699628	914819	694537	1.58137e+06	981008	1.1429e+06	899630	1.05696e+06	1.0754e+06	1.59376e+06	727542	1.52527e+06	1.04686e+06	1.7417e+06	1.32891e+06	877021	748515	925813	1.13514e+06	1.55693e+06	998815	961579	522559	1.48018e+06	1.23341e+06	965119	897962	1.41355e+06	1.12916e+06	760162	563794	751418	386739	1.61377e+06	1.3083e+06	1.25438e+06	1.1115e+06
ot|OT_ostta03g04330|gb|CEF97254.1	3	3	254.49	OT_ostta03g04330	Cyclophilin-type peptidyl-prolyl cis-trans isomerase, conserved site Cyclophilin peptidyl-prolyl cis-trans isomerase signature Peptidylpro_ismrse Cyclophilin type peptidyl-prolyl cis-trans isomerase/CLD PEPTIDYL-PROLYL CIS-TRANS ISOMERASE [O. tauri]	4.56011e+06	3.92878e+06	2.74396e+06	2.99682e+06	4.71853e+06	4.07255e+06	5.4408e+06	1.18308e+06	3.38619e+06	3.4556e+06	4.82044e+06	4.41406e+06	4.86878e+06	4.20161e+06	4.87502e+06	4.89751e+06	6.19422e+06	2.11673e+06	4.98891e+06	4.22905e+06	5.46259e+06	5.40021e+06	1.75012e+06	2.02129e+06	3.66784e+06	4.83672e+06	4.69431e+06	1.76219e+06	1.57126e+06	1.4117e+06	6.04848e+06	3.6763e+06	2.7178e+06	3.0346e+06	5.17013e+06	4.18868e+06	3.30193e+06	953383	2.78137e+06	1.92418e+06	4.91921e+06	5.88672e+06	5.34368e+06	5.19112e+06
ot|OT_ostta10g01310|gb|CEF99336.1	6	6	345.11	OT_ostta10g01310	Thioredoxin, conserved site Thioredoxin family signature THIOREDOXIN Thioredoxin family active site. Thioredoxin domain profile. Thioredoxin-like [O. tauri]	4.17997e+06	3.56692e+06	2.55452e+06	2.66232e+06	4.41597e+06	3.05275e+06	3.95623e+06	2.40902e+06	3.07865e+06	3.03397e+06	4.42497e+06	3.61381e+06	3.94096e+06	3.26424e+06	4.15796e+06	4.03955e+06	5.31668e+06	3.18571e+06	4.24357e+06	3.78772e+06	4.54765e+06	4.24833e+06	3.10961e+06	3.02759e+06	3.24957e+06	4.53299e+06	5.02455e+06	3.07876e+06	2.72421e+06	2.15935e+06	5.54427e+06	3.3377e+06	2.53017e+06	2.69588e+06	4.83862e+06	3.1398e+06	2.40097e+06	1.9413e+06	2.52875e+06	1.68941e+06	4.51564e+06	4.81948e+06	4.32536e+06	4.03299e+06
ot|OT_ostta07g04460|gb|CAL54707.1	10	10	597.9	OT_ostta07g04460	ml(PP2C-from:Ot07g04340)gb(Protein phosphatase 2C) Sigma factor PP2C-like phosphatases Serine/threonine phosphatases, family 2C, catalytic domain PROTEIN PHOSPHATASE 2C [O. tauri]	2.73652e+06	2.47216e+06	2.07106e+06	2.05862e+06	2.56461e+06	2.27851e+06	2.79973e+06	1.92179e+06	2.28205e+06	2.44806e+06	3.22222e+06	2.2831e+06	2.35429e+06	2.19766e+06	2.40598e+06	2.74182e+06	3.14392e+06	2.22465e+06	2.72383e+06	2.43812e+06	2.76003e+06	2.66002e+06	2.09406e+06	2.04873e+06	2.1578e+06	2.69165e+06	2.85207e+06	2.4141e+06	2.03614e+06	1.63723e+06	3.62969e+06	2.31329e+06	2.05132e+06	2.08457e+06	2.81006e+06	2.34348e+06	1.69911e+06	1.54867e+06	1.87444e+06	1.36315e+06	3.28825e+06	3.04482e+06	2.58393e+06	2.71523e+06
ot|OT_ostta01g04340|gb|CEF96773.1	5	5	167.29	OT_ostta01g04340	Glutamyl-tRNA synthetase, class Ib, archaeal/eukaryotic cytosolic Glutamyl-tRNA synthetase signature tRNA synthetases class I (E and Q), catalytic domain Glutathione S-transferase, C-terminal domain gltX_arch: glutamate--tRNA ligase tRNA s [O. tauri	246299	256631	245692	180899	218712	240672	308400	155012	246900	193053	261209	235578	254050	220232	216747	204279	278656	166220	316383	217672	270874	227475	171700	244350	211474	242248	238919	292852	265976	110730	326689	240139	243350	183179	239644	247534	187163	124916	202800	107498	266561	314173	278830	272098
ot|OT_ostta01g04810|gb|CEF96808.1	2	2	90.69	OT_ostta01g04810	Protein of unknown function DUF4079 Protein of unknown function (DUF4079) Region of a membrane-bound protein predicted to be embedded in the membrane. [O. tauri]	330472	643192	296692	140975	230327	454171	589542	9741.03	136506	239619	631343	214400	246744	186236	155833	510228	422867	128594	255581	141110	600095	447234	26863.4	184219	175565	185076	715686	171828	140690	10792	438335	601858	293864	142753	252371	467121	357783	7849.78	112124	133427	644279	285930	270812	230095
ot|OT_ostta02g03260|gb|CEG01101.1	4	4	207.88	OT_ostta02g03260	ml(S14 cytoplasmic small ribosome subunit-from:Ot02g05650)gb(Ribosomal S11, conserved site) RPS11p_RPS11a_RPS14e_RPS11o Ribosomal protein S11 40S RIBOSOMAL PROTEIN S14/30S RIBOSOMAL PROTEIN S11 Ribosomal protein S11 signature. 30S ribosoma [O. tauri	1.7724e+06	3.03044e+06	1.34413e+06	1.51259e+06	1.62333e+06	2.11189e+06	2.13601e+06	627887	1.6906e+06	2.07353e+06	3.09682e+06	1.97137e+06	1.9449e+06	1.7115e+06	1.37983e+06	1.87363e+06	2.00035e+06	1.291e+06	1.55897e+06	1.07579e+06	2.88928e+06	2.31167e+06	836383	901715	1.30409e+06	1.75674e+06	2.91544e+06	1.22891e+06	1.76246e+06	408429	2.3509e+06	2.8357e+06	1.33132e+06	1.53166e+06	1.77869e+06	2.17211e+06	1.29631e+06	505981	1.38863e+06	1.1546e+06	3.16028e+06	2.62908e+06	2.13461e+06	2.11457e+06
ot|OT_ostta08g00060|gb|CEG01313.1	4	4	147.9	OT_ostta08g00060	Adenylate kinase Adenylate kinase signature adk: adenylate kinase NUCLEOTIDE KINASE Adenylate kinase signature. Adenylate kinase [adk]. P-loop containing nucleoside triphosphate hydrolases [O. tauri]	824197	949957	673995	676304	922712	739383	942180	192092	815038	728883	806671	1.00481e+06	910649	906300	831034	948469	1.15364e+06	667130	1.05852e+06	662106	1.05726e+06	974674	516542	701690	886668	900465	1.1666e+06	882607	1.01408e+06	361377	1.09321e+06	888910	667570	684831	1.01102e+06	760466	571793	154797	669459	405863	823199	1.34005e+06	999474	1.11974e+06
ot|OT_ostta07g04360|gb|CAL54696.1	2	2	79.7	OT_ostta07g04360	NAD(P)-binding domain STEROL-4-ALPHA-CARBOXYLATE 3-DEHYDROGENASE, DECARBOXYLATING NAD DEPENDENT EPIMERASE/DEHYDRATASE NAD(P)-binding Rossmann-fold domains [O. tauri]	128830	115781	102537	82897.1	144203	126038	162331	47435.9	111523	143430	178492	162499	146025	139304	143877	137272	204245	140042	146832	107372	126650	120117	51890.2	124479	116438	138682	165525	135136	114294	43245.1	170879	108341	101560	83942.2	158004	129631	98515.8	38226.1	91603.4	79866.2	182149	216714	160268	172111
ot|OT_ostta08g00940|gb|CEG01383.1	3	3	147.11	OT_ostta08g00940	Methyltransferase type 11 Methyltransferase in polyketide synthase (PKS) enzymes. Methyltransferase domain METHYLTRANSFERASE S-adenosyl-L-methionine-dependent methyltransferases [O. tauri]	808388	784945	699579	603196	762107	783064	885124	259555	633014	775160	914067	767946	843147	719547	766295	820105	950997	602839	932989	662249	792151	796029	356244	774628	689002	811588	914805	777667	752399	298233	1.07224e+06	734502	692911	610801	835047	805393	537167	209162	519948	431632	932796	1.02416e+06	925387	889005
ot|OT_ostta03g00240|gb|CEF96955.1	7	7	271.01	OT_ostta03g00240	Concanavalin A-like lectin/glucanase, subgroup Coil Kringle domain signature Concanavalin A-like lectin/glucanases superfamily FORMIN-RELATED EF-hand calcium-binding domain. EF-hand calcium-binding domain profile. Kringle domain profile. K [O. tauri	369477	461354	314144	312015	322064	256740	330798	192499	282825	211452	385016	293477	292945	334051	258184	329124	390997	221046	445904	341466	467682	464408	285581	331405	397177	325669	314873	310650	358641	244558	490071	431706	311150	315949	352888	264061	200756	155125	232308	117743	392904	391390	321519	412722
ot|OT_ostta04g02200|gb|CEF97559.1	4	4	135.78	OT_ostta04g02200	Concanavalin A-like lectin/glucanases superfamily EF-hand, calcium binding motif EF-hand calcium-binding domain. EF-hand calcium-binding domain profile. Region of a membrane-bound protein predicted to be embedded in the membrane. [O. tauri]	134622	145184	93519.9	129219	97538	82605.5	120709	94609.1	117456	127343	134456	125741	123217	115657	91521.1	109437	150031	118926	155484	136024	169596	171155	132205	128022	130008	139734	117704	120030	123358	77370.9	178561	135854	92628.5	130849	106873	84960.9	73256.5	76240.5	96476.9	70908.3	137211	167693	135236	142894
ot|OT_ostta12g02130|gb|CEF99913.1	4	4	135.67	OT_ostta12g02130	Uncharacterised protein family Cys-rich PLAC8 family [O. tauri]	5.40025e+06	3.57172e+06	4.216e+06	3.9843e+06	3.75079e+06	2.53103e+06	3.45156e+06	2.08766e+06	2.58152e+06	2.47073e+06	3.69732e+06	3.03752e+06	3.29524e+06	4.21381e+06	4.21484e+06	4.31108e+06	3.51348e+06	4.33884e+06	4.6555e+06	4.00014e+06	3.20856e+06	5.49266e+06	3.10738e+06	3.80283e+06	3.69366e+06	3.01191e+06	2.62461e+06	3.69259e+06	3.07714e+06	2.28557e+06	7.16284e+06	3.34219e+06	4.17581e+06	4.03453e+06	4.10977e+06	2.6032e+06	2.09469e+06	1.68233e+06	2.12042e+06	1.37577e+06	3.77308e+06	4.05093e+06	3.61666e+06	5.20619e+06
ot|OT_ostta03g00160|gb|CEF96951.1	2	2	55.52	OT_ostta03g00160	NADP-dependent oxidoreductase domain Aldo-keto reductase signature Aldo/keto reductase family NAD(P)-LINKED OXIDOREDUCTASE-LIKE PROTEIN ALDO/KETO REDUCTASE NAD(P)-linked oxidoreductase [O. tauri]	47600.1	65500.5	57473.1	42373.9	66767.5	15439.7	54519.2	24454.1	49021.4	44987.1	73523	39855.3	66717.8	62936.3	53972.4	69322.8	79530.1	42401	48388.5	47070.1	76006	69380.2	35978.9	23368.1	63949	22564	50304.2	45423.2	25770.7	40871.1	63136.3	61291.2	56925.3	42908.2	73157.7	15880	33086.8	19706.3	40265.5	25050.1	75029.5	53152.2	73225.4	77758.1
ot|OT_ostta01g03540|gb|CEF96707.1	5	5	267.03	OT_ostta01g03540	Sterile alpha motif, type 1 Sterile alpha motif. SAM domain (Sterile alpha motif) MITOCHONDRIAL IMPORT INNER MEMBRANE TRANSLOCASE SUBUNIT TIM22 SUBFAMILY NOT NAMED SAM/Pointed domain [O. tauri]	605725	810942	938360	1.15452e+06	766372	673882	616283	639088	861476	905789	905320	761231	503652	714196	540399	765829	710039	604615	633798	650616	793148	859592	794207	605507	728607	722657	1.09036e+06	799645	1.4308e+06	430849	803427	758828	929416	1.16908e+06	839720	693097	374012	515007	707603	504370	923870	1.0152e+06	552778	882394
ot|OT_ostta06g03680|gb|CAL53651.1	2	2	58.1	OT_ostta06g03680	Rubredoxin-type fold MITOCHONDRIAL OUTER MEMBRANE PROTEIN 25 SUBFAMILY NOT NAMED Rubredoxin-like domain profile. Region of a membrane-bound protein predicted to be embedded in the membrane. [O. tauri]	372892	404576	485051	651707	371068	315138	331133	79417.6	438495	277585	384852	477127	300185	364222	299023	342573	532913	163151	307035	330165	384825	391902	379732	292358	350177	366556	498860	406492	642723	199247	494601	378576	480427	659924	406583	324124	200959	63998.4	360174	154567	392738	636312	329465	449999
ot|OT_ostta08g02690|gb|CEG01517.1	3	3	129.94	OT_ostta08g02690	Arginine biosynthesis protein ArgJ ArgJ: glutamate N-acetyltransferase/amino-acid acetyltransferase ArgJ family ARGININE BIOSYNTHESIS BIFUNCTIONAL PROTEIN ARGJ, MITOCHONDRIAL Arginine biosynthesis bifunctional protein ArgJ [argJ]. DmpA/Arg [O. tauri	183501	139114	271460	309879	151768	115425	228404	52371.3	305124	154578	315627	206305	121212	230892	148421	276571	193639	156113	173100	149783	259829	291119	154783	108266	200866	205535	377649	201413	436597	78186.3	243394	130174	268873	313785	166293	118716	138615	42203.3	250624	86073.4	322094	275134	133035	285269
ot|OT_ostta10g02860|gb|CAL56253.1;ot|OT_ostta16g00590|gb|CEG00285.1	4	4	214.3	OT_ostta10g02860	Flavin amine oxidase Flavin-containing amine oxidase signature Flavin containing amine oxidoreductase phytoene_desat: phytoene desaturase AMINE OXIDASE 15-CIS-PHYTOENE DESATURASE, CHLOROPLASTIC/CHROMOPLASTIC FAD/NAD(P)-binding domain [O. tauri]	177805	235170	232458	260268	164537	251637	205720	241477	294622	232260	288192	346827	176718	277939	202611	284648	265580	277044	192690	218853	250106	271286	226037	183316	207450	165260	274023	209531	317719	96365.6	235839	220058	230243	263550	180284	258812	124848	194593	241998	129329	294097	462539	193955	343395
ot|OT_ostta04g05560|gb|CEF97793.1	3	3	137.28	OT_ostta04g05560	Region of a membrane-bound protein predicted to be embedded in the membrane. [O. tauri]	383215	447961	402008	509534	395878	389813	293164	228553	549205	395501	637164	581190	410421	402059	305349	567548	519584	418365	454246	445538	533798	658887	456683	341224	390270	483449	671320	418110	631137	62308.8	508293	419173	398177	515957	433767	400929	177917	184179	451109	220227	650220	775092	450453	496746
ot|OT_ostta09g03600|gb|CEF99174.1	7	7	266.13	OT_ostta09g03600	Homoserine dehydrogenase, conserved site Coil ThrA Homoserine dehydrogenase, NAD binding domain ACT domain Amino acid kinase family asp_kinases: aspartate kinase HOMOSERINE DEHYDROGENASE ASPARTATE KINASE Aspartokinase signature. Homoserine [O. tauri	444239	480769	429585	486710	458399	444840	442845	322375	518323	317902	471744	521663	535299	425770	419868	385803	569558	347909	540956	468251	418250	437406	442537	378988	426629	487436	539221	480999	616187	225658	589234	449874	425490	492846	502272	457524	268755	259785	425743	177017	481410	695706	587512	526041
ot|OT_ostta02g04560|gb|CEG01214.1	5	5	350.61	OT_ostta02g04560	Translation elongation/initiation factor/Ribosomal, beta-barrel Ribosomal protein L3 L3_bact: 50S ribosomal protein L3 50S RIBOSOMAL PROTEIN L3 Ribosomal protein L3 signature. 50S ribosomal protein L3 [rplC]. Translation proteins [O. tauri]	1.8013e+06	1.34483e+06	1.62756e+06	1.54398e+06	1.93229e+06	1.99129e+06	2.24197e+06	1.72616e+06	2.48185e+06	2.0757e+06	1.74151e+06	2.17383e+06	1.93011e+06	1.96116e+06	2.28225e+06	1.41777e+06	1.96694e+06	1.41853e+06	1.79296e+06	1.44256e+06	1.28859e+06	1.11693e+06	1.43531e+06	1.18233e+06	1.48908e+06	2.03222e+06	1.61224e+06	1.62186e+06	1.63652e+06	967922	2.38922e+06	1.25841e+06	1.61205e+06	1.56344e+06	2.11722e+06	2.04807e+06	1.36062e+06	1.39102e+06	2.03856e+06	1.15581e+06	1.7772e+06	2.89909e+06	2.11837e+06	2.42303e+06
ot|OT_ostta07g01530|gb|CEF98649.1;ot|OT_ostta17g00360|gb|CEG00509.1	4	3	189.04	OT_ostta07g01530	Ribosomal protein L27 Ribosomal protein L27 signature L27: ribosomal protein L27 Ribosomal L27 protein RIBOSOMAL PROTEIN L27 Ribosomal L27 protein-like [O. tauri]	323209	359367	431782	358315	403580	448519	481686	443803	540147	262279	386819	557678	570880	416930	412107	290030	447339	312368	411675	356117	308522	279505	332491	267416	328429	299203	330199	362711	385044	280268	428701	336273	427667	362832	442206	461308	292327	357638	443669	146045	394745	743737	626564	515119
ot|OT_ostta10g00980|gb|CEF99316.1	7	6	341.72	OT_ostta10g00980	[O. tauri]	1.35388e+06	1.18044e+06	1.48e+06	1.24155e+06	1.55363e+06	1.11919e+06	1.43791e+06	859403	1.27918e+06	1.23732e+06	1.27337e+06	1.33501e+06	1.23907e+06	956448	1.05336e+06	986445	1.53674e+06	778710	1.6069e+06	1482552	964036	1.01872e+06	1.0117e+06	830893	1.06369e+06	1.17779e+06	1.01715e+06	946490	1.05357e+06	845595	1.79577e+06	1.10458e+06	1.4659e+06	1.25721e+06	1.70233e+06	1.15111e+06	872642	692548	1.0507e+06	688978	1.29946e+06	1.78041e+06	1.35993e+06	1.1817e+06
ot|OT_ostta01g06240|gb|CEF96911.1	2	2	121.06	OT_ostta01g06240	Ankyrin repeat Coil ankyrin repeats Ankyrin repeats (many copies) ANKYRIN REPEAT PROTEIN Ankyrin repeat profile. Ankyrin repeat region circular profile. [O. tauri]	96229.1	92566.8	110223	91428.8	128874	129965	90839.1	59328	152831	86271.7	124102	182530	129889	94809.3	145905	61911.4	140166	66276.2	134961	168657	89679	84579.7	97639.1	39871.7	83895.2	107107	133748	50641.4	84495.8	38564.7	127637	86618.1	109172	92581.5	141208	133671	55128.7	47809.3	125533	48038.6	126645	243428	142559	117138
ot|OT_ostta05g00550|gb|CEF97836.1	2	2	79.46	OT_ostta05g00550	Adenylate kinase Adenylate kinase signature Adenylate kinase, active site lid adk: adenylate kinase NUCLEOTIDE KINASE Adenylate kinase signature. Adenylate kinase [adk]. P-loop containing nucleoside triphosphate hydrolases [O. tauri]	30333.1	28282.9	40844.8	25113.3	34214.6	23253.4	37003.8	23790.6	29507.6	26109.9	18353.6	26467.7	18007	28717.4	19312.7	20360.8	28431.8	11046.8	28203	21269.5	17934.8	18897	16744.1	12082	32213.9	26099.8	20015.5	22998.4	25530.1	13848.3	40233.5	26465.3	40455.5	25429.9	37489.2	23916.5	22457	19171.6	24237.1	14538.8	18729.7	35298.1	19763.4	35480.6
ot|Rps3|gb|CAL36360.1	8	8	297.51	Rps3	ml(S3 chloroplastic small ribosome subunit-from:OtCpg00350)gb(Rps3) K homology RNA-binding domain KH domain rpsC_bact: ribosomal protein S3 Ribosomal protein S3, C-terminal domain 30S/40S RIBOSOMAL PROTEIN S3 30S RIBOSOMAL PROTEIN S3, CHLO [O. tauri	1.42977e+06	1.99005e+06	1.66155e+06	2.04795e+06	1.73353e+06	1.8025e+06	1.96959e+06	1.2389e+06	2.37012e+06	1.81704e+06	1.61113e+06	1.92353e+06	1.708e+06	1.93329e+06	1.65489e+06	1.265e+06	1.59186e+06	1.02217e+06	1.4957e+06	1.32286e+06	1.52658e+06	1.49637e+06	1.34244e+06	1.07271e+06	1.5207e+06	1.44031e+06	1.64566e+06	1.53189e+06	2.24798e+06	886556	1.89643e+06	1.86216e+06	1.64571e+06	2.07377e+06	1.89944e+06	1.8539e+06	1.19531e+06	998361	1.94678e+06	1.01178e+06	1.64414e+06	2.56528e+06	1.8746e+06	2.38859e+06
ot|OT_ostta05g04910|gb|CEF98175.1	6	6	262.91	OT_ostta05g04910	ml(L13 cytoplasmic large ribosome subunit-from:Ot05gL13)gb(Ribosomal protein L13e) Coil 60S RIBOSOMAL PROTEIN L13 Ribosomal protein L13e signature. [O. tauri]	724195	771046	864705	802143	752042	874662	903796	579309	1.06714e+06	677039	1.1292e+06	980980	934060	806822	769680	711907	893124	414434	805870	739627	811774	778960	484798	507509	676423	843115	963671	789246	917406	433041	960565	721496	856463	812256	824018	899602	548498	466834	876533	376995	1.15234e+06	1.30826e+06	1.02517e+06	996833
ot|OT_ostta05g01640|gb|CEF97927.1	2	1	115.99	OT_ostta05g01640	Nucleotide-binding, alpha-beta plait Domain with 2 conserved Trp (W) residues RNA recognition motif RNA recognition motif. (a.k.a. RRM, RBD, or RNP domain) WW domain FAMILY NOT NAMED FI20028P1 WW/rsp5/WWP domain signature. Eukaryotic RNA R [O. tauri	102835	87101.4	70651.4	70656.2	122131	93328.2	136527	NA	98668.2	91447.7	14841.9	141530	95093.4	104115	107224	124987	143324	31431.8	103199	83378.7	49946.4	96859.3	76638.9	2302.51	97794.1	123526	71576.6	64729.8	72945.2	6993.13	136400	81504	69978	71547	133820	95989.4	82855.9	NA	81044.6	50920.7	15146	188748	104369	128635
ot|OT_ostta02g00810|gb|CAL52091.2	2	2	61.35	OT_ostta02g00810	IMP dehydrogenase / GMP reductase, conserved site Domain in cystathionine beta-synthase and other proteins. IMPDH CBS domain IMP dehydrogenase / GMP reductase domain IMP_dehydrog: inosine-5'-monophosphate dehydrogenase INOSINE-5'-MONOPHOSP [O. tauri	307183	275404	223242	204888	327040	270188	453283	138714	322470	259624	222696	370319	283128	292540	347881	390235	507451	204485	350326	259974	428269	360260	250034	85869	272438	351911	444232	260038	246953	59310.1	407445	257706	221114	207471	358340	277892	275090	111782	264872	144566	227259	493868	310745	361435
ot|OT_ostta13g02500|gb|CEG00191.1	7	7	255.27	OT_ostta13g02500	Peptidase M1, alanyl aminopeptidase Membrane alanyl dipeptidase (M1) family signature Peptidase family M1 Domain of unknown function (DUF3458) pepN_proteo: aminopeptidase N PROTEASE M1 ZINC METALLOPROTEASE PEPTIDASE M1 FAMILY PROTEIN Metal [O. tauri	114922	123787	127268	85065.5	135509	99931.8	104122	74709.7	99212.4	109765	81874.8	112121	108533	105062	112614	142620	134689	69078.9	99635.9	92974.4	142717	136163	74198.1	64277.1	106334	117938	157130	99343.8	109113	80552.7	152432	115832	126055	86137.9	148478	102781	63190.2	60204.6	81491.5	61120.5	83552.4	149528	119120	129805
ot|OT_ostta06g00310|gb|CEF98208.1	2	2	61.83	OT_ostta06g00310	NOT2/NOT3/NOT5 NOT2 / NOT3 / NOT5 family CCR4 NOT-RELATED CCR4-NOT TRANSCRIPTION COMPLEX SUBUNIT 2 [O. tauri]	19811.4	31172.3	22149.9	18147.3	13032.6	24173.3	13641.8	7049.5	18700.7	12114	3275.7	21878.4	32865.8	29098.8	25670.2	44975.1	45805.3	1946.86	13290	19644	28036.5	27573.4	13905.5	6305.84	25794	18955.5	32088.6	16748.3	13705.5	21347	26277.7	29169.1	21938.8	18376.1	14279.9	24862.6	8278.96	5680.82	15360.5	6745.45	3342.82	29177.7	36071.5	35951.8
ot|OT_ostta17g01100|gb|CEG00557.1	3	3	119.77	OT_ostta17g01100	Alcohol dehydrogenase superfamily, zinc-type Enoylreductase Zinc-binding dehydrogenase Alcohol dehydrogenase GroES-like domain ALCOHOL DEHYDROGENASE RELATED CINNAMYL ALCOHOL DEHYDROGENASE 2-RELATED Zinc-containing alcohol dehydrogenases si [O. tauri	262147	222241	194114	228127	296533	226176	321685	184107	231039	293591	245374	197226	241813	330396	382895	297629	371935	289172	291144	287868	307297	308322	231412	354432	281008	302599	402983	280349	248394	212702	347709	207959	192263	231003	324914	232625	195225	148362	189772	163480	250402	263027	265400	408207
ot|OT_ostta07g01610|gb|CEF98657.1	9	9	625.65	OT_ostta07g01610	Cell division protein FtsZ, C-terminal Cell division protein FtsZ signature Tubulin/FtsZ family, GTPase domain Tubulin/FtsZ family, C-terminal domain ftsZ: cell division protein FtsZ CELL DIVISION PROTEIN FTSZ-RELATED CELL DIVISION PROTEIN [O. tauri	2.81494e+06	2.75382e+06	2.22432e+06	2.23495e+06	2.37166e+06	2.54609e+06	2.47647e+06	2.09179e+06	3.03953e+06	2.70603e+06	3.75815e+06	3.15677e+06	3.25137e+06	3.03137e+06	4.08356e+06	5.23791e+06	4.30682e+06	2.95882e+06	4.72901e+06	2.90904e+06	4.6731e+06	3.69345e+06	3.27125e+06	4.30019e+06	3.19171e+06	3.68602e+06	4.11006e+06	4.0432e+06	4.08381e+06	2.37608e+06	3.7337e+06	2.57685e+06	2.20311e+06	2.26312e+06	2.59865e+06	2.61869e+06	1.50293e+06	1.68567e+06	2.49662e+06	1.5068e+06	3.83516e+06	4.20997e+06	3.56851e+06	3.74527e+06
ot|OT_ostta08g02230|gb|CEG01485.1	5	5	251.56	OT_ostta08g02230	Cell division protein FtsZ, C-terminal Coil Cell division protein FtsZ signature Tubulin/FtsZ family, GTPase domain Tubulin/FtsZ family, C-terminal domain ftsZ: cell division protein FtsZ MITOCHONDRIAL DIVISION PROTEIN FSZA CELL DIVISION P [O. tauri	624884	505403	406857	420444	502728	492008	619773	316497	402621	599306	722132	615281	635689	559588	721018	863094	680520	615675	653037	512491	767317	742521	523676	557634	504232	631762	711128	611801	662929	474619	828840	472924	402979	425745	550843	506037	376130	255049	330706	333711	736929	820557	697694	691374
ot|OT_ostta14g01890|gb|CAL56969.1	23	23	1358.99	OT_ostta14g01890	Malate/L-lactate dehydrogenase OXIDOREDUCTASE-RELATED L-sulfolactate dehydrogenase-like [O. tauri]	1.04869e+07	1.00396e+07	9.14475e+06	8.80011e+06	1.03406e+07	9.83798e+06	1.31817e+07	9.18562e+06	1.12159e+07	1.08544e+07	1.45705e+07	1.34294e+07	1.19854e+07	1.22566e+07	1.26456e+07	1.4956e+07	1.60392e+07	1.15209e+07	1.23991e+07	1.1173e+07	1.41129e+07	1.23916e+07	1.11047e+07	1.12191e+07	1.06416e+07	1.31186e+07	1.48107e+07	1.11684e+07	1.25614e+07	1.08259e+07	1.39098e+07	9.39438e+06	9.05758e+06	8.91106e+06	1.13303e+07	1.01185e+07	7.99977e+06	7.40221e+06	9.21256e+06	6.04405e+06	1.48691e+07	1.79099e+07	1.31544e+07	1.51432e+07
ot|OT_ostta02g03620|gb|CEG01132.1	6	6	368.17	OT_ostta02g03620	Pyridine nucleotide-disulphide oxidoreductase, FAD/NAD(P)-binding domain FAD-dependent pyridine nucleotide reductase signature EXTERNAL NADH-UBIQUINONE OXIDOREDUCTASE 1, MITOCHONDRIAL-RELATED NADH DEHYDROGENASE-RELATED [O. tauri]	1.35847e+06	1.13604e+06	972941	953257	1.28274e+06	1.03668e+06	1.51223e+06	874201	1.25795e+06	1.13897e+06	1.6443e+06	1.33966e+06	1.39052e+06	1.28978e+06	1.45739e+06	1.59832e+06	1.74467e+06	1.37946e+06	1.48185e+06	1.13238e+06	1.50193e+06	1.43011e+06	1.17702e+06	1.20089e+06	1.18305e+06	1.57271e+06	1.64965e+06	1.44293e+06	1.61822e+06	1.2052e+06	1.80186e+06	1.06303e+06	963668	965275	1.40551e+06	1.06624e+06	917746	704472	1.03326e+06	634209	1.67799e+06	1.78661e+06	1.52615e+06	1.59353e+06
ot|OT_ostta11g01710|gb|CEF99637.1	5	5	233.69	OT_ostta11g01710	Pectin lyase fold Pectin lyase-like Region of a membrane-bound protein predicted to be embedded in the membrane. [O. tauri]	319434	306961	259124	209484	379741	298574	345912	234268	242998	235127	493901	394305	367259	297693	391471	364785	480428	371881	402272	312951	524233	456520	279038	387243	334699	408318	466443	287005	278985	224358	423694	287235	256655	212126	416085	307088	209928	188784	199595	130926	504021	525857	403081	367802
ot|OT_ostta10g02780|gb|CAL56242.1	24	23	1410.88	OT_ostta10g02780	GTP-binding protein TrmE/Glycine cleavage system T protein, domain 1 GCST gcvT: glycine cleavage system T protein Glycine cleavage T-protein C-terminal barrel domain Aminomethyltransferase folate-binding domain AMINOMETHYLTRANSFERASE, MITO [O. tauri	2.55898e+07	2.3547e+07	2.18102e+07	2.23548e+07	2.73449e+07	2.21235e+07	2.91787e+07	2.25121e+07	2.33252e+07	2.196e+07	3.13643e+07	2.59742e+07	2.57102e+07	2.32412e+07	2.78433e+07	2.68504e+07	3.68591e+07	2.91221e+07	3.09323e+07	2.69537e+07	3.12095e+07	2.98893e+07	2.43458e+07	2.9924e+07	2.5984e+07	2.88038e+07	3.48843e+07	2.52295e+07	2.63839e+07	1.94862e+07	3.39421e+07	2.20338e+07	2.16023e+07	2.26366e+07	2.9962e+07	2.27543e+07	1.77081e+07	1.81413e+07	1.9159e+07	1.2228e+07	3.2007e+07	3.464e+07	2.8218e+07	2.87147e+07
ot|RbcL|gb|CAL36384.1	40	40	3079.94	RbcL	RbcL Ribulose bisphosphate carboxylase large chain, catalytic domain Ribulose bisphosphate carboxylase large chain, N-terminal domain RIBULOSE BISPHOSPHATE CARBOXYLASE LARGE CHAIN-RELATED RIBOSOMAL PROTEIN S15, BACTERIAL AND ORGANELLAR Rib [O. tauri	7.36581e+08	7.34644e+08	5.94245e+08	674263633	7.72313e+08	7.52131e+08	8.95789e+08	6.69973e+08	7.95205e+08	6.87193e+08	9.18703e+08	8.5972e+08	8.8649e+08	8.35198e+08	8.58374e+08	8.20164e+08	9.94316e+08	8.19698e+08	8.40626e+08	7.56393e+08	8.3235e+08	7.41098e+08	7.04655e+08	8.34288e+08	7.71871e+08	8.05518e+08	8.98505e+08	7.89076e+08	8.45105e+08	6.83182e+08	9.76994e+08	6.87434e+08	5.88581e+08	6.82764e+08	8.46229e+08	7.73578e+08	5.43639e+08	5.39896e+08	6.53169e+08	3.82649e+08	937527444	1146548995	9.72958e+08	1031891915
ot|OT_ostta01g03450|gb|CEF96701.1	8	8	475.98	OT_ostta01g03450	Rhodanese-like domain Rhodanese Homology Domain FAMILY NOT NAMED RHODANESE-LIKE DOMAIN-CONTAINING PROTEIN 9, CHLOROPLASTIC Rhodanese domain profile. Rhodanese/Cell cycle control phosphatase [O. tauri]	5.84707e+06	6.45302e+06	5.27492e+06	5.06471e+06	5.97802e+06	6.05368e+06	7.92896e+06	4.88805e+06	6.56734e+06	6.03339e+06	7.66054e+06	7.60617e+06	7.05383e+06	6.66255e+06	7.06514e+06	7.45531e+06	8.9349e+06	6.33239e+06	7.25926e+06	5.89171e+06	8.13372e+06	7.00269e+06	6.03427e+06	7.38303e+06	6.12522e+06	6.80057e+06	7.85612e+06	5.70823e+06	7.67475e+06	5.38922e+06	7.7555e+06	6.03833e+06	5.22464e+06	5.12856e+06	6.55017e+06	6.2263e+06	4.81195e+06	3.93902e+06	5.39431e+06	3.35957e+06	7.81751e+06	1.01438e+07	7.74186e+06	8.23163e+06
ot|OT_ostta02g01840|gb|CEG00998.1	12	12	824.39	OT_ostta02g01840	Beta-ketoacyl synthase, active site KAS_II fabF: beta-ketoacyl-acyl-carrier-protein synthase II Beta-ketoacyl synthase, N-terminal domain Beta-ketoacyl synthase, C-terminal domain 3-OXOACYL-[ACYL-CARRIER-PROTEIN] SYNTHASE I, CHLOROPLASTIC [O. tauri]	8.13383e+06	7.46232e+06	6.1935e+06	6.19892e+06	7.04645e+06	7.07252e+06	7.4439e+06	6.85616e+06	6.89708e+06	5.86276e+06	8.43269e+06	7.69911e+06	8.62087e+06	6.9671e+06	7.67771e+06	7.87632e+06	8.58837e+06	7.66721e+06	7.35487e+06	6.78014e+06	7.39905e+06	7.77433e+06	7.96614e+06	8.35585e+06	6.5361e+06	8.08722e+06	8.06277e+06	7.32675e+06	7.12354e+06	6.52381e+06	1.07886e+07	6.98277e+06	6.13447e+06	6.27708e+06	7.72085e+06	7.27419e+06	4.51758e+06	5.52501e+06	5.66516e+06	3.26456e+06	8.60547e+06	1.02678e+07	9.46175e+06	8.6079e+06
ot|OT_ostta18g01230|gb|CAL58584.1	12	12	694.59	OT_ostta18g01230	Chlorophyll A-B binding protein, plant CHLOROPHYLL A/B BINDING PROTEIN LIGHT-HARVESTING COMPLEX I CHLOROPHYLL A/B BINDING PROTEIN 3 Chlorophyll a-b binding protein [O. tauri]	2.88657e+07	2.87166e+07	2.2341e+07	2.0798e+07	2.25576e+07	2.94767e+07	2.29574e+07	2.64094e+07	2.37637e+07	2.04619e+07	3.65696e+07	2.7936e+07	2.90755e+07	2.2597e+07	3.24369e+07	2.89164e+07	2.88839e+07	2.67167e+07	3.01976e+07	2.21863e+07	3.35116e+07	2.46524e+07	2.90413e+07	2.75121e+07	2.02587e+07	2.89095e+07	3.04173e+07	2.7145e+07	3.0565e+07	2.19579e+07	3.82872e+07	2.68711e+07	2.21281e+07	2.10602e+07	2.47165e+07	3.03172e+07	1.39325e+07	2.12819e+07	1.95191e+07	1.13938e+07	3.73189e+07	3.72563e+07	3.19116e+07	2.79187e+07
ot|OT_ostta08g02100|gb|CEG01475.1	6	6	272.51	OT_ostta08g02100	Rhodanese-like domain [O. tauri]	1.19497e+06	1.17913e+06	837837	878992	1.09305e+06	998274	1.01304e+06	913524	925656	860347	1.25857e+06	1.06282e+06	994060	913732	877854	1.25604e+06	1.08641e+06	1.269e+06	1.0728e+06	920488	1.16304e+06	1.03952e+06	945176	1.17753e+06	918368	1.12881e+06	1.28501e+06	930412	1.21326e+06	709912	1.58499e+06	1.10336e+06	829851	890074	1.19766e+06	1.02674e+06	614796	736161	760320	479066	1.28435e+06	1.41741e+06	1.09102e+06	1.12892e+06
ot|OT_ostta07g01860|gb|CEF98675.1	2	2	69.92	OT_ostta07g01860	Region of a membrane-bound protein predicted to be embedded in the membrane. [O. tauri]	313843	307009	254218	213506	286502	279374	329630	305380	235198	245249	423415	339997	286903	309351	305300	362898	359737	355919	308173	234778	377759	360145	286117	388654	235329	382355	396031	269245	303386	164177	416278	287280	251795	216198	313923	287340	200047	246090	193188	136562	432091	453431	314887	382205
ot|OT_ostta01g00860|gb|CAL49998.1	2	2	127.8	OT_ostta01g00860	Nucleic acid-binding, OB-fold Putative tRNA binding domain FAMILY NOT NAMED AMINOACYL TRNA SYNTHASE COMPLEX-INTERACTING MULTIFUNCTIONAL PROTEIN 1 tRNA-binding domain profile. Nucleic acid-binding proteins [O. tauri]	248150	235624	134053	165679	192772	221892	244023	230238	206980	147036	264706	227131	226843	186417	215110	253100	224974	232303	181910	158208	259369	212215	199336	232042	164076	245447	257910	175411	219637	125491	329144	220482	132775	167768	211222	228219	148094	185537	170010	81874	270130	302909	248969	230320
ot|OT_ostta07g03880|gb|CEF98835.1	10	10	603.17	OT_ostta07g03880	Glucose/ribitol dehydrogenase Glucose/ribitol dehydrogenase family signature Enoyl-(Acyl carrier protein) reductase ENOYL-[ACYL-CARRIER-PROTEIN] REDUCTASE [NADH], CHLOROPLASTIC FAMILY NOT NAMED NAD(P)-binding Rossmann-fold domains [O. tauri]	5.80812e+06	6.20278e+06	4.58758e+06	4.64855e+06	5.60472e+06	5.99987e+06	6.24596e+06	6.44528e+06	6.01179e+06	6.43419e+06	6.4326e+06	6.98743e+06	6.32968e+06	5.89111e+06	6.35419e+06	6.61466e+06	6.88135e+06	7.08592e+06	6.36462e+06	4.97142e+06	6.3976e+06	6.0113e+06	5.40387e+06	7.00419e+06	5.1202e+06	5.76968e+06	6.6133e+06	5.81562e+06	6.23256e+06	4.335e+06	7.70383e+06	5.80417e+06	4.54386e+06	4.70716e+06	6.14114e+06	6.17095e+06	3.79057e+06	5.19391e+06	4.93799e+06	3.58274e+06	6.5644e+06	9.31865e+06	6.94708e+06	7.27851e+06
ot|OT_ostta10g03390|gb|CAL56307.1	6	6	311.37	OT_ostta10g03390	Adenosine kinase Adenosine kinase signature pfkB family carbohydrate kinase ADENOSINE KINASE SUGAR KINASE pfkB family of carbohydrate kinases signature 2. Ribokinase-like [O. tauri]	2.05671e+06	1.93555e+06	1.66586e+06	1.59752e+06	1.77599e+06	1.87792e+06	2377148	1.76493e+06	1.85559e+06	1.90179e+06	2.36252e+06	2.00257e+06	2.07242e+06	1.70813e+06	2.30011e+06	2.08782e+06	2.23876e+06	1.99033e+06	2.06921e+06	1.62712e+06	2.36701e+06	1.98096e+06	1.79894e+06	2.19828e+06	1.61227e+06	1.90785e+06	2.13771e+06	1.7531e+06	2.0622e+06	1.356e+06	2.728e+06	1.81116e+06	1.64998e+06	1.61767e+06	1.94597e+06	1.93147e+06	1.44265e+06	1.42226e+06	1.52415e+06	1.05897e+06	2.41093e+06	2.67068e+06	2.27456e+06	2.11041e+06
ot|OT_ostta16g02190|gb|CEG00429.1	3	3	171.19	OT_ostta16g02190	Insulin-like growth factor binding protein, N-terminal Domain abundant in complement control proteins; SUSHI repeat; short complement-like repeat (SCR) Region of a membrane-bound protein predicted to be embedded in the membrane. [O. tauri]	430746	300195	242405	266989	315062	278430	288627	238090	254739	300643	400106	340394	372681	287886	332305	323790	354789	336823	469363	305008	317426	348933	336986	444229	247870	317722	445024	252770	424833	337638	571338	280903	240095	270355	345215	286369	175163	191865	209239	167407	408305	453960	409032	355685
ot|PsbA_1|gb|CAL36355.1	7	7	418.7	PsbA_1	PsbA_1 Bacterial photosynthetic reaction centre signature Photosynthetic reaction centre protein psbA: photosystem II q(b) protein Photosynthetic reaction center proteins signature. Photosystem Q(B) protein [psbA]. Bacterial photosystem II [O. tauri	9.95799e+06	9.64718e+06	7.63854e+06	7.45646e+06	9.23265e+06	9.74376e+06	1.09395e+07	8.92686e+06	8.10254e+06	9.47361e+06	1.03943e+07	1.03043e+07	1.01811e+07	9.62611e+06	9.4144e+06	9.17206e+06	1.08987e+07	9.78584e+06	1.06452e+07	8.58774e+06	1.08011e+07	1.03703e+07	9.60624e+06	1.08182e+07	8.85945e+06	8.74529e+06	1.06824e+07	7.35359e+06	1.07866e+07	8.52934e+06	1.32082e+07	9.02722e+06	7.56573e+06	7.55046e+06	1.01163e+07	1.00216e+07	6.63898e+06	7.19369e+06	6.6553e+06	5.27518e+06	1.06072e+07	1.37421e+07	1.11742e+07	1.18931e+07
ot|OT_ostta07g01290|gb|CEF98634.1	5	5	228.5	OT_ostta07g01290	[O. tauri]	1.33668e+06	1.33032e+06	1.41404e+06	1.14498e+06	1.30211e+06	1.33173e+06	1.59866e+06	1.32054e+06	1.33871e+06	1.22429e+06	1.78436e+06	1.45504e+06	1.37726e+06	1.23639e+06	1.19881e+06	1.26809e+06	1.6065e+06	1.38624e+06	1.62211e+06	1.41091e+06	1.72642e+06	1.3815e+06	1.44836e+06	1.49386e+06	1.2943e+06	1.51774e+06	1.79327e+06	1.17604e+06	1.90348e+06	1.25412e+06	1.77297e+06	1.24483e+06	1.40056e+06	1.15941e+06	1.42674e+06	1.36971e+06	970201	1.06416e+06	1.09959e+06	681723	1.82092e+06	1.94049e+06	1.5116e+06	1.52757e+06
ot|OT_ostta11g03110|gb|CEF99739.1	6	5	374.19	OT_ostta11g03110	Nucleoside diphosphate kinase Nucleoside diphosphate kinase signature NDK NUCLEOSIDE DIPHOSPHATE KINASE II, CHLOROPLASTIC Nucleoside diphosphate kinases active site. Nucleoside diphosphate kinase [ndk]. Nucleoside diphosphate kinase, NDK [O. tauri]	3.65402e+06	3.79799e+06	2.87115e+06	2.72911e+06	3.99161e+06	3.54099e+06	4.60989e+06	3.25772e+06	3.53206e+06	3.11492e+06	4.0061e+06	3.46053e+06	3.63746e+06	3.61626e+06	3.82541e+06	3.24592e+06	4.43031e+06	3.71519e+06	4.20697e+06	3.25588e+06	4.16449e+06	3.89423e+06	3.67381e+06	4.35928e+06	3.52343e+06	4.28924e+06	5.17168e+06	3.63173e+06	4.59738e+06	3.19763e+06	4.84666e+06	3.55391e+06	2.84378e+06	2.76352e+06	4.37364e+06	3.64196e+06	2.79766e+06	2.62522e+06	2.90118e+06	1.73448e+06	4.08819e+06	4.61507e+06	3.99225e+06	4.46791e+06
ot|OT_ostta05g00220|gb|CAL53778.1	3	3	184.04	OT_ostta05g00220	Hydroxy monocarboxylic acid anion dehydrogenase, HIBADH-type NAD-binding of NADP-dependent 3-hydroxyisobutyrate dehydrogenase NAD binding domain of 6-phosphogluconate dehydrogenase 3-HYDROXYISOBUTYRATE DEHYDROGENASE-RELATED GLYOXYLATE/SUCC [O. tauri	1.08931e+06	913968	843069	800523	1.03785e+06	1.07072e+06	1.37889e+06	949380	914730	989166	1.24277e+06	964533	956039	1.02356e+06	1.18637e+06	1.30577e+06	1.19297e+06	1.18187e+06	1.15299e+06	930802	1.1831e+06	1.09457e+06	999084	1.2318e+06	972446	1.24284e+06	1.33344e+06	924026	1.27565e+06	872269	1.44485e+06	855233	835033	810615	1.13718e+06	1.10125e+06	836823	765056	751345	550797	1.26824e+06	1.28633e+06	1.04929e+06	1.26461e+06
ot|OT_ostta03g01030|gb|CEF97014.1	4	4	150.75	OT_ostta03g01030	Chloramphenicol acetyltransferase-like domain 2-oxoacid dehydrogenases acyltransferase (catalytic domain) Biotin-requiring enzyme DIHYDROLIPOAMIDE ACETYL/SUCCINYL-TRANSFERASE-RELATED SUBFAMILY NOT NAMED 2-oxo acid dehydrogenases acyltransf [O. tauri	1.97872e+06	1.73745e+06	1.5716e+06	1.27194e+06	1.75379e+06	1.86095e+06	2.29738e+06	1.61914e+06	1.60689e+06	1.38699e+06	2.30838e+06	1.60813e+06	1.67412e+06	1.70341e+06	1.96644e+06	2.01096e+06	1.92966e+06	1.90237e+06	1.92717e+06	1.39593e+06	2.26701e+06	1.67173e+06	1.76259e+06	2.21511e+06	1.60427e+06	2.03623e+06	2.55173e+06	1.52733e+06	2.3362e+06	1.48195e+06	2.62456e+06	1.6258e+06	1.55663e+06	1.28798e+06	1.92164e+06	1.91401e+06	1.39424e+06	1.30478e+06	1.31987e+06	772316	2.35568e+06	2.14465e+06	1.83741e+06	2.10458e+06
ot|PetB|gb|CAL36337.1;ot|OT_ostta07g02400|gb|CEF98716.1	3	3	203.47	PetB	PetB Cytochrome_b6 Cytochrome b(N-terminal)/b6/petB CYTOCHROME B Cytochrome b/b6 N-terminal region profile. Cytochrome b6 [petB]. Transmembrane di-heme cytochromes Region of a membrane-bound protein predicted to be embedded in the membrane [O. tauri	5.03882e+06	4.09152e+06	3.57032e+06	1.94497e+06	3.03465e+06	7.29334e+06	3.54795e+06	7.95427e+06	6.52947e+06	6.95687e+06	8.85184e+06	8.10065e+06	6.63222e+06	6.50797e+06	5.72306e+06	6.5462e+06	4.17951e+06	5.52473e+06	7.18753e+06	4.0051e+06	5.4087e+06	6.28487e+06	6.03502e+06	7.72853e+06	3.81107e+06	6.58301e+06	4.81597e+06	9.68174e+06	8.25776e+06	5.04608e+06	6.68345e+06	3.82859e+06	3.53629e+06	1.96949e+06	3.32509e+06	7.50131e+06	2.15319e+06	6.40993e+06	5.3632e+06	3.87379e+06	9.03322e+06	1.08033e+07	7.27912e+06	8.04064e+06
ot|OT_ostta10g02570|gb|CEF99425.1	4	4	229.06	OT_ostta10g02570	Aldehyde dehydrogenase, C-terminal Coil proA: glutamate-5-semialdehyde dehydrogenase Aldehyde dehydrogenase family DELTA-1-PYRROLINE-5-CARBOXYLATE SYNTHASE GLUTAMATE SEMIALDEHYDE DEHYDROGENASE Gamma-glutamyl phosphate reductase signature. [O. tauri]	488161	493841	319353	282512	353913	441390	273507	506223	457939	865970	559346	549650	622395	390039	597778	587944	442631	498057	633838	372525	560259	476303	441750	546571	323276	504391	482750	589854	465555	446597	647493	462105	316309	286074	387785	453976	165987	407938	376144	482198	570807	733030	683103	481895
ot|OT_ostta11g01940|gb|CEF99655.1	9	9	596.85	OT_ostta11g01940	Rieske [2Fe-2S Rieske [2Fe-2S] domain Rieske [2Fe-2S] iron-sulfur domain profile. ISP domain [O. tauri]	3.05378e+06	3.13546e+06	2.66798e+06	2.68408e+06	2.68091e+06	3.00384e+06	2.72466e+06	3.05639e+06	3.33091e+06	2.97708e+06	3.21306e+06	3.18722e+06	3.48848e+06	2.61337e+06	3.19506e+06	3.3891e+06	2.8232e+06	2.93099e+06	3.63065e+06	3.11281e+06	3.76358e+06	2.80632e+06	3.55083e+06	3.39767e+06	3.25159e+06	3.12032e+06	3.24961e+06	3.74252e+06	3.62468e+06	3.63133e+06	4.0505e+06	2.93397e+06	2.64255e+06	2.71792e+06	2.9375e+06	3.08949e+06	1.65355e+06	2.46298e+06	2.73596e+06	1.65772e+06	3.2789e+06	4.25058e+06	3.82875e+06	3.22883e+06
ot|OT_ostta05g03770|gb|CEF98083.1	5	1	458.73	OT_ostta05g03770	Histone core Histone H3 signature Core histone H2A/H2B/H3/H4 HISTONE H3 Histone H3 signature 2. Histone H3 signature 1. Histone-fold [O. tauri]	1.54588e+07	1.07043e+07	6.96569e+06	4.53479e+06	4.69173e+06	1.14189e+07	5.5306e+06	9.30706e+06	1.12641e+07	7.98891e+06	1.15737e+07	1.74858e+07	1.98944e+07	1.50668e+07	2.03479e+07	2.21438e+07	1.62289e+07	1.4796e+07	1.73301e+07	8.17587e+06	2.10247e+07	1.25395e+07	1.24913e+07	9.53404e+06	9.64376e+06	2.00878e+07	1.637e+07	2.05485e+07	1.2512e+07	1.40945e+07	2.05044e+07	1.00164e+07	6.89929e+06	4.59196e+06	5.14077e+06	1.17445e+07	3.35643e+06	7.50007e+06	9.25216e+06	4.44846e+06	1.18108e+07	2.33195e+07	2.18349e+07	1.86151e+07
ot|OT_ostta08g00200|gb|CEG01325.1	5	1	302.54	OT_ostta08g00200	Histone core Histone H3 signature Core histone H2A/H2B/H3/H4 HISTONE H3 Histone H3 signature 1. Histone H3 signature 2. Histone-fold [O. tauri]	1.22279e+06	1.06656e+06	666987	628746	450589	1.01302e+06	678216	860986	974255	946863	997231	1.37484e+06	1.71773e+06	1.34456e+06	1.63181e+06	1.59984e+06	1.3093e+06	1.18998e+06	1.27326e+06	768159	1.62276e+06	997857	1.19696e+06	720071	822932	1.60319e+06	1.27409e+06	1.56788e+06	1.05074e+06	1.44347e+06	1.6219e+06	998018	660630	636673	493714	1.04191e+06	411598	693823	800238	527241	1.01766e+06	1.83353e+06	1.88527e+06	1.66121e+06
ot|OT_ostta10g00500|gb|CEF99280.1	2	2	80.16	OT_ostta10g00500	Carbohydrate binding module family 20 Starch binding domain FAMILY NOT NAMED CBM20 (carbohydrate binding type-20) domain profile. Starch-binding domain-like [O. tauri]	6857.78	4348.28	15257.6	12718.6	2663.14	11504.1	9089.88	9248.09	8695.79	8692.49	210194	30796.9	36748.3	27740	28979.7	51033.1	38833.6	62892.4	61392.1	32031.4	101020	23432.6	30083.8	30505.3	33511.9	10650.8	15425.5	9210.48	29874.2	14176.5	9096.1	4068.85	15112.1	12879	2918.02	11832.2	5516.49	7452.55	7142.59	4840.23	214501	41071.7	40332.8	34272.9
ot|OT_ostta02g04360|gb|CAL52555.1;ot|OT_ostta09g03765|gb|CEF99186.1	34	34	2430.11	OT_ostta02g04360	Pyruvate, phosphate dikinase PPDK PEP-utilising enzyme, mobile domain Pyruvate phosphate dikinase, PEP/pyruvate binding domain pyru_phos_dikin: pyruvate, phosphate dikinase PEP-utilising enzyme, TIM barrel domain PYRUVATE, PHOSPHATE DIKINA [O. tauri	1.51218e+07	1.49555e+07	1.35364e+07	1.41919e+07	1.66506e+07	1.65703e+07	2.02304e+07	1.9213e+07	1.83774e+07	1.7814e+07	3.56747e+07	2.91279e+07	29461974	2.88643e+07	35795810	4.41025e+07	5.02769e+07	4.77907e+07	4.14496e+07	3.71841e+07	3.49954e+07	3.09944e+07	3.11044e+07	3.80389e+07	2.72669e+07	2.69277e+07	3.24243e+07	2.78793e+07	2.91535e+07	2.44224e+07	2.00575e+07	1.39945e+07	1.34074e+07	1.43708e+07	1.82442e+07	1.70428e+07	1.22775e+07	1.54827e+07	1.50949e+07	9.91938e+06	3.64056e+07	3.88458e+07	3.23357e+07	3.5662e+07
ot|OT_ostta06g03620|gb|CEF98465.1	4	3	201.2	OT_ostta06g03620	ABC transporter, conserved site ATPases associated with a variety of cellular activities ATP-BINDING TRANSPORT PROTEIN-RELATED ELONGATION FACTOR 3A-RELATED ABC transporters family signature. ATP-binding cassette, ABC transporter-type domai [O. tauri	92488.9	47122.9	73924.9	72355.6	71755.1	144404	84600.5	76000	71566.8	93894.3	634567	377105	649412	458983	523618	1.20815e+06	1.19177e+06	1.03222e+06	1.06106e+06	859239	611602	536028	513596	576569	464502	208360	178938	159158	154784	140461	122676	44094.6	73220.3	73267.8	78622.6	148521	51342.6	61244.4	58783.9	52283.1	647569	502918	712756	567077
ot|OT_ostta04g00370|gb|CEF97418.1	2	2	60	OT_ostta04g00370	Ankyrin repeat zinc finger ankyrin repeats Ankyrin repeats (3 copies) UNCHARACTERIZED Ankyrin repeat profile. Zinc finger C3H1-type profile. Ankyrin repeat region circular profile. [O. tauri]	46336.2	35448.9	41478.3	34729.1	27698.9	62866.5	70708.6	38828	61119.7	53393.8	267106	178812	222998	199750	252014	389465	383253	452583	398232	329036	327481	301381	306246	459672	243594	111519	99063.6	84406.8	72828.7	81064.3	61459.9	33170.9	41083	35166.9	30349.9	64659.1	42911.9	31289.4	50202.8	29731.3	272579	238469	244749	246792
ot|OT_ostta18g01090|gb|CEG00735.1	20	20	1337.8	OT_ostta18g01090	Pyridoxal phosphate-dependent transferase, major region, subdomain 2 Aminotransferase class-V AMINOTRANSFERASE CLASS V SUBFAMILY NOT NAMED PLP-dependent transferases [O. tauri]	1.03042e+07	1.0686e+07	9.69836e+06	1.02644e+07	12019133	6.68666e+06	1.13226e+07	8.05172e+06	1.14633e+07	1.15533e+07	1.4338e+07	1.83099e+07	1.63323e+07	1.60464e+07	1.88629e+07	2.28885e+07	2.21281e+07	2.66954e+07	2.20697e+07	1.88278e+07	1.1578e+07	1.46588e+07	1.24845e+07	1.66537e+07	1.68892e+07	1.71053e+07	1.68319e+07	1.67545e+07	1.65871e+07	1.38756e+07	1.36673e+07	9.99931e+06	9.60592e+06	1.03938e+07	1.31695e+07	6.87733e+06	6.87147e+06	6.48846e+06	9.41579e+06	6.43321e+06	1.46318e+07	2.44187e+07	1.79254e+07	1.98255e+07
ot|OT_ostta07g02710|gb|CAL54530.1	2	2	114.06	OT_ostta07g02710	Nucleic acid-binding, OB-fold Replication factor A protein 3 FAMILY NOT NAMED Nucleic acid-binding proteins [O. tauri]	273307	173351	243482	155481	191695	231162	147661	120980	89581.8	154809	335469	309448	261618	199797	256919	524462	487417	499153	471602	378289	476551	446572	401963	553845	276792	329430	393467	244191	324238	388394	362512	162211	241161	157441	210041	237753	89613.1	97491.3	73581.2	86201.9	342343	412689	287136	246850
ot|OT_ostta01g00090|gb|CEF96468.1	4	4	169.66	OT_ostta01g00090	Ribonucleotide reductase R1 subunit, N-terminal Ribonucleotide reductase large chain signature NrdE_NrdA: ribonucleoside-diphosphate reductase, alpha subunit Ribonucleotide reductase, all-alpha domain Ribonucleotide reductase, barrel domai [O. tauri	515278	415256	285490	241194	385173	281742	252280	246258	290394	158032	578257	603257	516747	443218	517814	1.28765e+06	934174	1.28348e+06	1.0368e+06	634597	953698	868122	743906	934619	702140	782355	885087	546626	588154	370901	683460	388570	282769	244235	422037	289776	153105	198446	238526	87996.9	590105	804522	567150	547598
ot|OT_ostta07g03440|gb|CEF98798.1	2	2	128.73	OT_ostta07g03440	Nucleotidyl transferase SUGAR-1-PHOSPHATE GUANYL TRANSFERASE GLUCOSE-1-PHOSPHATE ADENYLYLTRANSFERASE LARGE SUBUNIT 2, CHLOROPLASTIC-RELATED Trimeric LpxA-like enzymes Nucleotide-diphospho-sugar transferases [O. tauri]	29206.7	42713.4	22682.2	17695.3	27026.7	16393.5	33837.4	14469.8	17255.5	29757.9	92725.7	50294.5	48912.6	51813.8	48694.2	283896	255179	305594	256832	223620	192469	163233	134669	187265	123381	80356.9	101750	48982.8	62724.4	76105.2	38739.5	39968.5	22466	17918.4	29613.3	16861	20535.4	11660.4	14173.4	16570.1	94625.6	67074.2	53683.5	64016.3
ot|OT_ostta06g02940|gb|CEF98412.1	8	8	475.56	OT_ostta06g02940	Glycosyl transferase, family 1 glgA: glycogen/starch synthase, ADP-glucose type Starch synthase catalytic domain Glycosyl transferases group 1 STARCH SYNTHASE 2, CHLOROPLASTIC/AMYLOPLASTIC GLYCOSYLTRANSFERASE Glycogen synthase [glgA]. UDP- [O. tauri	1.44742e+06	1.0886e+06	917668	1.04819e+06	1.25169e+06	870401	1.16553e+06	1.11335e+06	1.05327e+06	1.16898e+06	1.56582e+06	1.91272e+06	1.56678e+06	1.44593e+06	1.75575e+06	2.52899e+06	2.99265e+06	2.64557e+06	2.4405e+06	1.92964e+06	2.34977e+06	2.19423e+06	2.01973e+06	2.13595e+06	1.74236e+06	1.76835e+06	1.86916e+06	1.54664e+06	1.77993e+06	1.60969e+06	1.91984e+06	1.01864e+06	908921	1.06141e+06	1.37148e+06	895220	707341	897191	865140	650921	1.59791e+06	2.55086e+06	1.7196e+06	1.78645e+06
ot|OT_ostta06g02890|gb|CEF98408.1	3	3	155.84	OT_ostta06g02890	Proliferating cell nuclear antigen, PCNA, N-terminal Proliferating cell nuclear antigen (cyclin) signature Proliferating cell nuclear antigen, C-terminal domain Proliferating cell nuclear antigen, N-terminal domain pcna: proliferating cell [O. tauri	488195	432221	343637	328427	431647	390772	475267	407480	357486	392353	601238	549084	493670	489797	572263	894080	803553	916204	829816	615641	773389	670210	640879	861802	571979	640189	702902	511201	636385	575540	647538	404445	340362	332568	472959	401914	288432	328366	293634	218474	613557	732275	541823	605147
ot|OT_ostta17g01170|gb|CAL57853.1	3	2	98.92	OT_ostta17g01170	Forkhead-associated (FHA) domain Forkhead associated domain FHA domain Forkhead-associated (FHA) domain profile. SMAD/FHA domain Region of a membrane-bound protein predicted to be embedded in the membrane. [O. tauri]	204152	184554	182684	165517	198348	169285	224496	197184	201564	265783	284423	232995	242550	221455	214783	301744	292303	282752	259589	214367	244313	254903	202108	278020	199155	210626	260308	165762	237862	253193	270786	172694	180943	167603	217331	174112	136243	158900	165562	147996	290250	310729	266209	273609
ot|OT_ostta05g01230|gb|CEF97893.1	16	16	981.3	OT_ostta05g01230	Porphobilinogen deaminase, C-terminal Porphobilinogen deaminase signature PBGD Porphobilinogen deaminase, dipyromethane cofactor binding domain hemC: porphobilinogen deaminase Porphobilinogen deaminase, C-terminal domain PORPHOBILINOGEN DE [O. tauri	8.75225e+06	8.11392e+06	7.46214e+06	7.32508e+06	8.56924e+06	8.16225e+06	9.26661e+06	9.23841e+06	8.54921e+06	1.0395e+07	1.18054e+07	9.64537e+06	1.10523e+07	9.6476e+06	1.04485e+07	1.00831e+07	1.06513e+07	1.15869e+07	1.05062e+07	8.90006e+06	9.52559e+06	9.09968e+06	9.52365e+06	1.19949e+07	8.22775e+06	9.74605e+06	1.12742e+07	8.25724e+06	9.8523e+06	1.00672e+07	1.16089e+07	7.5925e+06	7.39101e+06	7.41743e+06	9.38939e+06	8.39499e+06	5.62375e+06	7.44474e+06	7.02219e+06	5.78822e+06	1.20473e+07	1.28634e+07	1.21303e+07	1.19197e+07
ot|OT_ostta03g00920|gb|CEF97008.1	5	5	247.58	OT_ostta03g00920	Serine hydroxymethyltransferase SHMT SERINE HYDROXYMETHYLTRANSFERASE SERINE HYDROXYMETHYLTRANSFERASE 1 Serine hydroxymethyltransferase pyridoxal-phosphate attachment site. Trp-Asp (WD) repeats signature. Serine hydroxymethyltransferase [gl [O. tauri	862955	806005	661026	646638	784658	707480	824458	797382	769698	935669	1.02721e+06	853982	879553	825770	885766	1.04677e+06	944180	1.09202e+06	921649	753380	955898	930600	767072	1.12744e+06	741964	966461	1.05068e+06	737869	836944	846940	1.14462e+06	754208	654725	654790	859756	727653	500350	642568	632218	521008	1.04826e+06	1.1389e+06	965345	1.02024e+06
ot|OT_ostta18g01880|gb|CAL58650.1	15	15	1235.37	OT_ostta18g01880	Ribulose bisphosphate carboxylase, small chain RuBisCO small subunit signature FAMILY NOT NAMED RuBisCO, small subunit [O. tauri]	3.94515e+08	3.36472e+08	3.50381e+08	3.70399e+08	3.78913e+08	3.499e+08	4.36399e+08	4.0342e+08	3.6066e+08	4.32039e+08	4.87474e+08	4.01876e+08	4.23168e+08	3.99298e+08	4.20408e+08	3.94479e+08	4.82607e+08	4.71524e+08	4.2689e+08	4.03403e+08	4.53523e+08	4.1016e+08	4.6003e+08	5.23472e+08	3.92804e+08	4.31379e+08	4.42663e+08	4.06873e+08	4.37126e+08	4.77304e+08	5.23281e+08	3.1485e+08	3.47042e+08	3.75069e+08	4.15178e+08	3.59877e+08	2.64843e+08	325095292	2.96241e+08	2.40572e+08	4.97462e+08	5.35954e+08	4.64443e+08	4.93335e+08
ot|OT_ostta03g02300|gb|CAL52881.1	3	3	91.93	OT_ostta03g02300	Pyridoxal phosphate-dependent transferase, major region, subdomain 2 NifS Aminotransferase class-V IscS: cysteine desulfurase IscS CYSTEINE DESULFURASE, MITOCHONDRIAL CYSTEINE DESULFURYLASE Aminotransferases class-V pyridoxal-phosphate att [O. tauri	427432	458455	388263	409701	508759	437772	539281	484285	416114	581125	545086	461854	429527	461015	537079	631554	666909	699192	547879	456992	606896	542093	490065	697708	450823	506336	537977	543695	615712	566850	566942	428993	384562	414867	557451	450255	327281	390260	341789	323587	556255	615942	471423	569587
ot|OT_ostta09g04130|gb|CEF99216.1	5	5	178.66	OT_ostta09g04130	Region of a membrane-bound protein predicted to be embedded in the membrane. [O. tauri]	760791	700496	559181	611514	681845	573354	809178	671759	645913	872345	830976	719494	728069	717079	864002	840103	942930	933294	919052	732827	928387	824552	799439	942015	716389	736700	870941	719427	812801	762575	1.00911e+06	655480	553852	619224	747103	589703	491077	541335	530543	485747	848002	959539	799085	885956
ot|OT_ostta10g03420|gb|CEF99493.1	30	26	2195.52	OT_ostta10g03420	Glyceraldehyde 3-phosphate dehydrogenase, NAD(P) binding domain Glyceraldehyde-3-phosphate dehydrogenase signature Glyceraldehyde 3-phosphate dehydrogenase, NAD binding domain GAPDH GAPDH-I: glyceraldehyde-3-phosphate dehydrogenase, type I [O. tauri	6.04516e+07	5.45416e+07	4.71372e+07	4.63292e+07	5.50862e+07	5.54131e+07	6.50119e+07	5.78659e+07	5.3641e+07	6.57893e+07	7.66897e+07	5.94707e+07	6.52674e+07	6.54266e+07	7.708e+07	7.59294e+07	8.10805e+07	8.65152e+07	7.14238e+07	5.91676e+07	7.43162e+07	6.69203e+07	7.04348e+07	9.35219e+07	5.88667e+07	6.34283e+07	7.28546e+07	6.77777e+07	6.93168e+07	6.11597e+07	8.01824e+07	5.10365e+07	4.66879e+07	4.69133e+07	6.03584e+07	5.69931e+07	3.94546e+07	4.66311e+07	4.40599e+07	3.66334e+07	7.82611e+07	7.93119e+07	7.16336e+07	8.0835e+07
ot|OT_ostta03g02830|gb|CAL52935.1	14	14	883.32	OT_ostta03g02830	Pyridoxal phosphate-dependent transferase, major region, subdomain 2 Aminotransferase class I and II Alanine aminotransferase SUBGROUP I AMINOTRANSFERASE RELATED PLP-dependent transferases [O. tauri]	1.67177e+07	1.64609e+07	1.3247e+07	1.32527e+07	1.67869e+07	1.57957e+07	2.02895e+07	1.67034e+07	1.50112e+07	1.70232e+07	2.24973e+07	1.65535e+07	1.67232e+07	1.73959e+07	1.90745e+07	2.13245e+07	2.57417e+07	2.51826e+07	2.1523e+07	1.65159e+07	2.14651e+07	1.97809e+07	1.72741e+07	2.64342e+07	1.59111e+07	2.03597e+07	2.17077e+07	1.89732e+07	2.24051e+07	1.73871e+07	2.21742e+07	1.5403e+07	1.31207e+07	1.34198e+07	1.83935e+07	1.62461e+07	1.23133e+07	1.34604e+07	1.233e+07	9.47903e+06	2.29583e+07	2.20762e+07	1.83544e+07	2.14927e+07
ot|OT_ostta05g02740|gb|CAL54040.1	14	14	1018.08	OT_ostta05g02740	Threonine dehydratase, catabolic ACT domain Pyridoxal-phosphate dependent enzyme ilvA_1Cterm: threonine ammonia-lyase SER/THR DEHYDRATASE, TRP SYNTHASE PROTEIN K01C8.1 ACT domain profile. Tryptophan synthase beta subunit-like PLP-dependent [O. tauri	5.88233e+06	5.14159e+06	4.49759e+06	4.87776e+06	5.30203e+06	5.55805e+06	6.66884e+06	6.35412e+06	5.98437e+06	7.64418e+06	8.25422e+06	8.00564e+06	7.47772e+06	6.9176e+06	7.64373e+06	8.53335e+06	9.47219e+06	9.39457e+06	7.83417e+06	6.84267e+06	7.53256e+06	6.91635e+06	6.16105e+06	8.05484e+06	6.29599e+06	7.28423e+06	7.61854e+06	6.43271e+06	7.20066e+06	6.90042e+06	7.80227e+06	4.81118e+06	4.45472e+06	4.93926e+06	5.80948e+06	5.71653e+06	4.04721e+06	5.12045e+06	4.91547e+06	4.2565e+06	8.42334e+06	1.06766e+07	8.20709e+06	8.54673e+06
ot|OT_ostta01g03030|gb|CEF96677.1	14	14	795.99	OT_ostta01g03030	FAD linked oxidase, N-terminal FAD linked oxidases, C-terminal domain FAD binding domain 4Fe-4S dicluster domain D-LACTATE DEHYDROGENASE SUBFAMILY NOT NAMED 4Fe-4S ferredoxin-type iron-sulfur binding region signature. 4Fe-4S ferredoxin-typ [O. tauri	2.45576e+06	2.18202e+06	2.22007e+06	2.13118e+06	2.5065e+06	2.31447e+06	3.05349e+06	2.66251e+06	2.68924e+06	2.96156e+06	3.40989e+06	3.26814e+06	3.01762e+06	2.98118e+06	3.30007e+06	3.80333e+06	4.14317e+06	4.12226e+06	3.2337e+06	2.64839e+06	3.4312e+06	3.2611e+06	3.13286e+06	3.85063e+06	2.89865e+06	3.38238e+06	3.63296e+06	2.96444e+06	3.39137e+06	2.88338e+06	3.25729e+06	2.04179e+06	2.19891e+06	2.15804e+06	2.74639e+06	2.38047e+06	1.85312e+06	2.14558e+06	2.2089e+06	1.64908e+06	3.47976e+06	4.35849e+06	3.31196e+06	3.68327e+06
ot|OT_ostta14g02420|gb|CEG02148.1	29	27	1685.4	OT_ostta14g02420	Serine hydroxymethyltransferase, pyridoxal phosphate binding site SHMT SERINE HYDROXYMETHYLTRANSFERASE, MITOCHONDRIAL Serine hydroxymethyltransferase pyridoxal-phosphate attachment site. Serine hydroxymethyltransferase [glyA]. PLP-dependen [O. tauri	1.57103e+07	1.65835e+07	1.44017e+07	1.4806e+07	1.82011e+07	1.61176e+07	2.11522e+07	1.74862e+07	1.81462e+07	1.86307e+07	2.4051e+07	2.07316e+07	2.08051e+07	2.09605e+07	2.30644e+07	2.59407e+07	3.0793e+07	2.79236e+07	2.36175e+07	2.01325e+07	2.61188e+07	2.09655e+07	2.07579e+07	2.635e+07	1.9506e+07	2.27394e+07	2.63843e+07	2.20075e+07	2.25186e+07	1.99352e+07	2.08381e+07	1.55178e+07	1.42644e+07	1.49927e+07	1.99431e+07	1.65772e+07	1.28369e+07	14091177	1.49051e+07	1.03741e+07	2.45438e+07	2.76483e+07	2.28344e+07	2.58968e+07
ot|OT_ostta10g03200|gb|CEF99477.1	37	37	2792.95	OT_ostta10g03200	Pyridoxal phosphate-dependent transferase, major region, subdomain 1 Coil Glycine cleavage system P-protein gcvP: glycine dehydrogenase GLYCINE DEHYDROGENASE Glycine dehydrogenase [decarboxylating] [gcvP]. PLP-dependent transferases [O. tauri]	4.48379e+07	4.36951e+07	3.76106e+07	4.07452e+07	4.76566e+07	4.48111e+07	5.67906e+07	4.97864e+07	4.35144e+07	5.2984e+07	6.61194e+07	5.44335e+07	5.52724e+07	5.12001e+07	5.98602e+07	6.77965e+07	7.55952e+07	7.30741e+07	6.03954e+07	5.34855e+07	6.21608e+07	5.69749e+07	5.52463e+07	6.93918e+07	5.12377e+07	5.88636e+07	6.63122e+07	5.34139e+07	5.63826e+07	5.04356e+07	5.94726e+07	4.08872e+07	3.72521e+07	4.12589e+07	5.22177e+07	4.60889e+07	3.44653e+07	4.01202e+07	3.57421e+07	2.9503e+07	6.74741e+07	7.25942e+07	6.06637e+07	6.3258e+07
ot|OT_ostta17g02150|gb|CEG00638.1	8	8	575.87	OT_ostta17g02150	Mitochondrial substrate/solute carrier Mitochondrial carrier protein FAMILY NOT NAMED Solute carrier (Solcar) repeat profile. [O. tauri]	3.37645e+06	3.00479e+06	2.9919e+06	3.50199e+06	3.38412e+06	3.45123e+06	4.33867e+06	4.00889e+06	3.65185e+06	4.85346e+06	4.54333e+06	4.17539e+06	3.95733e+06	3.88748e+06	4.45168e+06	4.83416e+06	4.66323e+06	5.39231e+06	4.11907e+06	3.57946e+06	4.30763e+06	4.31143e+06	3.95588e+06	4.96533e+06	3.883e+06	4.67984e+06	4.99953e+06	4.44419e+06	4.33163e+06	4.18245e+06	4.47849e+06	2.81169e+06	2.96338e+06	3.54615e+06	3.70801e+06	3.54964e+06	2.63307e+06	3.23055e+06	2.99957e+06	2.70255e+06	4.63642e+06	5.56843e+06	4.34332e+06	4.803e+06
ot|OT_ostta06g00700|gb|CEF98237.1	25	25	2296	OT_ostta06g00700	Phosphoglycerate kinase, conserved site Phosphoglycerate kinase family signature Pgk PHOSPHOGLYCERATE KINASE Phosphoglycerate kinase signature. Phosphoglycerate kinase [pgk]. [O. tauri]	7.40294e+07	6.69658e+07	6.35133e+07	6.96434e+07	7.0368e+07	6.65778e+07	7.93784e+07	7.92019e+07	6.73546e+07	8.5839e+07	9.55001e+07	7.48448e+07	7.55952e+07	7.78865e+07	8.2694e+07	8.63625e+07	9.22382e+07	9.57239e+07	7.74849e+07	7.04215e+07	8.58993e+07	8.03194e+07	8.26339e+07	9.42671e+07	7.18372e+07	7.63098e+07	8.70739e+07	7.91647e+07	8.52566e+07	7.85206e+07	9.81919e+07	6.26623e+07	6.2908e+07	7.05214e+07	7.71028e+07	6.84762e+07	4.81734e+07	6.38246e+07	5.5324e+07	4.77977e+07	9.74568e+07	9.98154e+07	8.29688e+07	9.62293e+07
ot|OT_ostta07g00230|gb|CEF98559.1	2	2	104.14	OT_ostta07g00230	Rhodanese-like domain Rhodanese Homology Domain FAMILY NOT NAMED RHODANESE-LIKE DOMAIN-CONTAINING PROTEIN 9, CHLOROPLASTIC Rhodanese domain profile. Rhodanese/Cell cycle control phosphatase [O. tauri]	543460	380691	435615	374132	429163	410898	431973	381221	382459	482998	737954	631106	737998	583507	695231	585496	575360	718893	547550	466347	562185	663772	578420	724794	414657	507537	643566	425807	443432	498036	720840	356227	431463	378849	470237	422615	262157	307206	314146	268947	753074	841662	809983	720926
ot|OT_ostta20g00080|gb|CEG00814.1	12	11	960.38	OT_ostta20g00080	Tetrapyrrole biosynthesis, glutamate-1-semialdehyde aminotransferase Transaminase_4ab_Lys_Orn Aminotransferase class-III hemL: glutamate-1-semialdehyde-2,1-aminomutase AMINOTRANSFERASE CLASS III GLUTAMATE-1-SEMIALDEHYDE 2,1-AMINOMUTASE 1, [O. tauri]	2.17804e+07	1.69497e+07	1.68426e+07	1.75045e+07	1.71031e+07	1.94296e+07	2.0331e+07	1.76192e+07	1.78497e+07	2.24511e+07	2.68392e+07	1.92741e+07	2.50441e+07	2.09207e+07	2.73487e+07	2.27353e+07	2.27482e+07	2.33073e+07	2.21479e+07	1.95008e+07	2.27776e+07	2.12331e+07	2.02458e+07	2.46216e+07	1.75521e+07	2.08133e+07	2.15616e+07	1.88576e+07	1.94155e+07	2.06548e+07	2.88894e+07	1.58605e+07	1.6682e+07	1.77252e+07	1.874e+07	1.99836e+07	1.23385e+07	1.41984e+07	1.46615e+07	1.25014e+07	2.73891e+07	2.57046e+07	2.74869e+07	2.58477e+07
ot|OT_ostta08g02360|gb|CAL54968.1	6	6	578.24	OT_ostta08g02360	HAD-superfamily hydrolase, subfamily IIA PGP-type_phosphatase Haloacid dehalogenase-like hydrolase HAD-SF-IIA: HAD hydrolase, family IIA PGP_euk: phosphoglycolate/pyridoxal phosphate phosphatase family HAD-hyrolase-like 4-NITROPHENYL PHOSP [O. tauri	3.86134e+06	3.45441e+06	2.85976e+06	3.14041e+06	3.50492e+06	3.91316e+06	4.88789e+06	3.78525e+06	3.97941e+06	4.60519e+06	5.85308e+06	4.9104e+06	5.58256e+06	4.57175e+06	5.93199e+06	5.33249e+06	5.90376e+06	4.82492e+06	5.09332e+06	4.48137e+06	4.66293e+06	4.17625e+06	4.13278e+06	5.25106e+06	3.98005e+06	4.51124e+06	5.01366e+06	3.83398e+06	3.82449e+06	3.76336e+06	5.12165e+06	3.23242e+06	2.83251e+06	3.18001e+06	3.84037e+06	4.02474e+06	2.96638e+06	3.05034e+06	3.26863e+06	2.56431e+06	5.97301e+06	6.54866e+06	6.12708e+06	5.64842e+06
ot|OT_ostta06g01150|gb|CEF98272.1	4	4	291.95	OT_ostta06g01150	ml(S12 cytoplasmic small ribosome subunit-from:Ot06gS12)gb(Ribosomal protein L7Ae/L30e/S12e/Gadd45) Ribosomal protein S12E family signature Ribosomal protein L7Ae/L30e/S12e/Gadd45 family 40S RIBOSOMAL PROTEIN S12 Ribosomal protein S12e sig [O. tauri	618563	609405	486374	462923	561514	711034	586464	677051	725231	764147	1.00984e+06	851001	985234	826066	940502	748007	874564	981955	852192	631986	796326	721225	769258	954579	582145	696224	796435	639476	697979	668286	820456	570242	481738	468759	615256	731309	355915	545600	595694	425500	1.03053e+06	1.13492e+06	1.08133e+06	1.02061e+06
ot|OT_ostta07g02780|gb|CEF98749.1	3	3	118.81	OT_ostta07g02780	S15/NS1, RNA-binding Coil Glycyl-tRNA synthetase signature glyS_dimeric: glycine--tRNA ligase Anticodon binding domain tRNA synthetase class II core domain (G, H, P, S and T) GLYCYL-TRNA SYNTHETASE/DNA POLYMERASE SUBUNIT GAMMA-2 GLYCINE--T [O. tauri	274530	211469	176664	238735	271635	247637	342945	317207	282632	281707	351352	286678	303958	273573	371876	303051	326319	399950	296731	234456	323082	293754	291649	373755	245006	315719	334257	326458	222291	256891	364135	197879	174980	241745	297633	254698	208128	255621	232150	156863	358551	382323	333606	338001
ot|OT_ostta10g01470|gb|CEF99348.1	10	10	715.17	OT_ostta10g01470	Fructose-bisphosphate aldolase, class II, yeast/E. coli subtype F_bP_aldolase_II cbbA: ketose-bisphosphate aldolase FruBisAldo_II_A: fructose-bisphosphate aldolase, class II Fructose-bisphosphate aldolase class-II FRUCTOSE-BISPHOSPHATE ALD [O. tauri	5.74226e+06	5.57927e+06	4.98299e+06	5.20778e+06	5.8823e+06	5.81276e+06	7.01211e+06	5.75613e+06	5.56263e+06	7.37776e+06	7.22288e+06	6.27963e+06	6.85402e+06	6.93244e+06	7.7857e+06	6.53172e+06	7.44208e+06	8.23539e+06	6.7713e+06	6.02135e+06	6.06309e+06	6.20936e+06	6.50718e+06	7.80784e+06	6.10569e+06	5.77745e+06	6.3972e+06	5.67813e+06	6.32635e+06	6.0113e+06	7.61648e+06	5.22073e+06	4.93549e+06	5.27343e+06	6.44528e+06	5.97851e+06	4.25553e+06	4.63856e+06	4.56906e+06	4.10815e+06	7.37088e+06	8.3747e+06	7.52256e+06	8.56507e+06
ot|OT_ostta09g03980|gb|CEF99204.1	3	3	131.73	OT_ostta09g03980	Protein of unknown function DUF288 Protein of unknown function, DUF288 PROTEIN E03H4.4-RELATED FAMILY NOT NAMED [O. tauri]	319922	369782	323354	277676	419501	358459	434276	381373	330433	495974	525175	408014	447639	377893	462006	416499	469929	596742	495831	363211	550992	403999	404102	584504	367653	398946	429271	411911	404064	329540	424341	346018	320272	281177	459651	368680	263555	307328	271412	276173	535936	544140	491302	466889
ot|OT_ostta10g02260|gb|CEF99397.1	4	4	163.83	OT_ostta10g02260	[O. tauri]	737024	838989	645766	626455	713392	787443	866969	681263	699144	601617	949719	716002	667390	668485	661313	1.03469e+06	773529	1.10625e+06	854372	615429	733166	838402	712983	753389	625180	797418	750411	697801	850472	692468	977581	785073	639611	634353	781669	809896	526149	548994	574266	334998	969178	954881	732487	825917
ot|OT_ostta17g01590|gb|CAL57896.1	5	5	200.66	OT_ostta17g01590	Coil [O. tauri]	464970	494256	498516	424169	529249	424922	482159	539268	450299	518583	576198	484322	431505	431286	382243	583819	555094	593711	524667	394416	611941	570853	470705	490864	438503	558308	589421	445279	564605	487330	616732	462493	493764	429517	579902	437038	292614	434568	369869	288762	588004	645907	473593	532856
ot|OT_ostta09g00920|gb|CEF98964.1	2	2	113.68	OT_ostta09g00920	NADH-UBIQUINONE OXIDOREDUCTASE NADH DEHYDROGENASE [UBIQUINONE] 1 ALPHA SUBCOMPLEX SUBUNIT 8 [O. tauri]	270265	273724	256966	247358	320196	225370	328303	306089	254266	295126	328655	293439	253880	268983	293745	331540	332139	398154	376756	220240	360990	314290	296841	277979	241772	335248	315197	293844	362929	235879	358477	256134	254516	250477	350841	231797	199242	246661	208850	164335	335389	391339	278644	332330
ot|OT_ostta18g01330|gb|CAL58595.1	2	2	75.77	OT_ostta18g01330	TPM domain TLP18.3, Psb32 and MOLO-1 founding proteins of phosphatase [O. tauri]	165976	141040	128935	130599	164763	118187	168899	192305	127418	179813	222758	130643	149214	135146	158217	242456	229652	245262	188888	119295	271867	204923	185683	221329	153710	225950	258543	148615	206279	134239	220148	131976	127706	132245	180532	121557	102502	154969	104659	100125	227323	174230	163768	166973
ot|OT_ostta11g01530|gb|CEF99623.1	14	14	838.91	OT_ostta11g01530	Eukaryotic porin/Tom40 [O. tauri]	12338948	1.30096e+07	1.20685e+07	11668301	1.334e+07	1.20883e+07	1.25881e+07	1.53425e+07	1.33824e+07	1.33843e+07	1.48879e+07	1.20702e+07	1.19121e+07	1.35997e+07	1.37222e+07	1.63467e+07	1.51005e+07	1.69578e+07	1.44109e+07	1.15426e+07	1.54051e+07	1.39898e+07	1.33284e+07	1.61464e+07	1.20786e+07	1.40729e+07	1.46945e+07	1.45543e+07	1.52845e+07	1.17339e+07	1.63663e+07	1.21736e+07	1.19534e+07	1.18154e+07	1.46167e+07	1.2433e+07	7.6395e+06	1.23637e+07	1.09921e+07	7.45278e+06	1.51929e+07	1.60972e+07	1.30741e+07	1.68025e+07
ot|OT_ostta01g00140|gb|CAL49925.1	4	4	234.41	OT_ostta01g00140	HAD hydrolase, subfamily IA Haloacid dehalogenase-like hydrolase HAD-SF-IA-v3: HAD hydrolase, family IA, variant 3 2-DEOXYGLUCOSE-6-PHOSPHATE PHOSPHATASE 2 HALOACID DEHALOGENASE-LIKE HYDROLASE DOMAIN-CONTAINING PROTEIN HAD-like [O. tauri]	765285	734051	584268	606293	728059	619404	688659	910344	851107	829507	800428	846534	723833	695674	665827	649844	995884	963411	945430	778542	920388	728490	708744	971960	697408	895512	969525	732570	963054	733315	1.01507e+06	686879	578699	613937	797740	637066	417936	733598	699086	461894	816829	1.12896e+06	794435	859510
ot|OT_ostta03g04050|gb|CEF97235.1	4	4	221.99	OT_ostta03g04050	Region of a membrane-bound protein predicted to be embedded in the membrane. [O. tauri]	868696	872009	673838	602241	841829	662975	798783	885638	764713	814998	983440	780042	745217	706497	678777	856281	889399	984723	880323	631905	1.00742e+06	868650	906649	1.04677e+06	702234	1.02819e+06	1.13328e+06	810371	997325	840796	1.15223e+06	815971	667415	609834	922399	681879	484768	713689	628124	453815	1.00359e+06	1.04029e+06	817905	872882
ot|OT_ostta17g00760|gb|CEG00536.1	3	2	230.26	OT_ostta17g00760	Coil [O. tauri]	763833	751827	649519	579870	747008	654976	740168	716800	682573	783727	919765	741630	712637	662686	589303	788395	789976	812569	902260	671096	957113	823567	759377	897770	670399	897428	1.0263e+06	690035	791504	736384	1.01314e+06	703513	643328	587181	818502	673652	449196	577631	560655	436402	938611	989060	782147	818753
ot|OT_ostta11g01000|gb|CEF99577.1	2	2	115.88	OT_ostta11g01000	Peptidyl-prolyl cis-trans isomerase, FKBP-type, domain Coil Tetratricopeptide repeats FKBP-type peptidyl-prolyl cis-trans isomerase FK506-BINDING PROTEIN 59 PEPTIDYL-PROLYL CIS-TRANS ISOMERASE TPR repeat region circular profile. TPR repeat [O. tauri	194334	167867	124187	110451	160474	175506	230498	170705	168059	212391	241420	200373	184920	151472	154581	239010	239922	220622	268556	161559	256155	200093	204816	262955	148470	241483	295462	169543	210786	160615	257763	157079	123004	111844	175832	180511	139885	137562	138041	118266	246367	267223	202957	187145
ot|OT_ostta01g01830|gb|CEF96597.1	9	9	350.59	OT_ostta01g01830	Clathrin, heavy chain/VPS, 7-fold repeat Coil Clathrin heavy chain repeat homology CHC Region in Clathrin and VPS Clathrin-H-link Clathrin, heavy-chain linker CLATHRIN HEAVY CHAIN Clathrin heavy-chain (CHCR) repeat profile. ARM repeat Clat [O. tauri	1.08105e+06	1.06554e+06	843881	902919	1.01241e+06	992299	1.07412e+06	1.11273e+06	944184	1.01533e+06	1.04085e+06	1.00998e+06	981622	874940	973442	1.09907e+06	1.169e+06	1.09747e+06	1.16232e+06	855553	1.17019e+06	1.04598e+06	982031	1.25486e+06	954921	1.21215e+06	1.20701e+06	998148	1.11909e+06	987422	1.4339e+06	997061	835837	914303	1.10931e+06	1.02059e+06	651863	896686	775538	565367	1.06218e+06	1.34694e+06	1.07737e+06	1.08099e+06
ot|OT_ostta03g03410|gb|CEF97187.1	14	14	904.27	OT_ostta03g03410	ml(CDPK Calcium Dependent Protein Kinase CDPK CAMK-from:Ot03g03430)gb(Serine/threonine-protein kinase, active site) EF-hand, calcium binding motif Serine/Threonine protein kinases, catalytic domain Protein kinase domain EF-hand domain pair [O. tauri	7.22188e+06	6.55966e+06	6.00419e+06	5.2979e+06	6.0023e+06	5.4957e+06	6.34052e+06	5.82536e+06	5.6641e+06	6.40698e+06	7.03025e+06	5.59254e+06	6.13852e+06	5.42913e+06	5.80971e+06	6.63251e+06	7.08956e+06	6.99978e+06	6.74712e+06	5.83481e+06	7.03464e+06	6.98707e+06	6.41001e+06	7.81363e+06	5.42468e+06	6.86143e+06	7.10758e+06	6.6128e+06	7.18611e+06	6.05682e+06	9.57904e+06	6.13812e+06	5.94696e+06	5.36469e+06	6.57677e+06	5.65241e+06	3.84796e+06	4.69435e+06	4.65241e+06	3.56759e+06	7.17429e+06	7.45838e+06	6.73728e+06	6.70772e+06
ot|OT_ostta06g02850|gb|CEF98406.1	12	12	819.59	OT_ostta06g02850	Thioredoxin-like fold THIOREDOXIN THIOREDOXIN-LIKE PROTEIN CDSP32, CHLOROPLASTIC [O. tauri]	1.2137e+07	1.10833e+07	1.02411e+07	1.02292e+07	1.11009e+07	1.03238e+07	1.11065e+07	1.13862e+07	9.88301e+06	1.10578e+07	1.28769e+07	1.07574e+07	1.08792e+07	1.02698e+07	1.15857e+07	1.31735e+07	1.50747e+07	1.39062e+07	1.27178e+07	1.10226e+07	1.47364e+07	1.3512e+07	1.27318e+07	1.7142e+07	1.1561e+07	1.34266e+07	1.58216e+07	1.20987e+07	1.38362e+07	1.24988e+07	1.60985e+07	1.03711e+07	1.01435e+07	1.03582e+07	1.21634e+07	1.06182e+07	6.74035e+06	9.17557e+06	8.11775e+06	6.15731e+06	1.31407e+07	1.43464e+07	1.19404e+07	1.26884e+07
ot|OT_ostta16g00040|gb|CAL58002.1	17	17	838.67	OT_ostta16g00040	AMP-dependent synthetase/ligase AMP-binding enzyme LONG-CHAIN-FATTY-ACID--COA LIGASE BUBBLEGUM-LIKE-RELATED FAMILY NOT NAMED Putative AMP-binding domain signature. Acetyl-CoA synthetase-like [O. tauri]	1.39612e+07	1.27735e+07	1.20062e+07	1.09368e+07	1.31686e+07	1.10492e+07	1.2619e+07	1.33618e+07	1.01248e+07	1.10032e+07	1.56988e+07	1.31751e+07	1.30821e+07	1.18423e+07	1.33619e+07	1.49091e+07	1.77447e+07	1.78203e+07	1.55784e+07	1.24165e+07	1.58763e+07	1.57851e+07	1.48772e+07	1.90122e+07	1.24737e+07	1.58108e+07	1.82602e+07	15142448	1.72972e+07	1.25136e+07	1.8518e+07	1.19526e+07	1.18918e+07	1.10747e+07	1.44289e+07	1.13643e+07	7.65826e+06	1.07676e+07	8.31636e+06	6.12689e+06	1.60205e+07	1.75707e+07	1.43582e+07	1.46313e+07
ot|OT_ostta08g04010|gb|CEG01619.1	12	12	761.06	OT_ostta08g04010	[O. tauri]	1.13286e+07	1.00973e+07	7.84608e+06	7.23002e+06	9.59925e+06	7.85585e+06	1.05178e+07	1.02189e+07	7.67849e+06	9.01201e+06	1.17883e+07	9.69982e+06	9.86671e+06	8.02188e+06	9.0404e+06	1.12469e+07	1.21905e+07	1.42173e+07	1.1743e+07	9.1137e+06	1.24855e+07	1.00015e+07	1.11507e+07	1.43107e+07	9.2182e+06	1.03722e+07	1.36183e+07	9.45937e+06	1.30877e+07	1.08201e+07	1.50261e+07	9.44843e+06	7.7713e+06	7.32117e+06	1.0518e+07	8.07986e+06	6.3831e+06	8.23484e+06	6.30699e+06	5.01815e+06	1.20298e+07	1.2936e+07	1.08291e+07	9.91108e+06
ot|OT_ostta18g00110|gb|CAL58461.1	2	2	171.59	OT_ostta18g00110	ThiJ/PfpI N-terminal domain of DJ-1_PfpI family DJ-1/PfpI family PROTEIN SNO4-RELATED THIJ/PFPI Class I glutamine amidotransferase-like [O. tauri]	572694	488288	424207	392307	476016	405760	563942	474380	377553	533372	618987	460763	480504	394584	506476	619469	584404	653304	575457	434323	630775	552842	542936	736941	441132	539073	731913	496415	582977	457686	759616	456909	420163	397253	521574	417330	342247	382278	310116	296997	631670	614487	527372	487511
ot|OT_ostta03g01390|gb|CEF97042.1	11	11	899.85	OT_ostta03g01390	FAMILY NOT NAMED Region of a membrane-bound protein predicted to be embedded in the membrane. [O. tauri]	3.22962e+07	2.85187e+07	2.52431e+07	2.50316e+07	2.99478e+07	2.63913e+07	3.14618e+07	2.83599e+07	2.58016e+07	2.52369e+07	3.44232e+07	2.39787e+07	2.57353e+07	2.58723e+07	2.83827e+07	3.21091e+07	3.17612e+07	3.29718e+07	2.99667e+07	2.63317e+07	3.07913e+07	2.83472e+07	2.96707e+07	3.58581e+07	2.2861e+07	2.94741e+07	3.37035e+07	3.01121e+07	3.33254e+07	3.0695e+07	4.28374e+07	2.6686e+07	2.50025e+07	2.53471e+07	3.2814e+07	2.71438e+07	1.90937e+07	2.28537e+07	2.1193e+07	1.40526e+07	3.51285e+07	3.19788e+07	2.82455e+07	3.19654e+07
ot|OT_ostta01g02210|gb|CEF96621.1;ot|OT_ostta01g04320|gb|CEF96771.1	12	12	596.73	OT_ostta01g02210	Beta tubulin, autoregulation binding site Coil Tubulin signature Beta-tubulin signature Tubulin/FtsZ family, C-terminal domain Tubulin/FtsZ family, GTPase domain Tubulin C-terminal domain TUBULIN TUBULIN BETA-6 CHAIN Tubulin-beta mRNA auto [O. tauri	3.56715e+06	3.38455e+06	3.16566e+06	3.00813e+06	3.47895e+06	3.19742e+06	3.79665e+06	3.72888e+06	3.0229e+06	3.19574e+06	3.90174e+06	3.06529e+06	3.22237e+06	3.09674e+06	3.30363e+06	3.92749e+06	4.14937e+06	4.1704e+06	3.88846e+06	3.19685e+06	4.17686e+06	3.7139e+06	3.63072e+06	4.45223e+06	3.13279e+06	3.80039e+06	4.26751e+06	3.62033e+06	3.93788e+06	3.43881e+06	4.73143e+06	3.16704e+06	3.13548e+06	3.04605e+06	3.81192e+06	3.28859e+06	2.30412e+06	3.0049e+06	2.48296e+06	1.77948e+06	3.98169e+06	4.08796e+06	3.53668e+06	3.82605e+06
ot|OT_ostta14g02260|gb|CEG02134.1	5	5	420.4	OT_ostta14g02260	Metalloenzyme, LuxS/M16 peptidase-like Coil Peptidase M16 inactive domain Insulinase (Peptidase family M16) METALLOPROTEASE Insulinase family, zinc-binding region signature. LuxS/MPP-like metallohydrolase [O. tauri]	3.30786e+06	3.02619e+06	2.63519e+06	2.62688e+06	3.38122e+06	2.88298e+06	3.19151e+06	3.22027e+06	2.85617e+06	2.93055e+06	3.97366e+06	2.92649e+06	2.892e+06	2.83805e+06	3.30757e+06	3.65763e+06	3.66972e+06	3.83906e+06	3.47875e+06	2.85853e+06	4.01147e+06	3.15177e+06	3.38262e+06	4.25871e+06	2.7006e+06	3.49451e+06	3.69811e+06	3.1629e+06	3.85135e+06	2.86857e+06	4.38752e+06	2.83171e+06	2.61007e+06	2.66e+06	3.70483e+06	2.96519e+06	1.93687e+06	2.59505e+06	2.34601e+06	1.63182e+06	4.05508e+06	3.90285e+06	3.17409e+06	3.50643e+06
ot|PsbC|gb|CAL36326.1	13	13	972.06	PsbC	PsbC psbC: photosystem II 44 kDa subunit reaction center protein Photosystem II protein Photosystem II antenna protein-like Region of a membrane-bound protein predicted to be embedded in the membrane. [O. tauri]	4.62146e+07	4.32565e+07	3.5303e+07	3.66823e+07	4.47842e+07	4.15939e+07	5.00803e+07	4.83163e+07	3.79508e+07	3.74688e+07	5.34099e+07	4.31887e+07	4.3234e+07	4.0295e+07	4.44988e+07	4.80001e+07	5.00608e+07	5.30458e+07	4.61217e+07	3.87451e+07	5.13254e+07	43010537	4.60826e+07	5.56749e+07	4.07038e+07	4.5759e+07	5.60166e+07	3.97318e+07	4.94866e+07	42857274	6.12986e+07	4.04767e+07	3.49665e+07	3.71447e+07	4.90704e+07	4.27799e+07	3.03929e+07	3.89356e+07	3.11722e+07	2.08637e+07	5.45043e+07	5.75978e+07	4.74511e+07	4.97847e+07
ot|OT_ostta04g01790|gb|CAL51586.1	9	9	958.44	OT_ostta04g01790	Photosystem I PsaF, reaction centre subunit III Photosystem I reaction centre subunit III Subunit III of photosystem I reaction centre, PsaF [O. tauri]	3.22749e+07	2.76268e+07	2.45944e+07	2.40588e+07	2.66316e+07	2.63238e+07	3.16743e+07	2.88032e+07	2.32889e+07	2.4208e+07	3.71837e+07	2.64643e+07	2.94303e+07	2.4545e+07	2.83571e+07	3.35101e+07	3.08752e+07	3.38995e+07	3.20817e+07	2.38151e+07	3.56036e+07	2.71888e+07	2.96003e+07	3.60789e+07	2.37254e+07	3.07821e+07	3.81514e+07	2.452e+07	3.36729e+07	2.77178e+07	4.28091e+07	2.58514e+07	2.436e+07	2.43621e+07	2.91804e+07	2.70744e+07	1.92226e+07	2.3211e+07	1.91292e+07	1.34797e+07	3.79455e+07	3.52935e+07	3.2301e+07	3.03255e+07
ot|OT_ostta06g03840|gb|CEF98483.1	11	10	761.82	OT_ostta06g03840	Rhodanese-like domain Rhodanese Homology Domain Rhodanese domain profile. Rhodanese/Cell cycle control phosphatase [O. tauri]	1.29729e+07	1.26069e+07	1.0263e+07	1.07914e+07	1.13329e+07	1.10431e+07	1.2222e+07	1.21464e+07	1.04513e+07	1.05929e+07	1.43542e+07	10572921	1.16069e+07	1.06791e+07	1.01892e+07	1.29184e+07	1.39544e+07	1.40206e+07	1.3444e+07	1.13955e+07	1.39327e+07	1.18698e+07	1.26826e+07	1.60537e+07	1.12577e+07	1.19276e+07	1.35275e+07	1.07543e+07	1.31017e+07	1.16731e+07	1.72071e+07	1.17968e+07	1.01652e+07	1.09274e+07	1.24176e+07	1.13579e+07	7.41731e+06	9.78812e+06	8.58456e+06	5.89843e+06	1.46483e+07	1.41004e+07	1.2739e+07	1.31941e+07
ot|OT_ostta03g03420|gb|CEF97188.1	3	3	152.41	OT_ostta03g03420	Peptidyl-prolyl cis-trans isomerase, FKBP-type, N-terminal FKBP-type peptidyl-prolyl cis-trans isomerase Domain amino terminal to FKBP-type peptidyl-prolyl isomerase PEPTIDYL-PROLYL CIS-TRANS ISOMERASE FKBP-TYPE 22 KDA PEPTIDYL-PROLYL CIS- [O. tauri	562568	536891	467957	449735	522560	422389	518341	541582	419261	433716	617251	488420	480844	424365	448805	535835	588502	619503	549463	441510	568174	497221	528989	640242	406825	571519	616234	448283	590427	454433	746185	502389	463497	455405	572573	434433	314572	436432	344375	241506	629898	651372	527746	524305
ot|OT_ostta13g00980|gb|CAL56428.1	5	5	232.68	OT_ostta13g00980	[O. tauri]	635344	591721	462220	496552	523142	437041	516713	463498	442461	580917	618010	517929	483003	547780	486724	641842	615384	722267	537586	419281	646818	680078	496462	594566	573409	611868	741481	530121	689094	419308	842714	553696	457815	502812	573211	449503	313584	373509	363430	323472	630673	690726	530115	676785
ot|OT_ostta10g01990|gb|CAL56156.1	2	1	177.34	OT_ostta10g01990	[O. tauri]	1.46651e+06	1.17913e+06	1.30249e+06	1.14387e+06	1.26195e+06	984614	982252	1.15796e+06	775095	1.1675e+06	1.39719e+06	1.04618e+06	1.08775e+06	947172	988561	1.38695e+06	1.26018e+06	1.39421e+06	1.19165e+06	881421	1.50864e+06	1.47243e+06	1.39045e+06	1.66827e+06	1.11003e+06	1.49006e+06	2.04699e+06	1.19547e+06	1.68027e+06	1.32151e+06	1.94516e+06	1.10336e+06	1.29007e+06	1.15829e+06	1.38273e+06	1.01269e+06	596112	933138	636651	650097	1.42581e+06	1.39522e+06	1.19385e+06	1.17024e+06
ot|OT_ostta09g01615|gb|CEF99015.1	4	4	201.89	OT_ostta09g01615	ABC-2 type transporter ATPases associated with a variety of cellular activities ABC transporter ATP-BINDING CASSETTE TRANSPORTER ABC transporters family signature. ATP-binding cassette, ABC transporter-type domain profile. P-loop containin [O. tauri	956722	1.06083e+06	893236	739079	970252	832198	939599	910359	811041	966947	1.03034e+06	731754	729246	776481	837790	1.08116e+06	1.02197e+06	1.10943e+06	913505	702771	1.06308e+06	896583	895811	1.02941e+06	814415	1.15909e+06	1.29244e+06	854144	1.1236e+06	873121	1.26899e+06	992659	884723	748397	1.06311e+06	855928	570227	733610	666177	538424	1.05146e+06	975889	800376	959347
ot|OT_ostta17g00050|gb|CEG00480.1	9	9	409.48	OT_ostta17g00050	Histidine kinase-like ATPase, ATP-binding domain Coil 90kDa heat shock protein signature Histidine kinase-like ATPases HSP90_HTPG Hsp90 protein Histidine kinase-, DNA gyrase B-, and HSP90-like ATPase ENDOPLASMIN HOMOLOG HEAT SHOCK PROTEIN [O. tauri]	2.66829e+06	2.80787e+06	2.13723e+06	2.16686e+06	2.53005e+06	2.18979e+06	2.51627e+06	2.20134e+06	1.9507e+06	2.41981e+06	2.8539e+06	2.47648e+06	2.25178e+06	2.09536e+06	2.19365e+06	2.90441e+06	2.54263e+06	3.08314e+06	2.66064e+06	1.91566e+06	2.85566e+06	2.48238e+06	2.53956e+06	3.08404e+06	2.03211e+06	2.73447e+06	3.12606e+06	2.30762e+06	2.75655e+06	2.44924e+06	3.53919e+06	2.62743e+06	2.11686e+06	2.19418e+06	2.7722e+06	2.25223e+06	1.52708e+06	1.77394e+06	1.60228e+06	1.34742e+06	2.91238e+06	3.30271e+06	2.47142e+06	2.58883e+06
ot|OT_ostta03g03170|gb|CAL52969.1	3	3	160.87	OT_ostta03g03170	PapD-like MSP (Major sperm protein) domain AT11025P-RELATED VESICLE-ASSOCIATED MEMBRANE PROTEIN-ASSOCIATED PROTEIN Major sperm protein (MSP) domain profile. Region of a membrane-bound protein predicted to be embedded in the membrane. [O. tauri]	2.32769e+06	1.84431e+06	1.76315e+06	1.51151e+06	1.95108e+06	1.67147e+06	2.06865e+06	1.83079e+06	1.4608e+06	1.70402e+06	2.37434e+06	1.77492e+06	1.78263e+06	1.56138e+06	1.83679e+06	2.34941e+06	2.11784e+06	2.12283e+06	1.86146e+06	1.47107e+06	2.54249e+06	1.97623e+06	1.87564e+06	2.18435e+06	1.51489e+06	2.59899e+06	2.47182e+06	1.80769e+06	2.02468e+06	1.88376e+06	3.08743e+06	1.72579e+06	1.74635e+06	1.53057e+06	2.13781e+06	1.71913e+06	1.25543e+06	1.47534e+06	1.19988e+06	948851	2.42299e+06	2.36709e+06	1.9565e+06	1.92909e+06
ot|OT_ostta03g04920|gb|CEF97300.1	6	6	621.45	OT_ostta03g04920	Chlorophyll A-B binding protein, plant CHLOROPHYLL A/B BINDING PROTEIN CHLOROPHYLL A-B BINDING PROTEIN 6, CHLOROPLASTIC Chlorophyll a-b binding protein [O. tauri]	1.19086e+07	1.09374e+07	1.0088e+07	1.11337e+07	1.05604e+07	1.32824e+07	1.0962e+07	1.17909e+07	1.04134e+07	1.07736e+07	1.51508e+07	1.05011e+07	1.23503e+07	1.10449e+07	1.21739e+07	1.18689e+07	1.12233e+07	1.31159e+07	1.08313e+07	1.05682e+07	1.35977e+07	1.04559e+07	1.46647e+07	1.71433e+07	1.03944e+07	1.31295e+07	1.38276e+07	1.12695e+07	1.33953e+07	1.45615e+07	1.57955e+07	1.02346e+07	9.99184e+06	1.12741e+07	1.15711e+07	1.36612e+07	6.65263e+06	9.50168e+06	8.55342e+06	5.99904e+06	1.54612e+07	1.40046e+07	1.35549e+07	1.3646e+07
ot|PsbB|gb|CAL36329.1	18	18	1396.22	PsbB	PsbB PS_II_CP47: photosystem II chlorophyll-binding protein CP47 Photosystem II protein Photosystem II antenna protein-like Region of a membrane-bound protein predicted to be embedded in the membrane. [O. tauri]	5.08071e+07	5.03248e+07	4.61735e+07	4.48296e+07	4.74139e+07	5.28826e+07	5.66063e+07	6.10196e+07	5.20812e+07	5.13363e+07	6.25513e+07	5.09313e+07	5.61255e+07	4.93135e+07	5.48037e+07	5.4119e+07	5.63298e+07	5.93246e+07	5.21104e+07	4.44487e+07	6.06365e+07	4.88009e+07	5.46309e+07	6.52834e+07	4.74133e+07	5.20372e+07	5.98406e+07	4.89452e+07	5.80428e+07	5.99658e+07	6.739e+07	4.70908e+07	4.57334e+07	4.53948e+07	5.19518e+07	5.43905e+07	3.43534e+07	4.91725e+07	4.27787e+07	2.85856e+07	6.3833e+07	6.79236e+07	6.16e+07	6.09272e+07
ot|OT_ostta09g04420|gb|CEF99235.1	6	6	375.39	OT_ostta09g04420	Chlorophyll A-B binding protein, plant LHCA2 PROTEIN-RELATED CHLOROPHYLL A/B BINDING PROTEIN Chlorophyll a-b binding protein [O. tauri]	8.60494e+06	7.99022e+06	6.6735e+06	7.35264e+06	6.99807e+06	8.55808e+06	7.79612e+06	8.89434e+06	7.69493e+06	8.01087e+06	1.05533e+07	8.85587e+06	9.10545e+06	7.73994e+06	8.8201e+06	8.2821e+06	8.08268e+06	9.03345e+06	8.6542e+06	6.80548e+06	9.14291e+06	7.78833e+06	8.84976e+06	10352810	6.4403e+06	8.98935e+06	9.64666e+06	7.34658e+06	8.8864e+06	9.25307e+06	1.14135e+07	7.47675e+06	6.60989e+06	7.44533e+06	7.66784e+06	8.80211e+06	4.73134e+06	7.16748e+06	6.3205e+06	4.46069e+06	1.07695e+07	1.18105e+07	9.9936e+06	9.56275e+06
ot|OT_ostta12g01710|gb|CEF99882.1	2	2	78.77	OT_ostta12g01710	Peptide chain release factor Coil PCRF RF-1 domain PCRF domain prfA: peptide chain release factor 1 SUBFAMILY NOT NAMED PEPTIDE CHAIN RELEASE FACTOR Prokaryotic-type class I peptide chain release factors signature. Peptide chain release fa [O. tauri	138616	104044	113188	100315	125431	131592	148945	159133	111288	132502	144822	123518	156846	113198	140916	125007	131456	163171	117062	113404	134556	116979	133696	127381	94583.7	139762	167579	133672	150670	119943	183860	97358.2	112109	101580	137435	135344	90392	128237	91410.7	73781.1	147789	164727	172145	139857
ot|OT_ostta02g04115|gb|CEG01176.1	2	2	133.08	OT_ostta02g04115	hypothetical protein Coil [O. tauri]	331450	268220	261095	262383	350489	251579	314562	460727	268217	248519	397058	281306	327273	202053	305231	282704	312825	311223	275012	259341	314118	237307	343397	336132	234031	337738	390049	283304	311609	269774	439632	250983	258606	265691	384034	258752	190902	371276	220310	138383	405193	375158	359195	249638
ot|OT_ostta14g00150|gb|CEG01950.1	22	22	1636.76	OT_ostta14g00150	Photosystem II PsbO, manganese-stabilising Manganese-stabilising protein / photosystem II polypeptide OMPA-like [O. tauri]	1.10172e+08	1.01003e+08	9.64447e+07	9.65274e+07	1.01836e+08	9.80093e+07	1.14513e+08	1.13619e+08	8.77006e+07	107260321	1.21543e+08	9.92442e+07	1.03931e+08	8.88396e+07	9.70465e+07	1.07421e+08	1.09645e+08	114028050	100044246	8.78859e+07	1.14608e+08	1.04141e+08	1.12409e+08	122534833	9.23741e+07	1.04357e+08	1.29296e+08	8.99101e+07	1.20135e+08	1.04775e+08	1.46132e+08	9.4512e+07	9.55255e+07	9.77444e+07	1.11583e+08	1.00804e+08	6.94963e+07	9.15596e+07	7.2036e+07	5.97257e+07	1.24033e+08	1.32355e+08	1.14069e+08	1.09762e+08
ot|OT_ostta17g00420|gb|CAL57776.1	6	6	592.39	OT_ostta17g00420	Coil [O. tauri]	7.87821e+06	6.37447e+06	5.87018e+06	6.16504e+06	7.12663e+06	7.10057e+06	7.41109e+06	7.44025e+06	6.26859e+06	7.3444e+06	8.81446e+06	6.07645e+06	7.05567e+06	5.64009e+06	6.70999e+06	6.44376e+06	7.85445e+06	7.56762e+06	6.57643e+06	6.24874e+06	7.47354e+06	6.74676e+06	7.64636e+06	8.97126e+06	5.77741e+06	6.93744e+06	7.98183e+06	5.97921e+06	7.28264e+06	7.04183e+06	1.04496e+07	5.96483e+06	5.81423e+06	6.24276e+06	7.80871e+06	7.30304e+06	4.49767e+06	5.99571e+06	5.14892e+06	4.08958e+06	8.99506e+06	8.10374e+06	7.74388e+06	6.96836e+06
ot|OT_ostta07g03230|gb|CEF98786.1	5	5	217.7	OT_ostta07g03230	ATPase, F0 complex, subunit D, mitochondrial Coil ATP synthase D chain, mitochondrial (ATP5H) ATP synthase D chain-like [O. tauri]	1.03968e+06	1.02939e+06	872947	884451	1.08575e+06	992049	1.02463e+06	1.28822e+06	1.03946e+06	1.19829e+06	1.28368e+06	1.0517e+06	957874	914000	889999	1.112e+06	1.03067e+06	1.23971e+06	967710	887843	1.17116e+06	993201	997552	1.13847e+06	870860	1.11536e+06	1.15402e+06	993934	1.1561e+06	1.00528e+06	1.37903e+06	963235	864626	895602	1.18966e+06	1.02034e+06	621830	1.0381e+06	853796	667245	1.30998e+06	1.40257e+06	1.05131e+06	1.12925e+06
ot|OT_ostta10g02160|gb|CEF99390.1	2	2	187.38	OT_ostta10g02160	Pleckstrin homology-like domain Ran-binding domain RanBP1 domain RAN BINDING PROTEIN Ran binding domain type 1 profile. PH domain-like [O. tauri]	754188	663677	502940	582011	671415	635245	613622	784336	565999	765813	870858	711154	675735	554134	630508	690409	765424	748956	631943	513102	746515	668114	687857	833404	468297	816764	865867	603433	749167	702684	1.00035e+06	621027	498146	589349	735674	653358	372397	632055	464903	426427	888702	948417	741646	684635
ot|OT_ostta05g04780|gb|CEF98166.1	2	2	186.44	OT_ostta05g04780	Major facilitator superfamily domain, general substrate transporter Major Facilitator Superfamily ANION TRANSPORTER 6, CHLOROPLASTIC-RELATED SODIUM-DEPENDENT PHOSPHATE TRANSPORTERS Major facilitator superfamily (MFS) profile. MFS general s [O. tauri	3.01876e+06	2.82215e+06	2.35771e+06	2.25302e+06	3.11756e+06	3.28119e+06	3.8679e+06	3.80381e+06	2.68595e+06	3.2726e+06	3.5424e+06	2.17733e+06	2.30131e+06	2.73348e+06	3.30303e+06	2.98772e+06	3.52405e+06	3.57388e+06	2.7998e+06	2.11412e+06	2.98414e+06	2.82394e+06	3.21784e+06	4.05201e+06	2.50667e+06	3.56065e+06	3.19807e+06	3.12408e+06	3.40955e+06	2.95796e+06	4.00406e+06	2.64079e+06	2.33524e+06	2.28143e+06	3.41593e+06	3.37475e+06	2.34737e+06	3.06529e+06	2.2062e+06	1.82228e+06	3.61498e+06	2.90376e+06	2.52577e+06	3.37723e+06
ot|OT_ostta06g02860|gb|CEF98407.1	6	6	337.38	OT_ostta06g02860	Pentapeptide repeat Pentapeptide repeats (8 copies) UNCHARACTERIZED Pentapeptide repeat-like [O. tauri]	2.30408e+06	2.14853e+06	1.87699e+06	2.06485e+06	2.49619e+06	2.16522e+06	2.51289e+06	2.5845e+06	2.19519e+06	2.39254e+06	2.48022e+06	1.89185e+06	1.97518e+06	1.98305e+06	2.13741e+06	2.36922e+06	2.63329e+06	2.52957e+06	2.34858e+06	1.79515e+06	2.34654e+06	2.46297e+06	2.44053e+06	2.95114e+06	2.02469e+06	2.54933e+06	3.10009e+06	2.21972e+06	2.81964e+06	2.34317e+06	3.05612e+06	2.01046e+06	1.8591e+06	2.09088e+06	2.73509e+06	2.22696e+06	1.52503e+06	2.08271e+06	1.8031e+06	1.33224e+06	2.53104e+06	2.52303e+06	2.16784e+06	2.45007e+06
ot|OT_ostta12g02640|gb|CEF99955.1	14	14	1023.61	OT_ostta12g02640	KDPG/KHG aldolase Demethylmenaquinone methyltransferase KDPG and KHG aldolase 2-DEHYDRO-3-DEOXY-6-PHOSPHOGALACTONATE ALDOLASE 2-KETO-3-DEOXY-6-PHOSPHOGLUCONATE ALDOLASE RraA-like Aldolase [O. tauri]	9.0876e+06	8.0747e+06	7.13254e+06	7.62975e+06	9.37309e+06	8.99843e+06	1.13158e+07	9.76084e+06	8.13116e+06	1.0013e+07	1.01848e+07	8.31927e+06	8.69179e+06	8.05593e+06	9.1434e+06	9.63514e+06	1.00978e+07	1.07171e+07	8.78125e+06	7.40391e+06	9.50122e+06	9.14428e+06	8.79332e+06	1.15955e+07	7.63984e+06	9.74548e+06	1.04478e+07	8.868e+06	1.02282e+07	8.57806e+06	1.20537e+07	7.55579e+06	7.06456e+06	7.72595e+06	1.02702e+07	9.25502e+06	6.86739e+06	7.86574e+06	6.67881e+06	5.57551e+06	1.03934e+07	1.10948e+07	9.53959e+06	9.95316e+06
ot|OT_ostta10g00530|gb|CEF99281.1	7	7	509.3	OT_ostta10g00530	Mitochondrial substrate/solute carrier Mitochondrial carrier protein FAMILY NOT NAMED MITOCHONDRIAL 2-OXOGLUTARATE/MALATE CARRIER PROTEIN Solute carrier (Solcar) repeat profile. Region of a membrane-bound protein predicted to be embedded i [O. tauri	3.2465e+06	2.98751e+06	2.6833e+06	2.64853e+06	3.20616e+06	2.87327e+06	3.77522e+06	3.62462e+06	2.9448e+06	3.23767e+06	3.20841e+06	2.98162e+06	3.02662e+06	2.75441e+06	2.89731e+06	3.12427e+06	3.55973e+06	3.58892e+06	2.97846e+06	2.28627e+06	3.56324e+06	3.06738e+06	2.95841e+06	3.56218e+06	2.71269e+06	3.40671e+06	3.82679e+06	3.08543e+06	3.43211e+06	3.15753e+06	4.30613e+06	2.79553e+06	2.65773e+06	2.68192e+06	3.51302e+06	2.9552e+06	2.29112e+06	2.92089e+06	2.41881e+06	1.80283e+06	3.27415e+06	3.97638e+06	3.32184e+06	3.40309e+06
ot|OT_ostta15g02810|gb|CEG01874.1	6	6	300.65	OT_ostta15g02810	Glutamate 5-kinase Glutamate 5-kinase family signature GK Putative RNA-binding Domain in PseudoUridine synthase and Archaeosine transglycosylase Amino acid kinase family PUA domain proB: glutamate 5-kinase GLUTAMATE SEMIALDEHYDE DEHYDROGEN [O. tauri	1.26366e+06	1.27971e+06	1.26184e+06	1.0146e+06	1.22992e+06	1.37552e+06	1.44753e+06	1.38675e+06	1.20825e+06	1.18632e+06	1.50262e+06	1.28489e+06	1.3587e+06	1.14084e+06	1.28886e+06	1.31779e+06	1.37953e+06	1.38892e+06	1.33316e+06	1.17003e+06	1.5729e+06	1.35499e+06	1.38852e+06	1.46973e+06	1.1084e+06	1.49564e+06	1.52379e+06	1.353e+06	1.47049e+06	1.34135e+06	1.67611e+06	1.19747e+06	1.24981e+06	1.02739e+06	1.34763e+06	1.41475e+06	878485	1.11751e+06	992440	660580	1.5334e+06	1.71357e+06	1.49123e+06	1.40951e+06
ot|OT_ostta05g03130|gb|CEF98039.1	5	5	263.48	OT_ostta05g03130	Tryptophan synthase beta subunit-like PLP-dependent enzymes superfamily Pyridoxal-phosphate dependent enzyme cysK: cysteine synthase A CYSTEINE SYNTHASE SER/THR DEHYDRATASE, TRP SYNTHASE [O. tauri]	3.38172e+06	3.04263e+06	2.30216e+06	2.0546e+06	3.09814e+06	2.66142e+06	3.31864e+06	2.90592e+06	2.56255e+06	3.13389e+06	3.12175e+06	2.52123e+06	2.54002e+06	2.46109e+06	2.81677e+06	2.91404e+06	3.20452e+06	3.64744e+06	2.8612e+06	2.38529e+06	3.21561e+06	3.27441e+06	2.91047e+06	3.64627e+06	2.55606e+06	3.48022e+06	3.63098e+06	2.94635e+06	3.34516e+06	3.54924e+06	4.48548e+06	2.8471e+06	2.28022e+06	2.08051e+06	3.39465e+06	2.73731e+06	2.01402e+06	2.34173e+06	2.10484e+06	1.74504e+06	3.18572e+06	3.36239e+06	2.78778e+06	3.04069e+06
ot|OT_ostta07g00770|gb|CAL54345.1;ot|OT_ostta05g02280|gb|CAL53993.1	7	7	353.89	OT_ostta07g00770	Small GTPase superfamily, Rab type Transforming protein P21 ras signature Rab subfamily of small GTPases Ras family small_GTP: small GTP-binding protein domain FAMILY NOT NAMED RAB1A, MEMBER RAS ONCOGENE FAMILY small GTPase Rab1 family pro [O. tauri	2.44512e+06	2.46767e+06	1.6676e+06	1.62803e+06	2.14498e+06	2.38751e+06	2.5035e+06	2.28192e+06	2.00737e+06	2.387e+06	3.07518e+06	2.00632e+06	2.01224e+06	1.99292e+06	2.20938e+06	2.36045e+06	2.45121e+06	2.49961e+06	2.10247e+06	1.62435e+06	2.95172e+06	2.46431e+06	2.35491e+06	2.84382e+06	2.10031e+06	2.67634e+06	2.91732e+06	2.29389e+06	2.38432e+06	2.46673e+06	3.24319e+06	2.30909e+06	1.65171e+06	1.64856e+06	2.35027e+06	2.45558e+06	1.51933e+06	1.83888e+06	1.64883e+06	1.32915e+06	3.13819e+06	2.67569e+06	2.20851e+06	2.46227e+06
ot|OT_ostta15g00800|gb|CEG01708.1	13	13	828.08	OT_ostta15g00800	Nucleotide-binding, alpha-beta plait RNA recognition motif RNA recognition motif. (a.k.a. RRM, RBD, or RNP domain) FAMILY NOT NAMED Eukaryotic RNA Recognition Motif (RRM) profile. RNA-binding domain, RBD [O. tauri]	1.00354e+07	9.24513e+06	8.43254e+06	8.3755e+06	9.42454e+06	9.41003e+06	1.15645e+07	8.82515e+06	8.27075e+06	9.63316e+06	1.0124e+07	8.01565e+06	9.1153e+06	8.17107e+06	9.78096e+06	9.69068e+06	1.07446e+07	9.81998e+06	9.1466e+06	7.78993e+06	1.06955e+07	1.00476e+07	9.62585e+06	1.12099e+07	8.63596e+06	9.90504e+06	1.06202e+07	9.128e+06	1.0098e+07	9.23058e+06	1.33109e+07	8.65101e+06	8.35217e+06	8.48109e+06	1.03265e+07	9.67836e+06	7.01829e+06	7.11172e+06	6.79347e+06	5.36402e+06	1.03314e+07	1.06899e+07	1.00044e+07	1.00954e+07
ot|OT_ostta01g03210|gb|CAL50228.1	2	2	74.91	OT_ostta01g03210	Nuclear transport factor 2, Eukaryote Nuclear transport factor 2 (NTF2) domain NUCLEAR TRANSPORT FACTOR 2 Nuclear transport factor 2 domain profile. NTF2-like [O. tauri]	596664	548152	495223	366596	561032	516923	675780	549822	468761	561962	680534	496790	491575	505589	586923	496998	710082	672186	570755	426714	657110	578330	515787	775495	517034	660391	764868	541650	667766	511599	791410	512926	490503	371218	614727	531663	410120	443072	385033	312917	694478	662534	539524	624658
ot|OT_ostta15g01700|gb|CAL57594.2	2	2	151.13	OT_ostta15g01700	Urease alpha-subunit, N-terminal Urea amidohydrolase (urease) protein signature urease_beta: urease, beta subunit Amidohydrolase family Urease alpha-subunit, N-terminal domain urease_alph: urease, alpha subunit urease_gam: urease, gamma su [O. tauri	415260	315599	272477	241414	340055	323769	435140	338651	279945	345177	403850	297816	287035	302821	315964	326247	387173	373411	346423	277612	451779	371926	338308	392751	257069	366416	444883	291982	385232	343390	550797	295318	269879	244458	372601	333001	264079	272901	229943	192205	412125	397176	315033	374138
ot|OT_ostta14g00360|gb|CEG01967.1	5	5	202.15	OT_ostta14g00360	Thioredoxin, conserved site Phosphoadenosine phosphosulfate reductase family FAD SYNTHETASE-RELATED (FMN ADENYLYLTRANSFERASE) PHOSPHOADENOSINE PHOSPHOSULFATE REDUCTASE Thioredoxin family active site. Thioredoxin domain profile. Adenine nuc [O. tauri	436115	386768	389319	387216	427818	352179	464416	443129	339971	422556	362108	413180	346293	356257	384073	435407	468193	420491	427828	359334	392321	400155	380172	485701	357234	419808	533723	365390	458821	353171	578459	361913	385609	392097	468764	362221	281847	357094	279247	235291	369528	551029	380071	440158
ot|OtMtg00170|gb|CAL36403.1	21	20	1357.89	OtMtg00170	ATP synthase alpha/beta family, beta-barrel domain ATP synthase alpha/beta family, nucleotide-binding domain atpA: ATP synthase F1, alpha subunit ATP synthase alpha/beta chain, C terminal domain ATP SYNTHASE SUBUNIT ALPHA, MITOCHONDRIAL A [O. tauri	1.84997e+07	1.75415e+07	1.7357e+07	1.5835e+07	1.89475e+07	1.74385e+07	2.04346e+07	1.98609e+07	1.7601e+07	1.83623e+07	1.98133e+07	1.62939e+07	1.61461e+07	1.60151e+07	1.71035e+07	1.88665e+07	1.99354e+07	2.11095e+07	1.90362e+07	1.49698e+07	2.04142e+07	1.77332e+07	1.80751e+07	2.17076e+07	1.60155e+07	1.9216e+07	2.12274e+07	1.82403e+07	2.07145e+07	1.81494e+07	2.45379e+07	1.64142e+07	1.71915e+07	1.60347e+07	2.07609e+07	1.79357e+07	1.24014e+07	1.60049e+07	1.44572e+07	1.02247e+07	2.02193e+07	2.17301e+07	1.7721e+07	1.97868e+07
ot|OT_ostta04g02580|gb|CEF97587.1	4	4	188.51	OT_ostta04g02580	Cytochrome c, class IA/ IB Class IA and IB cytochrome C signature CYTOCHROME C Cytochrome c family profile. [O. tauri]	2.1748e+06	2.16561e+06	2.12528e+06	1.86985e+06	2.27771e+06	1.81375e+06	2.46265e+06	2.50008e+06	2.00261e+06	2.19181e+06	2.53499e+06	2.04563e+06	1.90264e+06	1.83942e+06	1.97856e+06	2.4671e+06	2.45843e+06	2.82219e+06	2.49892e+06	1.83026e+06	2.64104e+06	2.18317e+06	2.13095e+06	2.53655e+06	1.85134e+06	2.12027e+06	2.75711e+06	2.03905e+06	2.50235e+06	1.97008e+06	2.88463e+06	2.02644e+06	2.10502e+06	1.89342e+06	2.4957e+06	1.86547e+06	1.49454e+06	2.01469e+06	1.64491e+06	1.22046e+06	2.58693e+06	2.72811e+06	2.08822e+06	2.27262e+06
ot|OT_ostta19g00170|gb|CEG01896.1	7	7	259.31	OT_ostta19g00170	Serine hydroxymethyltransferase SHMT SERINE HYDROXYMETHYLTRANSFERASE Serine hydroxymethyltransferase pyridoxal-phosphate attachment site. Serine hydroxymethyltransferase [glyA]. PLP-dependent transferases [O. tauri]	1.87888e+06	1.53459e+06	1.5857e+06	1.43631e+06	1.87938e+06	1.48889e+06	2.09805e+06	2.01206e+06	1.6153e+06	2.36236e+06	1.88019e+06	1.53873e+06	1.54694e+06	1.45873e+06	1.75994e+06	1.84892e+06	2.0744e+06	2.04753e+06	1.95116e+06	1.61301e+06	2.28196e+06	1.62949e+06	1.70437e+06	2.46586e+06	1.58739e+06	2.10977e+06	2.39189e+06	1.92054e+06	1.98382e+06	1.7304e+06	2.49213e+06	1.43597e+06	1.57058e+06	1.45442e+06	2.05926e+06	1.53134e+06	1.27327e+06	1.62141e+06	1.32678e+06	1.31543e+06	1.91871e+06	2.0521e+06	1.69783e+06	1.80227e+06
ot|OT_ostta12g02970|gb|CEF99982.1	2	2	67.53	OT_ostta12g02970	Fumarate lyase, conserved site Fumarate lyase superfamily signature Argininosuccinate lyase family signature Argininosuccinate lyase C-terminal argH: argininosuccinate lyase Lyase ARGININOSUCCINATE LYASE ASPARTATEAMMONIA/ARGININOSUCCINATE/ [O. tauri	89588.4	79144.3	84423.1	66820.1	90927.9	82680.6	97187.7	107100	74898.4	114387	99812.7	73345.1	67838	73802.9	74484	93693.5	93951	118407	100568	63780.6	109197	77612.6	73753.8	129635	82139.2	96881.2	138805	77548.8	96441.1	78686.1	118829	74058.3	83618.5	67662.5	99630.4	85038.2	58981.6	86305.9	61520.4	63693.9	101858	97815.3	74454.9	91184
ot|OT_ostta04g03520|gb|CEF97651.1;ot|OT_ostta09g02360|gb|CEF99069.1	4	4	228.63	OT_ostta04g03520	Adenylate kinase Adenylate kinase signature Adenylate kinase, active site lid adk: adenylate kinase NUCLEOTIDE KINASE Adenylate kinase signature. Adenylate kinase [adk]. P-loop containing nucleoside triphosphate hydrolases [O. tauri]	674815	659729	593547	542596	663571	624675	770325	757307	617135	644009	810184	624727	539153	639574	655949	735661	770860	718522	604509	615058	872626	540385	633122	784953	533442	825132	875290	751588	650671	668121	895068	617333	587889	549437	727080	642487	467498	610274	506905	358603	826785	833155	591742	790198
ot|OT_ostta07g03570|gb|CEF98811.1	2	2	111.22	OT_ostta07g03570	2-C-methyl-D-erythritol 4-phosphate cytidylyltransferase ispD: 2-C-methyl-D-erythritol 4-phosphate cytidylyltransferase 2-C-METHYL-D-ERYTHRITOL 4-PHOSPHATE CYTIDYLYLTRANSFERASE, CHLOROPLASTIC FAMILY NOT NAMED 2-C-methyl-D-erythritol 4-phos [O. tauri	264417	228226	201250	191334	247507	215605	279791	255623	211584	293484	283066	214009	228402	211059	265946	192583	207244	270571	219952	216198	285411	197497	236600	322347	199434	246007	321549	234796	253041	229183	350720	213560	199332	193746	271195	221753	169800	205993	173792	163421	288866	285409	250681	260765
ot|OT_ostta01g06370|gb|CAL50537.1	3	3	154.64	OT_ostta01g06370	[O. tauri]	747722	634041	507021	561835	712516	610468	657700	610773	609571	662364	712245	491451	529035	491605	622624	606128	641267	602844	649321	511240	678361	564167	579732	803569	419711	653076	823832	563902	602835	549773	991772	593295	502189	568918	780709	627875	399147	492190	500693	368824	726839	655414	580637	607382
ot|OT_ostta11g01670|gb|CEF99634.1	2	2	146.97	OT_ostta11g01670	NADH:cytochrome b5 reductase (CBR) Cytochrome B5 reductase signature Flavoprotein pyridine nucleotide cytochrome reductase signature Oxidoreductase FAD-binding domain Oxidoreductase NAD-binding domain NADH-CYTOCHROME B5 REDUCTASE Ferredoxi [O. tauri	296196	256417	191838	206729	254174	216288	315655	257443	213666	274824	274572	226446	243236	228852	348911	289886	319978	295426	257533	237312	288909	303477	314043	326020	237911	288871	250473	248608	249367	286890	392871	239939	190010	209335	278500	222455	191566	207460	175502	153030	280198	301995	266961	282747
ot|OT_ostta20g00710|gb|CEG00870.1	2	2	82.04	OT_ostta20g00710	Clathrin/coatomer adaptor, adaptin-like, N-terminal Coil AP3_delta Adaptin N terminal region DELTA ADAPTIN-RELATED ARM repeat [O. tauri]	265110	189208	136778	152708	191306	162977	174080	212556	181113	186940	227455	130800	194155	171262	228355	265618	242646	274398	168711	188463	256949	215760	248938	324213	176697	255663	303306	193452	236088	288182	351640	177049	135474	154633	209615	167624	105646	171288	148764	104094	232116	174439	213093	211595
ot|OT_ostta02g03330|gb|CAL52447.1	8	8	539.64	OT_ostta02g03330	Chlorophyll A-B binding protein, plant LHCA2 PROTEIN-RELATED CHLOROPHYLL A/B BINDING PROTEIN Chlorophyll a-b binding protein [O. tauri]	1.98774e+07	1.73451e+07	1.40438e+07	1.34554e+07	1.70986e+07	1.64184e+07	1.77345e+07	1.82624e+07	1.53935e+07	1.67579e+07	2.148e+07	1.77061e+07	2.0117e+07	1.68475e+07	2.01249e+07	2.00188e+07	2.13849e+07	2.21612e+07	1.7994e+07	1.62015e+07	1.91948e+07	1.79338e+07	2.01397e+07	2.42493e+07	1.68301e+07	2.00801e+07	2.16007e+07	1.67759e+07	1.88874e+07	2.08642e+07	2.63652e+07	1.62304e+07	1.391e+07	1.3625e+07	1.87351e+07	1.68866e+07	1.07628e+07	1.47167e+07	1.2644e+07	9.3313e+06	2.19201e+07	2.36134e+07	2.20792e+07	2.08152e+07
ot|OT_ostta12g00390|gb|CAL57139.1	6	6	311.09	OT_ostta12g00390	[O. tauri]	1.61083e+07	1.43477e+07	1.12012e+07	1.16139e+07	1.29697e+07	1.51385e+07	1.52861e+07	1.32368e+07	1.13114e+07	1.2533e+07	1.82667e+07	1.3453e+07	1.53224e+07	1.36572e+07	1.62833e+07	1.78444e+07	1.68588e+07	1.81768e+07	1.42124e+07	1.31888e+07	1.68954e+07	1.51247e+07	1.55364e+07	1.93985e+07	1.22368e+07	1.61988e+07	1.86947e+07	1.24833e+07	1.72755e+07	1.68338e+07	2.13659e+07	1.34257e+07	1.10945e+07	1.17603e+07	1.4211e+07	1.55702e+07	9.27691e+06	1.06668e+07	9.29099e+06	6.97877e+06	1.8641e+07	1.79413e+07	1.68169e+07	1.68736e+07
ot|OT_ostta10g02060|gb|CEF99384.1	4	4	153.64	OT_ostta10g02060	Immunoglobulin-like fold Coil MgtE intracellular N domain Filamin-type immunoglobulin domains Filamin/ABP280 repeat N-terminal C2 in EEIG1 and EHBP1 proteins Filamin/ABP280 repeat profile. E set domains MgtE N-terminal domain-like [O. tauri]	593460	418126	352262	383634	441185	486441	478738	414744	372298	465478	609916	394871	445090	380171	516102	630120	545869	604316	411335	432351	541086	538388	512048	672049	373579	551895	630318	427214	530407	573008	787160	391256	348905	388470	483409	500312	290538	334220	305800	259192	622413	526612	488504	469704
ot|OT_ostta14g00720|gb|CEG01999.1	2	2	141.72	OT_ostta14g00720	Band 7 protein Coil Prohibitin signature prohibitin homologues SPFH domain / Band 7 family PROHIBITIN Band 7/SPFH domain Region of a membrane-bound protein predicted to be embedded in the membrane. [O. tauri]	605083	490791	376043	494365	572888	543388	606140	484085	477354	676753	558198	567686	576638	522659	589202	784917	724911	612607	479858	476888	648476	619994	662469	874759	477049	709814	786576	641975	650667	611998	802577	459251	372459	500597	627718	558882	367857	390098	392091	376836	569635	757084	632883	645748
ot|OT_ostta10g00290|gb|CEF99266.1	3	3	140.43	OT_ostta10g00290	Sulphate adenylyltransferase PUA-like domain ATP-sulfurylase sopT: sulfate adenylyltransferase ADENYLSULFATE KINASE/SULFATE ADENYLTRANSFERASE SUBFAMILY NOT NAMED PUA domain-like Nucleotidylyl transferase [O. tauri]	1.22059e+06	1.03681e+06	769291	802375	1.08838e+06	1.02841e+06	1.23717e+06	935476	1.01409e+06	1.20512e+06	1.26868e+06	993153	1.1096e+06	930113	1.09969e+06	1.30812e+06	1.21464e+06	1.21941e+06	1.02941e+06	953709	1.04661e+06	1.22789e+06	942588	1.41467e+06	808824	1.22439e+06	1.37982e+06	1.0015e+06	1.0307e+06	1.1386e+06	1.61897e+06	970179	761958	812491	1.19254e+06	1.05773e+06	750815	753851	832955	671049	1.29468e+06	1.3245e+06	1.21783e+06	1.14916e+06
ot|OT_ostta08g00410|gb|CEG01343.1	5	5	232.58	OT_ostta08g00410	ml(eIF3d eIF3 Preinitiation complex (PIC)-from:Ot08g00380)gb(Eukaryotic translation initiation factor 3 subunit D) Transl_init_eIF3d Eukaryotic translation initiation factor 3 subunit 7 (eIF-3) EUKARYOTIC TRANSLATION INITIATION FACTOR 3 SU [O. tauri	856361	707362	531815	601948	827188	880363	862282	698209	716275	988595	808159	729690	769610	631121	810863	1.01004e+06	759882	904819	667183	608130	783689	780048	798894	1.08118e+06	611284	847286	880812	721642	854611	671764	1.13587e+06	661905	526746	609537	906356	905466	523305	562650	588338	550479	824718	973136	844677	779754
ot|OT_ostta20g00270|gb|CAL56679.1	3	3	168.93	OT_ostta20g00270	Cyclophilin-type peptidyl-prolyl cis-trans isomerase, conserved site Cyclophilin peptidyl-prolyl cis-trans isomerase signature Peptidylpro_ismrse Cyclophilin type peptidyl-prolyl cis-trans isomerase/CLD PEPTIDYL-PROLYL CIS-TRANS ISOMERASE [O. tauri]	501612	474708	329741	324907	384465	516032	466485	368254	335870	586130	601420	402570	499822	362401	602292	578114	543547	546015	467267	421636	591661	588822	486620	612437	449762	557000	517838	475747	498909	475123	665333	444202	326598	329003	421261	530747	283102	296757	275878	326374	613743	536880	548574	447749
ot|OT_ostta07g00480|gb|CEF98578.1	2	2	170.06	OT_ostta07g00480	Short-chain dehydrogenase/reductase SDR Glucose/ribitol dehydrogenase family signature short chain dehydrogenase FAMILY NOT NAMED SUBFAMILY NOT NAMED NAD(P)-binding Rossmann-fold domains [O. tauri]	552010	414011	362957	267361	369309	461115	477502	346677	470370	470467	602980	370521	464173	335840	494202	469455	506723	491421	482369	378773	516067	500313	440242	481397	359858	562153	557892	463469	492884	416975	732181	387406	359497	270732	404655	474263	289788	279369	386355	261970	615335	494138	509448	414933
ot|OT_ostta07g02820|gb|CAL54542.1	5	5	306.4	OT_ostta07g02820	Helicase, C-terminal DEAD-like helicases superfamily helicase superfamily c-terminal domain Helicase conserved C-terminal domain DEAD/DEAH box helicase DEAD BOX PROTEIN 80, ISOFORM E FAMILY NOT NAMED Superfamilies 1 and 2 helicase ATP-bind [O. tauri	772652	814710	644849	599950	867179	769117	824560	815275	746077	845091	918852	773108	841439	887891	936327	1.06297e+06	896674	1.13853e+06	953813	797263	923474	977251	789131	959656	803579	930515	973432	902628	947714	765385	1.02484e+06	762354	638702	607514	950175	791048	500411	656987	612816	470572	937679	1.03104e+06	923513	1.09699e+06
ot|OT_ostta16g01060|gb|CEG00320.1	4	2	320.57	OT_ostta16g01060	Histone core Histone H2A signature Histone 2A Core histone H2A/H2B/H3/H4 HISTONE H2A Histone H2A signature. Histone-fold [O. tauri]	2.03742e+07	1.92269e+07	9.82356e+06	1.21538e+07	2.00358e+07	1.88426e+07	2.34191e+07	2.33022e+07	1.80503e+07	2.55813e+07	1.95719e+07	2.05005e+07	2.40188e+07	2.21055e+07	3.33e+07	3.23802e+07	3.02214e+07	3.45418e+07	1.77421e+07	1.61108e+07	2.26032e+07	2.62609e+07	2.04581e+07	2.64652e+07	2.38023e+07	2.42023e+07	3.07981e+07	2.57094e+07	2.24563e+07	2.40201e+07	2.70242e+07	1.79913e+07	9.72993e+06	1.23071e+07	2.19534e+07	1.93799e+07	1.42126e+07	1.8778e+07	1.48262e+07	1.42444e+07	1.99729e+07	2.73401e+07	2.63616e+07	2.73114e+07
ot|OT_ostta03g02450|gb|CAL52898.1	2	2	55.96	OT_ostta03g02450	Armadillo-type fold Mo25-like PROTEIN MO25 CALCIUM-BINDING PROTEIN 39-RELATED ARM repeat [O. tauri]	188154	154035	139358	107239	179864	160619	195571	151790	132959	139732	169909	159684	175409	164361	187446	228348	158980	219983	180382	137768	226345	200326	150904	227895	178442	211452	250067	169148	222528	185515	249566	144137	138029	108591	197078	165199	118689	122320	109211	77806.9	173391	212959	192518	203069
ot|OT_ostta02g04860|gb|CEG01243.1	3	3	150.15	OT_ostta02g04860	Cobalamin (vitamin B12) biosynthesis CobW-like, C-terminal Coil Cobalamin synthesis protein cobW C-terminal domain CobW/HypB/UreG, nucleotide-binding domain COBW-RELATED SUBFAMILY NOT NAMED P-loop containing nucleoside triphosphate hydrola [O. tauri	262982	225101	222801	217575	288817	265911	329049	257459	222065	240663	327307	238427	262855	268741	278006	329211	328878	369256	295479	219933	297529	285538	264756	337349	249735	329511	312169	269937	272843	244885	348817	210635	220677	220318	316459	273493	199694	207473	182401	134008	334013	317974	288493	332031
ot|OT_ostta12g01320|gb|CEF99848.1;ot|OT_ostta08g03710|gb|CEG01594.1	7	7	404.61	OT_ostta12g01320	Tubulin/FtsZ, 2-layer sandwich domain Coil Alpha-tubulin signature Tubulin signature Tubulin/FtsZ family, C-terminal domain Tubulin/FtsZ family, GTPase domain Tubulin C-terminal domain TUBULIN TUBULIN ALPHA-1 CHAIN-RELATED Tubulin subunits [O. tauri	2.1291e+06	1.79846e+06	1.31027e+06	1.27799e+06	1.88131e+06	1.76091e+06	2.01058e+06	1.73674e+06	1.68301e+06	1.91167e+06	1.95433e+06	1.73074e+06	1.88231e+06	1.72552e+06	2.00283e+06	2.41115e+06	2.39123e+06	2.32691e+06	2.06784e+06	1.62661e+06	2.29396e+06	2.14608e+06	1.83016e+06	2.78533e+06	1.72222e+06	2.1725e+06	2.43065e+06	2.01862e+06	2.19235e+06	2.03142e+06	2.82401e+06	1.68289e+06	1.29778e+06	1.29411e+06	2.06137e+06	1.81112e+06	1.22018e+06	1.39955e+06	1.3824e+06	1.06447e+06	1.99438e+06	2.30817e+06	2.06591e+06	2.13189e+06
ot|OT_ostta20g00490|gb|CEG00850.1	15	15	934.68	OT_ostta20g00490	Nucleotidyl transferase glgC: glucose-1-phosphate adenylyltransferase SUGAR-1-PHOSPHATE GUANYL TRANSFERASE GLUCOSE-1-PHOSPHATE ADENYLYLTRANSFERASE LARGE SUBUNIT 1, CHLOROPLASTIC ADP-glucose pyrophosphorylase signature 1. ADP-glucose pyroph [O. tauri	5.44365e+06	4.34757e+06	4.15055e+06	3.82372e+06	4.77435e+06	4.36382e+06	5.6635e+06	5.22992e+06	4.46885e+06	5.50749e+06	6.02092e+06	5.22319e+06	5.17477e+06	4.72912e+06	5.50188e+06	6.09624e+06	6.22447e+06	6.24997e+06	5.60577e+06	4.66532e+06	6.65966e+06	5.56471e+06	5.25317e+06	6.63396e+06	4.74441e+06	5.78012e+06	6.55709e+06	5.21631e+06	5.79358e+06	4.98254e+06	7.22041e+06	4.06818e+06	4.11099e+06	3.87193e+06	5.23129e+06	4.48825e+06	3.43708e+06	4.21451e+06	3.67065e+06	3.06673e+06	6.14429e+06	6.96581e+06	5.67951e+06	5.84285e+06
ot|OT_ostta01g01560|gb|CEF96577.1	27	24	1988.73	OT_ostta01g01560	Glyceraldehyde 3-phosphate dehydrogenase, NAD(P) binding domain Glyceraldehyde-3-phosphate dehydrogenase signature Glyceraldehyde 3-phosphate dehydrogenase, NAD binding domain GAPDH GAPDH-I: glyceraldehyde-3-phosphate dehydrogenase, type I [O. tauri	6.66328e+07	5.79311e+07	4.80236e+07	4.62227e+07	5.36876e+07	5.52562e+07	6.22035e+07	5.65968e+07	5.31222e+07	5.90193e+07	7.85672e+07	6.19378e+07	6.59909e+07	5.75197e+07	67178792	7.35593e+07	7.07961e+07	7.40161e+07	6.24559e+07	5.45139e+07	7.28346e+07	6.81874e+07	6.27386e+07	7.63444e+07	5.55308e+07	6.70708e+07	7.6581e+07	6.06939e+07	6.53304e+07	6.23881e+07	8.83811e+07	5.42082e+07	4.75658e+07	4.68054e+07	5.88259e+07	5.68318e+07	3.77503e+07	4.56084e+07	4.36337e+07	3.28637e+07	8.0177e+07	8.26021e+07	7.24277e+07	7.10659e+07
ot|OT_ostta01g01980|gb|CEF96608.1	4	4	207.27	OT_ostta01g01980	Nitrogen regulatory PII-like, alpha/beta ATP phosphoribosyltransferase HisG_C-term: ATP phosphoribosyltransferase, C-terminal domain HisG, C-terminal domain hisG: ATP phosphoribosyltransferase ATP PHOSPHORIBOSYL TRANSFERASE ATP PHOSPHORIBO [O. tauri	1.32207e+06	1.16795e+06	820552	799007	1.1069e+06	1189892	1.55409e+06	1.18006e+06	965841	1.34304e+06	1.6404e+06	1.37373e+06	1.38663e+06	1.23525e+06	1.50991e+06	1.7337e+06	1.60821e+06	1.80527e+06	1.26245e+06	989728	1.50649e+06	1.38769e+06	1.26518e+06	1.7427e+06	1.11911e+06	1.36425e+06	1.60782e+06	1.18254e+06	1.60588e+06	1.19956e+06	1.75358e+06	1.09289e+06	812730	809081	1.21284e+06	1.22382e+06	943153	950949	793327	747846	1.67401e+06	1.83205e+06	1.52188e+06	1.52616e+06
ot|OT_ostta20g00970|gb|CEG00892.1	2	2	79.54	OT_ostta20g00970	Concanavalin A-like lectin/glucanase, subgroup Galactoside-binding lectin (galectin) domain profile. Concanavalin A-like lectins/glucanases [O. tauri]	198493	136262	109161	108081	164154	162246	159917	140813	126223	169003	202177	160879	175517	186380	213995	204226	182344	263935	190719	146535	219464	192528	187412	253914	183720	202749	212609	175862	167787	171272	263279	127505	108121	109443	179864	166872	97051	113473	103677	94105.8	206320	214553	192637	230274
ot|OT_ostta18g00330|gb|CEG00681.1	6	6	359.81	OT_ostta18g00330	FAMILY NOT NAMED ACT DOMAIN-CONTAINING PROTEIN ACT domain profile. ACT-like [O. tauri]	1.88664e+06	1.47137e+06	1.28598e+06	1.2274e+06	1.51488e+06	1.52392e+06	1.78026e+06	1.56157e+06	1.40774e+06	1.35924e+06	2.01402e+06	1.74994e+06	1.92694e+06	1.78545e+06	1.91063e+06	2.2969e+06	2.42442e+06	2.53557e+06	1.925e+06	1.69668e+06	2.20855e+06	2.07801e+06	1.93129e+06	2.63644e+06	1.69933e+06	1.93123e+06	2.26478e+06	1.63213e+06	1.61222e+06	1.57925e+06	2.50243e+06	1.37682e+06	1.27372e+06	1.24288e+06	1.65986e+06	1.56737e+06	1.08041e+06	1.25839e+06	1.1563e+06	756865	2.05529e+06	2.33377e+06	2.11489e+06	2.20594e+06
ot|OT_ostta08g03400|gb|CEG01570.1	3	3	139.18	OT_ostta08g03400	Zinc finger C2H2-type/integrase DNA-binding domain Region of a membrane-bound protein predicted to be embedded in the membrane. [O. tauri]	967159	778346	536940	507028	759843	711686	929993	695261	626694	680370	1.16303e+06	792533	948019	795934	800253	1.05958e+06	1.01443e+06	1.06082e+06	970705	794426	1.06658e+06	1.01729e+06	921775	1.02032e+06	826957	1.02481e+06	1.24114e+06	771005	953046	695394	1.28283e+06	728327	531822	513421	832566	731979	564397	560274	514757	378850	1.18687e+06	1.05695e+06	1.04049e+06	983382
ot|OT_ostta15g00900|gb|CEG01715.1	12	12	533.63	OT_ostta15g00900	NAD(P)-binding domain NADH(P)-binding NAD DEPENDENT EPIMERASE/DEHYDRATASE CHLOROPLAST STEM-LOOP BINDING PROTEIN OF 41 KDA A, CHLOROPLASTIC NAD(P)-binding Rossmann-fold domains [O. tauri]	2.89046e+06	3.0276e+06	2.62212e+06	2.52323e+06	3.11379e+06	2.88154e+06	3.66788e+06	3.39061e+06	3.42445e+06	2.86335e+06	3.75482e+06	3438578	3.55566e+06	3.33377e+06	3.83903e+06	3.50368e+06	4.3222e+06	3.83243e+06	3.94373e+06	3.42389e+06	3.46067e+06	3.38926e+06	3.26304e+06	4.11006e+06	3.37448e+06	3.79376e+06	4.32703e+06	3.51736e+06	3.76614e+06	3.215e+06	3.83388e+06	2.83303e+06	2.59713e+06	2.55504e+06	3.4118e+06	2.96371e+06	2.22598e+06	2.73231e+06	2.81279e+06	1.5944e+06	3.83175e+06	4.58579e+06	3.90248e+06	4.1189e+06
ot|OT_ostta04g02510|gb|CEF97580.1	31	31	2550.8	OT_ostta04g02510	P-loop containing nucleoside triphosphate hydrolase ATPase family associated with various cellular activities (AAA) RIBULOSE BISPHOSPHATE CARBOXYLASE/OXYGENASE ACTIVASE, CHLOROPLASTIC FAMILY NOT NAMED P-loop containing nucleoside triphosph [O. tauri	7.71105e+07	6.85539e+07	6.96554e+07	6.1022e+07	7.80711e+07	7.22964e+07	8.72032e+07	9.07418e+07	7.60909e+07	8.0379e+07	1.1529e+08	9.46584e+07	9.35047e+07	8.54926e+07	1.01336e+08	1.02048e+08	1.17948e+08	1.15585e+08	9.71547e+07	8.93728e+07	1.02039e+08	8.94788e+07	9.05755e+07	1.08805e+08	7.87277e+07	9.28146e+07	1.06252e+08	8.48173e+07	9.18098e+07	8.47977e+07	1.02279e+08	6.41484e+07	6.89914e+07	6.17914e+07	8.55432e+07	7.43578e+07	5.29221e+07	7.3124e+07	6.24999e+07	4.47574e+07	1.17652e+08	1.26239e+08	1.02625e+08	105626696
ot|OT_ostta13g00230|gb|CEG00012.1	18	18	1532.21	OT_ostta13g00230	FAS1 domain Fasciclin domain FAS1/BIgH3 domain profile. [O. tauri]	3.96474e+07	3.62765e+07	3.28784e+07	3.14157e+07	3.89359e+07	3.47844e+07	4.28205e+07	4.95788e+07	3.83594e+07	3.6789e+07	5.4299e+07	4.45451e+07	4.57267e+07	4.20961e+07	4.62809e+07	4.70793e+07	5.57294e+07	4.97383e+07	4.19362e+07	3.85339e+07	5.29657e+07	4.30297e+07	4.26026e+07	5.52904e+07	3.95324e+07	4.71164e+07	5.53176e+07	4.08993e+07	4.49134e+07	3.8445e+07	5.25879e+07	3.39453e+07	3.2565e+07	3.18118e+07	4.26624e+07	3.57762e+07	2.5987e+07	3.9953e+07	3.15078e+07	2.04852e+07	5.54115e+07	5.94067e+07	5.01869e+07	5.201e+07
ot|OT_ostta08g04240|gb|CEG01634.1	2	2	132.82	OT_ostta08g04240	Signal transduction histidine kinase, phosphotransfer (Hpt) domain Coil Hpt domain Histidine-containing phosphotransfer (HPt) domain profile. Histidine-containing phosphotransfer domain, HPT domain [O. tauri]	490860	440244	385956	356431	445116	506169	577738	522205	385018	436145	682653	562597	584308	440583	512150	534181	557741	697855	557330	396565	599782	539060	570814	676250	454895	521975	556966	445544	573350	493007	651072	411953	382278	360925	487717	520602	350620	420817	316248	242858	696640	750297	641301	544343
ot|OT_ostta03g04670|gb|CEF97278.1	18	17	803.13	OT_ostta03g04670	5-methyltetrahydrofolate--homocysteine methyltransferase B12 binding domain Homocysteine S-methyltransferase Pterin binding enzyme metH: methionine synthase Vitamin B12 dependent methionine synthase, activation domain METHYLTETRAHYDROFOLAT [O. tauri	2.56099e+06	2.46058e+06	2.29137e+06	2.01534e+06	2.53448e+06	2.3941e+06	2.65457e+06	3.04365e+06	2.41793e+06	2.37129e+06	2.91242e+06	2.56581e+06	2.66103e+06	2.48421e+06	2.69991e+06	2.89083e+06	2.75487e+06	2.96498e+06	2.42918e+06	2.17449e+06	2.90177e+06	2.60588e+06	2.44431e+06	3.16279e+06	2.29307e+06	2.84567e+06	3.14909e+06	2.57287e+06	2.81658e+06	2.61689e+06	3.39687e+06	2.30246e+06	2.26953e+06	2.04075e+06	2.77705e+06	2.46236e+06	1.61101e+06	2.45272e+06	1.98605e+06	1.3204e+06	2.97209e+06	3.42185e+06	2.92059e+06	3.06925e+06
ot|OT_ostta03g00350|gb|CAL52685.1	15	15	1010.7	OT_ostta03g00350	Fructose-1,6-bisphosphatase class 1/Sedoheputulose-1,7-bisphosphatase Fructose-1,6-bisphosphatase signature FBPtase FBPtase_SBPase Fructose-1-6-bisphosphatase FRUCTOSE-1,6-BISPHOSPHATASE-RELATED FRUCTOSE-1,6-BISPHOSPHATASE, CHLOROPLASTIC F [O. tauri	7.20289e+06	6.57406e+06	6.02107e+06	5.73056e+06	7.02499e+06	6.69175e+06	7.23683e+06	7.74245e+06	6.4503e+06	6.04168e+06	8.4632e+06	7.31296e+06	7.4024e+06	7.09829e+06	7.56025e+06	8.1365e+06	8.73849e+06	9.28334e+06	7.6674e+06	6.50954e+06	8.34265e+06	6.84726e+06	7.66933e+06	9.48479e+06	6.834e+06	7.36816e+06	8.87322e+06	6.75836e+06	8.34284e+06	6.66974e+06	9.55385e+06	6.15159e+06	5.96368e+06	5.80281e+06	7.69733e+06	6.88256e+06	4.39191e+06	6.23923e+06	5.29818e+06	3.36419e+06	8.6366e+06	9.75279e+06	8.12443e+06	8.76998e+06
ot|OT_ostta15g02670|gb|CEG01861.1	16	15	920.63	OT_ostta15g02670	Photosystem I PsaD PHOTOSYSTEM I REACTION CENTER SUBUNIT II-1, CHLOROPLASTIC-RELATED FAMILY NOT NAMED Photosystem I subunit PsaD [O. tauri]	2.56061e+07	2.41106e+07	1.88031e+07	1.80755e+07	2.57688e+07	2.29351e+07	2.33935e+07	2.67318e+07	2.1111e+07	2.05129e+07	3.08523e+07	2.4574e+07	2.44589e+07	2.37709e+07	2.60245e+07	3.11653e+07	2.66045e+07	3.12101e+07	2.54519e+07	2.03642e+07	2.94138e+07	2.24861e+07	2.52015e+07	3.31634e+07	2.23018e+07	2.80693e+07	3.04056e+07	2.32679e+07	2.7367e+07	2.48366e+07	3.39637e+07	2.25612e+07	1.86239e+07	1.83034e+07	2.82351e+07	2.35891e+07	1.41972e+07	2.15418e+07	1.73402e+07	1.14222e+07	3.14845e+07	3.27727e+07	2.68446e+07	2.93691e+07
ot|OT_ostta15g00990|gb|CEG01722.1	3	3	424.74	OT_ostta15g00990	Photosystem I PsaH, reaction centre subunit VI Photosystem I reaction centre subunit VI [O. tauri]	1.42021e+07	1.23468e+07	9.24152e+06	9.76792e+06	1.34134e+07	1.28636e+07	1.22105e+07	1.50052e+07	1.08197e+07	1.11258e+07	1.62074e+07	1.49078e+07	1.41184e+07	1.17807e+07	1.3751e+07	1.60513e+07	1.53838e+07	1.61732e+07	1.27676e+07	1.05001e+07	1.44236e+07	1.35579e+07	1.34328e+07	1.65879e+07	1.20063e+07	1.43627e+07	1.75258e+07	1.1652e+07	1.50899e+07	1.37492e+07	1.88376e+07	1.15533e+07	9.15344e+06	9.89107e+06	1.46972e+07	1.32304e+07	7.41035e+06	1.20919e+07	8.88717e+06	6.19518e+06	1.65395e+07	1.98814e+07	1.54956e+07	1.45551e+07
ot|OT_ostta01g03760|gb|CEF96725.1	7	6	507.85	OT_ostta01g03760	ATPase, AAA-type, CDC48 ATPases associated with a variety of cellular activities Cell division protein 48 (CDC48) domain 2 Cell division protein 48 (CDC48) N-terminal domain Cell division protein 48 (CDC48), N-terminal domain Cell division [O. tauri	1.75947e+06	1.64078e+06	1.4045e+06	1.59439e+06	1.76006e+06	1.44696e+06	1.71734e+06	1.469e+06	1.40258e+06	1.9051e+06	2.02735e+06	1.60437e+06	1.54438e+06	1.581e+06	1.98411e+06	1.84992e+06	2.01882e+06	2.00835e+06	1.78956e+06	1.38957e+06	1.84931e+06	1.82477e+06	1.78741e+06	2.20908e+06	1.44295e+06	1.76441e+06	2.07501e+06	1.59646e+06	2.02722e+06	1.49447e+06	2.33374e+06	1.53534e+06	1.39112e+06	1.61449e+06	1.92852e+06	1.48821e+06	1.04223e+06	1.18379e+06	1.15206e+06	1.06082e+06	2.06889e+06	2.13964e+06	1.69502e+06	1.95334e+06
ot|OT_ostta08g02510|gb|CEG01502.1	21	21	926.26	OT_ostta08g02510	Carbamoyl-phosphate synthase large subunit, CPSase domain Carbamoyl-phosphate synthase protein CPSase domain signature Carbamoyl-phosphate synthetase large chain, oligomerisation domain MGS-like domain CPSaseII_lrg: carbamoyl-phosphate syn [O. tauri	5.86706e+06	5.86036e+06	5.3423e+06	5.18075e+06	5.86519e+06	5.48663e+06	6.72969e+06	5.82092e+06	5.82199e+06	6.37327e+06	7.18795e+06	5.56658e+06	5.96934e+06	5.41772e+06	6.43664e+06	6.52824e+06	7.0464e+06	7.02155e+06	6.43483e+06	5.62218e+06	7.00221e+06	5.74655e+06	6.10058e+06	7.80205e+06	5.03657e+06	6.47736e+06	7.43323e+06	6.5348e+06	7.40569e+06	5.5099e+06	7.78201e+06	5.48375e+06	5.29138e+06	5.24607e+06	6.42653e+06	5.64308e+06	4.08414e+06	4.69078e+06	4.7821e+06	3.54883e+06	7.33523e+06	7.42376e+06	6.55159e+06	6.69362e+06
ot|OT_ostta01g05020|gb|CEF96824.1	37	36	2463.74	OT_ostta01g05020	Glutamine synthetase, glycine-rich site Glutamine synthetase type III N terminal Glutamine synthetase, catalytic domain GLUTAMINE SYNTHETASE SUBFAMILY NOT NAMED Glutamine synthetase putative ATP-binding region signature. Glutamine syntheta [O. tauri	3.98914e+07	3.85593e+07	3.32358e+07	3.47526e+07	3.92913e+07	3.54428e+07	3.98702e+07	3.89355e+07	3.59776e+07	3.80496e+07	4.2334e+07	3.80911e+07	3.94708e+07	3.61775e+07	4.0191e+07	3.97619e+07	4.20274e+07	4.28578e+07	3.87225e+07	3.46426e+07	3.74086e+07	3.67136e+07	3.69662e+07	4.51945e+07	3.4922e+07	4.14917e+07	4.62027e+07	3.79838e+07	4.26404e+07	3.50259e+07	5.29116e+07	3.60814e+07	3.2919e+07	3.51908e+07	4.30517e+07	3.64535e+07	2.41965e+07	3.1376e+07	2.95515e+07	2.11871e+07	4.32014e+07	5.07994e+07	4.33208e+07	44697585
ot|OT_ostta09g00150|gb|CEF98907.1	2	2	99.78	OT_ostta09g00150	TB2/DP1/HVA22-related protein TB2/DP1, HVA22 family SUBFAMILY NOT NAMED HVA22-LIKE PROTEINS Region of a membrane-bound protein predicted to be embedded in the membrane. [O. tauri]	567595	436155	351486	416279	433146	447454	580600	514844	405285	531480	604377	425968	506902	462269	445677	596079	668387	674903	467119	390836	659609	469521	499963	685462	425982	538509	601892	463298	455999	383059	752853	408127	348136	421527	474602	460213	352357	414886	332895	295944	616760	568083	556345	571136
ot|OT_ostta04g00440|gb|CAL51450.1	6	6	402.37	OT_ostta04g00440	NAD(P)-binding domain NADH(P)-binding FLAVIN REDUCTASE-RELATED SUBFAMILY NOT NAMED NAD(P)-binding Rossmann-fold domains [O. tauri]	2.18766e+06	1.98749e+06	1.5355e+06	1.51047e+06	1.84908e+06	1.8853e+06	2.38982e+06	2.11564e+06	1.64941e+06	2.26567e+06	2.70345e+06	1.75264e+06	2.02947e+06	1.9268e+06	2.1996e+06	2.28087e+06	2.42658e+06	2.48081e+06	2.17646e+06	1.87905e+06	2.36632e+06	2.08334e+06	2.28092e+06	2.58819e+06	1.95018e+06	2.01921e+06	2.37513e+06	1.83604e+06	2.13586e+06	2.00734e+06	2.90169e+06	1.85977e+06	1.52087e+06	1.52952e+06	2.02605e+06	1.93906e+06	1.45034e+06	1.70488e+06	1.3548e+06	1.26159e+06	2.75884e+06	2.33737e+06	2.22742e+06	2.38057e+06
ot|OT_ostta09g00110|gb|CAL55168.1	6	6	321.55	OT_ostta09g00110	Thioredoxin-like fold AHPC AhpC/TSA family C-terminal domain of 1-Cys peroxiredoxin 2-CYS PEROXIREDOXIN BAS1, CHLOROPLASTIC-RELATED THIOREDOXIN PEROXIDASE Thioredoxin domain profile. [O. tauri]	2.65498e+06	2.27946e+06	1.82051e+06	1.77681e+06	2.44091e+06	2.36488e+06	2.91538e+06	2.60565e+06	1.99357e+06	2.79441e+06	2.96807e+06	2.44108e+06	2.55692e+06	2.36666e+06	2.69689e+06	2.66807e+06	3.14248e+06	3.09546e+06	2.47815e+06	2.09147e+06	2.83595e+06	2.58257e+06	2.52169e+06	3.20285e+06	2.09712e+06	2.46939e+06	2.87372e+06	2.03915e+06	2.31888e+06	2.07889e+06	3.52154e+06	2.13298e+06	1.80316e+06	1.79921e+06	2.67452e+06	2.43231e+06	1.7693e+06	2.09975e+06	1.63749e+06	1.55601e+06	3.02889e+06	3.2555e+06	2.80632e+06	2.92402e+06
ot|OT_ostta02g04120|gb|CAL52529.1	8	8	380.54	OT_ostta02g04120	Ribosome recycling factor Coil frr: ribosome recycling factor RIBOSOME RECYCLING FACTOR Ribosome-recycling factor [frr]. Ribosome recycling factor, RRF [O. tauri]	1.99812e+06	1.46128e+06	1.38473e+06	1.31813e+06	1.81993e+06	1.52797e+06	1.96125e+06	1.90958e+06	1.55483e+06	1.58949e+06	2.26537e+06	1.95721e+06	1.80872e+06	1.50822e+06	1.74301e+06	1.99292e+06	2.09126e+06	1.76709e+06	1.74824e+06	1.48041e+06	2.00912e+06	1.75504e+06	1.71428e+06	2.11151e+06	1.41988e+06	2.06784e+06	2.48328e+06	1.69053e+06	2.04152e+06	1.71751e+06	2.65029e+06	1.36738e+06	1.37154e+06	1.33475e+06	1.99411e+06	1.57154e+06	1.19025e+06	1.53883e+06	1.27711e+06	885076	2.31179e+06	2.61019e+06	1.98514e+06	1.86342e+06
ot|OT_ostta02g01910|gb|CEG01004.1	14	14	832.94	OT_ostta02g01910	Heat shock protein 70 family Coil 70kDa heat shock protein signature Hsp70 protein HEAT SHOCK PROTEIN 70KDA HEAT SHOCK 70 KDA PROTEIN 6, CHLOROPLASTIC-RELATED Heat shock hsp70 proteins family signature 1. Heat shock hsp70 proteins family s [O. tauri	9.28949e+06	8.40882e+06	7.3183e+06	6.50001e+06	8.73761e+06	8.46584e+06	9.93878e+06	9.00615e+06	7.72214e+06	9.3913e+06	9.90563e+06	9.22141e+06	9.14717e+06	7.94354e+06	9.34445e+06	1.00542e+07	1.0279e+07	9.71013e+06	8.45782e+06	6.74564e+06	9.78524e+06	8.88324e+06	8.1267e+06	1.04964e+07	6.76229e+06	9.49728e+06	1.11189e+07	7.996e+06	9.18317e+06	7.68416e+06	1.23215e+07	7.86844e+06	7.24854e+06	6.58196e+06	9.57387e+06	8.70723e+06	6.03168e+06	7.25758e+06	6.34285e+06	5.22935e+06	1.01086e+07	1.2298e+07	1.00394e+07	9.8143e+06
ot|OT_ostta05g00940|gb|CEF97868.1	8	8	705.17	OT_ostta05g00940	Thioredoxin, conserved site Thioredoxin family signature thioredoxin: thioredoxin THIOREDOXIN M1, CHLOROPLASTIC-RELATED Thioredoxin family active site. Thioredoxin domain profile. Thioredoxin-like [O. tauri]	1.11571e+07	1.07621e+07	9.64674e+06	9.49088e+06	1.02206e+07	1.03724e+07	1.15214e+07	1.12467e+07	1.04996e+07	1.07408e+07	1.35126e+07	1.11688e+07	1.13558e+07	1.04806e+07	1.10093e+07	1.18896e+07	1.33089e+07	1.31883e+07	1.19106e+07	1.03486e+07	1.23641e+07	1.12207e+07	1.09826e+07	1.34049e+07	9.60584e+06	1.20479e+07	1.34963e+07	9.9056e+06	1.11721e+07	1.10007e+07	1.47986e+07	1.00705e+07	9.5548e+06	9.61053e+06	1.11988e+07	1.06681e+07	6.99213e+06	9.06316e+06	8.62423e+06	5.98081e+06	1.37895e+07	1.4895e+07	1.24634e+07	1.29488e+07
ot|OT_ostta08g04090|gb|CEG01623.1	8	8	377.83	OT_ostta08g04090	Cyclophilin-type peptidyl-prolyl cis-trans isomerase, conserved site Cyclophilin peptidyl-prolyl cis-trans isomerase signature Cyclophilin type peptidyl-prolyl cis-trans isomerase/CLD FKBP-type peptidyl-prolyl cis-trans isomerase PEPTIDYL- [O. tauri	3.66576e+06	3.10403e+06	2.69602e+06	2.65668e+06	3.26684e+06	2.79223e+06	3.68659e+06	3.17201e+06	2.93426e+06	3.24292e+06	3.93088e+06	3.09964e+06	3.28021e+06	3.11855e+06	3.44658e+06	3.29183e+06	3.98678e+06	3.88937e+06	3.24329e+06	2.78493e+06	3.57287e+06	3.58374e+06	3.31032e+06	4.05397e+06	2.7996e+06	3.41818e+06	4.4021e+06	2.90041e+06	3.48931e+06	3.05524e+06	4.86222e+06	2.90456e+06	2.67032e+06	2.69018e+06	3.57951e+06	2.87185e+06	2.23733e+06	2556158	2.41015e+06	1.80575e+06	4.01143e+06	4.13377e+06	3.60016e+06	3.85299e+06
ot|OT_ostta09g00970|gb|CEF98968.1	6	6	276.08	OT_ostta09g00970	Pyridoxal phosphate-dependent transferase, major region, subdomain 2 CGS Cys/Met metabolism PLP-dependent enzyme CYSTATHIONINE GAMMA-SYNTHASE, CHLOROPLASTIC-RELATED TRANS-SULFURATION ENZYME FAMILY MEMBER PLP-dependent transferases [O. tauri]	976451	887669	779232	679259	938599	955103	1.14083e+06	1.02658e+06	890472	1.02588e+06	1.14187e+06	976248	1.00474e+06	946001	1.05168e+06	980044	1.18588e+06	1.26739e+06	1.16263e+06	828185	1.11921e+06	920439	988594	1.15072e+06	858661	1.03002e+06	1.29276e+06	972821	1.17187e+06	826678	1.29516e+06	830625	771805	687823	1.02843e+06	982337	692352	827268	731421	571243	1.16527e+06	1.30195e+06	1.10274e+06	1.16879e+06
ot|OT_ostta07g01350|gb|CEF98639.1	9	9	619.3	OT_ostta07g01350	ATPase, F1 complex, OSCP/delta subunit ATP synthase delta subunit signature ATP_synt_delta: ATP synthase F1, delta subunit ATP synthase delta (OSCP) subunit ATP SYNTHASE DELTA CHAIN ATP synthase delta (OSCP) subunit signature. ATP synthase [O. tauri	1.43801e+07	1.19538e+07	1.1281e+07	1.19006e+07	1.43338e+07	1.38531e+07	1.64722e+07	1.60377e+07	1.28309e+07	1.57741e+07	1.75485e+07	1.55447e+07	1.61787e+07	1.4209e+07	1.62977e+07	1.71026e+07	1.82298e+07	1.81388e+07	1.43612e+07	1.21778e+07	1.66094e+07	1.5997e+07	1.63732e+07	2.06713e+07	1.35276e+07	1.57348e+07	1.9573e+07	1.33836e+07	1.66087e+07	1.49097e+07	1.90736e+07	1.11856e+07	1.11735e+07	1.20506e+07	1.57057e+07	1.42481e+07	9.99668e+06	1.29239e+07	1.05391e+07	8.78348e+06	1.7908e+07	2.07308e+07	1.77567e+07	1.75553e+07
ot|OT_ostta01g01500|gb|CEF96573.1	31	30	1820.36	OT_ostta01g01500	Enolase, N-terminal Coil Enolase signature Enolase, C-terminal TIM barrel domain Enolase, N-terminal domain eno: phosphopyruvate hydratase ENOLASE Enolase signature. Enolase [eno]. Enolase C-terminal domain-like Enolase N-terminal domain-l [O. tauri	1.93547e+07	1.92098e+07	1.59987e+07	1.61258e+07	1.96448e+07	1.90688e+07	2.38839e+07	22342865	1.87056e+07	2.0925e+07	2.43612e+07	2.07728e+07	2.10158e+07	1.95207e+07	2.1094e+07	2.24489e+07	2.54016e+07	2.498e+07	2.11633e+07	1.87708e+07	2.37079e+07	2.25938e+07	2.17524e+07	2.52619e+07	1.91726e+07	2.17805e+07	2.59595e+07	1.9764e+07	2.34748e+07	1.97118e+07	2.56719e+07	1.79753e+07	1.58463e+07	1.63291e+07	2.1525e+07	1.96126e+07	1.44947e+07	1.80049e+07	1.53645e+07	1.16517e+07	2.48603e+07	2.77032e+07	2.30657e+07	2.41179e+07
ot|OT_ostta03g00830|gb|CEF97003.1	14	14	739.36	OT_ostta03g00830	Pyridoxal phosphate-dependent transferase, major region, subdomain 2 Coil DAPAT_plant: LL-diaminopimelate aminotransferase Aminotransferase class I and II AMINOTRANSFERASE ALD1-RELATED SUBGROUP I AMINOTRANSFERASE RELATED Aminotransferases [O. tauri]	4.83753e+06	4.56658e+06	3.77002e+06	3.79802e+06	4.92649e+06	4.73845e+06	5.97208e+06	5.24502e+06	4.37893e+06	5.30607e+06	5.85849e+06	4.87769e+06	5.05451e+06	4.94829e+06	5.42957e+06	5.82769e+06	6.06662e+06	6.45182e+06	5.09833e+06	4.1391e+06	5.82257e+06	4.92151e+06	4.91868e+06	6.1605e+06	4.21819e+06	5.33981e+06	6.2137e+06	5.02395e+06	5.29119e+06	4.6365e+06	6.41646e+06	4.27312e+06	3.73409e+06	3.8459e+06	5.39799e+06	4.87357e+06	3.62435e+06	4.22668e+06	3.59679e+06	2.95457e+06	5.97853e+06	6.50503e+06	5.54753e+06	6.11364e+06
ot|OT_ostta17g01050|gb|CEG00553.1	2	2	150.59	OT_ostta17g01050	Region of a membrane-bound protein predicted to be embedded in the membrane. [O. tauri]	3.08908e+06	3.16149e+06	2.40407e+06	2.62438e+06	3.44316e+06	2.30562e+06	3.42554e+06	3.44983e+06	2.11638e+06	2.62835e+06	2.93743e+06	2.59792e+06	2.71219e+06	2.67193e+06	3.07157e+06	3.11646e+06	3.42301e+06	3.73558e+06	2.52948e+06	2.23351e+06	3.52907e+06	3.38779e+06	3.23791e+06	4.5878e+06	3.17939e+06	3.51961e+06	4.0496e+06	2.8958e+06	3.27642e+06	3.08314e+06	4.09733e+06	2.95832e+06	2.38116e+06	2.65746e+06	3.7727e+06	2.37136e+06	2.0789e+06	2.78004e+06	1.73836e+06	1.46354e+06	2.99762e+06	3.46466e+06	2.97673e+06	3.30119e+06
ot|OT_ostta06g03980|gb|CEF98494.1	2	2	79.02	OT_ostta06g03980	Putative E3 ubiquitin-protein ligase, makorin-related Coil zinc finger Zinc finger C-x8-C-x5-C-x3-H type (and similar) Probable zinc-binding domain Zinc finger C3H1-type profile. CCCH zinc finger [O. tauri]	420264	351382	311592	284929	358454	335847	446066	394266	226172	336890	398521	335094	364456	310821	412281	410535	388306	393963	297610	306317	400563	376254	320002	519107	311157	358609	469533	280833	322440	278411	557434	328801	308622	288521	392761	345423	270710	317719	185774	187590	406687	446891	400005	384022
ot|OT_ostta13g01060|gb|CEG00073.1	10	10	648.47	OT_ostta13g01060	Photosynthesis system II assembly factor Ycf48/Hcf136 Photosystem_II_Ycf48-like Photosynthesis system II assembly factor YCF48 PHOTOSYSTEM II STABILITY/ASSEMBLY FACTOR HCF136, CHLOROPLASTIC FAMILY NOT NAMED Oligoxyloglucan reducing end-spe [O. tauri	2.51439e+06	2.60877e+06	1972979	2.03795e+06	2.84055e+06	2.45725e+06	2.70874e+06	3.04594e+06	2.46879e+06	2.84957e+06	2.93702e+06	2.42164e+06	2.42598e+06	2.45601e+06	2.57117e+06	3.09857e+06	3.07574e+06	3.48499e+06	2.46066e+06	2.06937e+06	2.91496e+06	2.7336e+06	2.72513e+06	3.00204e+06	2.2542e+06	2.85041e+06	3.48389e+06	2.88098e+06	2.9633e+06	2.63981e+06	3.33506e+06	2.44112e+06	1.95417e+06	2.06364e+06	3.11241e+06	2.52732e+06	1.64389e+06	2.45456e+06	2.02783e+06	1.58672e+06	2.99719e+06	3.22957e+06	2.66261e+06	3.03442e+06
ot|OT_ostta05g04130|gb|CEF98109.1	5	5	308.95	OT_ostta05g04130	Ribose 5-phosphate isomerase, type A Ribose 5-phosphate isomerase A (phosphoriboisomerase A) rpiA: ribose 5-phosphate isomerase A RIBOSE-5-PHOSPHATE ISOMERASE RIBOSE 5-PHOSPHATE ISOMERASE-RELATED Ribose-5-phosphate isomerase A [rpiA]. D-ri [O. tauri	3.72966e+06	3.93671e+06	2.72181e+06	2.45357e+06	3.32931e+06	3.05332e+06	3.29158e+06	3.90546e+06	3.1967e+06	3.53123e+06	3.7498e+06	3.51209e+06	3.52573e+06	3.05172e+06	3.51485e+06	3.86389e+06	4.04423e+06	4.42317e+06	3.41237e+06	2.79227e+06	3.55394e+06	3.69587e+06	3.72445e+06	3.98631e+06	2.84785e+06	3.73398e+06	4.09621e+06	3.57877e+06	3.73558e+06	3.56866e+06	4.94698e+06	3.68372e+06	2.69587e+06	2.48451e+06	3.64795e+06	3.14038e+06	1.9976e+06	3.1472e+06	2.62572e+06	1.96629e+06	3.82663e+06	4.68384e+06	3.86963e+06	3.77042e+06
ot|OT_ostta03g02500|gb|CEF97114.1	4	4	122.95	OT_ostta03g02500	Mitochondrial substrate/solute carrier Mitochondrial carrier protein FAMILY NOT NAMED SUBFAMILY NOT NAMED Solute carrier (Solcar) repeat profile. [O. tauri]	705726	780269	567907	569607	683124	674264	759259	915962	605232	803547	826007	767584	773548	705619	742863	860560	1.06735e+06	1.01794e+06	777282	613824	932045	858100	783886	994706	786659	967734	1.04162e+06	888706	931648	720610	936068	730127	562494	576788	748504	693490	460781	738125	497128	447439	842932	1.02367e+06	849000	871796
ot|OT_ostta14g02290|gb|CEG02137.1	3	3	253.8	OT_ostta14g02290	[O. tauri]	950253	858601	708191	641788	966768	778270	1.00357e+06	1.0733e+06	778453	902675	1.03319e+06	1.02237e+06	1.02371e+06	779356	915680	1.04291e+06	1.10451e+06	1.09623e+06	890055	655380	1.12432e+06	1.03401e+06	1.0168e+06	1.08768e+06	826272	1.14952e+06	1.30859e+06	960517	1.15682e+06	777119	1.26041e+06	803425	701441	649880	1.0593e+06	800462	609050	864913	639409	502636	1.05436e+06	1.36347e+06	1.12356e+06	962899
ot|OT_ostta07g04160|gb|CEF98857.1	7	7	434.77	OT_ostta07g04160	[O. tauri]	3.41733e+06	3.24607e+06	2.71315e+06	2.75108e+06	3.53488e+06	2.98465e+06	4.03009e+06	3.93048e+06	3.18476e+06	3.52945e+06	4.37399e+06	4.10465e+06	3.64417e+06	3.2136e+06	3.9312e+06	4.34104e+06	4.54032e+06	4.96412e+06	3.72523e+06	3.2265e+06	4.43227e+06	3.864e+06	3.86036e+06	4.79379e+06	2.99793e+06	4.66513e+06	5.41853e+06	4.21907e+06	4.71112e+06	3.19945e+06	4.53271e+06	3.03747e+06	2.68729e+06	2.78577e+06	3.8732e+06	3.06975e+06	2.44579e+06	3.16736e+06	2.61592e+06	1.9653e+06	4.46361e+06	5.47409e+06	3.99962e+06	3.97042e+06
ot|OT_ostta02g04430|gb|CEG01201.1	6	6	382.99	OT_ostta02g04430	Tetratricopeptide-like helical PROTEIN MICS-1 MITOCHONDRIAL OUTER MEMBRANE PROTEIN 25 TPR-like [O. tauri]	1.78796e+06	1.59158e+06	1.24521e+06	1.2814e+06	1.61991e+06	1.39253e+06	1.72841e+06	1.70946e+06	1.41188e+06	1.67572e+06	1.93636e+06	1.62914e+06	1.70875e+06	1.37774e+06	1.80404e+06	1.7688e+06	2.01588e+06	1.90905e+06	1.78015e+06	1.40821e+06	1.89223e+06	1.71673e+06	1.75772e+06	2.04486e+06	1.33799e+06	1.76135e+06	2.15645e+06	1.80291e+06	1.87461e+06	1.54161e+06	2.37153e+06	1.4893e+06	1.23335e+06	1.29755e+06	1.77495e+06	1.43223e+06	1.04894e+06	1.37757e+06	1.15969e+06	933090	1.97604e+06	2.17268e+06	1.87542e+06	1.70221e+06
ot|OT_ostta01g04600|gb|CEF96792.1	3	3	254.99	OT_ostta01g04600	ABC transporter, conserved site Coil ATPases associated with a variety of cellular activities ABC transporter transmembrane region FAMILY NOT NAMED MULTIDRUG RESISTANCE PROTEIN PGP-1 ABC transporters family signature. ATP-binding cassette, [O. tauri	494212	473824	338658	479363	518253	462060	501050	469948	415872	463840	633693	456919	451617	414662	494889	570108	541413	641632	498196	420761	569810	523880	512023	615920	441790	592837	622550	521307	550127	563556	655518	443374	335430	485407	567854	475235	304079	378706	341591	258280	646677	609361	495668	512317
ot|OT_ostta01g03770|gb|CEF96726.1	6	6	473.9	OT_ostta01g03770	ATPase, F1 complex, gamma subunit conserved site Coil ATP synthase gamma subunit signature ATPsyn_F1gamma: ATP synthase F1, gamma subunit ATP SYNTHASE SUBUNIT GAMMA, MITOCHONDRIAL ATP SYNTHASE GAMMA CHAIN ATP synthase gamma subunit signatu [O. tauri	2.17139e+06	1.76124e+06	1.52876e+06	1.52502e+06	2.14433e+06	1.80425e+06	2.05482e+06	1.98296e+06	1.61209e+06	1.72322e+06	2.29065e+06	1.8852e+06	1.74821e+06	1.60605e+06	1.97654e+06	2.11887e+06	2.09393e+06	2.11239e+06	1.93783e+06	1.57403e+06	2.21329e+06	1.98923e+06	1.98339e+06	2.53451e+06	1.5521e+06	2.21893e+06	2.69378e+06	1.99363e+06	2.33033e+06	2.184e+06	2.88011e+06	1.64806e+06	1.51419e+06	1.54425e+06	2.34956e+06	1.8557e+06	1.24703e+06	1.59796e+06	1.32415e+06	959541	2.33759e+06	2.51416e+06	1.91874e+06	1.98428e+06
ot|OT_ostta02g00610|gb|CAL52064.2	32	31	2413.83	OT_ostta02g00610	ATPase, F1 complex beta subunit/V1 complex, C-terminal ATPases associated with a variety of cellular activities ATP synthase alpha/beta chain, C terminal domain ATP synthase alpha/beta family, nucleotide-binding domain atpD: ATP synthase F [O. tauri	3.55985e+07	3.05901e+07	2.58297e+07	2.66343e+07	3.49047e+07	2.95817e+07	3.65554e+07	3.02593e+07	2.63393e+07	2.99435e+07	3.4834e+07	2.89621e+07	3.16851e+07	2.91158e+07	3.48874e+07	3.50334e+07	3.79745e+07	3.83973e+07	3.22197e+07	2.63717e+07	3.8711e+07	3.3376e+07	3.44236e+07	4.20213e+07	2.89897e+07	3.53505e+07	4.41922e+07	3.37699e+07	3.72956e+07	3.38827e+07	4.72175e+07	2.86243e+07	2.55835e+07	2.69701e+07	3.82454e+07	3.04252e+07	2.21849e+07	2.43843e+07	2.16347e+07	1.66734e+07	3.55477e+07	3.86247e+07	3.47757e+07	3.59727e+07
ot|OT_ostta14g02630|gb|CEG02166.1	9	9	719.07	OT_ostta14g02630	Mog1/PsbP, alpha/beta/alpha sandwich FAMILY NOT NAMED OXYGEN-EVOLVING ENHANCER PROTEIN 2-1, CHLOROPLASTIC-RELATED Mog1p/PsbP-like [O. tauri]	1.7263e+07	1.38544e+07	1.198e+07	1.29325e+07	1.5181e+07	1.44016e+07	1.72165e+07	1.62673e+07	1.23327e+07	1.45582e+07	1.88007e+07	1.46758e+07	1.69414e+07	1.33473e+07	1.59854e+07	1.74089e+07	1.80133e+07	1.85541e+07	1.62485e+07	1.22648e+07	1.88139e+07	1.61217e+07	1.70507e+07	2.12755e+07	1.41876e+07	1.67882e+07	2.04925e+07	1.44841e+07	1.84049e+07	1.64645e+07	2.28975e+07	1.2964e+07	1.18658e+07	1.30956e+07	1.66339e+07	1.48122e+07	1.04484e+07	1.3109e+07	1.01299e+07	8.10641e+06	1.9186e+07	1.95721e+07	1.85939e+07	1.64906e+07
ot|OT_ostta02g05550|gb|CEG01307.1	9	8	446.02	OT_ostta02g05550	Nucleotide sugar dehydrogenase UDPglc_GDPman_dh UDP_ManNAc_DH NDP-sugDHase: nucleotide sugar dehydrogenase UDP-glucose/GDP-mannose dehydrogenase family, NAD binding domain UDP-glucose/GDP-mannose dehydrogenase family, central domain SUBFAM [O. tauri	3.05743e+06	2.54659e+06	2.30424e+06	2.29985e+06	2.62707e+06	2.57154e+06	2.84156e+06	2.48315e+06	2.25173e+06	2.40447e+06	3.19687e+06	2.61714e+06	2.84379e+06	2.41086e+06	3.00154e+06	3.11753e+06	3.20043e+06	3.2844e+06	2.72107e+06	2.37312e+06	3.11892e+06	3.01536e+06	2.82576e+06	3.53596e+06	2.56369e+06	3.28018e+06	3.26928e+06	2.9793e+06	3.00277e+06	2.82785e+06	4.05535e+06	2.38294e+06	2.28227e+06	2.32885e+06	2.8785e+06	2.64487e+06	1.7245e+06	2.00104e+06	1.84953e+06	1.33888e+06	3.26237e+06	3.4903e+06	3.12117e+06	2.97863e+06
ot|OT_ostta05g01870|gb|CEF97939.1	5	5	176.68	OT_ostta05g01870	Leucine aminopeptidase/peptidase B Cytosol aminopeptidase signature Cytosol aminopeptidase family, N-terminal domain Cytosol aminopeptidase family, catalytic domain LEUCINE AMINOPEPTIDASE 1-RELATED LEUCINE AMINOPEPTIDASE-RELATED Cytosol am [O. tauri	1.03518e+06	876160	746316	704947	947362	854662	1.06194e+06	921630	700711	924198	1.16724e+06	893954	976884	803746	1.13118e+06	1.09992e+06	1.1695e+06	1.27279e+06	963955	752951	1.1759e+06	1.12764e+06	1.00767e+06	1.25161e+06	896408	1.05975e+06	1.41594e+06	1.08822e+06	1.25015e+06	812977	1.37306e+06	819855	739202	713834	1.03803e+06	879032	644476	742693	575554	514621	1.19115e+06	1.1922e+06	1.07217e+06	993033
ot|OT_ostta11g00070|gb|CEF99509.1	5	5	273.96	OT_ostta11g00070	Thioredoxin-like fold THIOREDOXIN SUBFAMILY NOT NAMED Thioredoxin domain profile. [O. tauri]	2.78967e+06	2.6639e+06	2.3291e+06	2.09163e+06	2.62314e+06	2.37719e+06	2.65884e+06	2.55132e+06	2.38184e+06	2.31706e+06	2.89503e+06	2.62803e+06	2.55591e+06	2.45279e+06	2.623e+06	2.64496e+06	3.24285e+06	2.9597e+06	2.7134e+06	2.52052e+06	2.75929e+06	2.72134e+06	2.71081e+06	2.94624e+06	2.50581e+06	2.95914e+06	3.30927e+06	2.65479e+06	2.85286e+06	2.89177e+06	3.7002e+06	2.49271e+06	2.3069e+06	2.118e+06	2.8742e+06	2.44498e+06	1.61361e+06	2.05597e+06	1.95641e+06	1.29021e+06	2.95435e+06	3.50482e+06	2.80522e+06	3.03044e+06
ot|OT_ostta04g04020|gb|CEF97684.1	6	5	234.58	OT_ostta04g04020	Band 7 protein Prohibitin signature prohibitin homologues SPFH domain / Band 7 family PROHIBITIN Band 7/SPFH domain [O. tauri]	918938	909591	802547	761092	967549	766342	1.12365e+06	953733	830701	920158	1.08725e+06	879338	846034	902849	959542	986598	1.2061e+06	996284	911607	846874	1.10484e+06	1.04791e+06	903335	1.07359e+06	935472	1.0256e+06	1.16788e+06	1.03995e+06	1.16787e+06	960941	1.21887e+06	851138	794898	770688	1.06015e+06	788194	681925	768563	682325	512371	1.10953e+06	1.17271e+06	928556	1.11548e+06
ot|OT_ostta16g00710|gb|CAL58068.1	2	2	70.88	OT_ostta16g00710	Aminotransferases, class-I, pyridoxal-phosphate-binding site Coil Aminotransferase class I and II SUBGROUP I AMINOTRANSFERASE RELATED PROTEIN T04F3.1, ISOFORM A Aminotransferases class-I pyridoxal-phosphate attachment site. PLP-dependent t [O. tauri	83872.8	57605.3	66738.2	73530.4	75791	70187.2	78360.4	68105.3	95208.8	85422.5	90562.2	62475.3	50113.1	73115	85854.3	73417.2	89937.7	115847	80538.9	60181.7	88961.3	73101.5	69139.4	114326	71449.2	71719.5	61230.8	84526.3	61896.5	82597.8	111248	53903.4	66102.1	74457.4	83044.8	72188.6	47555.6	54882.5	78203.1	47565.7	92417.8	83319	55001.1	90334.1
ot|OT_ostta20g00170|gb|CEG00823.1	4	4	208.49	OT_ostta20g00170	Phytanoyl-CoA dioxygenase Phytanoyl-CoA dioxygenase (PhyH) Clavaminate synthase-like [O. tauri]	326437	308058	266293	326859	385899	331832	418750	393554	355471	395032	393051	350405	329415	385237	414944	447659	552118	561361	451579	426971	398034	410119	396043	484176	421754	338381	396206	506816	493088	436261	432983	288261	263755	330980	422833	341294	254132	317144	291979	219965	401104	467311	361546	475962
ot|OT_ostta14g00630|gb|CEG01993.1	3	3	117.46	OT_ostta14g00630	Thioredoxin-like fold Glutathione S-transferase, N-terminal domain GLUTATHIONE S-TRANSFERASE HEMATOPOIETIC PROSTAGLANDIN D SYNTHASE Soluble glutathione S-transferase N-terminal domain profile. GST C-terminal domain-like [O. tauri]	234457	266055	245379	248258	304525	215381	290146	362138	279680	334374	303905	233570	261955	316681	325023	359459	366626	427705	301536	279475	323673	284825	291120	416226	319134	288569	332150	296684	294708	279266	310982	248958	243040	251388	333671	221523	176085	291828	229725	186189	310132	311496	287506	391261
ot|OT_ostta03g02825|gb|CEF97138.1	4	2	291.94	OT_ostta03g02825	Thioredoxin-like fold Coil AhpC/TSA family C-terminal domain of 1-Cys peroxiredoxin THIOREDOXIN PEROXIDASE PEROXIREDOXIN-4 WRC domain profile. Thioredoxin domain profile. [O. tauri]	811095	822540	638278	825521	903707	634402	733060	872725	888975	850984	891832	677661	745826	733035	975303	1.12803e+06	1.09745e+06	1.17464e+06	785205	759961	852861	995669	796792	1.16787e+06	746358	974591	856274	939481	1.03776e+06	862899	1.07583e+06	769681	632194	835929	990200	652491	444882	703283	730190	473853	910106	903749	818573	905669
ot|OT_ostta06g02750|gb|CEF98397.1	2	2	149.93	OT_ostta06g02750	Nucleotide-binding, alpha-beta plait Coil RNA recognition motif RNA recognition motif. (a.k.a. RRM, RBD, or RNP domain) POLY-A BINDING PROTEIN 2 Eukaryotic RNA Recognition Motif (RRM) profile. RNA-binding domain, RBD [O. tauri]	980062	775966	520643	679871	806534	655098	718983	797235	605777	1.04434e+06	859525	613876	746878	682838	827116	887059	818506	785715	841190	629552	901928	911144	845025	1.09114e+06	677321	946525	963512	799819	868304	731650	1.29995e+06	726100	515681	688442	883726	673778	436339	642450	497576	581519	877136	818684	819728	843650
ot|OT_ostta09g02130|gb|CAL55369.1	15	14	846.6	OT_ostta09g02130	Cation-transporting P-type ATPase, C-terminal Coil H+-transporting ATPase (proton pump) signature P-type cation-transporting ATPase superfamily signature Cation transporter/ATPase, N-terminus ATPase-IIB_Ca: calcium-translocating P-type ATP [O. tauri	3.54066e+06	2.93906e+06	2.82328e+06	3.2047e+06	3.19322e+06	2.85288e+06	3.19812e+06	2.87833e+06	2.85751e+06	4.0594e+06	3.90443e+06	3.00525e+06	2.98954e+06	3.01732e+06	3.08877e+06	3.19963e+06	3.42554e+06	3.46307e+06	3.52766e+06	3.02378e+06	3.40986e+06	3.49356e+06	3.29969e+06	3.63873e+06	2.91473e+06	3.24754e+06	3.70552e+06	3.88467e+06	3.51831e+06	3.0943e+06	4.6963e+06	2.75019e+06	2.79637e+06	3.2451e+06	3.49884e+06	2.93423e+06	1.94089e+06	2.3195e+06	2.34711e+06	2.26039e+06	3.98443e+06	4.0079e+06	3.28114e+06	3.72791e+06
ot|OT_ostta01g01550|gb|CEF96576.1	4	4	185.27	OT_ostta01g01550	K Homology domain, type 1 K homology RNA-binding domain KH domain KH DOMAIN CONTAINING RNA BINDING PROTEIN NEURO-ONCOLOGICAL VENTRAL ANTIGEN 1 Type-1 KH domain profile. Eukaryotic type KH-domain (KH-domain type I) [O. tauri]	511114	460102	385986	371915	473779	445738	458117	518953	430020	543480	497990	374774	410909	379840	363727	421330	517504	593573	548159	421614	491117	514243	479825	667247	440812	515928	539591	525068	569730	393149	677937	430534	382307	376604	519124	458448	278024	418197	353212	302626	508194	499810	450989	469295
ot|OT_ostta13g02430|gb|CEG00184.1	12	12	795.83	OT_ostta13g02430	Beta-propeller repeat TECPR Beta propeller repeats in Physarum polycephalum tectonins, Limulus lectin L-6 and animal hypothetical proteins. Fucose-specific lectin Region of a membrane-bound protein predicted to be embedded in the membrane. [O. tauri	7.10064e+06	6.88675e+06	6.41452e+06	6.20477e+06	7.54206e+06	6.16166e+06	7.77458e+06	6.37094e+06	6.28995e+06	7.51489e+06	7.4244e+06	6.10121e+06	6.39624e+06	6.65046e+06	6.9252e+06	7.27649e+06	7.67609e+06	8.42517e+06	7.61274e+06	6.5236e+06	8.12017e+06	7.64875e+06	8.04536e+06	1.00602e+07	7.1013e+06	7.26662e+06	8.4773e+06	7.28946e+06	7.69668e+06	7.0334e+06	9.41822e+06	6.44418e+06	6.35338e+06	6.283e+06	8.2639e+06	6.33735e+06	4.71827e+06	5.13401e+06	5.16647e+06	4.18451e+06	7.57652e+06	8.13675e+06	7.02013e+06	8.21668e+06
ot|OT_ostta15g00280|gb|CEG01667.1	7	7	377.18	OT_ostta15g00280	Acyl-CoA N-acyltransferase Acetyltransferase (GNAT) family N-TERMINAL ACETYLTRANSFERASE SUBFAMILY NOT NAMED Gcn5-related N-acetyltransferase (GNAT) domain profile. Acyl-CoA N-acyltransferases (Nat) Region of a membrane-bound protein predic [O. tauri	4.89048e+06	4.0055e+06	3.77949e+06	4.41303e+06	5.10481e+06	4.22332e+06	4.90209e+06	4.15403e+06	4.47652e+06	4.30802e+06	5.12686e+06	3.56959e+06	4.36459e+06	3.85427e+06	4.42653e+06	4.91882e+06	5.74025e+06	5.42397e+06	5.30089e+06	4.01708e+06	4.66392e+06	4.82597e+06	5.25404e+06	6.75843e+06	4.1269e+06	4.96908e+06	5.699e+06	5.19031e+06	5.41025e+06	4.40946e+06	6.48669e+06	3.74809e+06	3.74347e+06	4.46867e+06	5.59338e+06	4.34375e+06	2.975e+06	3.34751e+06	3.67695e+06	2.39883e+06	5.2319e+06	4.76052e+06	4.79031e+06	4.76198e+06
ot|OT_ostta14g02400|gb|CAL57025.1	4	4	282.11	OT_ostta14g02400	Small GTPase superfamily, ARF/SAR type GTP-binding SAR1 protein signature Sar1p-like members of the Ras-family of small GTPases small_GTP: small GTP-binding protein domain ADP-ribosylation factor family RE74312P ADP RIBOSYLATION FACTOR-RE [O. tauri]	579154	609267	566913	571140	574111	629568	594173	693247	586093	672372	724324	553959	611043	658233	717457	683930	679130	716853	667940	553594	729045	725255	749580	836265	649865	669273	592311	609965	701168	757839	768185	570114	561510	578341	629058	647519	360594	558651	481408	374396	739166	738776	670644	813250
ot|OT_ostta15g02520|gb|CAL57682.1	7	7	455.15	OT_ostta15g02520	Alpha-D-phosphohexomutase, alpha/beta/alpha I/II/III Phosphoglucomutase/phosphomannomutase family signature Phosphoglucomutase/phosphomannomutase, C-terminal domain Phosphoglucomutase/phosphomannomutase, alpha/beta/alpha domain III PHOSPHO [O. tauri	1.8718e+06	1.75043e+06	1.42845e+06	1.64614e+06	1.98823e+06	1.81028e+06	1.81363e+06	2.0109e+06	1.63438e+06	2.11505e+06	2.20259e+06	1.91612e+06	1.94669e+06	1.86336e+06	2.18503e+06	1.85024e+06	2.54305e+06	2.26825e+06	2.29474e+06	1.71143e+06	2.05533e+06	1.88312e+06	1.92063e+06	2.45154e+06	1.76552e+06	1.98457e+06	2.24364e+06	1.80864e+06	2.09694e+06	2.03981e+06	2.48274e+06	1.63794e+06	1.41483e+06	1.66689e+06	2.17852e+06	1.8619e+06	1.10066e+06	1.62047e+06	1.34246e+06	1.17772e+06	2.24772e+06	2.55539e+06	2.13657e+06	2.30219e+06
ot|OT_ostta18g00920|gb|CEG00724.1	8	7	492.41	OT_ostta18g00920	14-3-3 protein, conserved site Coil 14-3-3 protein zeta signature 14-3-3 homologues 14-3-3 PROTEIN 14-3-3 proteins signature 2. [O. tauri]	1.85266e+06	1.63828e+06	1.32458e+06	1.52645e+06	1.88987e+06	1.56003e+06	1.55793e+06	1.98357e+06	1.65782e+06	2.3028e+06	2.16761e+06	1.88951e+06	1.87549e+06	1.75205e+06	2.16415e+06	2.1331e+06	2.08831e+06	2.36878e+06	2.11775e+06	1.56152e+06	1.96389e+06	1.86614e+06	1.90918e+06	2.45049e+06	1.54111e+06	1.90563e+06	2.1112e+06	1.87595e+06	1.98188e+06	1.86563e+06	2.45735e+06	1.533e+06	1.31195e+06	1.5457e+06	2.07074e+06	1.60451e+06	945480	1.59846e+06	1.36171e+06	1.28227e+06	2.21203e+06	2.5199e+06	2.05842e+06	2.16467e+06
ot|OT_ostta13g01170|gb|CAL56449.1	4	4	170.04	OT_ostta13g01170	Small GTPase superfamily, Rho type GTP-binding nuclear protein Ran/Tc4 family signature Ran (Ras-related nuclear proteins) /TC4 subfamily of small GTPases Ras family small_GTP: small GTP-binding protein domain FAMILY NOT NAMED small GTPase [O. tauri	843932	887990	660493	699576	877333	823150	964325	956266	864647	917916	1.00227e+06	870970	846306	824682	913989	987047	1.044e+06	1.07276e+06	1.00657e+06	730367	1.04559e+06	841649	867035	1.06836e+06	837282	933641	939914	871554	987303	983117	1.11938e+06	830925	654197	708396	961300	846621	585233	770605	710208	511123	1.02281e+06	1.16155e+06	928854	1.0189e+06
ot|OT_ostta03g02925|gb|CEF97146.1	5	5	522.86	OT_ostta03g02925	Photosystem II Psp29, biogenesis Coil Thylakoid formation protein [O. tauri]	2.08299e+06	2.00897e+06	1.96323e+06	1.79631e+06	2.18811e+06	1.96191e+06	2.30861e+06	2.18422e+06	1.9883e+06	2.58984e+06	2.34986e+06	2.21283e+06	1.99812e+06	1.9778e+06	2.33789e+06	2.26886e+06	2.36961e+06	2.5688e+06	2.25379e+06	1.82011e+06	2.32765e+06	2.11306e+06	2.23405e+06	2.59229e+06	1.80772e+06	2.2714e+06	2.29334e+06	2.16523e+06	2.46712e+06	2.37656e+06	2.76286e+06	1.87986e+06	1.94452e+06	1.81895e+06	2.39753e+06	2.01785e+06	1.40105e+06	1.76015e+06	1.63316e+06	1.4421e+06	2.398e+06	2.95109e+06	2.19301e+06	2.44359e+06
ot|OT_ostta05g01350|gb|CEF97902.1	5	4	181.7	OT_ostta05g01350	Dihydrodipicolinate synthetase, conserved site Dihydrodipicolinate synthase signature dapA: dihydrodipicolinate synthase Dihydrodipicolinate synthetase family 4-HYDROXY-2-OXOGLUTARATE ALDOLASE, MITOCHONDRIAL-RELATED DIHYDRODIPICOLINATE SYN [O. tauri	934836	894279	713807	734915	949141	903618	874580	931985	776521	1.03635e+06	1.04949e+06	887661	932075	829099	1.02618e+06	991465	1.06075e+06	1.16508e+06	884109	771681	1.05844e+06	968251	971946	1.30399e+06	768937	1.01065e+06	1.1931e+06	960354	1.11938e+06	953280	1.23996e+06	836810	707003	744180	1.03998e+06	929384	530768	751037	637822	577070	1.07099e+06	1.18381e+06	1.02299e+06	1.02436e+06
ot|OT_ostta16g02310|gb|CEG00441.1	9	9	643.68	OT_ostta16g02310	Chlorophyll A-B binding protein, plant CHLOROPHYLL A-B BINDING PROTEIN CP29.1, CHLOROPLASTIC-RELATED CHLOROPHYLL A/B BINDING PROTEIN Chlorophyll a-b binding protein [O. tauri]	3.76511e+07	3.4667e+07	3.03392e+07	2.81517e+07	3.47532e+07	3.44064e+07	3.9272e+07	3.69248e+07	3.23647e+07	3.89955e+07	4.23468e+07	3.25032e+07	3.70954e+07	3.27842e+07	3.91607e+07	3.92868e+07	4.06453e+07	4.34868e+07	3.88362e+07	2.98561e+07	4.3857e+07	3.50518e+07	3.85227e+07	4.96298e+07	3.21211e+07	3.55025e+07	3.92748e+07	3.48713e+07	4.24412e+07	3.77596e+07	4.99401e+07	3.24392e+07	3.005e+07	2.85066e+07	3.80793e+07	3.53875e+07	2.38335e+07	2.97557e+07	2.65839e+07	2.17138e+07	4.32144e+07	4.33473e+07	4.07137e+07	4.05051e+07
ot|OT_ostta02g01360|gb|CAL52183.1	6	6	371.59	OT_ostta02g01360	P-loop containing nucleoside triphosphate hydrolase GTP1/OBG GTP-binding protein family signature 50S ribosome-binding GTPase TIGR00092: GTP-binding protein YchF Protein of unknown function (DUF933) GTP-BINDING PROTEIN-RELATED Ribosome-bin [O. tauri	1.02871e+06	992942	862016	970421	995043	988327	1.06403e+06	1.00472e+06	957188	1.06767e+06	1.1351e+06	834895	974986	965757	998578	1.10135e+06	1.1292e+06	1.1954e+06	1.06567e+06	923671	1.10732e+06	1.03829e+06	1.07144e+06	1.21559e+06	922543	1.07859e+06	1.1067e+06	990518	1.09318e+06	1.05963e+06	1.36447e+06	929132	853800	982655	1.09028e+06	1.01651e+06	645742	809651	786220	594508	1.15836e+06	1.11344e+06	1.07009e+06	1.1932e+06
ot|OT_ostta17g00130|gb|CEG00487.1	3	3	153.6	OT_ostta17g00130	Uroporphyrinogen decarboxylase (URO-D) hemE: uroporphyrinogen decarboxylase UROPORPHYRINOGEN DECARBOXYLASE 1, CHLOROPLASTIC METHYLTETRAHYDROFOLATE:HOMOCYSTEINE METHYLTRANSFERASE RELATED Uroporphyrinogen decarboxylase signature 2. Uroporphy [O. tauri	683002	706252	544433	548571	663715	656174	741180	736723	573924	752384	900945	596492	639647	685932	699150	827303	858178	862850	705039	616064	771302	713785	732226	944287	542793	611346	777859	702422	721539	759800	905928	660866	539243	555487	727238	674884	449810	593686	471413	418950	919405	795500	702038	847474
ot|OT_ostta04g05570|gb|CAL51975.1	4	4	200.03	OT_ostta04g05570	Galectin, carbohydrate recognition domain Galactoside-binding lectin Concanavalin A-like lectins/glucanases Region of a membrane-bound protein predicted to be embedded in the membrane. [O. tauri]	510043	502637	406361	334277	479224	484434	577074	575636	465292	549107	622224	416998	466350	482817	493883	607551	635934	667050	555649	480488	636898	588654	670991	717252	522893	557535	617003	564724	622308	541866	676516	470336	402487	338492	525090	498248	350216	463874	382184	305759	634974	556121	511838	596523
ot|OT_ostta05g02180|gb|CEF97962.1	5	4	316.37	OT_ostta05g02180	Thioredoxin, conserved site Thioredoxin family signature thioredoxin: thioredoxin THIOREDOXIN Thioredoxin family active site. Thioredoxin domain profile. Thioredoxin-like [O. tauri]	1.14361e+06	1.10063e+06	1.00938e+06	1.01064e+06	1.13094e+06	1.00058e+06	1.3611e+06	1.3869e+06	1.03372e+06	1.42846e+06	1.42745e+06	1.14404e+06	1.04934e+06	1.00151e+06	1.11042e+06	1.236e+06	1.38765e+06	1.47125e+06	1.13313e+06	1.06946e+06	1.37939e+06	1.2983e+06	1.34563e+06	1.3806e+06	1.14344e+06	1.23257e+06	1.41323e+06	1.15684e+06	1.53997e+06	1.28024e+06	1.51687e+06	1.0299e+06	999754	1.02339e+06	1.23918e+06	1.02911e+06	826027	1.11763e+06	849085	795410	1.4567e+06	1.52572e+06	1.1517e+06	1.23737e+06
ot|OT_ostta08g01100|gb|CEG01395.1	3	3	145.39	OT_ostta08g01100	UbiA prenyltransferase family chlor_syn_BchG: bacteriochlorophyll/chlorophyll synthetase ChlG: chlorophyll synthase ChlG PRENYLTRANSFERASES CHLOROPHYLL SYNTHASE, CHLOROPLASTIC Region of a membrane-bound protein predicted to be embedded in [O. tauri]	257720	288680	219428	232267	215287	253411	268023	261261	209747	202932	268552	290113	236004	228055	251253	324528	212115	253163	162575	229733	227425	269859	262416	267444	189677	262468	287896	230367	192897	193757	341838	270129	217336	235196	235892	260637	162659	210536	172283	112999	274054	386904	259024	281763
ot|OT_ostta18g00960|gb|CEG00728.1	4	4	202.29	OT_ostta18g00960	Armadillo-type fold HEAT repeats FI07923P IMPORTIN BETA HEAT repeat profile. ARM repeat [O. tauri]	290558	216229	286568	298411	255451	254038	281229	271284	220192	310289	267628	298458	260386	261687	242472	283519	267231	294287	204172	226884	231981	300854	294565	296891	213715	311927	279998	263301	221622	305929	385393	202334	283837	302173	279900	261282	170673	218614	180862	172778	273112	398033	285784	323316
ot|OT_ostta02g02870|gb|CEG01069.1	2	1	124.28	OT_ostta02g02870	Glyceraldehyde 3-phosphate dehydrogenase, NAD(P) binding domain Glyceraldehyde-3-phosphate dehydrogenase signature GAPDH Glyceraldehyde 3-phosphate dehydrogenase, NAD binding domain GAPDH-I: glyceraldehyde-3-phosphate dehydrogenase, type I [O. tauri	175295	138289	122874	104317	145450	155921	151933	159871	162604	182883	192352	147529	140568	147955	141242	166005	150291	192493	127948	106141	186349	189925	137109	154675	127521	163597	172815	143921	158114	175207	232510	129403	121703	105632	159371	160367	92205.6	128831	133560	101835	196293	196749	154279	182800
ot|OT_ostta09g02850|gb|CEF99105.1	14	14	721.62	OT_ostta09g02850	P-loop containing nucleoside triphosphate hydrolase ATPases associated with a variety of cellular activities Peptidase family M41 FtsH_fam: ATP-dependent metallopeptidase HflB ATPase family associated with various cellular activities (AAA) [O. tauri	6.36233e+06	5.55706e+06	5.10384e+06	5.11595e+06	5.97427e+06	6.10625e+06	6.69568e+06	6.29233e+06	5.76036e+06	6.42877e+06	6.8732e+06	6.27638e+06	5.71719e+06	5.73844e+06	5.99665e+06	5.85738e+06	6.84154e+06	7.62702e+06	5.52847e+06	4.59221e+06	6.12522e+06	6.71074e+06	5.70055e+06	6.94672e+06	5.77805e+06	6.98622e+06	7.94775e+06	5.89556e+06	5.57767e+06	6.64413e+06	8.43894e+06	5.19995e+06	5.05519e+06	5.18045e+06	6.54605e+06	6.28036e+06	4.0635e+06	5.07066e+06	4.73147e+06	3.57972e+06	7.01403e+06	8.37038e+06	6.27484e+06	7.08988e+06
ot|OT_ostta03g03015|gb|CEF97154.1	2	2	118.84	OT_ostta03g03015	Translation elongation factor P/YeiP, central EF-P Elongation factor P, C-terminal Elongation factor P (EF-P) KOW-like domain Elongation factor P (EF-P) OB domain efp: translation elongation factor P ELONGATION FACTOR EF-P ELONGATION FACTO [O. tauri	415038	311592	324604	231030	342016	373868	330078	383105	345200	432416	498986	490473	452632	413572	464863	399156	459063	509735	311393	301962	358616	479218	351850	402183	277748	447523	471486	357097	263967	348020	550503	291568	321510	233943	374750	384529	200319	308724	283542	240782	509210	654109	496782	510971
ot|OT_ostta01g02480|gb|CEF96641.1	9	9	585.25	OT_ostta01g02480	Aspartate-semialdehyde dehydrogenase ASA_dh Semialdehyde dehydrogenase, NAD binding domain Semialdehyde dehydrogenase, dimerisation domain asd_B: aspartate-semialdehyde dehydrogenase RETINALDEHYDE BINDING PROTEIN-RELATED NAD(P)-binding Ros [O. tauri	3.75154e+06	3.90814e+06	2.91233e+06	3.02224e+06	3.77531e+06	3.63716e+06	3.65747e+06	4.27346e+06	3.40778e+06	3.84444e+06	4.18419e+06	3.67349e+06	3.46328e+06	3.2847e+06	3.85568e+06	3.83445e+06	4.16707e+06	4.5173e+06	3.33331e+06	3.39328e+06	3.88058e+06	3.91764e+06	3.49735e+06	4.43368e+06	3.4999e+06	4.05715e+06	4.75106e+06	3.53453e+06	3.40297e+06	2.99274e+06	4.97601e+06	3.65699e+06	2.88457e+06	3.06034e+06	4.13664e+06	3.74087e+06	2.21966e+06	3.44375e+06	2.7991e+06	2.1407e+06	4.26993e+06	4.89908e+06	3.80109e+06	4.05826e+06
ot|OT_ostta06g03450|gb|CEF98451.1	4	3	141.2	OT_ostta06g03450	Metalloenzyme, LuxS/M16 peptidase-like Coil Insulinase (Peptidase family M16) Peptidase M16 inactive domain Peptidase M16C associated PRESEQUENCE PROTEASE, MITOCHONDRIAL METALLOPROTEASE LuxS/MPP-like metallohydrolase [O. tauri]	333659	279661	227642	202308	292019	286199	287803	330970	269757	356568	420122	333891	336944	286382	308832	430188	373665	397101	269277	251401	359886	400286	362366	404337	261834	392303	443696	293950	322341	269160	442562	261689	225473	204859	319967	294360	174663	266711	221574	198548	428730	445287	369810	353827
ot|OT_ostta13g01910|gb|CEG00146.1	2	2	105.27	OT_ostta13g01910	Protein of unknown function DUF2854 Protein of unknown function (DUF2854) Region of a membrane-bound protein predicted to be embedded in the membrane. [O. tauri]	244214	185320	196664	174010	211224	215791	210247	242457	254555	213444	335062	263761	255148	206821	240209	320645	265960	355023	223991	168004	288009	271734	216138	288538	202088	319153	355895	219518	234842	179961	323924	173411	194790	176204	231440	221944	127596	195383	209088	118852	341928	351759	280035	255528
ot|OT_ostta02g01690|gb|CEG00992.1	5	5	212.88	OT_ostta02g01690	Pyridoxal phosphate-dependent transferase, major region, subdomain 2 Aminotransferase class I and II hisC: histidinol-phosphate transaminase HISTIDINOL-PHOSPHATE AMINOTRANSFERASE SUBGROUP I AMINOTRANSFERASE RELATED Histidinol-phosphate ami [O. tauri	606494	470239	447117	385483	587031	513707	401612	415816	391800	507123	565937	530678	509286	459774	548277	470868	446864	453086	425516	388266	467166	503028	529596	588237	341752	581401	565374	527030	417175	483159	804448	440020	442855	390343	643215	528355	243731	335084	321819	282381	577533	707728	558962	568054
ot|OT_ostta01g02440|gb|CAL50152.1	2	2	81.4	OT_ostta01g02440	Alpha,alpha-trehalose-phosphate synthase Trehalose-phosphatase trehalose_OtsA: alpha,alpha-trehalose-phosphate synthase (UDP-forming) Glycosyltransferase family 20 BCDNA.GH08860 TREHALOSE-6-PHOSPHATE SYNTHASE HAD-like UDP-Glycosyltransfera [O. tauri	270693	346826	188937	180263	259730	251716	285754	201473	178231	229437	247950	262829	289398	224384	251928	246532	277334	332116	252602	163186	279679	306408	233682	298101	219479	293755	293889	269108	273189	215692	359044	324538	187136	182535	284588	258893	173419	162357	146396	127757	253030	350517	317626	277227
ot|OT_ostta08g01740|gb|CEG01447.1	4	4	181.32	OT_ostta08g01740	Arginine-tRNA ligase, class Ia Arginyl-tRNA synthetase signature DALR anticodon binding domain tRNA synthetases class I (R) ARGININE--TRNA LIGASE, CYTOPLASMIC ARGINYL-TRNA SYNTHETASE Aminoacyl-transfer RNA synthetases class-I signature. Nu [O. tauri	666010	603478	417198	463230	596786	589346	547222	383908	457353	706492	645304	619292	661226	513465	562946	675213	572789	601558	542316	446814	595498	631309	510819	689430	445344	635061	663250	596437	549772	443325	883390	564696	413221	469070	653903	606151	332100	309371	375663	393395	658526	825907	725722	634389
ot|OT_ostta04g01570|gb|CEF97511.1	5	5	218.81	OT_ostta04g01570	Coatomer, alpha subunit, C-terminal G protein beta WD-40 repeat signature Alpha-COP WD40 repeats Coatomer WD associated region Coatomer (COPI) alpha subunit C-terminus WD domain, G-beta repeat COATOMER COATOMER SUBUNIT ALPHA Trp-Asp (WD) r [O. tauri	287679	398001	246068	207764	284997	231058	221984	263733	202017	218891	274671	274729	241765	250246	237170	318244	289225	294847	266259	205836	353698	292753	262197	313101	238416	357599	276338	324954	284660	270403	381574	372425	243723	210384	312273	237646	134718	212528	165934	121885	280299	366386	265347	309180
ot|OT_ostta12g02770|gb|CEF99966.1	7	7	369.43	OT_ostta12g02770	Small GTPase superfamily, ARF/SAR type GTP-binding SAR1 protein signature ARF-like small GTPases; ARF, ADP-ribosylation factor Sar1p-like members of the Ras-family of small GTPases Rab subfamily of small GTPases ADP-ribosylation factor fa [O. tauri]	1.70801e+06	3.39143e+06	1.73739e+06	1.25204e+06	1.67902e+06	1.66656e+06	1.3557e+06	2.13507e+06	1.76385e+06	1.38603e+06	1.913e+06	2.14021e+06	1.98826e+06	1.75292e+06	1.89897e+06	1.99306e+06	1.79225e+06	2.08639e+06	1.84946e+06	1.48971e+06	1.99074e+06	2.0336e+06	1.91934e+06	2.4909e+06	1.64603e+06	2.01118e+06	1.96826e+06	2.02404e+06	1.74101e+06	1.55663e+06	2.26549e+06	3.17349e+06	1.72083e+06	1.26783e+06	1.83971e+06	1.71408e+06	822754	1.72054e+06	1.4488e+06	771780	1.95219e+06	2.85424e+06	2.18219e+06	2.16574e+06
ot|OT_ostta15g00350|gb|CEG01673.1	4	3	149.96	OT_ostta15g00350	ml(PPZ PP-from:Ot15g00340)gb(Serine/threonine-specific protein phosphatase/bis(5-nucleosyl)-tetraphosphatase) Serine/threonine phosphatase family signature Protein phosphatase 2A homologues, catalytic domain. Calcineurin-like phosphoestera [O. tauri	218495	209235	228624	139847	156790	145720	148510	160978	155178	195816	226026	210594	201707	163938	170063	211632	204230	248856	211867	163813	200519	229257	212568	256912	209929	233070	176907	209754	220110	208781	289810	195789	226445	141611	171796	149875	90128.1	129724	127461	109036	230657	280854	221382	202547
ot|OT_ostta06g01940|gb|CAL53470.1	2	1	53.97	OT_ostta06g01940	Helicase, C-terminal DEAD-like helicases superfamily helicase superfamily c-terminal domain Helicase conserved C-terminal domain DEAD/DEAH box helicase ATP-DEPENDENT RNA HELICASE DDX6-RELATED FAMILY NOT NAMED Superfamilies 1 and 2 helicase [O. tauri	20064.9	29259.8	18326.8	11597.2	21688.6	13584.3	13795.3	21757.7	14977.3	23747.4	22389.4	25079.1	23708.7	25021.6	18538	31251.9	18558.6	34501.5	28805.3	14308.2	21139.3	25883.5	19267.5	27503.8	21959.2	22557.5	15642.8	31691.6	26467.7	20646.9	26613.9	27379.5	18152.1	11743.4	23764.4	13971.7	8372.12	17533.3	12302.2	13223.2	22848.2	33446.2	26021.2	30914.3
ot|OT_ostta04g05050|gb|CEF97755.1	3	3	143.03	OT_ostta04g05050	Region of a membrane-bound protein predicted to be embedded in the membrane. [O. tauri]	210852	226195	208692	186162	244967	244807	223830	240903	224209	221908	228396	347678	351975	351084	294379	304266	369805	308886	242924	217623	272388	285821	266525	228735	306330	303851	275900	284267	195528	244648	279672	211659	206703	188509	268412	251787	135839	194131	184162	123565	233075	463674	386307	433766
ot|OT_ostta01g01720|gb|CEF96589.1	2	2	53.32	OT_ostta01g01720	RNA polymerase, beta subunit, conserved site RNA polymerase Rpb2, domain 7 RNA polymerase Rpb2, domain 2 RNA polymerase Rpb2, domain 5 RNA polymerase beta subunit RNA polymerase Rpb2, domain 4 RNA polymerase Rpb2, domain 3 RNA polymerase R [O. tauri	75509.8	64947.2	47244.4	40309.7	61203.7	54933.5	55844.6	61432.9	68694.6	55923.9	63358.5	93884.1	67746.1	66604.2	62866.7	83448.9	93194.7	81021.2	56960	52954.2	71525.4	83112	58724.9	71772.4	71143.7	83617.8	78250.5	64049.7	61327.2	48125.6	100156	60773.5	46794.1	40817.9	67061.3	56499.9	33891.2	49505.6	56424.7	31140.1	64656.7	125207	74354.1	82289.9
ot|OT_ostta14g02930|gb|CEG02191.1	2	2	89.8	OT_ostta14g02930	[O. tauri]	105703	110946	74845	86502.5	118501	91816.2	62830	101292	115695	55410.6	95400.5	110954	97016.5	86745.3	63996	105256	100015	122122	103746	79736.7	108233	100067	75277.2	102926	85796.7	113696	105522	96034.8	88642.8	68240.8	140204	103816	74131.6	87593.1	129842	94434.2	38130.5	81626.2	95030.2	30854.2	97355.2	147972	106479	107174
ot|OT_ostta14g01160|gb|CEG02040.1	4	4	185.52	OT_ostta14g01160	Domain of unknown function DUF1747 Coil Structure-specific recognition protein signature high mobility group HMG (high mobility group) box Histone chaperone Rttp106-like Structure-specific recognition protein (SSRP1) SWI/SNF-RELATED CHROMA [O. tauri	161846	200724	160724	164000	175224	159479	170729	169574	203569	118212	186612	177926	140340	162677	139908	204825	209465	214122	134196	156226	200988	203313	164319	154068	164624	190939	208843	139966	150575	172222	214671	187825	159192	166067	191994	164026	103613	136651	167208	65824.1	190436	237287	154028	200988
ot|OT_ostta03g00180|gb|CEF96952.1	14	14	916.6	OT_ostta03g00180	Lactate dehydrogenase/glycoside hydrolase, family 4, C-terminal Lac_mal_DH lactate/malate dehydrogenase, NAD binding domain MDH_euk_gproteo: malate dehydrogenase, NAD-dependent lactate/malate dehydrogenase, alpha/beta C-terminal domain MAL [O. tauri	1.11134e+07	1.06031e+07	1.01127e+07	1.13186e+07	1.13231e+07	9.09247e+06	1.11774e+07	9.2697e+06	9.18441e+06	1.38736e+07	1.03754e+07	9.18064e+06	9.51383e+06	9.87667e+06	9.46884e+06	1.05637e+07	1.13825e+07	1.06303e+07	1.13158e+07	1.03274e+07	1.07619e+07	1.01082e+07	9.57612e+06	1.0207e+07	9.94505e+06	1.0564e+07	1.09064e+07	9.71558e+06	1.12894e+07	9.23305e+06	1.47407e+07	9.92174e+06	1.00163e+07	1.14613e+07	1.24068e+07	9.35174e+06	6.7834e+06	7.46996e+06	7.54394e+06	7.72524e+06	1.0588e+07	1.22436e+07	1.04418e+07	1.22027e+07
ot|OT_ostta06g02270|gb|CEF98358.1	10	10	524.3	OT_ostta06g02270	Lactate dehydrogenase/glycoside hydrolase, family 4, C-terminal Lac_mal_DH MDH_euk_gproteo: malate dehydrogenase, NAD-dependent lactate/malate dehydrogenase, alpha/beta C-terminal domain lactate/malate dehydrogenase, NAD binding domain MAL [O. tauri	3.158e+06	2.82786e+06	3.04449e+06	3.03577e+06	3.42896e+06	2.72021e+06	3.5452e+06	3.09069e+06	2.65771e+06	3.88429e+06	3.18296e+06	2.50966e+06	2.89096e+06	2.64654e+06	3.1588e+06	2.96614e+06	3.30541e+06	3.12564e+06	3.16867e+06	2.83771e+06	3.39936e+06	2.95324e+06	3.0805e+06	3.50343e+06	2.8519e+06	3.08356e+06	3.52649e+06	2.75592e+06	3.31267e+06	3.03549e+06	4.18874e+06	2.64613e+06	3.01547e+06	3.07404e+06	3.75714e+06	2.79778e+06	2.15152e+06	2.49063e+06	2.183e+06	2.16289e+06	3.24818e+06	3.34696e+06	3.17294e+06	3.26981e+06
ot|OT_ostta03g03460|gb|CEF97192.1	9	9	509.35	OT_ostta03g03460	Concanavalin A-like lectin/glucanases superfamily Calreticulin signature Calreticulin family CALNEXIN 99A, ISOFORM C CALRETICULIN AND CALNEXIN Calreticulin family signature 2. Calreticulin family signature 1. Concanavalin A-like lectins/gl [O. tauri	4.46268e+06	3.83242e+06	3.9523e+06	4.37647e+06	4.17153e+06	3.61041e+06	4.42379e+06	3.47719e+06	3.51556e+06	5.25138e+06	4.32507e+06	3.2083e+06	3.98787e+06	3.46127e+06	3.95305e+06	4.25021e+06	3.97695e+06	4.2619e+06	3.93084e+06	3.75425e+06	4.5732e+06	4.00294e+06	4.02495e+06	4.52574e+06	3.61459e+06	4.23248e+06	4.38046e+06	3.65558e+06	3.9766e+06	3.92746e+06	5.91926e+06	3.58614e+06	3.91463e+06	4.43164e+06	4.57078e+06	3.71336e+06	2.68473e+06	2.80209e+06	2.88762e+06	2.92412e+06	4.41369e+06	4.27869e+06	4.37685e+06	4.27642e+06
ot|OT_ostta12g03060|gb|CEF99986.1	11	10	769.33	OT_ostta12g03060	Cysteine synthase K/M cysKM: cysteine synthase Pyridoxal-phosphate dependent enzyme cysK: cysteine synthase A BIFUNCTIONAL CYSTATHIONINE GAMMA-LYASE/CYSTEINE SYNTHASE-RELATED SER/THR DEHYDRATASE, TRP SYNTHASE Cysteine synthase/cystathionin [O. tauri	5.06815e+06	4.88454e+06	4.55135e+06	4.70661e+06	5.03601e+06	4.62957e+06	5.83931e+06	3.72368e+06	4.33987e+06	5.1862e+06	4.98316e+06	3.69512e+06	4.47619e+06	3.99142e+06	4.86159e+06	4.58925e+06	5.47358e+06	4.30947e+06	5.5331e+06	4.40686e+06	5.315e+06	4.69116e+06	4.72189e+06	5.30164e+06	4.58034e+06	5.20795e+06	5.38235e+06	4.90684e+06	5.97448e+06	4.85137e+06	6.72235e+06	4.57065e+06	4.50797e+06	4.76595e+06	5.518e+06	4.76158e+06	3.54378e+06	3.00072e+06	3.5647e+06	2.88783e+06	5.08526e+06	4.92793e+06	4.91279e+06	4.93143e+06
ot|OT_ostta05g01780|gb|CAL53934.1	11	11	1051.88	OT_ostta05g01780	Chlorophyll A-B binding protein, plant CHLOROPHYLL A/B BINDING PROTEIN SUBFAMILY NOT NAMED Chlorophyll a-b binding protein [O. tauri]	7.36564e+07	6.71634e+07	5.37133e+07	6.45427e+07	6.50456e+07	6.53778e+07	8.66166e+07	5.12262e+07	6.8192e+07	6.86753e+07	7.21107e+07	6.08641e+07	6.50656e+07	5.7583e+07	6.90098e+07	7.6484e+07	8.26869e+07	6.38898e+07	7.29369e+07	6.19552e+07	7.00927e+07	7.02022e+07	6.89645e+07	7.46958e+07	6.01819e+07	7.48289e+07	8.02464e+07	7.43398e+07	7.57102e+07	5.66565e+07	9.76971e+07	6.28472e+07	5.32014e+07	6.53564e+07	7.1271e+07	6.7242e+07	5.25662e+07	4.12805e+07	5.60119e+07	3.82404e+07	7.35882e+07	8.11702e+07	7.14121e+07	7.11441e+07
ot|OT_ostta11g00260|gb|CEF99522.1	16	15	985.56	OT_ostta11g00260	Glycosyl transferase, family 35 Glucan_phosphorylase_GlgP Carbohydrate phosphorylase GLYCOGEN PHOSPHORYLASE ALPHA-GLUCAN PHOSPHORYLASE 1 Phosphorylase pyridoxal-phosphate attachment site. UDP-Glycosyltransferase/glycogen phosphorylase [O. tauri]	4.29825e+06	4.24927e+06	3.89267e+06	3.79686e+06	4.02106e+06	3.76038e+06	4.26703e+06	3.00171e+06	3.5109e+06	4.62639e+06	4.14378e+06	3.59487e+06	3.44804e+06	3.37823e+06	3.50665e+06	4.23443e+06	4.13554e+06	3.65691e+06	3.95514e+06	3.2199e+06	4.25475e+06	4.0447e+06	3.60191e+06	4.05819e+06	3.50934e+06	4.03922e+06	4.25158e+06	3.45584e+06	4.0487e+06	3.96345e+06	5.70115e+06	3.9762e+06	3.85557e+06	3.84473e+06	4.4059e+06	3.86761e+06	2.58959e+06	2.41892e+06	2.8838e+06	2.57611e+06	4.22869e+06	4.79423e+06	3.78436e+06	4.17382e+06
ot|OT_ostta05g01970|gb|CEF97944.1	6	6	387.8	OT_ostta05g01970	ATPase, F1 complex, OSCP/delta subunit Coil ATP synthase delta subunit signature ATP synthase delta (OSCP) subunit ATP_synt_delta: ATP synthase F1, delta subunit ATP SYNTHASE DELTA CHAIN ATP SYNTHASE SUBUNIT O, MITOCHONDRIAL ATP synthase s [O. tauri	1.60816e+06	1.50415e+06	1.28204e+06	1.38214e+06	1.61904e+06	1.36117e+06	1.64964e+06	1.3982e+06	1.36701e+06	1.78832e+06	1.57607e+06	1.52327e+06	1.33106e+06	1.48477e+06	1.32136e+06	1.64066e+06	1.68611e+06	1.63026e+06	1.61452e+06	1.26998e+06	1.7369e+06	1.50226e+06	1.42115e+06	1.71491e+06	1.42379e+06	1.84593e+06	1.90472e+06	1.46101e+06	1.96824e+06	1.64707e+06	2.13304e+06	1.40749e+06	1.26982e+06	1.39956e+06	1.774e+06	1.39999e+06	1.00114e+06	1.12674e+06	1.12284e+06	995789	1.60836e+06	2.03148e+06	1.46089e+06	1.83445e+06
ot|OT_ostta08g00980|gb|CAL54832.1	10	10	471.22	OT_ostta08g00980	Rudiment single hybrid motif Biotin carboxylase C-terminal domain Biotin-requiring enzyme Carbamoyl-phosphate synthase L chain, ATP binding domain pyruv_carbox: pyruvate carboxylase HMGL-like Conserved carboxylase domain Carbamoyl-phosphat [O. tauri	1.38525e+06	1.50687e+06	1.12067e+06	1.03872e+06	1.42807e+06	1.26535e+06	1.54286e+06	1.06968e+06	1.20356e+06	1.52071e+06	1.36585e+06	1.2604e+06	1.12556e+06	1.15231e+06	1.20238e+06	1.22378e+06	1.41503e+06	1.33157e+06	1.27915e+06	983938	1.32204e+06	1.24733e+06	1.09041e+06	1.35586e+06	1.11419e+06	1.39137e+06	1.61759e+06	1.29058e+06	1.51564e+06	1.1412e+06	1.83738e+06	1.41003e+06	1.10999e+06	1.05181e+06	1.56475e+06	1.30143e+06	936336	861998	988589	846773	1.39383e+06	1.68091e+06	1.23534e+06	1.42368e+06
ot|OT_ostta09g04240|gb|CEF99226.1	7	7	871.45	OT_ostta09g04240	Blue (type 1) copper protein Plastocyanin signature Type I copper blue protein family signature Copper binding proteins, plastocyanin/azurin family cyanin_plasto: plastocyanin Type-1 copper (blue) proteins signature. Cupredoxins [O. tauri]	6.85514e+07	5.09233e+07	4.94764e+07	4.75728e+07	5.16558e+07	3.94134e+07	4.76186e+07	3.76511e+07	4.10068e+07	5.17319e+07	5.44624e+07	4.78771e+07	6.02815e+07	4.42866e+07	5.80937e+07	5.67573e+07	4.92489e+07	5.77679e+07	5.44159e+07	4.82621e+07	5.01035e+07	4.98792e+07	5.00283e+07	4.92264e+07	4.26944e+07	5.06124e+07	5.21163e+07	5.43315e+07	5.75716e+07	5.31016e+07	9.09259e+07	4.76508e+07	4.90048e+07	4.81725e+07	5.65996e+07	4.05372e+07	2.88989e+07	3.0341e+07	3.36823e+07	2.88058e+07	5.55783e+07	6.38503e+07	6.61614e+07	5.47164e+07
ot|OT_ostta18g01300|gb|CEG00747.1	6	6	580.11	OT_ostta18g01300	Choline transporter-like Plasma-membrane choline transporter CTL TRANSPORTER CTL-LIKE PROTEIN 2 Region of a membrane-bound protein predicted to be embedded in the membrane. [O. tauri]	5.06896e+06	3.78251e+06	3.60032e+06	3.43315e+06	4.30151e+06	2.86028e+06	4.46445e+06	2.861e+06	3.19036e+06	3.65251e+06	4.04255e+06	2.95247e+06	3.62628e+06	3.20441e+06	3.68769e+06	4.30102e+06	4.4324e+06	4.17414e+06	4.18834e+06	3.41521e+06	3.62685e+06	4.23873e+06	3.23717e+06	4.10906e+06	3.23087e+06	4.34455e+06	4.8633e+06	3.46103e+06	3.76312e+06	4.13151e+06	6.72342e+06	3.53943e+06	3.56601e+06	3.47643e+06	4.7132e+06	2.94184e+06	2.7094e+06	2.30553e+06	2.62051e+06	2.03383e+06	4.12538e+06	3.93751e+06	3.97999e+06	3.95907e+06
ot|OT_ostta20g00440|gb|CEG00845.1	5	5	385.53	OT_ostta20g00440	Superoxide dismutase (Cu/Zn) / superoxide dismutase copper chaperone Cu-Zn-superoxide dismutase family signature Copper/zinc superoxide dismutase (SODC) SUPEROXIDE DISMUTASE [CU-ZN] 2, CHLOROPLASTIC SUPEROXIDE DISMUTASE [CU-ZN]-RELATED Cop [O. tauri	6.56748e+06	5.46823e+06	3.80187e+06	5.00303e+06	5.84303e+06	4.48796e+06	5.17878e+06	4.29779e+06	3.62571e+06	5.62747e+06	6.1123e+06	4.46313e+06	3.99081e+06	4.1568e+06	4.89241e+06	5.34047e+06	6.31107e+06	6.82118e+06	5.72643e+06	5.402e+06	5.30067e+06	5.30961e+06	4.49327e+06	5.36468e+06	3.86936e+06	5.06222e+06	5.44084e+06	4.16979e+06	5.05711e+06	4.87211e+06	8.71104e+06	5.11682e+06	3765634	5.06611e+06	6.40225e+06	4.61593e+06	3.14292e+06	3.46336e+06	2.97811e+06	3.13354e+06	6.23754e+06	5.95216e+06	4.38007e+06	5.13575e+06
ot|OT_ostta04g03500|gb|CEF97649.1	5	5	361.81	OT_ostta04g03500	Nucleotide-binding, alpha-beta plait zinc finger RNA recognition motif Zinc finger C-x8-C-x5-C-x3-H type (and similar) RNA recognition motif. (a.k.a. RRM, RBD, or RNP domain) FAMILY NOT NAMED Eukaryotic RNA Recognition Motif (RRM) profile. [O. tauri	2.78777e+06	2.46798e+06	2.18314e+06	2.04301e+06	2.60273e+06	2.22475e+06	2.91667e+06	2.10987e+06	2.30283e+06	2.66576e+06	3.17365e+06	2.35124e+06	2.56658e+06	2.53476e+06	2.71371e+06	3.17809e+06	3.27224e+06	2.05277e+06	2.833e+06	2.2286e+06	3.09693e+06	2.84583e+06	2.53299e+06	2.37264e+06	2.33187e+06	2.60136e+06	2.57855e+06	2.1999e+06	2.77165e+06	2.20694e+06	3.69768e+06	2.30938e+06	2.16233e+06	2.06877e+06	2.85183e+06	2.28819e+06	1.77008e+06	1.70024e+06	1.89151e+06	1.48438e+06	3.23867e+06	3.13569e+06	2.81692e+06	3.13171e+06
ot|OT_ostta03g00870|gb|CAL52736.1	3	3	103.77	OT_ostta03g00870	Glycosyl hydrolase, family 13, catalytic domain Coil GlgB Alpha amylase, C-terminal all-beta domain Carbohydrate-binding module 48 (Isoamylase N-terminal domain) Alpha amylase, catalytic domain ALPHA-AMYLASE SUBFAMILY NOT NAMED (Trans)glyc [O. tauri	494887	420256	350281	354186	422677	393254	509984	382030	419742	494064	521425	343145	438608	424161	392180	532444	539137	474105	385916	376745	515082	352764	413850	408692	335797	471781	449471	380326	398312	345108	656413	393249	346943	358651	463130	404467	309501	307858	344770	275109	532109	457628	481389	524054
ot|OT_ostta17g00310|gb|CEG00505.1	5	5	563.09	OT_ostta17g00310	2Fe-2S ferredoxin, iron-sulphur binding site fdx_plant: ferredoxin [2Fe-2S] 2Fe-2S iron-sulfur cluster binding domain NADH-CYTOCHROME B5 REDUCTASE 2Fe-2S ferredoxin-type iron-sulfur binding region signature. 2Fe-2S ferredoxin-type iron-sul [O. tauri	6.38219e+07	5.5751e+07	5.60173e+07	5.63997e+07	5.1197e+07	4.36469e+07	5.52695e+07	5.71282e+07	5.19391e+07	6.07112e+07	6.80073e+07	4.22705e+07	5.65842e+07	4.78522e+07	5.64524e+07	5.15173e+07	5.7464e+07	5.1998e+07	5.67428e+07	5.36573e+07	5.82517e+07	4.54339e+07	5.04323e+07	5.80338e+07	3.98777e+07	5.71315e+07	6.82769e+07	5.18698e+07	5.71349e+07	5.94289e+07	8.46527e+07	5.21682e+07	5.54833e+07	57110730	5.60969e+07	4.48915e+07	3.35422e+07	4.60366e+07	4.2662e+07	3.38058e+07	6.94007e+07	5.63732e+07	6.21034e+07	5.91217e+07
ot|OT_ostta07g02330|gb|CEF98709.1	3	3	197.11	OT_ostta07g02330	Coil [O. tauri]	359569	277944	269154	263571	295840	282936	301010	301671	328274	330292	395906	257650	303804	273212	286082	316275	350010	278573	372005	283513	322730	271436	253587	278088	247584	328293	331783	258313	367025	268634	476929	260082	266589	266894	324155	291004	182678	243101	269639	183916	404018	343610	333437	337554
ot|OT_ostta01g05350|gb|CEF96848.1	2	2	60.78	OT_ostta01g05350	Region of a membrane-bound protein predicted to be embedded in the membrane. [O. tauri]	3198.63	89140.8	35606.3	18240.7	4776.14	28354.5	13039.9	5056.04	1607.78	11481.2	5661.66	6734.75	9816.02	6909.66	2710.44	8347.93	6364.56	NA	7990.81	3393.79	39805.8	68406	3631.17	2653.97	8306.91	1446.83	102056	12049.1	11704.9	9510.52	4242.63	83412.3	35267	18470.7	5233.25	29163	7913.73	4074.39	1320.61	6393.09	5777.67	8981.67	10773.5	8536.93
ot|OT_ostta12g00210|gb|CEF99763.1	18	18	926.53	OT_ostta12g00210	Coil Proline rich extensin signature FORMIN-RELATED Region of a membrane-bound protein predicted to be embedded in the membrane. [O. tauri]	7.71205e+06	9.98489e+06	6.07399e+06	5.40453e+06	7.62608e+06	7.37333e+06	9.23651e+06	5.86692e+06	6.65308e+06	6.03099e+06	1.11524e+07	7.24718e+06	7.07442e+06	6.5954e+06	7.21264e+06	8.59909e+06	9.55775e+06	7.62056e+06	7.83652e+06	6.45372e+06	1.13131e+07	9.5837e+06	7.56688e+06	7.70725e+06	6.80055e+06	7.51044e+06	1.11723e+07	1.06506e+07	1.00688e+07	5.36289e+06	1.02292e+07	9.34323e+06	6.0161e+06	5.47267e+06	8.35595e+06	7.58358e+06	5.60549e+06	4.72784e+06	5.46474e+06	3.35823e+06	1.1381e+07	9.66507e+06	7.76446e+06	8.14866e+06
ot|OT_ostta12g01080|gb|CEF99831.1	6	6	307.38	OT_ostta12g01080	[O. tauri]	549926	626281	454450	479498	619193	554226	667118	524362	558793	587576	652056	559944	464560	472389	539581	633916	742013	566562	565376	455710	799116	665716	565551	705032	504528	581640	801065	706473	629454	644105	729417	586035	450119	485544	678455	570029	404863	422556	458984	327179	665416	746758	509873	583640
ot|OT_ostta07g02340|gb|CEF98710.1	6	6	358.19	OT_ostta07g02340	Twin-arginine translocation pathway, signal sequence PsbP PSBP-LIKE PROTEIN 1, CHLOROPLASTIC FAMILY NOT NAMED Twin arginine translocation (Tat) signal profile. Mog1p/PsbP-like Region of a membrane-bound protein predicted to be embedded in [O. tauri]	4.24094e+06	4.52823e+06	3.33461e+06	3.71401e+06	4.02648e+06	3.96942e+06	4.52974e+06	3.82483e+06	3.84686e+06	3.70916e+06	4.96761e+06	3.76223e+06	3.77674e+06	3.48389e+06	3.96813e+06	4.48031e+06	4.57117e+06	4.78968e+06	3.90229e+06	3.42614e+06	4.87235e+06	4.65362e+06	3.88e+06	4.55853e+06	3.61108e+06	4.33184e+06	5.57386e+06	4.18227e+06	4.30738e+06	4.00064e+06	5.62514e+06	4.23723e+06	3.30283e+06	3.76084e+06	4.41185e+06	4.0826e+06	2.74902e+06	3.08223e+06	3.15976e+06	2.06537e+06	5.0694e+06	5.01742e+06	4.14512e+06	4.30437e+06
ot|OT_ostta18g01060|gb|CAL58566.1	7	7	547.16	OT_ostta18g01060	NAD-dependent epimerase/dehydratase NAD dependent epimerase/dehydratase family GDP-MANNOSE 3,5-EPIMERASE NAD DEPENDENT EPIMERASE/DEHYDRATASE NAD(P)-binding Rossmann-fold domains [O. tauri]	5378180	6.46967e+06	4.28521e+06	3.70937e+06	5.071e+06	5.82252e+06	6.10118e+06	5.42471e+06	5.05269e+06	5.8442e+06	7.74428e+06	5.10334e+06	4.94692e+06	4.73469e+06	4.8881e+06	5.45337e+06	5.60205e+06	5.25816e+06	5.05115e+06	4.06805e+06	6.82678e+06	5.86305e+06	4.51382e+06	5.85698e+06	3.9288e+06	5.49036e+06	7.19902e+06	4.31177e+06	5.41637e+06	4.40353e+06	7.13357e+06	6.05391e+06	4.24436e+06	3.75613e+06	5.55634e+06	5.98854e+06	3.7027e+06	4.37149e+06	4.1502e+06	3.25422e+06	7.90296e+06	6.80597e+06	5.42945e+06	5.84974e+06
ot|OT_ostta01g02220|gb|CAL50131.1	6	6	310.21	OT_ostta01g02220	Short-chain dehydrogenase/reductase SDR Short-chain dehydrogenase/reductase (SDR) superfamily signature Glucose/ribitol dehydrogenase family signature short chain dehydrogenase 3oxo_ACP_reduc: 3-oxoacyl-[acyl-carrier-protein] reductase FAM [O. tauri	3.5753e+06	4.30755e+06	3.4952e+06	2.45166e+06	3.03307e+06	3.80071e+06	4.77349e+06	2.93444e+06	2.45168e+06	2.9017e+06	4.65022e+06	2.99813e+06	3.22111e+06	2.8198e+06	3.15267e+06	4.22316e+06	3.79299e+06	3.66993e+06	3.43753e+06	2.67378e+06	4.86543e+06	4.12099e+06	3.05323e+06	3.83869e+06	2.58857e+06	3.0792e+06	5.38031e+06	2.70745e+06	3.47301e+06	2.68004e+06	4.74225e+06	4.03073e+06	3.46189e+06	2.48257e+06	3.32336e+06	3.90908e+06	2.89695e+06	2.36471e+06	2.01378e+06	1.61575e+06	4.7455e+06	3.99839e+06	3.53529e+06	3.48388e+06
ot|OT_ostta06g00250|gb|CEF98203.1	5	5	468.32	OT_ostta06g00250	Photosystem I PsaN, reaction centre subunit N Photosystem I reaction centre subunit N (PSAN or PSI-N) [O. tauri]	1.59588e+07	2.43491e+07	1.61648e+07	1.62917e+07	1.44473e+07	2.21784e+07	2.3663e+07	1.56969e+07	1.37996e+07	1.5633e+07	2.72796e+07	1.30807e+07	1.35939e+07	1.21489e+07	1.19127e+07	1.97766e+07	1.62746e+07	1.35472e+07	1.34244e+07	1.37588e+07	2.62662e+07	2.38573e+07	1.66793e+07	1.73207e+07	1.26684e+07	1.43773e+07	3.03506e+07	1.16996e+07	1.53924e+07	1.8494e+07	2.11676e+07	2.27843e+07	1.60107e+07	1.64971e+07	15830050	2.28108e+07	1.43607e+07	1.26493e+07	1.13348e+07	8.70491e+06	2.78386e+07	1.74448e+07	1.49198e+07	1.501e+07
ot|OT_ostta18g00310|gb|CAL58484.1	2	1	78.22	OT_ostta18g00310	RNA-binding protein Lupus La Lupus La protein signature Domain in the RNA-binding Lupus La protein; unknown function Tandem repeat in fly CG14066 (La related protein), human KIAA0731 and worm R144.7. Unknown function. La domain LA-RELATED [O. tauri]	2289.21	163014	5107.12	1821.99	60.6559	16650	23690	NA	NA	2271.08	7145.68	1620.83	59.0421	598.948	218.179	93542.5	4902.32	NA	2948.33	NA	120543	135346	NA	NA	155.812	NA	168420	5974.09	8217.47	NA	3036.39	152539	5058.44	1844.96	66.4612	17124.8	14377	NA	NA	1264.6	7292.09	2161.58	64.8011	740.004
ot|OT_ostta04g02610|gb|CEF97588.1	3	3	86.64	OT_ostta04g02610	Clathrin/coatomer adaptor, adaptin-like, N-terminal Beta-COP Adaptin N terminal region Coatomer beta C-terminal region Coatomer beta subunit appendage platform COATOMER SUBUNIT BETA ARM repeat [O. tauri]	154129	164747	236197	177146	174677	166840	125852	191502	159610	230261	222243	183205	140049	115551	137916	114420	180852	90129.5	213168	183622	178422	157587	155961	101883	125914	184133	209748	125707	224573	100315	204435	154160	233946	179379	191395	171598	76377.5	154321	131101	128216	226797	244327	153709	142764
ot|OT_ostta08g02740|gb|CEG01521.1	4	4	194.75	OT_ostta08g02740	PspA/IM30 Coil PspA/IM30 family FAMILY NOT NAMED MEMBRANE-ASSOCIATED PROTEIN VIPP1, CHLOROPLASTIC [O. tauri]	263536	236659	277766	208940	272515	250294	216815	290705	256992	261692	276991	267443	218194	203449	167113	222613	262777	213268	244013	255194	334175	271694	253313	206931	186762	218099	343795	204732	262316	216750	349552	221451	275119	211574	298597	257431	131581	234264	211089	145718	282667	356670	239477	251363
ot|OT_ostta03g04400|gb|CAL53080.1	2	2	118.96	OT_ostta03g04400	Uncharacterised protein GYD GYD domain [O. tauri]	220301	150872	274246	180341	314041	174813	242492	146473	160713	212767	237092	162172	233509	156808	185879	170830	268101	147386	251386	173371	475968	168250	178440	181638	185789	175963	231613	140071	203712	147893	292205	141176	271632	182614	344097	179798	147165	118035	132008	118475	241950	216277	256286	193738
ot|OT_ostta05g02680|gb|CEF98006.1	3	3	107.08	OT_ostta05g02680	Armadillo-type fold Coil ARM repeat [O. tauri]	70461.6	86223.3	65964.3	33030.8	68895.2	65542.4	97679.3	21281.1	21138.5	31156.5	72241.4	23544	61954.7	23627.7	16729	76995	104339	12788.7	63781.3	43940.5	87742	82237	21547.3	12206.9	24343.1	27418.1	92211.9	20266.3	14317.7	17201.1	93459.6	80682.3	65335.5	33447.2	75489	67411.3	59279.9	17149.3	17362.8	17348.9	73721.6	31399	67997.8	29192.1
ot|OT_ostta18g00620|gb|CEG00699.1	2	2	64.92	OT_ostta18g00620	Sodium/sulphate symporter Sodium:sulfate symporter transmembrane region dass: transporter, divalent anion:Na+ symporter (DASS) family SOLUTE CARRIER FAMILY 13 MEMBER DICARBOXYLATE TRANSPORTER 2.1, CHLOROPLASTIC-RELATED Region of a membrane [O. tauri	672288	681089	993689	550783	637936	738750	729756	522932	474527	820510	1.07924e+06	804148	750158	515669	551230	561026	1.02153e+06	582232	804537	596688	835041	857248	386424	446470	522170	634425	1.12354e+06	408787	459085	563353	891717	637320	984218	557727	698991	759815	442877	421404	389770	456884	1.10135e+06	1.07244e+06	823328	637112
ot|OT_ostta03g03570|gb|CAL53007.1	7	7	277.25	OT_ostta03g03570	Armadillo-type fold Coil ARM repeat [O. tauri]	609085	649538	501321	482105	541684	517126	470638	492237	504801	411793	494946	456414	457336	442172	416162	439571	590447	513697	508573	453262	524347	532193	514285	507692	478217	563934	590037	500707	510790	428983	807885	607797	496543	488183	593527	531872	285622	396668	414636	229298	505088	608687	501944	546307
ot|OT_ostta03g01190|gb|CEF97028.1	4	4	230.48	OT_ostta03g01190	K Homology domain, type 1 Coil K homology RNA-binding domain Domain with 2 conserved Trp (W) residues Putative DNA-binding (bihelical) motif predicted to be involved in chromosomal organisation SAP domain WW domain KH domain KH DOMAIN CONT [O. tauri	1.25748e+06	1.0864e+06	925598	804179	885050	950843	1.12835e+06	833500	947218	690032	1.07139e+06	778171	952029	758671	808169	1.02905e+06	1.10183e+06	841966	954744	916528	1.13414e+06	1.17639e+06	986973	1.13496e+06	844352	1.08865e+06	1.15569e+06	912073	1.01934e+06	834653	1.66791e+06	1.01658e+06	916776	814318	969756	977955	684779	671674	778031	384230	1.09334e+06	1.03779e+06	1.04489e+06	937343
ot|OT_ostta05g02426|gb|CEF97983.1	24	22	978.34	OT_ostta05g02426	Prefoldin Coil [O. tauri]	1.56428e+06	1.5408e+06	1.53191e+06	1.4326e+06	1.35328e+06	1.07023e+06	1.42455e+06	1.19953e+06	1.24768e+06	1.12743e+06	1.22713e+06	1.08096e+06	1.1332e+06	1.11664e+06	1.02939e+06	1.20437e+06	1.59607e+06	1.10248e+06	1.5761e+06	1.45708e+06	1.40169e+06	1.24222e+06	1.15034e+06	1.25562e+06	1.20681e+06	1.42204e+06	1.37176e+06	1.22702e+06	1.62439e+06	1.12119e+06	2.07485e+06	1.44178e+06	1.51731e+06	1.45066e+06	1.4828e+06	1.10074e+06	864536	966639	1.02483e+06	627783	1.25227e+06	1.44161e+06	1.24373e+06	1.37962e+06
ot|OT_ostta03g02810|gb|CEF97136.1	11	8	454.01	OT_ostta03g02810	Prefoldin Coil [O. tauri]	381273	518718	430149	375869	445353	406148	461999	385294	356235	309702	396462	312498	351777	273971	253643	325685	432537	279704	503346	368511	454678	400321	328144	333343	316049	343077	408209	299976	458123	219386	505717	485384	426049	380608	487977	417729	280380	310488	292606	172451	404586	416757	386090	338493
ot|OT_ostta15g01510|gb|CAL57576.1	2	2	57.67	OT_ostta15g01510	Coil [O. tauri]	318036	448937	335897	289863	340171	283048	370851	289987	360228	285783	285784	250720	275891	271738	237020	308841	371130	247544	356687	274192	334473	285461	266690	295350	318353	360070	376603	312958	367423	200916	421840	420087	332695	293518	372728	291119	225064	233686	295886	159132	291639	334368	302801	335734
ot|OT_ostta12g02065|gb|CAL57298.1	2	2	72.86	OT_ostta12g02065	FACT complex subunit Spt16p/Cdc68p Metallopeptidase family M24 Histone chaperone Rttp106-like FACT complex subunit (SPT16/CDC68) FACT complex subunit SPT16 N-terminal lobe domain FACT COMPLEX SUBUNIT SPT16 CDC68 RELATED Creatinase/aminopep [O. tauri	128700	148836	113501	99230	119366	107360	118840	129293	121992	115320	131541	114589	106602	102217	93043.2	110484	150967	114667	138908	126243	143118	122940	105727	100730	108610	134842	154994	110809	145386	99077.5	170707	139272	112419	100481	130790	110422	72122.2	104190	100203	64213.8	134236	152820	117000	126290
ot|OT_ostta16g02560|gb|CEG00462.1	11	11	502.03	OT_ostta16g02560	Argininosuccinate synthase Arginosuccinate synthase argG: argininosuccinate synthase SUBFAMILY NOT NAMED ARGININOSUCCINATE SYNTHASE Argininosuccinate synthase signature 1. Argininosuccinate synthase signature 2. Argininosuccinate synthase [O. tauri]	2.26327e+06	2.42838e+06	1.94257e+06	1.74378e+06	2.28547e+06	2.01357e+06	2.44463e+06	2.05551e+06	2.19785e+06	1.97444e+06	2.17165e+06	2.01918e+06	2.19484e+06	1.69675e+06	1.96385e+06	1.94308e+06	2.14659e+06	1.74876e+06	2.42507e+06	1.96425e+06	2.26774e+06	2.07235e+06	1.80538e+06	1.78044e+06	1.6481e+06	2.14071e+06	2.59423e+06	1.81283e+06	2.24717e+06	1.38529e+06	3.00198e+06	2.27232e+06	1.92405e+06	1.76576e+06	2.50421e+06	2.07098e+06	1.48361e+06	1.65643e+06	1.80528e+06	1.09943e+06	2.21614e+06	2.69284e+06	2.40892e+06	2.09634e+06
ot|OT_ostta14g00540|gb|CEG01984.1	9	9	445.75	OT_ostta14g00540	GDP-mannose 4,6-dehydratase NAD dependent epimerase/dehydratase family gmd: GDP-mannose 4,6-dehydratase GDP-MANNOSE 4,6 DEHYDRATASE NAD DEPENDENT EPIMERASE/DEHYDRATASE GDP-mannose 4,6-dehydratase [gmd]. NAD(P)-binding Rossmann-fold domains [O. tauri	3.14717e+06	3.42816e+06	2.62757e+06	2.23517e+06	3.03058e+06	2.67744e+06	3.0672e+06	2.98466e+06	2.85633e+06	2.31377e+06	3.74458e+06	2.93314e+06	2.9664e+06	2.56726e+06	2.75381e+06	2.89969e+06	3.07545e+06	2.82615e+06	3.52702e+06	2.57669e+06	3.94646e+06	3.1331e+06	2.47168e+06	3.09666e+06	2.27604e+06	3.25809e+06	3.87848e+06	2.40742e+06	3.15242e+06	1.8415e+06	4.17438e+06	3.20786e+06	2.60253e+06	2.26335e+06	3.32063e+06	2.75379e+06	1.86143e+06	2.40518e+06	2.34615e+06	1.28838e+06	3.82131e+06	3.91173e+06	3.25575e+06	3.17186e+06
ot|OT_ostta03g03860|gb|CEF97223.1	5	5	211.55	OT_ostta03g03860	Aconitase/3-isopropylmalate dehydratase, swivel ilvD: dihydroxy-acid dehydratase Dehydratase family DIHYDROXY-ACID DEHYDRATASE (DAD) DIHYDROXY-ACID DEHYDRATASE, MITOCHONDRIAL Dihydroxy-acid and 6-phosphogluconate dehydratases signature 2. [O. tauri]	1.11569e+06	1.39196e+06	929783	830794	860704	884627	1.02431e+06	853074	794082	824431	1.05602e+06	837677	929941	783196	997289	907288	953960	996518	817551	911529	944614	954797	851279	926941	724909	980263	1.01278e+06	1.01588e+06	1.18384e+06	910746	1.47984e+06	1.30251e+06	920920	841268	943080	909851	621639	687448	652247	459067	1.07766e+06	1.11715e+06	1.02065e+06	967643
ot|OT_ostta11g01520|gb|CEF99622.1	2	2	144.25	OT_ostta11g01520	ThiJ/PfpI not_thiJ: DJ-1 family protein DJ-1/PfpI family PROTEIN DJ-1 THIJ/PFPI Class I glutamine amidotransferase-like [O. tauri]	152075	259686	129841	104597	109763	94443.3	96582.5	135970	105444	149647	130140	85199.2	91861.3	88987.5	99966.9	117598	138713	128235	104731	67352.8	127436	86346.6	91100.5	160552	96159.9	119386	122495	69823.2	150205	112803	201710	242998	128604	105916	120269	97136.3	58614.3	109571	86610.3	83327.6	132806	113624	100821	109945
ot|OT_ostta20g00200|gb|CEG00826.1	8	8	416.92	OT_ostta20g00200	Ammonium transporter, conserved site amt: ammonium transporter Ammonium Transporter Family PROTEIN AMT-4 AMMONIUM TRANSPORTER Ammonium transporters signature. Region of a membrane-bound protein predicted to be embedded in the membrane. [O. tauri]	6.17506e+06	5.12544e+06	3.93966e+06	4.52303e+06	5.68018e+06	2.77625e+06	3.86593e+06	4.01247e+06	3.53017e+06	3.72836e+06	3.81909e+06	3.32925e+06	3.44376e+06	3.06624e+06	3.77194e+06	3.47922e+06	3.89481e+06	3.88942e+06	4.60717e+06	3.59825e+06	3.24688e+06	3.47061e+06	3.27287e+06	4.10975e+06	2.76377e+06	3.91088e+06	5.30245e+06	3.54848e+06	3.7572e+06	3.29031e+06	8.19055e+06	4.79606e+06	3.90211e+06	4.58005e+06	6.22381e+06	2.85542e+06	2.34617e+06	3.23344e+06	2.89963e+06	2.07606e+06	3.89734e+06	4.43999e+06	3.77967e+06	3.78835e+06
ot|OT_ostta12g01040|gb|CEF99827.1	2	2	59.46	OT_ostta12g01040	[O. tauri]	190274	167582	115706	157885	165591	145625	151666	116612	135934	128597	137698	124796	115210	112939	111077	115429	134357	109464	149023	137019	152294	129695	127399	162655	107454	142038	151669	120304	136512	132626	252377	156813	114603	159876	181439	149778	92043.5	93971.8	111654	71606.6	140519	166432	126447	139537
ot|OT_ostta04g03080|gb|CEF97621.1	12	12	1090.53	OT_ostta04g03080	Thioredoxin, conserved site Coil Thioredoxin family signature pdi_dom: protein disulfide-isomerase domain PROTEIN DISULFIDE ISOMERASE Thioredoxin family active site. Thioredoxin domain profile. Thioredoxin-like [O. tauri]	2.44566e+07	2.17737e+07	2.02363e+07	2.05748e+07	2.2565e+07	1.94861e+07	2.20763e+07	2.01553e+07	1.87812e+07	1.86947e+07	2.25001e+07	1.88868e+07	1.85534e+07	1.77714e+07	1.84169e+07	2.02232e+07	2.20935e+07	2.04152e+07	2.04034e+07	1.78132e+07	2.20261e+07	2.0305e+07	2.01641e+07	2.15915e+07	1.88364e+07	1.97629e+07	2.1787e+07	1.72426e+07	2.10911e+07	1.85214e+07	3.2439e+07	2.03744e+07	2.00434e+07	2.08342e+07	2.47247e+07	2.00417e+07	1.33978e+07	1.62421e+07	1.54266e+07	1.04097e+07	2.29611e+07	2.5188e+07	2.03631e+07	2.19567e+07
ot|OT_ostta02g03600|gb|CEG01131.1	3	3	199.3	OT_ostta02g03600	Bacterial surface protein 26-residue repeat Mycoplasma protein of unknown function, DUF285 Liste_lipo_26: bacterial surface protein 26-residue repeat Region of a membrane-bound protein predicted to be embedded in the membrane. [O. tauri]	371102	321913	318862	299803	318265	308470	307692	295414	265465	233886	301692	251426	286849	217953	269930	308958	358554	280135	343022	318169	337333	249273	281967	346422	257631	304323	369657	304406	307358	309013	492226	301226	315823	303583	348725	317266	186733	238058	218049	130234	307873	335310	314828	269282
ot|OT_ostta02g04820|gb|CEG01239.1	4	4	117.47	OT_ostta02g04820	Chloramphenicol acetyltransferase-like domain sucB: dihydrolipoyllysine-residue succinyltransferase, E2 component of oxoglutarate dehydrogenase (succinyl-transferring) complex 2-oxoacid dehydrogenases acyltransferase (catalytic domain) Bio [O. tauri	665537	665116	749213	675207	713946	599546	747158	596347	658362	580898	701196	490859	625365	583107	636041	680529	792505	568028	719691	578114	696313	649733	653810	770903	640298	627648	665512	701990	656721	724476	882762	622373	742072	683720	782276	616642	453438	480565	540768	323461	715564	654624	686362	720432
ot|OT_ostta02g01100|gb|CEG00957.1	2	2	147.56	OT_ostta02g01100	Major facilitator superfamily domain, general substrate transporter Hexose_phosphate_transp Major Facilitator Superfamily PROTEIN SLC37A4 SODIUM-DEPENDENT PHOSPHATE TRANSPORTERS Sugar transport proteins signature 1. Major facilitator super [O. tauri	166540	214562	151269	150843	223293	200946	203437	278048	200882	129964	162933	200866	164829	183613	194546	174897	234059	180543	198620	192854	215604	181498	175111	234845	189701	186628	155276	175087	285610	195134	220897	200773	149827	152745	244664	206676	123463	224064	165002	72367.5	166271	267881	180906	226855
ot|OT_ostta04g04040|gb|CAL51819.1	13	13	729.91	OT_ostta04g04040	Heat shock protein 70 family Coil 70kDa heat shock protein signature prok_dnaK: chaperone protein DnaK Hsp70 protein STRESS-70 PROTEIN, MITOCHONDRIAL HEAT SHOCK PROTEIN 70KDA Heat shock hsp70 proteins family signature 1. Heat shock hsp70 p [O. tauri	3.22575e+06	3.50418e+06	3.26429e+06	3.10961e+06	3.41944e+06	2.9475e+06	3.23261e+06	3.86438e+06	3.33767e+06	3.12719e+06	3.25257e+06	3.0098e+06	3.22754e+06	2.83695e+06	3.10816e+06	3.08585e+06	3.40395e+06	3.29338e+06	3.36937e+06	3.28113e+06	3.55588e+06	3.52997e+06	3.44583e+06	3.66503e+06	3.05803e+06	3.56462e+06	3.60721e+06	3.65829e+06	4.10905e+06	3.14883e+06	4.2786e+06	3.27899e+06	3.23317e+06	3.14882e+06	3.74671e+06	3.03154e+06	1.96182e+06	3.1141e+06	2.74151e+06	1.74131e+06	3.31922e+06	4.01396e+06	3.54236e+06	3.50507e+06
ot|OT_ostta07g03130|gb|CEF98778.1	4	4	164.66	OT_ostta07g03130	Cobalamin (vitamin B12) biosynthesis CobW-like, C-terminal Cobalamin synthesis protein cobW C-terminal domain CobW/HypB/UreG, nucleotide-binding domain COBW-RELATED SUBFAMILY NOT NAMED Hypothetical protein YjiA, C-terminal domain P-loop co [O. tauri	666434	696577	629207	666667	708958	654807	665434	928907	675788	568644	572119	535420	579796	622601	599439	570702	768132	733276	736192	628547	678157	631730	689383	826102	664003	709484	642615	742740	844342	642146	883952	651813	623210	675072	776811	673478	403841	748557	555082	316638	583842	714052	636349	769228
ot|OT_ostta05g02330|gb|CAL53999.1	6	6	280.48	OT_ostta05g02330	MIF4-like, type 1/2/3 Domain in DAP-5, eIF4G, MA-3 and other proteins. MA3 domain PROGRAMMED CELL DEATH 4 MA3 DOMAIN-CONTAINING PROTEIN MI domain profile. ARM repeat [O. tauri]	973211	1.03929e+06	914272	810574	1.09613e+06	958965	1.00611e+06	1.15726e+06	827279	731912	1.03331e+06	818502	784471	835722	805800	1.00423e+06	1.21085e+06	1.07468e+06	1.02094e+06	942987	1.14534e+06	1.05634e+06	1.02343e+06	1.31337e+06	999856	1.08255e+06	1.22132e+06	1.05444e+06	1.34968e+06	1.03753e+06	1.29086e+06	972503	905558	820793	1.20104e+06	986309	610592	932571	679514	407550	1.05448e+06	1.09158e+06	860989	1.03254e+06
ot|OT_ostta09g04140|gb|CEF99217.1	4	4	209.86	OT_ostta09g04140	[O. tauri]	1.00174e+06	923511	752546	715861	943367	714189	890687	782511	597772	631146	913194	596626	608379	557341	590007	827757	774705	793687	894889	763250	1.04712e+06	865234	896216	1.07868e+06	747339	1.07589e+06	1.11335e+06	799363	1.05054e+06	857953	1.32869e+06	864163	745373	724886	1.03365e+06	734554	540543	630584	491001	351441	931905	795678	667720	688599
ot|OT_ostta09g01890|gb|CEF99033.1	5	5	269.35	OT_ostta09g01890	Ferric reductase transmembrane component-like domain FAD-binding domain Ferric reductase like transmembrane component NADPH OXIDASE 4 Ferredoxin reductase-type FAD binding domain profile. Riboflavin synthase domain-like Ferredoxin reductas [O. tauri	710862	747086	634970	589122	700446	671261	715556	823707	625697	670633	865479	559289	616898	554213	537969	729242	687857	773185	726769	675750	779756	672796	798979	948427	690496	765583	881307	651285	861531	751938	942881	699076	628918	596549	767484	690402	434259	663782	513938	373428	883212	745885	677070	684734
ot|OT_ostta03g03840|gb|CAL53028.1	8	8	303.31	OT_ostta03g03840	Coil [O. tauri]	776444	927323	768185	748440	851547	675900	659478	932037	877830	617488	770273	726988	691074	663247	597629	724015	758721	837329	886477	762574	767428	753527	818727	787398	722809	803750	858678	900324	809819	723873	1.02987e+06	867731	760863	757876	933047	695173	400226	751080	721036	343835	786056	969533	758481	819445
ot|OT_ostta15g02750|gb|CEG01868.1	4	4	232.31	OT_ostta15g02750	High mobility group box domain Coil high mobility group HMG (high mobility group) box SWI/SNF-RELATED CHROMATIN BINDING PROTEIN HMG boxes A and B DNA-binding domains profile. HMG-box [O. tauri]	1.70835e+06	1.79794e+06	1.49068e+06	1.49783e+06	1.7685e+06	1.37434e+06	1.61714e+06	1.77538e+06	1.39556e+06	1.0355e+06	1.47996e+06	1.22079e+06	1.10114e+06	1.1847e+06	980219	1.55344e+06	1.627e+06	1.55047e+06	1.6838e+06	1.3865e+06	1.6844e+06	1.50955e+06	1.52123e+06	1.52611e+06	1.30835e+06	1.86832e+06	1.75667e+06	1.49744e+06	1.58391e+06	1.49795e+06	2.26593e+06	1.6824e+06	1.47647e+06	1.51671e+06	1.93776e+06	1.41353e+06	981418	1.43068e+06	1.14629e+06	576599	1.51029e+06	1.62808e+06	1.20854e+06	1.46371e+06
ot|OT_ostta04g03800|gb|CEF97667.1	2	1	70.94	OT_ostta04g03800	Pyrophosphate-energised proton pump H+-PPtase V_PPase: V-type H(+)-translocating pyrophosphatase Inorganic H+ pyrophosphatase PYROPHOSPHATE-ENERGIZED MEMBRANE PROTON PUMP 2-RELATED FAMILY NOT NAMED Putative K(+)-stimulated pyrophosphate-en [O. tauri	95345.5	93367.4	67679.7	78701.6	98436.3	53210.4	91042.4	87882.8	74352.6	59165.5	83752.1	52095.3	62953.7	48742.9	47882.1	57597.5	78641.3	75161.3	74051.3	70027.3	88862.7	64988.2	57620.3	80872.9	63611.1	73595	96065.9	80714.1	79930.5	72076.8	126465	87367.3	67034.6	79693.8	107857	54727.6	55252.1	70820.1	61072.1	32945.1	85468.1	69475.8	69094.1	60222.2
ot|OT_ostta17g00990|gb|CAL57834.1	3	3	318.06	OT_ostta17g00990	Cytochrome c oxidase, subunit VIb Cytochrome oxidase c subunit VIb CYTOCHROME C OXIDASE POLYPEPTIDE VIB OXIDASE C CYTOCHROME SUBUNIT ISOFORM VIB OXIDOREDUCTASE MITOCHONDRION COX ACETYLATION Cytochrome c oxidase subunit h [O. tauri]	2.15268e+06	2.291e+06	2.02133e+06	2.00876e+06	2.50449e+06	2.34804e+06	2.43539e+06	2.83616e+06	2.01356e+06	1.7716e+06	2.7953e+06	1.95283e+06	2.04085e+06	1.83773e+06	2.05212e+06	2.08713e+06	2.36651e+06	2.49212e+06	2.3835e+06	1.72552e+06	2.99773e+06	2.14632e+06	2.59699e+06	2.56816e+06	1.84307e+06	2.61208e+06	2.79712e+06	2.25901e+06	2.68239e+06	1.64292e+06	2.8553e+06	2.14377e+06	2.00207e+06	2.03409e+06	2.74419e+06	2.415e+06	1.478e+06	2.28551e+06	1.6539e+06	986480	2.85258e+06	2.60436e+06	2.23991e+06	2.27053e+06
ot|OT_ostta20g00140|gb|CEG00820.1	7	7	449.83	OT_ostta20g00140	Metalloenzyme, LuxS/M16 peptidase-like Coil Insulinase (Peptidase family M16) Peptidase M16 inactive domain MITOCHONDRIAL-PROCESSING PEPTIDASE SUBUNIT ALPHA METALLOPROTEASE LuxS/MPP-like metallohydrolase [O. tauri]	1.57445e+06	1.76977e+06	1.7408e+06	1.46113e+06	1.75178e+06	1.49841e+06	1.76673e+06	1.64887e+06	1.51739e+06	1.32582e+06	1.77976e+06	1.52897e+06	1.51962e+06	1.46191e+06	1.52576e+06	1.70987e+06	1.77567e+06	2.01687e+06	1.89758e+06	1.37457e+06	2.01842e+06	1.56009e+06	1.77789e+06	1.91564e+06	1.56931e+06	1.80055e+06	2.0027e+06	1.65624e+06	1.85854e+06	1.32218e+06	2.08834e+06	1.65604e+06	1.72421e+06	1.47955e+06	1.91944e+06	1.54114e+06	1.0722e+06	1.32874e+06	1.24636e+06	738258	1.81622e+06	2.03908e+06	1.66785e+06	1.80619e+06
ot|OT_ostta02g01490|gb|CAL52204.1	3	3	96.18	OT_ostta02g01490	Small GTPase superfamily, Rab type Transforming protein P21 ras signature Rab subfamily of small GTPases Ras family small_GTP: small GTP-binding protein domain FAMILY NOT NAMED DRAB11 small GTPase Rab1 family profile. P-loop containing nuc [O. tauri	265937	305046	271516	236470	282731	253299	311060	297424	265270	172791	250264	227747	208583	231753	224658	261507	277574	311450	296443	193010	309117	232293	263981	291009	257213	285089	266106	273056	311929	163860	352736	285442	268928	239452	309791	260522	188777	239678	217889	96215.3	255392	303730	228928	286333
ot|OT_ostta03g04940|gb|CEF97302.1	6	6	304.4	OT_ostta03g04940	Nucleotide-binding, alpha-beta plait RNA recognition motif RNA recognition motif. (a.k.a. RRM, RBD, or RNP domain) PROTEIN H28G03.1, ISOFORM A FAMILY NOT NAMED Eukaryotic RNA Recognition Motif (RRM) profile. RNA-binding domain, RBD [O. tauri]	576574	572007	481745	465481	557357	595569	562435	521756	441447	360787	664783	465062	496838	411176	426163	531032	605040	529281	641675	506926	631804	545165	521058	538245	479600	559973	668402	601605	507590	329223	764762	535248	477153	471349	610701	612552	341332	420456	362598	200897	678404	620221	545299	508010
ot|OT_ostta10g01680|gb|CEF99364.1	16	16	702.51	OT_ostta10g01680	Adenine nucleotide translocator 1 Mitochondrial carrier protein signature Adenine nucleotide translocator signature FAMILY NOT NAMED ADP/ATP TRANSLOCASE 4 Solute carrier (Solcar) repeat profile. Region of a membrane-bound protein predicted [O. tauri	9.78011e+06	1.23789e+07	8.93906e+06	9.49422e+06	9.59183e+06	1.01733e+07	1.15189e+07	1.18816e+07	9.65669e+06	6.82242e+06	1.24834e+07	1.05258e+07	9.41473e+06	9.55156e+06	9.19054e+06	1.21526e+07	1.23026e+07	1.23512e+07	9.86938e+06	8.05909e+06	1.24194e+07	1.18515e+07	9.48518e+06	1.11875e+07	9.8792e+06	1.0461e+07	1.26721e+07	1.02539e+07	1.0719e+07	6.42157e+06	1.29722e+07	1.15834e+07	8.85385e+06	9.61391e+06	1.05098e+07	1.04633e+07	6.99065e+06	9.57476e+06	7.93186e+06	3.79892e+06	1.27392e+07	1.40376e+07	1.0333e+07	1.1801e+07
ot|OT_ostta09g03450|gb|CEF99157.1	2	2	89.21	OT_ostta09g03450	Region of a membrane-bound protein predicted to be embedded in the membrane. [O. tauri]	305256	395999	305059	299614	370275	327786	417349	410540	335651	222339	348583	298518	303946	303622	278046	341971	385421	382113	312675	275073	383683	336291	303379	355021	280827	368349	474020	328013	426349	192086	404889	370551	302151	303391	405713	337133	253282	330833	275699	123805	355725	398113	333593	375127
ot|OT_ostta05g00410|gb|CEF97826.1	8	8	339.2	OT_ostta05g00410	Cyclophilin-like peptidyl-prolyl cis-trans isomerase domain Cyclophilin type peptidyl-prolyl cis-trans isomerase/CLD PEPTIDYL-PROLYL CIS-TRANS ISOMERASE PEPTIDYL-PROLYL CIS-TRANS ISOMERASE CYP38, CHLOROPLASTIC Cyclophilin-type peptidyl-pro [O. tauri	1.30069e+06	1.0578e+06	1.24977e+06	1.08666e+06	1.19537e+06	1.05308e+06	1.36059e+06	1.15397e+06	875747	1.04194e+06	1.30654e+06	930741	1.03566e+06	923982	1.09406e+06	1.2023e+06	1.223e+06	1.12445e+06	1.03654e+06	964148	1.34708e+06	1.03284e+06	1.12719e+06	1.27218e+06	986385	1.29973e+06	1.40975e+06	1.18692e+06	1.21034e+06	1.11182e+06	1.72523e+06	989823	1.23786e+06	1.10036e+06	1.30978e+06	1.08311e+06	825719	929921	719326	580185	1.33331e+06	1.24126e+06	1.13668e+06	1.14159e+06
ot|OT_ostta12g00030|gb|CEF99752.1	10	9	529.53	OT_ostta12g00030	Coil [O. tauri]	4.2665e+06	4.05605e+06	4.116e+06	3.98555e+06	4.56336e+06	3.69743e+06	5.17029e+06	3.78212e+06	3.74493e+06	3.6326e+06	4.66756e+06	3.70177e+06	3.8322e+06	3.49004e+06	3.7565e+06	4.24745e+06	4.61817e+06	4.19674e+06	4.23383e+06	3.50265e+06	4.56234e+06	4.13537e+06	4.16579e+06	4.34064e+06	3.95995e+06	4.66557e+06	4.99935e+06	4.10056e+06	4.7124e+06	3.82193e+06	5.65904e+06	3.7954e+06	4.07676e+06	4.03579e+06	5.00011e+06	3.80286e+06	3.13777e+06	3.04781e+06	3.07603e+06	2.02274e+06	4.76319e+06	4.93679e+06	4.20599e+06	4.31196e+06
ot|OT_ostta02g00340|gb|CAL52024.1	3	3	135.49	OT_ostta02g00340	Glycerol-3-phosphate O-acyltransferase, chloroplast G3POAT Phosphate acyltransferases Acyltransferase Glycerol-3-phosphate (1)-acyltransferase [O. tauri]	404548	382985	281461	281856	357890	278177	354017	343269	294418	232698	378008	263444	344752	331468	374463	367678	337457	438113	318652	276193	408363	310088	329556	413780	287404	356969	356411	364763	381411	269864	536588	358373	278778	285410	392143	286109	214847	276623	241830	129573	385753	351337	378379	409530
ot|OT_ostta02g01020|gb|CEG00952.1	24	21	1763.76	OT_ostta02g01020	Heat shock protein 70 family Coil 70kDa heat shock protein signature Hsp70 protein HEAT SHOCK PROTEIN 70KDA Heat shock hsp70 proteins family signature 2. Heat shock hsp70 proteins family signature 1. Heat shock hsp70 proteins family signat [O. tauri	1.24672e+07	1.23161e+07	1.08424e+07	1.16431e+07	1.3075e+07	9.89179e+06	1.18406e+07	1.20253e+07	1.02127e+07	9.69187e+06	1.19743e+07	1.04413e+07	1.11227e+07	9.90685e+06	1.14364e+07	1.23673e+07	1.38598e+07	1.14911e+07	1.20053e+07	1.00715e+07	1.27721e+07	11352167	1.13415e+07	1.45732e+07	9.88271e+06	1.2701e+07	1.42734e+07	1.11884e+07	1.2922e+07	9.62296e+06	1.65364e+07	1.15246e+07	1.07391e+07	1.17899e+07	1.43264e+07	1.01738e+07	7.18584e+06	9.69058e+06	8.38852e+06	5.39672e+06	1.22197e+07	1.39249e+07	1.22076e+07	1.224e+07
ot|OT_ostta10g00330|gb|CEF99269.1	2	2	87.6	OT_ostta10g00330	Protein of unknown function DUF1138 Protein of unknown function (DUF1138) Region of a membrane-bound protein predicted to be embedded in the membrane. [O. tauri]	658256	655363	616209	577377	747799	598432	722252	743113	575710	487305	828629	612429	622432	584287	646080	721696	850029	674092	667231	611191	788099	579853	628259	717702	525999	702905	836825	591821	712405	612145	873105	613247	610335	584656	819370	615495	438323	598835	472879	271346	845607	816754	683144	721890
ot|OT_ostta03g03830|gb|CEF97221.1	3	3	156.72	OT_ostta03g03830	Methyltransferase type 11 Methyltransferase domain Sterol methyltransferase C-terminal METHYLTRANSFERASE STEROL 24-C-METHYLTRANSFERASE ERGosterol biosynthesis methyltransferase (ERG6) family profile. S-adenosyl-L-methionine-dependent methy [O. tauri	827084	1.0103e+06	799903	785240	909253	803278	979249	929561	720366	484790	957077	704652	763617	708987	820991	877535	881158	893858	795596	676552	968344	750642	723272	886220	679512	905844	965762	810728	822743	662002	1.09704e+06	945377	792279	795140	996276	826183	594290	749084	591698	269945	976687	939745	838100	875958
ot|OT_ostta05g03120|gb|CEF98038.1	7	7	318.11	OT_ostta05g03120	High mobility group box domain HMG (high mobility group) box HMG boxes A and B DNA-binding domains profile. HMG-box [O. tauri]	1.53155e+06	1.18412e+06	1.08072e+06	1.18556e+06	1.26219e+06	960037	1.29298e+06	1.12723e+06	1.10071e+06	1.08154e+06	1.50951e+06	1.19208e+06	1.08432e+06	1.25573e+06	1.30413e+06	1.74074e+06	1.6775e+06	1.77905e+06	1.43644e+06	1.22564e+06	2.00579e+06	1.84812e+06	1.44747e+06	1.95489e+06	1.46097e+06	1.5375e+06	1.45129e+06	1.38578e+06	1.12544e+06	1.081e+06	2.03144e+06	1.10803e+06	1.07042e+06	1.20051e+06	1.38299e+06	987412	784691	908376	904108	602230	1.54044e+06	1.5898e+06	1.19009e+06	1.55147e+06
ot|OT_ostta14g00710|gb|CEG01998.1	10	9	546.88	OT_ostta14g00710	Nucleotide-binding, alpha-beta plait RNA recognition motif RNA recognition motif. (a.k.a. RRM, RBD, or RNP domain) POLYMERASE DELTA-INTERACTING PROTEIN 3 RNA AND EXPORT FACTOR BINDING PROTEIN Eukaryotic RNA Recognition Motif (RRM) profile. [O. tauri	1.63073e+06	1.60988e+06	1.55197e+06	1.54853e+06	1.57993e+06	1.39561e+06	1.63288e+06	1.80822e+06	1.41457e+06	1.41242e+06	1.71647e+06	1.63569e+06	1.4832e+06	1.56147e+06	1.64544e+06	1.81764e+06	2.0021e+06	1.73264e+06	1.66048e+06	1.71034e+06	1.8823e+06	1.69609e+06	1.68395e+06	1.9524e+06	1.62767e+06	1.85928e+06	1.99e+06	1.54853e+06	1.7744e+06	1.61808e+06	2.16299e+06	1.50642e+06	1.53718e+06	1.56805e+06	1.73114e+06	1.4354e+06	990965	1.45715e+06	1.16191e+06	786476	1.75164e+06	2.18141e+06	1.62787e+06	1.92921e+06
ot|OT_ostta04g00130|gb|CEF97400.1	6	6	559.93	OT_ostta04g00130	PDZ domain PDZ domain profile. [O. tauri]	6.97361e+06	7.3435e+06	5.64705e+06	6.24123e+06	6.66751e+06	6.16052e+06	7.30053e+06	7.38144e+06	6.45353e+06	6.23332e+06	8.93208e+06	6.43955e+06	6.90382e+06	6.08757e+06	7.04532e+06	8.40816e+06	9.63559e+06	9.54137e+06	8.10314e+06	7.84137e+06	8.64301e+06	8.75767e+06	7.68995e+06	9.32062e+06	7.41072e+06	7.79641e+06	8.93997e+06	7.48469e+06	7.1647e+06	5.24139e+06	9.24973e+06	6.87158e+06	5.59322e+06	6.31991e+06	7.30565e+06	6.33618e+06	4.43057e+06	5.94832e+06	5.30083e+06	3.47089e+06	9.1151e+06	8.58798e+06	7.57722e+06	7.52122e+06
ot|OT_ostta09g00500|gb|CAL55209.1	13	12	531.99	OT_ostta09g00500	Haem peroxidase, plant/fungal/bacterial Peroxidase FAMILY NOT NAMED Plant heme peroxidase family profile. Heme-dependent peroxidases [O. tauri]	2.64817e+06	2.73996e+06	2.50061e+06	2.50955e+06	2.7144e+06	2.39496e+06	2.70162e+06	2.97005e+06	2.4376e+06	2.12893e+06	3.1499e+06	2.89153e+06	2.73154e+06	2.46149e+06	2.72975e+06	3.22404e+06	3.45423e+06	3.32362e+06	2.88645e+06	2.45614e+06	3.19835e+06	2.80921e+06	2.96166e+06	3.32495e+06	2.83064e+06	2.93636e+06	3.57402e+06	2.95263e+06	3.14351e+06	2.27813e+06	3.5125e+06	2.56388e+06	2.47677e+06	2.54119e+06	2.97419e+06	2.46325e+06	1.63957e+06	2.39341e+06	2.0022e+06	1.18545e+06	3.21444e+06	3.85623e+06	2.99798e+06	3.04119e+06
ot|OT_ostta12g02700|gb|CEF99960.1	12	12	753.57	OT_ostta12g02700	Region of a membrane-bound protein predicted to be embedded in the membrane. [O. tauri]	2.6281e+06	2.59224e+06	2.20309e+06	2.13508e+06	2.82374e+06	2.42151e+06	3.10806e+06	2.24656e+06	2.88636e+06	1.62237e+06	3.40575e+06	2.80701e+06	3.07194e+06	2.72628e+06	2.83495e+06	3.0143e+06	3.82509e+06	3.03228e+06	3.44021e+06	2.82305e+06	3.51922e+06	3.38097e+06	3.42362e+06	3.1492e+06	2.92915e+06	3.31196e+06	3.86103e+06	3.09379e+06	3.27678e+06	2.44867e+06	3.48589e+06	2.42565e+06	2.18209e+06	2.162e+06	3.09399e+06	2.49056e+06	1.88623e+06	1.81039e+06	2.37081e+06	903386	3.47553e+06	3.74351e+06	3.37158e+06	3.36833e+06
ot|OT_ostta15g00830|gb|CAL57499.1	15	14	810.31	OT_ostta15g00830	Pyridoxal phosphate-dependent transferase, major region, subdomain 2 CGS OAH_OAS_sulfhy: O-acetylhomoserine aminocarboxypropyltransferase/cysteine synthase Cys/Met metabolism PLP-dependent enzyme TRANS-SULFURATION ENZYME FAMILY MEMBER PROT [O. tauri	3.51777e+06	3.51759e+06	2.83713e+06	2.93325e+06	3.56083e+06	3.26651e+06	3.51525e+06	3.16234e+06	3.47696e+06	2.70991e+06	3.55183e+06	3.44219e+06	3.70762e+06	3.51262e+06	3.40978e+06	3.94594e+06	4.25437e+06	4.19443e+06	3.80578e+06	3.18798e+06	4.04778e+06	3.82554e+06	3.79776e+06	3.97187e+06	3.7948e+06	4.01708e+06	4.19164e+06	3.7635e+06	3.96248e+06	2.83754e+06	4.66594e+06	3.29154e+06	2.81009e+06	2.97024e+06	3.90163e+06	3.35966e+06	2.13334e+06	2.54837e+06	2.85592e+06	1.50895e+06	3.6246e+06	4.5906e+06	4.06926e+06	4.33986e+06
ot|OT_ostta14g01140|gb|CEG02036.1	9	9	348.28	OT_ostta14g01140	Formin homology 2 domain (FH2 domain) Region of a membrane-bound protein predicted to be embedded in the membrane. [O. tauri]	1.57696e+06	1.66778e+06	1.35374e+06	1.51475e+06	1.64707e+06	1.59789e+06	1.74291e+06	1.42592e+06	1.54535e+06	1.29191e+06	1.7487e+06	1.56116e+06	1.52267e+06	1.57037e+06	1.73043e+06	1.77406e+06	1.91593e+06	2.05036e+06	1.73877e+06	1.54906e+06	1.82825e+06	1.81351e+06	1.7921e+06	2.09413e+06	1.58261e+06	1.83324e+06	1.87214e+06	1.74252e+06	1.73898e+06	1.38109e+06	2.09167e+06	1.5606e+06	1.34084e+06	1.53385e+06	1.80471e+06	1.64346e+06	1.05774e+06	1.14908e+06	1.26933e+06	719374	1.78453e+06	2.08201e+06	1.67119e+06	1.94021e+06
ot|OT_ostta04g02130|gb|CEF97552.1	7	7	340.74	OT_ostta04g02130	Domain of unknown function DUF221 Coil Late exocytosis, associated with Golgi transport PROBABLE MEMBRANE PROTEIN DUF221-RELATED Region of a membrane-bound protein predicted to be embedded in the membrane. [O. tauri]	633274	708830	588391	539331	718776	550437	693520	640016	608252	570053	698830	656838	674189	606040	654517	791929	778262	933823	814823	644698	731371	661491	762474	755641	650504	697363	766398	729114	819366	623270	839969	663278	582783	546131	787568	566132	420885	515755	499609	317422	713149	875979	739949	748766
ot|OT_ostta13g00240|gb|CEG00013.1	3	3	148.01	OT_ostta13g00240	Region of a membrane-bound protein predicted to be embedded in the membrane. [O. tauri]	253601	301321	295269	237658	300161	272604	309531	287556	282186	240176	358795	276215	308639	251408	287557	314947	364022	373494	370951	312293	357966	330653	319368	386295	307411	354869	328147	291820	324800	263431	336374	281957	292455	240655	328888	280378	187849	231726	231783	133737	366147	368368	338743	310617
ot|OT_ostta17g01920|gb|CEG00622.1	8	8	504.88	OT_ostta17g01920	Mitochondrial substrate/solute carrier Mitochondrial carrier protein SUBFAMILY NOT NAMED Solute carrier (Solcar) repeat profile. Region of a membrane-bound protein predicted to be embedded in the membrane. [O. tauri]	3.39592e+06	3.95197e+06	3.29713e+06	3.11644e+06	3.62602e+06	3.28023e+06	3.54399e+06	3.41876e+06	3.50099e+06	2.26222e+06	3.63627e+06	3.30012e+06	3.09621e+06	3.04896e+06	2.91109e+06	3.71003e+06	3.4927e+06	3.69093e+06	3.50139e+06	3.00194e+06	4.00028e+06	3.15896e+06	3.73278e+06	3.73123e+06	3.51779e+06	3.96002e+06	4.08358e+06	3.89707e+06	4.47694e+06	3.46248e+06	4.50432e+06	3.698e+06	3.2657e+06	3.15573e+06	3.97306e+06	3.37376e+06	2.15079e+06	2.75499e+06	2.87566e+06	1.25967e+06	3.71078e+06	4.40114e+06	3.39822e+06	3.76701e+06
ot|OT_ostta07g03340|gb|CEF98793.1	3	3	177.99	OT_ostta07g03340	1-acyl-sn-glycerol-3-phosphate acyltransferase Phosphate acyltransferases AGP_acyltrn: 1-acylglycerol-3-phosphate O-acyltransferases Acyltransferase 1-ACYL-SN-GLYCEROL-3-PHOSPHATE ACYLTRANSFERASE Glycerol-3-phosphate (1)-acyltransferase Re [O. tauri	543668	490495	422932	494398	497748	470028	456405	477203	431400	340128	552249	473448	514788	523840	533254	513028	543255	574881	579019	495376	569153	500619	633627	626285	484850	627638	686830	573595	597204	520454	721116	458974	418901	500631	545386	483430	276985	384553	354346	189393	563564	631404	565000	647208
ot|OT_ostta05g03830|gb|CEF98086.1	5	5	293.99	OT_ostta05g03830	Chlorophyll A-B binding protein, plant CHLOROPHYLL A-B BINDING PROTEIN 6, CHLOROPLASTIC CHLOROPHYLL A/B BINDING PROTEIN Chlorophyll a-b binding protein [O. tauri]	2.76555e+06	2.95788e+06	2.42776e+06	2.73654e+06	2.54141e+06	2.75512e+06	2.44777e+06	2.68198e+06	2.62235e+06	1.79203e+06	3.39437e+06	2.83432e+06	2.70036e+06	2.55125e+06	2.8673e+06	2.94026e+06	2.69482e+06	2.99066e+06	2.89192e+06	2.45325e+06	3.02941e+06	2.75666e+06	3.11865e+06	3.28282e+06	2.75245e+06	3.23626e+06	2.98514e+06	3.07701e+06	3.48738e+06	3.15835e+06	3.66821e+06	2.76779e+06	2.40462e+06	2.77104e+06	2.78465e+06	2.83368e+06	1.48551e+06	2.16127e+06	2.15396e+06	997854	3.46392e+06	3.77994e+06	2.96375e+06	3.15209e+06
ot|OT_ostta17g00260|gb|CEG00499.1	2	2	137.69	OT_ostta17g00260	Peptidyl-prolyl cis-trans isomerase, FKBP-type, domain FKBP-type peptidyl-prolyl cis-trans isomerase PEPTIDYL-PROLYL CIS-TRANS ISOMERASE PEPTIDYL-PROLYL CIS-TRANS ISOMERASE FKBP12 FKBP-type peptidyl-prolyl cis-trans isomerase domain profil [O. tauri	813618	680488	576060	626092	741996	741620	809075	816681	688570	488769	787875	732658	736090	690985	730816	809740	801337	881967	992176	715154	745606	713375	788104	950176	735357	771809	974339	707343	927314	701957	1.07917e+06	636758	570570	633986	813011	762766	491014	658120	565581	272161	804018	977095	807888	853716
ot|OT_ostta17g01460|gb|CAL57885.1	6	6	312.72	OT_ostta17g01460	Coil [O. tauri]	2.67845e+06	2.70455e+06	2.24563e+06	2.05875e+06	2.1392e+06	2.22368e+06	2.33252e+06	2.6251e+06	2.30577e+06	1.78656e+06	2.51914e+06	2.2962e+06	2.75477e+06	2.1841e+06	2.14847e+06	2.51954e+06	2.39726e+06	2.63564e+06	2.87364e+06	2.45589e+06	2.51965e+06	2.43444e+06	2.55832e+06	2.97031e+06	2.15506e+06	2.28234e+06	2.40407e+06	2.25601e+06	2.37249e+06	2.29632e+06	3.55267e+06	2.53075e+06	2.22423e+06	2.08471e+06	2.34393e+06	2.28709e+06	1.41556e+06	2.11543e+06	1.89392e+06	994807	2.57075e+06	3.06228e+06	3.02346e+06	2.69846e+06
ot|OT_ostta07g00470|gb|CEF98577.1	4	3	464.47	OT_ostta07g00470	[O. tauri]	2.91121e+06	2.46153e+06	3.60324e+06	3.11384e+06	3.51385e+06	613017	538062	737291	598488	814867	452187	519724	416340	459174	513540	567998	530925	504651	560714	691299	2.68873e+06	2.8048e+06	3.04596e+06	3.34443e+06	3.09204e+06	3.6882e+06	4.06548e+06	3.50388e+06	3.96097e+06	4.7356e+06	3.86141e+06	2.30335e+06	3.5689e+06	3.1531e+06	3.85016e+06	630497	326541	594144	491589	453742	461452	693120	456949	567313
ot|OT_ostta02g03680|gb|CEG01137.1	4	4	143.2	OT_ostta02g03680	Coil [O. tauri]	1.0088e+06	906281	892710	722425	989180	121299	172972	93739.6	121878	115342	390699	183792	303799	266154	222704	526366	455286	377482	367839	409643	1.15266e+06	1.06913e+06	906675	1.24014e+06	941003	1.12212e+06	1.44255e+06	1.06497e+06	1.35828e+06	1.05475e+06	1.33806e+06	848040	884201	731533	1.08385e+06	124758	104974	75539.8	100109	64226.1	398704	245111	333431	328835
ot|OT_ostta09g00670|gb|CEF98947.1	3	3	134.02	OT_ostta09g00670	[O. tauri]	996176	929740	826102	809989	1.06013e+06	121699	149992	162121	167195	136621	281080	192890	204126	199561	200410	398404	428149	379972	389936	377715	761105	842022	789345	1.13878e+06	619068	920976	1.14184e+06	818464	1.03224e+06	987557	1.32132e+06	869992	818228	820201	1.16159e+06	125169	91027.8	130645	137332	76074.6	286839	257244	224036	246558
ot|OT_ostta03g04960|gb|CEF97304.1	3	3	137.42	OT_ostta03g04960	[O. tauri]	562000	501622	589833	503659	619232	23291.2	43312.1	35576.2	15974	29710.8	39526.6	39709.7	45053.7	36104.8	35715.3	127920	101255	88917.1	121383	131980	446528	392766	497872	614278	480361	613295	563987	487324	741427	653563	745432	469386	584211	510009	678497	23955.4	26285.4	28669	13120.8	16543.9	40336.5	52958.1	49448.3	44607.7
ot|OT_ostta02g03360|gb|CEG01111.1	3	3	165.53	OT_ostta02g03360	Glycoside hydrolase, catalytic domain malQ: 4-alpha-glucanotransferase FAMILY NOT NAMED 4-ALPHA-GLUCANOTRANSFERASE DPE1, CHLOROPLASTIC/AMYLOPLASTIC (Trans)glycosidases [O. tauri]	201264	186987	250465	287540	343087	176229	182581	179051	168176	166185	249907	187846	243221	198147	239337	244517	208758	216742	235351	195570	227719	206468	206599	278373	224542	239072	282628	202816	224310	247095	266955	174971	248077	291165	375923	181254	110805	144288	138137	92536.4	255028	250517	266944	244812
ot|OT_ostta09g00580|gb|CEF98937.1	3	3	94.87	OT_ostta09g00580	ATPase, F1 complex, delta/epsilon subunit Coil ATP synthase, Delta/Epsilon chain, beta-sandwich domain ATP_synt_epsi: ATP synthase F1, epsilon subunit ATP SYNTHASE SUBUNIT DELTA, MITOCHONDRIAL ATP SYNTHASE DELTA/EPSILON CHAIN ATP synthase [O. tauri]	205822	160443	347197	297531	219667	200697	164790	199362	177713	156004	169079	175299	190368	189855	203420	193450	196131	182934	211494	190965	199050	212200	181221	201542	166751	206547	208989	166777	191773	207536	273000	150132	343888	301282	240691	206419	100008	160656	145971	86867.5	172543	233784	208937	234567
ot|OT_ostta05g01120|gb|CEF97883.1	18	18	1242.94	OT_ostta05g01120	Coil [O. tauri]	9.92046e+06	8.6186e+06	9.2896e+06	8.10876e+06	9.07733e+06	8.27978e+06	9.46465e+06	8.11194e+06	8.77834e+06	9.05132e+06	1.14205e+07	9.02358e+06	9.96078e+06	8.3161e+06	9.70229e+06	1.08677e+07	1.11936e+07	9.29695e+06	9.85371e+06	9.06639e+06	1.02881e+07	9.70629e+06	9.06503e+06	1.07512e+07	7.95327e+06	1.01392e+07	1.13774e+07	1.01077e+07	1.12601e+07	9.01625e+06	1.31584e+07	8.06474e+06	9.20105e+06	8.21099e+06	9.94611e+06	8.51587e+06	5.74394e+06	6.53699e+06	7.21039e+06	5.04004e+06	1.16545e+07	1.20341e+07	1.09324e+07	1.02746e+07
ot|OT_ostta09g00210|gb|CEF98912.1;ot|OT_ostta09g00200|gb|CEF98911.1	8	8	461.86	OT_ostta09g00210	hypothetical protein [O. tauri]	7.4571e+06	6.65423e+06	5.30373e+06	6.06504e+06	7.0293e+06	5.44663e+06	6.90909e+06	4.77408e+06	5.83295e+06	5.3352e+06	7.40098e+06	6.26641e+06	6.4553e+06	5.77021e+06	6.93606e+06	7.95165e+06	8.93813e+06	7.28793e+06	7.37928e+06	6.45863e+06	8.27625e+06	7.27218e+06	7.03786e+06	8.01291e+06	6.21334e+06	8.02507e+06	8.70915e+06	6.82956e+06	6.85657e+06	5.83819e+06	9.89102e+06	6.22661e+06	5.25318e+06	6.14151e+06	7.70206e+06	5.60194e+06	4.19301e+06	3.84718e+06	4.7911e+06	2.9708e+06	7.55262e+06	8.35707e+06	7.08495e+06	7.12914e+06
ot|OT_ostta11g03020|gb|CEF99731.1	12	12	957.69	OT_ostta11g03020	Annexin Annexin family signature Annexin repeats ANNEXIN [O. tauri]	9.08326e+06	9.07132e+06	7.09413e+06	6.5227e+06	8.26384e+06	6.84735e+06	8.10932e+06	6.0864e+06	6.57103e+06	6.91773e+06	8.41371e+06	7.7658e+06	8.06768e+06	6.7773e+06	8.0319e+06	9.07131e+06	9.63977e+06	8.39837e+06	8.74259e+06	6.55921e+06	9.53993e+06	8.6087e+06	8.13154e+06	1.0027e+07	7.03723e+06	9.79321e+06	9.81595e+06	8.97146e+06	9.71817e+06	7.72706e+06	1.2048e+07	8.48837e+06	7.02652e+06	6.60494e+06	9.05475e+06	7.0426e+06	4.92141e+06	4.9047e+06	5.39734e+06	3.85199e+06	8.58611e+06	1.03567e+07	8.8546e+06	8.37339e+06
ot|OT_ostta09g03060|gb|CEF99125.1	9	9	569.85	OT_ostta09g03060	Malonyl-CoA ACP transacylase, ACP-binding Mct Acyl transferase domain in polyketide synthase (PKS) enzymes. fabD: malonyl CoA-acyl carrier protein transacylase MALONYL COA-ACYL CARRIER PROTEIN TRANSACYLASE FabD/lysophospholipase-like Proba [O. tauri	4.06478e+06	3.10657e+06	3.55325e+06	3.14521e+06	3.25779e+06	3.11128e+06	3.22647e+06	2.50848e+06	2.80094e+06	3.12284e+06	4.19056e+06	3.19501e+06	3.85356e+06	3.04187e+06	3.54446e+06	3.51655e+06	3.9214e+06	3.37581e+06	3.56451e+06	3.55844e+06	3.95428e+06	3.85279e+06	3.81655e+06	4.38126e+06	3.11829e+06	3.7241e+06	4.11913e+06	3.35917e+06	3.59705e+06	3.70488e+06	5.39149e+06	2.90694e+06	3.51938e+06	3.18486e+06	3.56958e+06	3.2e+06	1.95809e+06	2.02145e+06	2.30065e+06	1.73889e+06	4.27642e+06	4.26097e+06	4.22943e+06	3.75825e+06
ot|OT_ostta06g03720|gb|CEF98472.1	5	5	291.49	OT_ostta06g03720	Coil [O. tauri]	2.1913e+06	1.85405e+06	1.85568e+06	1.63151e+06	1.70989e+06	1.50625e+06	1.60271e+06	1.25763e+06	1.61204e+06	1.57392e+06	1.92508e+06	1.78155e+06	1.93427e+06	1.55514e+06	1.787e+06	1.81791e+06	2.14422e+06	1.93684e+06	1.69743e+06	1.83295e+06	2.06155e+06	1.99658e+06	1.90537e+06	2.33719e+06	1.63384e+06	1.96294e+06	2.26567e+06	1.5442e+06	1.87051e+06	1.98673e+06	2.90652e+06	1.7349e+06	1.838e+06	1.65208e+06	1.87354e+06	1.5492e+06	972659	1.01346e+06	1.3241e+06	876405	1.96453e+06	2.37593e+06	2.12293e+06	1.92139e+06
ot|OT_ostta01g01030|gb|CEF96535.1	7	7	343.72	OT_ostta01g01030	Alpha-D-phosphohexomutase, alpha/beta/alpha I/II/III Phosphoglucomutase/phosphomannomutase family signature Phosphoglucomutase/phosphomannomutase, alpha/beta/alpha domain II Phosphoglucomutase/phosphomannomutase, alpha/beta/alpha domain II [O. tauri	686463	649268	635984	747627	686034	561192	582457	442125	554122	582369	674963	577374	633221	540413	712606	697377	709047	593205	735217	665663	736270	741188	753000	780742	576402	747632	824967	694061	834015	747281	910518	607544	629922	757052	751693	577194	353483	356285	455147	324280	688793	770003	694985	667683
ot|OT_ostta10g01260|gb|CEF99331.1	8	8	418.78	OT_ostta10g01260	Beta-lactamase-like Metallo-beta-lactamase superfamily PROTEIN ETHE1, MITOCHONDRIAL BETA LACTAMASE DOMAIN Metallo-hydrolase/oxidoreductase [O. tauri]	2.95981e+06	2.93297e+06	2.81405e+06	2.56633e+06	2.96836e+06	2.48214e+06	2.82376e+06	2.05083e+06	2.57117e+06	2.77662e+06	2.87118e+06	2.23941e+06	2.57261e+06	2.48677e+06	2.72378e+06	2.76584e+06	3.22571e+06	2.93407e+06	3.07002e+06	2.72865e+06	3.43495e+06	3.13882e+06	3.18822e+06	3.91858e+06	2.82753e+06	3.23345e+06	3.67764e+06	2.97474e+06	3.62295e+06	2.88381e+06	3.92587e+06	2.74449e+06	2.78723e+06	2.59869e+06	3.25246e+06	2.55292e+06	1.7137e+06	1.65266e+06	2.11192e+06	1.5461e+06	2.93001e+06	2.98654e+06	2.82354e+06	3.07242e+06
ot|OT_ostta01g03910|gb|CEF96739.1	5	5	427.86	OT_ostta01g03910	EF-Hand 1, calcium-binding site EF-hand, calcium binding motif EF-hand domain pair CALCIUM BINDING PROTEIN CALMODULIN-2-RELATED EF-hand calcium-binding domain. EF-hand calcium-binding domain profile. [O. tauri]	5.35321e+06	5.43594e+06	5.71978e+06	5.00026e+06	4.88113e+06	3.88199e+06	3.93879e+06	4.27872e+06	5.78894e+06	5.1881e+06	6.19814e+06	4.34006e+06	4.70821e+06	3.70442e+06	4.85866e+06	5.33571e+06	5.487e+06	4.93964e+06	6.92836e+06	4.92189e+06	5.99631e+06	5.50369e+06	5.79214e+06	5.09711e+06	3.79274e+06	5.96183e+06	6.71455e+06	5.63702e+06	5.18858e+06	6.57262e+06	7.10044e+06	5.08661e+06	5.66526e+06	5.0633e+06	5.34829e+06	3.99269e+06	2.39039e+06	3.44799e+06	4.75495e+06	2.88888e+06	6.32514e+06	5.78803e+06	5.16744e+06	4.57684e+06
ot|OT_ostta01g05290|gb|CEF96844.1	6	6	386	OT_ostta01g05290	Glycoside hydrolase-type carbohydrate-binding, subgroup PHexose_mutarotase Aldose 1-epimerase ALDOSE 1-EPIMERASE FAMILY PROTEIN APOSPORY-ASSOCIATED PROTEIN C-RELATED Galactose mutarotase-like [O. tauri]	3.38008e+06	3.11963e+06	3.60568e+06	3.02524e+06	3.24865e+06	3.07842e+06	2.93827e+06	2.52826e+06	3.16469e+06	3.12639e+06	4.14445e+06	3.13738e+06	3.17652e+06	2.64593e+06	3.22412e+06	2.78595e+06	4.01085e+06	2.82858e+06	3.37286e+06	3.69852e+06	3.53331e+06	3.30653e+06	3.33447e+06	3.5404e+06	2.80727e+06	3.16372e+06	3.92142e+06	3.22922e+06	3.49437e+06	2.91234e+06	4.4833e+06	2.91915e+06	3.57131e+06	3.06338e+06	3.55957e+06	3.1662e+06	1.78319e+06	2.03739e+06	2.59943e+06	1.74086e+06	4.22937e+06	4.1841e+06	3.48636e+06	3.26906e+06
ot|OT_ostta11g02970|gb|CEF99728.1	7	7	279.75	OT_ostta11g02970	Coil Region of a membrane-bound protein predicted to be embedded in the membrane. [O. tauri]	672824	734432	612321	524013	703476	585529	564764	626018	638303	657424	666696	636110	591490	560390	596758	720511	780971	800235	672318	657714	757680	671677	702153	768127	728394	753779	738557	641126	686755	791827	892427	687235	606485	530619	770804	602225	342746	504475	524292	366073	680356	848335	649184	692365
ot|OT_ostta05g00840|gb|CAL53840.1	6	6	272.89	OT_ostta05g00840	Pyridine nucleotide-disulphide oxidoreductase, NAD-binding domain FAD-dependent pyridine nucleotide reductase signature Pyridine nucleotide disulphide reductase class-I signature MONODEHYDROASCORBATE REDUCTASE, CHLOROPLASTIC DISULFIDE OXID [O. tauri	1.27344e+06	1.14597e+06	989240	852171	1.2193e+06	986728	1.07906e+06	947187	1.05498e+06	1.31519e+06	1.0132e+06	958022	1.09108e+06	1.02737e+06	1.10311e+06	1.33589e+06	1.56236e+06	1.16662e+06	1.20901e+06	1.03733e+06	1.29109e+06	1.37528e+06	992900	1.46152e+06	1.08833e+06	1.36018e+06	1.48334e+06	1.20704e+06	1.2014e+06	1.25232e+06	1.68909e+06	1.07233e+06	979811	862915	1.336e+06	1.01486e+06	654866	763288	866544	732334	1.03396e+06	1.27765e+06	1.19751e+06	1.26933e+06
ot|OT_ostta04g03810|gb|CAL51798.1	9	8	372.37	OT_ostta04g03810	Band 7 protein Coil prohibitin homologues SPFH domain / Band 7 family HYPERSENSITIVE-INDUCED RESPONSE PROTEIN 1-RELATED BAND 7 PROTEIN-RELATED Band 7/SPFH domain [O. tauri]	1.32306e+06	1.38277e+06	1.08318e+06	1.20229e+06	1.40513e+06	1.09727e+06	1.18975e+06	1.00928e+06	1.03484e+06	1.30493e+06	1.1883e+06	1.17221e+06	1.10499e+06	1.10556e+06	1.17632e+06	1.44969e+06	1.61661e+06	1.55898e+06	1.30231e+06	1.14343e+06	1.46009e+06	1.70493e+06	1.22267e+06	1.74688e+06	1.34599e+06	1.77186e+06	1.73887e+06	1.67744e+06	1.54839e+06	1.57204e+06	1.7549e+06	1.29391e+06	1.07285e+06	1.21744e+06	1.53962e+06	1.12856e+06	722040	813323	850000	726625	1.21265e+06	1.56329e+06	1.21277e+06	1.36592e+06
ot|OT_ostta04g00290|gb|CAL51430.1	2	2	62.13	OT_ostta04g00290	Dimeric alpha-beta barrel Dimeric alpha+beta barrel [O. tauri]	463434	430394	344724	421702	489549	398260	382263	364672	387730	513429	417409	353207	406853	411467	483945	543183	543905	502500	527883	429069	505941	537587	519424	781848	428060	595585	572816	521250	529018	482444	614694	402736	341438	427019	536403	409616	231989	293870	318476	285892	425961	471048	446537	508370
ot|OT_ostta05g02930|gb|CEF98023.1	8	7	411.04	OT_ostta05g02930	RNA helicase, ATP-dependent, DEAD-box, conserved site Coil EF-hand, calcium binding motif EF-hand domain pair CENTRIN-4 CALCIUM BINDING PROTEIN EF-hand calcium-binding domain. DEAD-box subfamily ATP-dependent helicases signature. EF-hand c [O. tauri	9.83049e+06	8.77794e+06	8.11701e+06	8.52344e+06	9.98552e+06	7.27146e+06	8.31531e+06	8.21075e+06	7.42388e+06	7.75075e+06	9.66393e+06	7.25027e+06	7.30711e+06	7.67393e+06	8.74029e+06	8.29755e+06	1.06072e+07	9.96698e+06	8.98147e+06	8.06001e+06	8.89125e+06	9.36994e+06	8.46616e+06	1.10303e+07	8.21381e+06	9.91634e+06	1.02988e+07	9.71613e+06	9.20473e+06	9.4786e+06	1.30391e+07	8.21385e+06	8.03964e+06	8.6309e+06	1.09412e+07	7.4788e+06	5.04642e+06	6.61661e+06	6.09787e+06	4.31584e+06	9.86194e+06	9.66918e+06	8.01984e+06	9.48119e+06
ot|OT_ostta03g03260|gb|CEF97174.1	7	7	285.11	OT_ostta03g03260	Phosphoserine aminotransferase SerC serC_1: phosphoserine transaminase Aminotransferase class-V AMINOTRANSFERASE CLASS V PHOSPHOSERINE AMINOTRANSFERASE Phosphoserine aminotransferase [serC]. PLP-dependent transferases [O. tauri]	1.73274e+06	1.36301e+06	1.30875e+06	1.50105e+06	1.90063e+06	1.39057e+06	1.76007e+06	1.38222e+06	1.18332e+06	1.61916e+06	1.4911e+06	1.02938e+06	1.21234e+06	1.25621e+06	1.41309e+06	1.29276e+06	1.79251e+06	1.67645e+06	1.33687e+06	1.47317e+06	1.60222e+06	1.51716e+06	1.51592e+06	2.10375e+06	1.76254e+06	1.54397e+06	1.67697e+06	1.51934e+06	1.60396e+06	1.6209e+06	2.29829e+06	1.27542e+06	1.29628e+06	1.51997e+06	2.08253e+06	1.43023e+06	1.06816e+06	1.11386e+06	971963	901598	1.52165e+06	1.37281e+06	1.33059e+06	1.55205e+06
ot|OT_ostta17g01280|gb|CEG00571.1	9	9	491.05	OT_ostta17g01280	Transaldolase TRANSALDOLASE Aldolase [O. tauri]	2.33727e+06	1.99699e+06	1.72174e+06	1.72114e+06	2.10894e+06	1.73333e+06	1.82061e+06	1.65285e+06	1.89905e+06	2.0732e+06	1.97899e+06	1.34005e+06	1.61651e+06	1.52386e+06	1.71434e+06	1.91569e+06	2.0074e+06	2.06402e+06	1.80556e+06	1.7589e+06	2.18408e+06	2.20494e+06	2.23687e+06	2.39161e+06	2.07418e+06	2.647e+06	2.60383e+06	2.15337e+06	2.34429e+06	2.45433e+06	3.10014e+06	1.86866e+06	1.70533e+06	1.74284e+06	2.31078e+06	1.78276e+06	1.1049e+06	1.33194e+06	1.55985e+06	1.15442e+06	2.01954e+06	1.78713e+06	1.77419e+06	1.88273e+06
ot|OT_ostta03g05910|gb|CEF97382.1	6	6	232.7	OT_ostta03g05910	Aldehyde dehydrogenase, C-terminal Aldehyde dehydrogenase family DELTA-1-PYRROLINE-5-CARBOXYLATE DEHYDROGENASE 12A1, MITOCHONDRIAL ALDEHYDE DEHYDROGENASE-RELATED Aldehyde dehydrogenases cysteine active site. ALDH-like [O. tauri]	1.47277e+06	1.38858e+06	1.14301e+06	1.17987e+06	1.26361e+06	1.06552e+06	1.23966e+06	1.11466e+06	1.04056e+06	1.46665e+06	1.05142e+06	1.03889e+06	996030	1.00676e+06	1.04571e+06	1.33908e+06	1.33114e+06	1.32672e+06	1.28559e+06	1.06797e+06	1.50001e+06	1.27047e+06	1.1351e+06	1.7289e+06	1.21759e+06	1.37249e+06	1.57776e+06	1.27152e+06	1.42774e+06	1.41706e+06	1.95347e+06	1.29934e+06	1.13212e+06	1.19474e+06	1.38455e+06	1.0959e+06	752327	898245	854701	816674	1.07296e+06	1.3855e+06	1.09318e+06	1.24385e+06
ot|OT_ostta08g01920|gb|CEG01462.1	8	8	680.05	OT_ostta08g01920	Histone core Histone H2B signature Core histone H2A/H2B/H3/H4 HISTONE H2B Histone H2B signature. Histone-fold [O. tauri]	1.09915e+08	1.11439e+08	7.99194e+07	8.70748e+07	1.02684e+08	7.82259e+07	105445829	9.26989e+07	8.65815e+07	1.03865e+08	8.96095e+07	8.02288e+07	8.1411e+07	8.12163e+07	9.37854e+07	1.05599e+08	1.15407e+08	1.0614e+08	8.93096e+07	7.72673e+07	1.11064e+08	1.07878e+08	1.02882e+08	1.19022e+08	9.74895e+07	115516557	1.24508e+08	1.04777e+08	1.06749e+08	118085503	1.4579e+08	1.04278e+08	7.91576e+07	8.81726e+07	1.12511e+08	8.04564e+07	6.39933e+07	7.47012e+07	7.11167e+07	5.78351e+07	9.14455e+07	1.06996e+08	8.93518e+07	100343226
ot|OT_ostta13g01470|gb|CEG00107.1	6	6	240.67	OT_ostta13g01470	Succinate dehydrogenase/fumarate reductase flavoprotein, catalytic domain Cytochrome B5 signature flavo_cyto_c: flavocytochrome c Cytochrome b5-like Heme/Steroid binding domain FAD binding domain FUMARATE REDUCTASE-RELATED SUCCINATE DEHYDR [O. tauri	558014	555834	615609	592238	682940	479249	736926	654134	601110	689077	548970	474748	528221	492825	674789	650342	713725	764247	565566	609804	768441	670539	694776	861102	690601	743943	904677	698297	911163	720487	740144	520114	609741	599705	748303	492915	447228	527132	493743	383698	560219	633138	579743	608889
ot|OT_ostta14g00230|gb|CEG01958.1	3	3	181.37	OT_ostta14g00230	Mechanosensitive ion channel MscS, transmembrane-2 YNAI-RELATED MECHANOSENSITIVE ION CHANNEL MECHANOSENSITIVE ION CHANNEL PROTEIN 2, CHLOROPLASTIC-RELATED Sm-like ribonucleoproteins Mechanosensitive channel protein MscS (YggB), transmembra [O. tauri	563170	527920	413113	427159	528737	468048	607907	458736	440358	546908	523589	463081	405774	481596	554889	582222	703093	734188	489107	478159	579651	595555	675126	781986	553479	610541	672484	606556	697934	704215	746984	493994	409175	432544	579342	481394	368928	369672	361703	304534	534317	617579	445353	595015
ot|OT_ostta11g02820|gb|CEF99717.1	5	5	396.44	OT_ostta11g02820	Pyridine nucleotide-disulphide oxidoreductase, class I, active site FAD-dependent pyridine nucleotide reductase signature Pyridine nucleotide disulphide reductase class-I signature lipoamide_DH: dihydrolipoyl dehydrogenase Pyridine nucleot [O. tauri	3.3016e+06	3.16308e+06	2.52329e+06	2.9607e+06	3.31834e+06	3.08928e+06	2.80952e+06	2.74678e+06	2.89094e+06	2.65657e+06	2.72236e+06	2.84279e+06	3.14701e+06	2.70441e+06	3.19793e+06	3.36975e+06	3.21829e+06	3.38752e+06	3.55012e+06	2.98282e+06	2.54354e+06	3.58195e+06	3.63855e+06	4.59467e+06	3.32512e+06	3.66387e+06	3.64106e+06	3.54589e+06	3.99065e+06	2.64387e+06	4.37922e+06	2.95981e+06	2.49923e+06	2.99803e+06	3.63593e+06	3.17737e+06	1.70505e+06	2.21348e+06	2.37458e+06	1.47925e+06	2.77814e+06	3.79123e+06	3.45397e+06	3.34132e+06
ot|OT_ostta07g04260|gb|CEF98862.1	7	7	320.78	OT_ostta07g04260	6-phosphogluconate dehydrogenase, decarboxylating 6-phosphogluconate dehydrogenase signature 6-phosphogluconate dehydrogenase, C-terminal domain NAD binding domain of 6-phosphogluconate dehydrogenase gnd: 6-phosphogluconate dehydrogenase ( [O. tauri	2.00114e+06	2.12259e+06	1.91238e+06	2.45083e+06	2.24721e+06	1.81117e+06	2.07039e+06	1.67291e+06	1.6344e+06	1.89857e+06	1.6884e+06	1.41524e+06	1.68832e+06	1.86879e+06	2.00551e+06	1.75629e+06	2.05646e+06	1.92277e+06	2.28929e+06	2.0838e+06	2.25419e+06	1.92749e+06	2.09215e+06	2.58309e+06	2.02389e+06	2.14437e+06	2.11246e+06	2.63791e+06	2.72997e+06	1.69606e+06	2.65429e+06	1.98618e+06	1.89415e+06	2.48173e+06	2.46229e+06	1.86282e+06	1.25648e+06	1.34811e+06	1.34247e+06	1.05718e+06	1.72299e+06	1.8874e+06	1.853e+06	2.30891e+06
ot|OT_ostta06g00150|gb|CEF98198.1	4	4	210.04	OT_ostta06g00150	Lactate dehydrogenase/glycoside hydrolase, family 4, C-terminal Lac_mal_DH lactate/malate dehydrogenase, alpha/beta C-terminal domain MalateDH-SF1: malate dehydrogenase lactate/malate dehydrogenase, NAD binding domain MALATE DEHYDROGENASE [O. tauri]	630465	677909	606855	707369	661753	631215	859103	718695	646932	669517	583620	504153	605797	692822	710009	728203	782581	792296	795781	643996	686921	670485	700798	936468	651124	676114	805616	829233	999600	579585	836243	634344	601071	716288	725088	649213	521375	579158	531380	372807	595578	672353	664887	855986
ot|OT_ostta08g01520|gb|CEG01428.1	6	6	258.84	OT_ostta08g01520	BCCT transporter family BCCT family transporter PLAC8 family HIGH-AFFINITY CHOLINE TRANSPORT PROTEIN-RELATED BCCT family of transporters signature. Region of a membrane-bound protein predicted to be embedded in the membrane. [O. tauri]	322127	370859	351662	298046	394362	117352	131308	226506	120758	208784	317114	232507	209558	223062	260498	1.22939e+06	1.10941e+06	1.15839e+06	1.31733e+06	1.03711e+06	1.65023e+06	1.54168e+06	1.54864e+06	1.70139e+06	1.11142e+06	1.38776e+06	1.54929e+06	1.28557e+06	1.39812e+06	1.21665e+06	427266	347027	348310	301804	432106	120698	79688.8	182529	99188.4	116257	323612	310078	229999	275594
ot|OT_ostta06g00100|gb|CEF98192.1	2	2	70.62	OT_ostta06g00100	High mobility group box domain Coil high mobility group HMG (high mobility group) box SWI/SNF-RELATED CHROMATIN BINDING PROTEIN HMG boxes A and B DNA-binding domains profile. HMG-box [O. tauri]	175566	346238	337838	254273	232685	174528	159691	302669	195987	180626	177714	213140	182474	168173	159352	376419	346843	337390	355782	357338	449306	451305	522019	460668	387997	346346	418331	367847	449640	298870	232869	323987	334618	257479	254955	179505	96914.1	243905	160981	100578	181355	284249	200272	207779
ot|OT_ostta03g02460|gb|CAL52899.1	2	2	122.29	OT_ostta03g02460	Protein of unknown function DUF3181 Coil Protein of unknown function (DUF3181) [O. tauri]	546475	554542	669823	625514	621228	536015	770710	499325	546426	699745	654054	659160	606541	548870	558058	511036	704975	782827	850376	654505	734120	696106	794957	868375	801447	683018	869785	654030	786956	756563	724839	518905	663438	633401	680684	551299	467731	402380	448826	389639	667455	879076	665703	678132
ot|OT_ostta02g00100|gb|CAL51996.2	6	4	394.05	OT_ostta02g00100	Histone core Histone H2A signature Histone 2A Core histone H2A/H2B/H3/H4 HISTONE H2A.V Histone H2A signature. Histone-fold [O. tauri]	2.01451e+06	1.88763e+06	3.18542e+06	2.16921e+06	2.41964e+06	1.8065e+06	2.42339e+06	2.21873e+06	1.86474e+06	2.81167e+06	2.2178e+06	1.63529e+06	1.9859e+06	2.03806e+06	2.18539e+06	3.10888e+06	2.43393e+06	2.80124e+06	2.53712e+06	2.41658e+06	2.81855e+06	2.47441e+06	2.61201e+06	3.13237e+06	2.69295e+06	2.45163e+06	2.84299e+06	2.15741e+06	2.51681e+06	2.25326e+06	2.67203e+06	1.76633e+06	3.15506e+06	2.19655e+06	2.65122e+06	1.85801e+06	1.47071e+06	1.78795e+06	1.53167e+06	1.56562e+06	2.26324e+06	2.18087e+06	2.17961e+06	2.51803e+06
ot|OT_ostta11g01640|gb|CEF99631.1	4	4	160.85	OT_ostta11g01640	Leucine rich repeat 4 Leucine Rich repeats (2 copies) ACIDIC LEUCINE-RICH NUCLEAR PHOSPHOPROTEIN 32 Leucine-rich repeat profile. L domain-like [O. tauri]	414960	400506	361460	441575	472879	433554	485803	378117	347025	539120	431313	381778	365151	417134	503752	487184	451008	481857	453825	359844	509507	522783	391097	487625	425740	488289	457548	366295	458388	624247	550400	374768	358014	447142	518137	445917	294826	304705	285041	300198	440151	509151	400768	515371
ot|OT_ostta06g04450|gb|CEF98532.1	2	2	119.49	OT_ostta06g04450	Thiolase-like, subgroup Ac-CoA_Ac_transf Thiolase, C-terminal domain Thiolase, N-terminal domain AcCoA-C-Actrans: acetyl-CoA C-acetyltransferase ACETYL-COA C-ACYLTRANSFERASE 3-KETOACYL-COA THIOLASE, PEROXISOMAL Thiolases signature 2. [O. tauri]	218438	202932	212971	284195	221812	173862	258176	207061	202710	265205	216973	202282	220646	247189	331970	240378	269040	239886	259223	206658	223118	232146	209613	269075	201782	215727	228639	238877	273527	281795	289734	189891	210941	287778	243041	178820	156683	166859	166503	147674	221419	269769	242168	305404
ot|OT_ostta11g02310|gb|CAL55854.1	2	2	132.7	OT_ostta11g02310	[O. tauri]	576250	348745	352860	369297	345741	422597	499203	411937	271707	479083	403825	277649	389777	383315	457731	457664	298973	396303	348721	397425	434345	376679	397338	455870	388014	349945	354865	397938	310385	583143	764333	326334	349496	373953	378831	434647	302958	331959	223176	266767	412099	370281	427796	473588
ot|OT_ostta09g03180|gb|CEF99134.1	3	3	174.86	OT_ostta09g03180	ml(S7 cytoplasmic small ribosome subunit-from:Ot09g03180)gb(Ribosomal protein S7e) Coil 40S RIBOSOMAL PROTEIN S7 Ribosomal protein S7e signature. [O. tauri]	612427	667100	577435	822671	600611	640515	1.07679e+06	566278	682494	1.40699e+06	715451	694850	1.06447e+06	1.00816e+06	1.15026e+06	637147	857974	912434	807038	992760	625467	932680	1.46662e+06	801689	793636	654297	672686	849406	560148	1.19077e+06	812317	624230	571931	833042	658095	658779	653484	456334	560590	783451	730110	926673	1.1683e+06	1.24559e+06
ot|OT_ostta01g02490|gb|CEF96642.1	2	2	55.43	OT_ostta01g02490	G-protein beta WD-40 repeat Coil G protein beta WD-40 repeat signature Beta'-COP WD40 repeats Coatomer WD associated region WD domain, G-beta repeat COATOMER COATOMER SUBUNIT BETA' Trp-Asp (WD) repeats profile. Trp-Asp (WD) repeats circula [O. tauri	139989	179685	124447	104974	153832	94400.2	187488	151295	134205	230463	138700	126537	113017	122963	164152	143373	158719	142496	143343	187251	164959	122253	189916	123085	140123	109628	118794	108704	142552	267021	185680	168138	123261	106297	168555	97091.9	113783	121920	110234	128328	141542	168754	124041	151922
ot|OT_ostta02g02420|gb|CEG01036.1	2	2	85.05	OT_ostta02g02420	Clathrin alpha-adaptin/coatomer adaptor, appendage, C-terminal subdomain Gamma-COP Coatomer gamma subunit appendage platform subdomain Adaptin N terminal region COATOMER SUBUNIT GAMMA-2 Clathrin adaptor appendage domain Subdomain of clathr [O. tauri	39335.2	48017.3	41695.2	40623.9	50724.8	36744	52069.2	42878.8	35955.9	70862.6	28341.4	37770.2	45878.4	46386.6	42874.1	46625.4	50692.4	39297.8	42391.8	43990.5	43149.7	44538.4	49247.6	50873.1	48030.3	40714.1	45075.5	37677.2	45993	55848.1	52173.8	44931.5	41297.8	41136.1	55579.6	37791.7	31599.9	34553.8	29533.6	39458.4	28922.1	50371.6	50353.4	57310.9
ot|OT_ostta09g02330|gb|CAL55395.1	4	4	185.17	OT_ostta09g02330	Zinc finger, RanBP2-type Zinc finger domain Zn-finger in Ran binding protein and others ZINC FINGER PROTEIN SUBFAMILY NOT NAMED Zinc finger RanBP2-type signature. Zinc finger RanBP2 type profile. Ran binding protein zinc finger-like [O. tauri]	188582	207520	234018	189149	220627	182346	250094	169866	240964	284335	169863	198172	199286	207530	179646	208121	282792	139135	215854	225049	178224	221044	190638	261026	244220	204838	193547	208467	249984	228079	250134	194184	231787	191534	241743	187545	151778	136886	197924	158326	173343	264288	218725	256405
ot|OT_ostta07g04140|gb|CAL54674.1	2	2	48.87	OT_ostta07g04140	ATPase, V1 complex, subunit C Coil V-ATPase subunit C V-TYPE PROTON ATPASE SUBUNIT C 1-A-RELATED Vacuolar ATP synthase subunit C [O. tauri]	67555.4	54757.4	63686.2	59794.3	74154.8	58452.2	82636	63313.4	73291	71973.2	63362.6	51224.1	65259.4	78265.1	64582.8	65699.7	72329.5	71376.6	89430.5	59916	60644.8	69217.9	72200.1	83798	84904.8	77966.1	68071	78578.1	74330.6	88468.9	89604.8	51238.5	63079.2	60548.1	81252	60118.9	50150.4	51020.9	60200.1	40076.8	64660.9	68314	71624.8	96697
ot|OT_ostta09g00050|gb|CEF98899.1	7	7	314.86	OT_ostta09g00050	Alternative oxidase AO ALTERNATIVE OXIDASE FAMILY NOT NAMED Region of a membrane-bound protein predicted to be embedded in the membrane. [O. tauri]	1.51663e+06	1.36749e+06	1.51503e+06	1.49075e+06	1.71021e+06	1.19784e+06	1.4068e+06	1.24642e+06	1.54896e+06	1.65866e+06	1.41691e+06	1.60272e+06	1.48927e+06	1.46062e+06	1.71603e+06	1.78039e+06	2.16903e+06	1.56331e+06	2.00386e+06	1.70467e+06	1.65517e+06	1.60177e+06	1.64777e+06	1.39712e+06	1.72078e+06	2.09542e+06	1.52983e+06	1.85889e+06	1.55893e+06	1.3695e+06	2.01165e+06	1.27961e+06	1.50059e+06	1.50954e+06	1.87389e+06	1.23199e+06	853763	1.00442e+06	1.27229e+06	923593	1.44594e+06	2.13743e+06	1.63453e+06	1.8046e+06
ot|OT_ostta13g02030|gb|CEG00155.1	6	6	236.94	OT_ostta13g02030	UTP--glucose-1-phosphate uridylyltransferase UDP-SUGAR PYROPHOSPHORYLASE UDP- GLUCOSE PYROPHOSPHORYLASE Nucleotide-diphospho-sugar transferases [O. tauri]	1.52206e+06	1.23993e+06	1.24656e+06	1.35634e+06	1.62082e+06	1.22701e+06	1.55157e+06	1.14124e+06	1.50709e+06	1.47079e+06	1.32884e+06	1.31247e+06	1.48411e+06	1.47741e+06	1.58889e+06	1.47885e+06	1.87008e+06	1.53085e+06	1.75617e+06	1.44468e+06	1.36836e+06	1.22191e+06	1.47745e+06	1.53581e+06	1.33868e+06	1.63051e+06	1.60643e+06	1.50737e+06	1.94854e+06	1.45569e+06	2.01885e+06	1.16025e+06	1.23468e+06	1.37344e+06	1.77595e+06	1.262e+06	941620	919661	1.2379e+06	818978	1.35607e+06	1.75035e+06	1.62887e+06	1.82534e+06
ot|OT_ostta11g00140|gb|CAL55617.1	5	5	252.9	OT_ostta11g00140	Prenylated rab acceptor PRA1 PRA1 family protein PRENYLATED RAB ACCEPTOR 1-RELATED Region of a membrane-bound protein predicted to be embedded in the membrane. [O. tauri]	1.15618e+06	1.18562e+06	1.29577e+06	1.20561e+06	1.43827e+06	1.04618e+06	1.3579e+06	1.3094e+06	1.23404e+06	1.72821e+06	1.21524e+06	1.2453e+06	1.04659e+06	1.10551e+06	1.09024e+06	1.23739e+06	1.19653e+06	1.22554e+06	1.3164e+06	1.2312e+06	1.28801e+06	1.18391e+06	1.39847e+06	1.26847e+06	1.35366e+06	1.41731e+06	1.53372e+06	978551	1.40585e+06	1.36262e+06	1.53354e+06	1.10943e+06	1.28342e+06	1.22081e+06	1.57593e+06	1.07601e+06	824086	1.05518e+06	1.01363e+06	962317	1.24014e+06	1.66077e+06	1.14868e+06	1.36587e+06
ot|OT_ostta01g04240|gb|CAL50328.1	5	5	228.57	OT_ostta01g04240	[O. tauri]	446609	499797	524620	530641	520093	431202	524598	599535	475547	757402	507917	525916	426506	493332	458734	492865	468308	570611	505220	550669	484881	535835	641991	540882	501158	515584	568739	473297	524154	608159	592378	467678	519620	537331	569870	443498	318370	483134	390607	421744	518324	701377	468108	609514
ot|OT_ostta04g04350|gb|CEF97704.1	3	3	128.11	OT_ostta04g04350	P-loop containing nucleoside triphosphate hydrolase CobQ/CobB/MinD/ParA nucleotide binding domain P-loop containing nucleoside triphosphate hydrolases [O. tauri]	157380	189768	184178	150070	164503	154526	183023	170707	132192	177370	162623	119542	112035	143832	127957	139161	122409	156400	154328	154085	198067	167491	155565	176278	159658	185383	193981	153489	209041	176921	208747	177573	182423	151962	180247	158933	111074	137563	108581	98764.7	165956	159425	122963	177705
ot|OT_ostta07g04390|gb|CAL54699.1	5	5	183.96	OT_ostta07g04390	Signal-recognition particle receptor FtsY SRP54-type protein, helical bundle domain ATPases associated with a variety of cellular activities SRP54-type protein, GTPase domain ftsY: signal recognition particle-docking protein FtsY GTPASE CO [O. tauri	432500	453520	523602	451859	546869	484287	493079	580886	489557	553850	454155	402093	397540	392782	406011	438967	435812	408005	499833	448635	504326	423958	565193	506942	505803	432567	510267	367731	566040	500982	573665	424375	518611	457556	599209	498096	299241	468106	402115	308400	463460	536243	436316	485284
ot|OT_ostta10g01940|gb|CEF99379.1	2	2	148.01	OT_ostta10g01940	NAD(P)-binding domain NADH(P)-binding SUBFAMILY NOT NAMED FLAVIN REDUCTASE-RELATED NAD(P)-binding Rossmann-fold domains [O. tauri]	305427	256473	303079	266604	307118	261322	316353	292880	269356	367713	287007	240430	195090	217668	158812	194581	273442	268321	269921	224506	269533	231663	276363	336684	262298	316307	374004	194549	337484	270984	405116	239991	300190	269965	336512	268774	191989	236017	221245	204753	292887	320644	214119	268931
ot|OT_ostta11g02980|gb|CAL55922.1	3	3	139.16	OT_ostta11g02980	Region of a membrane-bound protein predicted to be embedded in the membrane. [O. tauri]	636054	781832	638723	677893	715606	625392	601582	711068	610340	569496	603152	458170	498781	526464	443651	644577	756198	556412	671671	634335	725403	655988	794399	799540	707863	594405	623673	733677	720568	881906	843656	731589	632635	686440	784095	643225	365090	573012	501324	317112	615510	611029	547432	650449
ot|OT_ostta08g01330|gb|CEG01411.1	3	3	96.8	OT_ostta08g01330	High mobility group box domain Coil high mobility group HMG (high mobility group) box HIGH MOBILITY GROUP PROTEIN 1 SWI/SNF-RELATED CHROMATIN BINDING PROTEIN HMG boxes A and B DNA-binding domains profile. HMG-box [O. tauri]	143241	222693	191388	182365	173770	119901	136255	203912	141011	210105	120704	168195	125062	143792	130507	168834	179012	205362	174238	177322	188456	205238	174642	190340	185975	151469	152085	188436	171198	229977	189993	208382	189564	184664	190402	123320	82691	164322	115824	116993	123177	224311	137260	177656
ot|OT_ostta06g04250|gb|CEF98515.1	2	2	101.74	OT_ostta06g04250	[O. tauri]	138343	151660	143746	139350	163084	127921	144613	179276	138228	195680	161197	117398	104367	111135	121312	157750	159158	154866	134619	122734	221998	158610	161180	194201	136792	174824	185496	158431	191942	148661	183497	141914	142376	141107	178693	131568	87763.4	144469	113539	108960	164500	156566	114546	137307
ot|OT_ostta05g00290|gb|CAL53783.1	5	5	228.06	OT_ostta05g00290	[O. tauri]	842045	810504	804357	844245	910517	723326	843569	997533	715303	1.10446e+06	816039	645614	690250	783576	772827	1.01925e+06	863380	984434	883953	717235	909425	886147	897777	921953	720390	831385	887936	808327	980304	897857	1.11688e+06	758419	796690	854888	997661	743951	511948	803859	587539	614995	832759	861010	757577	968113
ot|OT_ostta06g01510|gb|CAL53427.1	2	1	62.39	OT_ostta06g01510	Kelch-type beta propeller Coil Broad-Complex, Tramtrack and Bric a brac Galactose oxidase, central domain KELCH REPEAT DOMAIN POZ domain Region of a membrane-bound protein predicted to be embedded in the membrane. [O. tauri]	57059.9	53984.3	60999.6	53075.6	56029.7	41625	55543.9	57455.8	42087.5	69027.8	55653.6	45952.7	40412.6	41827.4	45725.2	66601.7	46441.6	65140.6	62261.8	46501.6	68852.5	66054.5	60108.4	66450.6	56199.5	78808.1	62262.1	56392.6	59602.2	82116.8	75683.8	50515.1	60418.2	53744.8	61392.2	42811.9	33708.7	46300.6	34570	38436.7	56793.9	61284	44354.5	51678
ot|OT_ostta15g00060|gb|CEG01647.1	2	2	71.68	OT_ostta15g00060	Aspartate carbamoyltransferase Aspartate carbamoyltransferase signature Aspartate/ornithine carbamoyltransferase superfamily signature Aspartate/ornithine carbamoyltransferase, carbamoyl-P binding domain asp_carb_tr: aspartate carbamoyltra [O. tauri	67956.3	77590.7	49493.8	58346	84247.7	45437.3	58888	67365.3	52881.4	96868.8	56059	56878.5	45682.1	64218.5	52634.3	74509.6	55337.6	107862	64868.1	61014.8	77732.2	59353.4	70644.7	85080.2	70363.7	83721.6	67895.7	78688.6	75622.5	87853.5	90136.7	72604.5	49022	59081.6	92310.9	46732.9	35738.1	54286.1	43436	53939.4	57207.7	75854.9	50138	79342.4
ot|OT_ostta07g04240|gb|CEF98861.1	2	2	112.49	OT_ostta07g04240	Phosphoglycolate phosphatase, domain 2 Haloacid dehalogenase-like hydrolase 2-DEOXYGLUCOSE-6-PHOSPHATE PHOSPHATASE 2 HAD-like [O. tauri]	143253	157746	148328	144920	200236	115410	132874	143643	143033	195338	165390	160657	123445	145347	151993	152953	183208	166856	147687	129401	183836	159716	138244	183047	157754	147948	145577	138957	238222	162117	190009	147609	146914	146747	219400	118701	80638.9	115754	117485	108770	168779	214257	135486	179578
ot|OT_ostta02g03490|gb|CEG01121.1	3	3	139.89	OT_ostta02g03490	Armadillo-type fold Importin-beta N-terminal domain CRM1 C terminal Exportin 1-like protein EXPORTIN 1/5 EXPORTIN-1 Importin-beta N-terminal domain profile. ARM repeat [O. tauri]	119364	144864	118963	134108	139778	102417	161907	170391	141979	161315	134498	113752	95494.7	119001	126419	135820	142392	165837	142191	124747	151269	141280	155126	171444	165288	155715	117905	124788	167498	148845	158324	135554	117829	135798	153156	105337	98258.8	137309	116620	89824.7	137254	151703	104809	147026
ot|OT_ostta09g02220|gb|CEF99057.1	2	2	123.19	OT_ostta09g02220	Coil [O. tauri]	116225	173107	155676	165802	186137	125547	211740	172768	162042	222095	164388	125306	128142	148892	167944	146209	174016	206590	196237	162913	167887	194293	197835	187415	211657	157157	168633	153439	203643	226242	154160	161982	154192	167892	203952	129127	128502	139225	133099	123669	167756	167112	140641	183957
ot|OT_ostta09g01590|gb|CEF99014.1	2	2	73.58	OT_ostta09g01590	Haem peroxidase, plant/fungal/bacterial Haem peroxidase superfamily signature Plant ascorbate peroxidase signature Peroxidase CYTOCHROME C PEROXIDASE, MITOCHONDRIAL FAMILY NOT NAMED Peroxidases active site signature. Peroxidases proximal h [O. tauri	77296.8	92209	104846	100123	119675	61703.5	78437.6	95037.1	78868.6	88241	82311.4	64672.7	81211.8	78286.4	75940.7	84589.7	85695.7	94353.4	104977	83631	96569.1	90028.7	104887	105277	94230	84191.4	96143.6	77101.7	112297	115842	102526	86283.4	103846	101386	131129	63462.9	47602.5	76585.4	64781.5	49135.2	83997.9	86249.5	89133.2	96723.3
ot|OT_ostta09g03030|gb|CAL55460.1	8	8	491.39	OT_ostta09g03030	Eukaryotic porin/Tom40 [O. tauri]	2.79398e+06	3.03286e+06	2.94378e+06	3.32371e+06	3.63369e+06	2.43259e+06	3.16894e+06	3.41476e+06	2.67245e+06	2.77499e+06	3.08392e+06	2.38891e+06	2.70216e+06	2.65011e+06	2.77271e+06	2.92423e+06	3.39932e+06	3.41455e+06	3.12023e+06	2.87205e+06	3.57431e+06	2.89162e+06	3.13875e+06	4.19756e+06	3.23096e+06	3.12448e+06	3.61273e+06	2.93599e+06	3.48179e+06	3.4716e+06	3.70591e+06	2.83796e+06	2.91572e+06	3.36562e+06	3.98146e+06	2.50195e+06	1.92318e+06	2.75178e+06	2.19511e+06	1.5452e+06	3.14711e+06	3.18592e+06	2.96573e+06	3.27423e+06
ot|OT_ostta12g01070|gb|CEF99830.1	3	3	168.86	OT_ostta12g01070	Cyclophilin-type peptidyl-prolyl cis-trans isomerase, conserved site Cyclophilin peptidyl-prolyl cis-trans isomerase signature Peptidylpro_ismrse Cyclophilin type peptidyl-prolyl cis-trans isomerase/CLD PEPTIDYL-PROLYL CIS-TRANS ISOMERASE [O. tauri]	371670	463693	360551	367398	468906	290019	450338	461970	343239	483418	467834	277670	324111	410599	389880	387648	480425	502534	461397	345427	455732	397798	406207	600573	395538	350728	433385	393716	579510	458186	492979	433895	357115	372030	513785	298289	273303	372277	281932	269181	477420	370310	355725	507297
ot|OT_ostta09g01010|gb|CEF98971.1	4	4	249.13	OT_ostta09g01010	Coil [O. tauri]	3.91174e+07	4.1774e+07	3.84233e+07	4.11395e+07	3.92653e+07	3.81756e+07	4.33743e+07	4.21566e+07	4.37684e+07	4.77882e+07	6.0345e+07	4.10935e+07	4.54521e+07	3.70029e+07	3.85962e+07	4.0461e+07	5.33547e+07	5.05224e+07	5.76961e+07	5.36255e+07	4.96452e+07	4.12901e+07	4.97151e+07	4.91179e+07	4.27811e+07	3.85802e+07	4.4835e+07	4.29818e+07	5.12678e+07	4.92824e+07	5.18849e+07	3.90894e+07	3.80571e+07	4.16582e+07	4.30233e+07	3.92642e+07	2.63232e+07	3.39718e+07	3.59507e+07	2.66099e+07	6.15815e+07	5.48035e+07	4.98855e+07	4.57173e+07
ot|OT_ostta05g04530|gb|CEF98144.1	5	5	236.45	OT_ostta05g04530	Uncharacterised protein family Ycf54 Protein of unknown function (DUF2488) [O. tauri]	3.36028e+06	3.73817e+06	3.29546e+06	3.12918e+06	3.62799e+06	2.84337e+06	4.38659e+06	3.50326e+06	3.76979e+06	3.34312e+06	4.62901e+06	3.66133e+06	3.4952e+06	3.08841e+06	3.3013e+06	3.48496e+06	3.83253e+06	3.75424e+06	3.80682e+06	3.76893e+06	4.1982e+06	3.29673e+06	3.66337e+06	4.04484e+06	3.1453e+06	3.37149e+06	3.65214e+06	3.2989e+06	4.51906e+06	4.4717e+06	4.45704e+06	3.49794e+06	3.26404e+06	3.16863e+06	3.97522e+06	2.92445e+06	2.66215e+06	2.82309e+06	3.09645e+06	1.86155e+06	4.72385e+06	4.88286e+06	3.83612e+06	3.81575e+06
ot|OT_ostta02g04800|gb|CAL52594.1	4	4	208.19	OT_ostta02g04800	Chlorophyll A-B binding protein, plant CHLOROPHYLL A/B BINDING PROTEIN CHLOROPHYLL A-B BINDING PROTEIN 6, CHLOROPLASTIC Chlorophyll a-b binding protein [O. tauri]	1.67378e+07	1.56533e+07	1.84866e+07	1.35562e+07	1.48859e+07	1.54672e+07	1.60291e+07	1.6023e+07	1.54336e+07	1.70113e+07	1.73577e+07	1.5701e+07	1.55917e+07	1.58818e+07	1.4511e+07	1.5882e+07	1.53176e+07	1.7385e+07	1.77422e+07	1.51954e+07	1.59099e+07	1.53938e+07	1.72238e+07	1.89828e+07	1.67343e+07	1.49574e+07	1.61045e+07	1.40635e+07	1.70413e+07	1.71943e+07	2.22009e+07	14647409	1.83104e+07	1.37271e+07	1.63106e+07	1.59083e+07	9.72778e+06	1.29121e+07	1.26769e+07	9.47237e+06	17713352	2.09394e+07	1.71125e+07	1.9622e+07
ot|OT_ostta07g02420|gb|CEF98718.1	2	2	83.5	OT_ostta07g02420	Photosystem II cytochrome b559, alpha subunit Cytochrome_PsbE Cytochrome b559, alpha (gene psbE) and beta (gene psbF)subunits cyt_b559_alpha: cytochrome b559, alpha subunit Lumenal portion of Cytochrome b559, alpha (gene psbE) subunit Cyto [O. tauri	5.47098e+06	7.18342e+06	5.48095e+06	5.6257e+06	5.27947e+06	6.37213e+06	5.80452e+06	6.06272e+06	6.29803e+06	5.42842e+06	7.12396e+06	5.31517e+06	4.93854e+06	5.16426e+06	3.93361e+06	6.34396e+06	5.06881e+06	6.71356e+06	5.87149e+06	6.15909e+06	7.12782e+06	5.30711e+06	5.96952e+06	6.22037e+06	5.29062e+06	6.14077e+06	6.94004e+06	4.77934e+06	6.09438e+06	5.97626e+06	7.25666e+06	6.72179e+06	5.42871e+06	5.69663e+06	5.78475e+06	6.55383e+06	3.52267e+06	4.88563e+06	5.17311e+06	3.0227e+06	7.26993e+06	7.08847e+06	5.42025e+06	6.38047e+06
ot|OT_ostta20g00220|gb|CEG00827.1	3	3	263.78	OT_ostta20g00220	[O. tauri]	900192	845885	651477	581552	798490	727262	787354	792549	656397	765832	1.0674e+06	675171	782947	699904	612611	848416	839916	874570	961018	911513	935772	787582	885090	1.14672e+06	759048	777352	898161	624426	911771	906633	1.19401e+06	791526	645268	588884	874911	748000	477832	638673	539155	426438	1.08928e+06	900429	859316	864736
ot|PsbD|gb|CAL36327.1	7	7	496.29	PsbD	PsbD Bacterial photosynthetic reaction centre signature psbD: photosystem II D2 protein (photosystem q(a) protein) Photosynthetic reaction centre protein Photosynthetic reaction center proteins signature. Photosystem II D2 protein [psbD]. [O. tauri]	2.36696e+07	2.38706e+07	2.13099e+07	2.00955e+07	2.34853e+07	2.38528e+07	2.61999e+07	2.61506e+07	2.37208e+07	2.7293e+07	28198191	2.35014e+07	2.28091e+07	2.15852e+07	1.96139e+07	2.47134e+07	2.15321e+07	2.48738e+07	2.43225e+07	2.17332e+07	2.70574e+07	2.15608e+07	2.5168e+07	2.878e+07	2.22644e+07	2.3867e+07	2.78571e+07	1.96799e+07	27273916	2.62247e+07	3.13951e+07	2.23366e+07	2.11068e+07	2.03489e+07	2.5733e+07	2.4533e+07	1.59003e+07	2.10734e+07	1.94839e+07	1.51975e+07	2.8776e+07	3.13422e+07	2.50339e+07	2.66686e+07
ot|OT_ostta02g00580|gb|CEG00928.1	4	4	314.89	OT_ostta02g00580	Photosystem I PsaL, reaction centre subunit XI Photosystem I reaction centre subunit XI Photosystem I reaction center subunit XI, PsaL Region of a membrane-bound protein predicted to be embedded in the membrane. [O. tauri]	3.80024e+06	4.08271e+06	4.6372e+06	4.74853e+06	3.73751e+06	6.07742e+06	4.4939e+06	6.25645e+06	4.33546e+06	4.22242e+06	4.25361e+06	4.3819e+06	4.75561e+06	3.57235e+06	4.14257e+06	4.43151e+06	3.82531e+06	3.83249e+06	3.43934e+06	4.26275e+06	4.12221e+06	3.88201e+06	6.10277e+06	4.94709e+06	4.13078e+06	4.41892e+06	4.60296e+06	4.04891e+06	4.52006e+06	6.24003e+06	5.0406e+06	3.82034e+06	4.593e+06	4.8084e+06	4.09522e+06	6.25072e+06	2.72727e+06	5.04174e+06	3.56108e+06	2.35116e+06	4.34077e+06	5.84384e+06	5.21947e+06	4.41366e+06
ot|OT_ostta01g03600|gb|CEF96713.1	2	1	53.06	OT_ostta01g03600	Glutamine amidotransferase PyrG: CTP synthase Glutamine amidotransferase class-I CTP synthase N-terminus CTP SYNTHASE Glutamine amidotransferase type 1 domain profile. CTP synthase [pyrG]. Class I glutamine amidotransferase-like P-loop con [O. tauri	57068.4	47754.4	53253.5	59334.2	54027.6	52791.1	56828.7	92807	41857	56134.9	48625.4	54966.8	51129.6	58415.9	51814.6	61534	56292.1	81470.3	46138.3	49732.5	73169.1	41184.6	68752.1	70383.1	60527.8	70108.6	51908.3	63079.4	66037.3	70796.6	75695	44685.6	52745.9	60082.2	59198.5	54296.4	34488.4	74788.3	34380.7	31257.5	49621.7	73305.4	56116.8	72173.2
ot|OT_ostta14g01270|gb|CEG02049.1	6	6	271.4	OT_ostta14g01270	Helicase, C-terminal helicase superfamily c-terminal domain DEAD-like helicases superfamily Helicase conserved C-terminal domain DEAD/DEAH box helicase ATP-DEPENDENT RNA HELICASE DDX39A FAMILY NOT NAMED Superfamilies 1 and 2 helicase C-ter [O. tauri	1.105e+06	1.13087e+06	1.12565e+06	1.00696e+06	1.10974e+06	1.19546e+06	1.33913e+06	1.54844e+06	1.11023e+06	1.30982e+06	1.23635e+06	1.25351e+06	1.11748e+06	1.13408e+06	1.18321e+06	1.29404e+06	1.36997e+06	1.39572e+06	1.2479e+06	1.23088e+06	1.32325e+06	1.14778e+06	1.12388e+06	1.3399e+06	1.20335e+06	1.19868e+06	1.28413e+06	1.03234e+06	1.37113e+06	1.33468e+06	1.46566e+06	1.0582e+06	1.11492e+06	1.01966e+06	1.21595e+06	1.22955e+06	812697	1.24781e+06	911929	729344	1.26168e+06	1.67172e+06	1.22647e+06	1.40116e+06
ot|OT_ostta07g03420|gb|CEF98797.1	2	2	74.25	OT_ostta07g03420	CCR4-Not complex component, Not1, C-terminal Domain of unknown function (DUF3819) CCR4-NOT TRANSCRIPTION COMPLEX SUBUNIT 1 [O. tauri]	28390.5	43515.2	37311.4	31976.3	36925.8	41470.7	46951.8	62164.5	36228.3	50990	41588.1	28037.9	38270.8	43503.9	41843.9	46362.5	43945.8	49261.4	41847.6	36378.2	40889.3	34267.7	40229.2	53375.1	46127.8	41455.8	37850.1	35081.1	45171.5	50454.6	37656.9	40718.7	36955.8	32379.4	40459.9	42653.2	28494.2	50095.1	29757.4	28392.7	42440.2	37392.2	42003.8	53749.3
ot|OT_ostta09g02210|gb|CEF99056.1	3	3	106.56	OT_ostta09g02210	[O. tauri]	495193	461830	316231	359464	413803	395224	350845	418418	330028	541751	371890	477641	394953	385309	363848	478328	400950	475973	406444	485438	459205	497796	602857	662855	429419	483123	439919	357100	446319	500244	656820	432152	313217	363996	453407	406494	212922	337181	271080	301663	379510	636996	433477	476052
ot|OT_ostta20g00350|gb|CEG00837.1	2	2	89.53	OT_ostta20g00350	Zinc finger, ZPR1-type ZPR1 zinc-finger domain [O. tauri]	111027	144855	100731	50570.2	100425	104103	131322	125081	79705.5	146552	111601	96092.2	106271	76444	102621	125297	96722	108706	101593	102150	112832	116877	105070	140493	93088.3	106209	98420.4	102405	126136	112930	147265	135546	99771	51207.8	110036	107071	79697.2	100796	65468.9	81604.3	113888	128152	116636	94447
ot|OT_ostta17g01160|gb|CEG00562.1	4	4	264.27	OT_ostta17g01160	Carbamoyl-phosphate synthase, small subunit Anthranilate synthase component II signature Carbamoyl-phosphate synthase protein GATase domain signature Glutamine amidotransferase superfamily signature Carbamoyl-phosphate synthase small chain [O. tauri	583101	836604	673029	621693	633641	571966	665864	706791	566731	937533	631902	599993	627498	584257	593183	715429	703358	699846	566064	669929	701212	676296	678910	728037	537101	789901	827589	732791	663032	750619	773420	782841	666614	629531	694286	588275	404102	569565	465504	522046	644849	800168	688704	721853
ot|OT_ostta13g02970|gb|CEG00231.1	2	2	74.23	OT_ostta13g02970	Chaperone tailless complex polypeptide 1 (TCP-1) Tailless complex polypeptide 1 (chaperone) signature TCP-1/cpn60 chaperonin family T-COMPLEX PROTEIN 1 SUBUNIT GAMMA CHAPERONIN Chaperonins TCP-1 signature 1. Chaperonins TCP-1 signature 2. [O. tauri]	25029.9	39273.1	28568.4	24205.5	30607	25584.8	37249.8	42579	31806.7	55141.5	32228	30280.9	23184.8	28254.8	25702.8	36108.8	32474.1	45877.3	23211.4	32875.9	45793.1	31448.6	33815.8	46004.8	28213.2	27420.7	30308.8	38125.4	27088.3	39499.5	33199.5	36749.3	28296.1	24510.7	33536.4	26314.3	22606.3	34312.1	26125.6	30704.4	32888.4	40383.5	25446.3	34909
ot|OT_ostta09g03190|gb|CEF99135.1	2	2	65.64	OT_ostta09g03190	ABC transporter, conserved site Coil ATPases associated with a variety of cellular activities ABC_ABC_ChvD: ATP-binding cassette protein, ChvD family ATP-BINDING TRANSPORT PROTEIN-RELATED ABC TRANSPORTER-RELATED PROTEIN ABC transporters fa [O. tauri	240790	194486	261360	197882	218105	204711	258747	265504	238708	284172	243018	242590	231683	211782	206286	235498	214644	235976	237058	212475	240831	228527	219118	289673	203914	295582	295572	211757	263935	251822	319382	181987	258868	200376	238979	210549	157029	213956	196071	158235	247997	323525	254281	261658
ot|OT_ostta08g04180|gb|CEG01631.1	2	2	214.2	OT_ostta08g04180	Region of a membrane-bound protein predicted to be embedded in the membrane. [O. tauri]	4.63027e+06	4.17178e+06	5.03548e+06	4.41988e+06	4.51444e+06	3.90188e+06	5664499	5.45406e+06	5.35677e+06	6.3096e+06	5.66641e+06	4.84611e+06	4.90977e+06	4.64105e+06	5.1054e+06	4.90545e+06	5.16716e+06	5.49607e+06	4.86813e+06	4.93644e+06	5.3482e+06	5.21766e+06	4.71384e+06	5.89031e+06	4.97737e+06	4.983e+06	5485964	4.64371e+06	5.02295e+06	5.87094e+06	6.14154e+06	3.90369e+06	4.98749e+06	4.47561e+06	4.94651e+06	4.01314e+06	3.43769e+06	4.39514e+06	4.39997e+06	3.51337e+06	5.78251e+06	6.46291e+06	5.38867e+06	5.73404e+06
ot|OT_ostta14g02150|gb|CEG02127.1	8	8	366.35	OT_ostta14g02150	MIF4-like, type 1/2/3 Coil Domain at the C-termini of GCD6, eIF-2B epsilon, eIF-4 gamma and eIF-5 eIF4-gamma/eIF5/eIF2-epsilon Type III restriction enzyme, res subunit W2 domain profile. ARM repeat P-loop containing nucleoside triphosphate [O. tauri	637049	598862	541212	544910	619716	626412	734651	593737	587179	815703	705925	581041	567298	597765	633981	710908	677940	759488	582369	560948	600417	636075	644056	756734	586798	622046	664229	585022	710282	699514	844976	560377	536054	551780	679028	644274	445848	478461	482300	454207	720389	774894	622632	738543
ot|OT_ostta05g04070|gb|CEF98105.1	3	2	133.21	OT_ostta05g04070	Glucosamine-fructose-6-phosphate aminotransferase, isomerising Glutamine amidotransferase domain Glutamine amidotransferases class-II SIS domain GH12731P-RELATED GLUCOSAMINE--FRUCTOSE-6-PHOSPHATE AMINOTRANSFERASE, ISOMERIZING SIS domain pr [O. tauri	218677	190095	154388	161356	208093	199388	172382	215717	163938	304153	217801	178058	181826	168668	187752	214128	232786	230644	208009	158848	165031	186051	198901	271416	169229	175079	229538	189958	230568	214017	290052	177879	152917	163390	228009	205073	104616	173835	134656	169361	222264	237464	199561	208390
ot|OT_ostta04g01500|gb|CEF97505.1	11	11	641.37	OT_ostta04g01500	Tryptophan synthase beta subunit-like PLP-dependent enzymes superfamily thrC: threonine synthase Pyridoxal-phosphate dependent enzyme THREONINE SYNTHASE 1, CHLOROPLASTIC-RELATED SER/THR DEHYDRATASE, TRP SYNTHASE [O. tauri]	2.11466e+06	2.16439e+06	2.19308e+06	2.07064e+06	2.35034e+06	2.24386e+06	2.37772e+06	2.56477e+06	2.21064e+06	2.93661e+06	2.28066e+06	2.05013e+06	2.03556e+06	2.17941e+06	2.30093e+06	2.13674e+06	2.22663e+06	2.51968e+06	2.10741e+06	2.05451e+06	2.11387e+06	2.01617e+06	2.26537e+06	2.42159e+06	2.02424e+06	2.37922e+06	2.40704e+06	2.01054e+06	2.53758e+06	2.52669e+06	2.80486e+06	2.0253e+06	2.17217e+06	2.09675e+06	2.57529e+06	2.30784e+06	1.443e+06	2.06681e+06	1.81579e+06	1.63519e+06	2.32739e+06	2.73412e+06	2.2341e+06	2.69267e+06
ot|AtpE|gb|CAL36334.1	12	12	866.25	AtpE	AtpE Coil ATP synthase, Delta/Epsilon chain, long alpha-helix domain ATP synthase, Delta/Epsilon chain, beta-sandwich domain ATP_synt_epsi: ATP synthase F1, epsilon subunit ATP SYNTHASE DELTA/EPSILON CHAIN ATP SYNTHASE ION EPSILON SUBUNIT [O. tauri]	1.38693e+07	1.2595e+07	1.42593e+07	1.4106e+07	1.55428e+07	1.35724e+07	1.53962e+07	1.6838e+07	1.27698e+07	1.71444e+07	1.61241e+07	1.34675e+07	1.47627e+07	1.34135e+07	1.42291e+07	1.37149e+07	1.47855e+07	1.57883e+07	1.37506e+07	1.327e+07	1.48687e+07	1.35244e+07	1.58606e+07	1.76186e+07	1.44697e+07	1.41615e+07	1.50694e+07	1.39705e+07	1.62796e+07	1.5789e+07	1.83962e+07	1.17856e+07	1.41234e+07	14283885	1.70303e+07	1.39595e+07	9.3437e+06	1.35689e+07	1.04889e+07	9.54651e+06	1.64544e+07	1.79606e+07	1.62027e+07	1.65725e+07
ot|OT_ostta08g03660|gb|CAL55097.1	2	2	117.59	OT_ostta08g03660	Glutathione S-transferase, N-terminal Glutathione S-transferase, C-terminal domain Glutathione S-transferase, N-terminal domain GLUTATHIONE S-TRANSFERASE, GST, SUPERFAMILY, GST DOMAIN CONTAINING GLUTATHIONE S TRANSFERASE D10-RELATED Solubl [O. tauri	309813	350725	274113	255628	306811	183282	450125	252537	345156	315386	274302	331740	331582	316033	221242	287132	363898	449034	283418	347124	268580	342150	383942	336713	238701	228509	237906	372642	317418	338058	410933	328186	271500	258851	336175	188508	273173	203506	283506	175616	279923	442418	363925	390460
ot|OT_ostta11g02380|gb|CEF99682.1	2	2	156.27	OT_ostta11g02380	ml(S19 cytoplasmic small ribosome subunit-from:Ot14gS19)gb(Ribosomal protein S19e) 40S RIBOSOMAL PROTEIN S19 \\"Winged helix\"\" DNA-binding domain [O. tauri]"	897122	957233	996131	714592	913879	688280	1.47164e+06	758286	1.25652e+06	922976	864217	1.17144e+06	1.08327e+06	1.12848e+06	678687	724762	794807	972779	789151	852965	663151	924834	831760	846936	868599	523018	556971	843172	811178	738284	1.18993e+06	895718	986636	723601	1.00135e+06	707906	893112	611062	1.03208e+06	513940	881925	1.56226e+06	1.18893e+06	1.39424e+06
ot|OT_ostta12g02330|gb|CEF99928.1	2	2	79.92	OT_ostta12g02330	Plant specific mitochondrial import receptor subunit TOM20 FAMILY NOT NAMED MITOCHONDRIAL IMPORT RECEPTOR SUBUNIT TOM20-1-RELATED TPR-like [O. tauri]	98888.2	87564.5	81510.5	46740.4	70964.9	46357.6	91173.8	61187.7	81022.2	58844.6	34597	92054.8	111691	73788.3	23758.9	23682.6	38459.7	91019.1	35283.3	82056.7	50225.4	92173.3	97395.9	91198.1	60905.3	29171.4	24512.2	106577	43487.2	83161.2	131164	81937.3	80733.6	47329.7	77756.8	47679.4	55331.8	49308	66550.4	32766.4	35305.9	122767	122585	91165.9
ot|OT_ostta19g00470|gb|CEG01922.1	7	5	402.3	OT_ostta19g00470	Aminoglycoside phosphotransferase ZnF_C4 abd HLH domain containing kinases domain HAD-SF-IA-v3: HAD hydrolase, family IA, variant 3 Phosphotransferase enzyme family Haloacid dehalogenase-like hydrolase Nucleotidyl transferase HAD-SF-IA-v1: [O. tauri	959186	926046	849723	839746	877846	909701	997943	1.05147e+06	963237	1.16975e+06	933923	979879	1.10752e+06	1.02148e+06	854468	896690	996160	1.1074e+06	995522	906187	794217	913047	1.07803e+06	1.02243e+06	886629	837610	892907	869116	1.05814e+06	985334	1.27226e+06	866535	841624	850333	961863	935641	605635	847325	791189	651349	953059	1.3068e+06	1.21554e+06	1.26204e+06
ot|OT_ostta07g01920|gb|CEF98681.1	4	2	195.88	OT_ostta07g01920	Armadillo-type fold HEAT repeat MobA-like NTP transferase domain HEAT repeats Vacuolar 14 Fab1-binding region Haloacid dehalogenase-like hydrolase HAD-SF-IA-v3: HAD hydrolase, family IA, variant 3 SERINE/THREONINE-PROTEIN PHOSPHATASE PP2A [O. tauri]	223087	225698	163235	135753	184172	178947	166398	211745	232738	132594	149720	211572	254320	186404	159287	236686	201911	257927	226520	194085	171471	178514	239316	198037	128296	154240	130440	272990	196895	201787	295900	211194	161679	137465	201799	184050	100984	170634	191168	73832	152788	282159	279126	230303
ot|OT_ostta07g02250|gb|CEF98703.1	6	6	204.1	OT_ostta07g02250	ml(eIF2Balpha/beta/delta-like eIF2B is the eIF2 GDP exchange factor; not proven to be expressed in plants yet; all indicated genes are from HomoloGene similarity to mammalian eIF2B subunits eIF2B-from:Ot07g02130)gb(Putative translation ini [O. tauri	346036	315509	222500	166834	234464	260976	248553	280556	340243	326572	297631	375191	476993	322528	287100	320061	276742	412572	321722	320858	251469	311055	361409	281553	216693	219537	237282	366104	287560	335587	458979	295233	220379	168937	256904	268418	150843	226086	279471	181845	303729	500366	523519	398486
ot|OT_ostta02g03740|gb|CEG01142.1	3	3	164.13	OT_ostta02g03740	Flavodoxin/nitric oxide synthase Flavin reductase like domain Metallo-beta-lactamase superfamily FAMILY NOT NAMED SUBFAMILY NOT NAMED Flavodoxin-like domain profile. Flavoproteins Metallo-hydrolase/oxidoreductase FMN-binding split barrel [O. tauri]	367824	296802	266606	210514	292539	236974	306827	296812	351341	364872	304757	348397	386719	348413	254789	270674	286669	405241	341423	319132	269557	330535	390967	322372	254855	217346	256791	337287	291884	358619	487879	277729	264065	213168	320538	243731	186208	239185	288586	203171	311001	464632	424439	430467
ot|OT_ostta10g02630|gb|CEF99431.1	4	4	263.41	OT_ostta10g02630	Leucine aminopeptidase/peptidase B Cytosol aminopeptidase signature Cytosol aminopeptidase family, catalytic domain LEUCINE AMINOPEPTIDASE-RELATED AMINOPEPTIDASE NPEPL1-RELATED Cytosol aminopeptidase signature. Zn-dependent exopeptidases [O. tauri]	425390	386135	426780	359275	353286	376684	356785	431797	406826	630274	407909	596166	414527	376720	382347	398665	457736	537374	556836	433879	384926	514560	414386	513030	436170	455598	437671	384822	406937	469342	564233	361321	422712	363804	387098	387425	216527	347962	334161	350955	416267	795066	454960	465440
ot|OT_ostta04g01820|gb|CAL51589.1	2	2	72.49	OT_ostta04g01820	Chlorophyll a/b binding protein domain Four repeated domains in the Fasciclin I family of proteins, present in many other contexts. Chlorophyll A-B binding protein Fasciclin domain PERIOSTIN-RELATED FAS1/BIgH3 domain profile. FAS1 domain C [O. tauri	275260	241109	386874	248036	133688	241385	224832	315222	495031	457433	269306	714726	347605	336578	289949	195151	278372	349972	588388	388780	161852	328881	245006	215026	338400	229143	185597	251033	245360	235818	365102	225614	383187	251163	146483	248268	136447	254021	406611	254712	274824	953180	381511	415844
ot|OT_ostta12g01280|gb|CAL57226.1	2	2	84.82	OT_ostta12g01280	Polyprenyl synthetase SUBFAMILY NOT NAMED GERANYLGERANYL PYROPHOSPHATE SYNTHASE Polyprenyl synthases signature 1. Polyprenyl synthases signature 2. Terpenoid synthases [O. tauri]	110741	105577	152014	97618.3	79733.2	110596	87553	172712	190675	229597	144951	276396	158924	144215	133902	99417.1	81417.4	137985	261528	183640	105385	177043	101586	97046.9	130936	119560	81498.3	110665	102587	136061	146886	98791.9	150565	98849	87364.3	113749	53134.5	139180	156617	127846	147921	368611	174425	178179
ot|OT_ostta15g01470|gb|CAL57571.1	2	2	80.07	OT_ostta15g01470	Thiolase-like, subgroup Beta-ketoacyl synthase, N-terminal domain Beta-ketoacyl synthase, C-terminal domain POLYKETIDE SYNTHASE-RELATED 3-OXOACYL-[ACYL-CARRIER-PROTEIN] SYNTHASE II, CHLOROPLASTIC Beta-ketoacyl synthases active site. [O. tauri]	67124.4	55438.3	61204	93095.7	64065.3	45904.7	59128.1	88694.7	117050	70084.5	68455.2	93396.2	94988	111801	57778	42795.8	62561.4	62960.1	82888.5	80647	60046.2	72324.8	75835.6	58969.9	73821.5	40830.6	62413.9	45617.1	54268.3	100847	89033.2	51875.7	60620.7	94269.4	70196.9	47213.7	35883.8	71474.4	96142.7	39025.1	69857.8	124556	104253	138131
ot|OT_ostta04g02710|gb|CAL51686.1	3	3	220.3	OT_ostta04g02710	Thioredoxin, conserved site Thioredoxin family signature THIOREDOXIN-LIKE PROTEIN CITRX, CHLOROPLASTIC Thioredoxin family active site. Thioredoxin domain profile. Thioredoxin-like [O. tauri]	1.41871e+06	902863	1.14648e+06	931841	918661	846994	1.07747e+06	1.13745e+06	1.39618e+06	1.14418e+06	1.0178e+06	1.40974e+06	1.42027e+06	997894	985572	716781	1.38097e+06	918023	1.42507e+06	1.05887e+06	1.01348e+06	965678	1.30299e+06	1.12939e+06	878947	780001	986791	1.14907e+06	1.11177e+06	1.16369e+06	1.88177e+06	844842	1.13555e+06	943590	1.00658e+06	871145	653899	916615	1.1468e+06	637113	1.03866e+06	1.88007e+06	1.5588e+06	1.2329e+06
ot|OT_ostta06g00260|gb|CEF98204.1	3	3	86.41	OT_ostta06g00260	Region of a membrane-bound protein predicted to be embedded in the membrane. [O. tauri]	101281	241377	276781	201413	154485	130196	95180.9	191759	136318	214764	116125	84082.1	106880	72362.8	82080.6	62220.6	83753.5	81646.4	204748	276196	115565	166525	158350	152122	167235	108226	111714	139986	116526	234222	134338	225865	274143	203952	169271	133909	57763.7	154528	111969	119587	118505	112134	117305	89404.6
ot|OT_ostta13g01120|gb|CEG00079.1	5	5	153.99	OT_ostta13g01120	Nucleosome assembly protein (NAP) Coil AT14585P-RELATED TESTIS-SPECIFIC Y-ENCODED PROTEIN NAP-like [O. tauri]	268755	311545	331905	340476	339642	293775	303243	355966	301429	433895	253731	240847	247585	249240	215721	271742	300730	279621	299313	360219	298846	265588	359578	318467	270676	263048	267033	259216	289980	440110	356474	291524	328741	344768	372148	302152	184033	286854	247590	241606	258930	321200	271735	307938
ot|OT_ostta10g02470|gb|CAL56208.1	4	4	299.86	OT_ostta10g02470	Rhodanese-like domain Rhodanese Homology Domain FAMILY NOT NAMED Rhodanese domain profile. Rhodanese/Cell cycle control phosphatase [O. tauri]	1.33413e+06	1.33021e+06	1.57805e+06	2.19769e+06	1.44966e+06	1.15809e+06	1.22416e+06	1.50456e+06	1.11932e+06	2.19548e+06	1.36163e+06	912405	1.14578e+06	1.06478e+06	1.151e+06	1.16936e+06	1.21163e+06	1.1291e+06	1.3408e+06	1.74694e+06	1.3792e+06	1.50069e+06	1.78475e+06	1.39607e+06	1.42338e+06	1.37596e+06	1.41266e+06	1.40636e+06	1.56048e+06	1.72817e+06	1.76958e+06	1.24472e+06	1.56301e+06	2.2254e+06	1.58841e+06	1.19111e+06	742923	1.21245e+06	919396	1.22251e+06	1.38953e+06	1.21681e+06	1.25754e+06	1.31555e+06
ot|OT_ostta08g00480|gb|CEG01347.1	4	4	189.12	OT_ostta08g00480	NOSIC NOSIC (NUC001) domain NOP5NT (NUC127) domain Putative snoRNA binding domain NUCLEOLAR PROTEIN 56 NUCLEOLAR PROTEIN 5 (NUCLEOLAR PROTEIN NOP5)(NOP58) Nop domain profile. [O. tauri]	318855	280088	274036	271888	271946	236993	301156	255096	257275	357680	244771	233010	228345	240212	189006	206051	225340	270699	257968	260940	246557	330042	291713	295122	240478	260588	305501	222978	288775	410786	422926	262088	271424	275316	297973	243751	182767	205568	211322	199167	249786	310749	250617	296783
ot|OT_ostta03g00850|gb|CEF97005.1	2	2	80.02	OT_ostta03g00850	Ribosomal protein L18/L5 Ribosomal L18p/L5e family 39S RIBOSOMAL PROTEIN L18, MITOCHONDRIAL Translational machinery components [O. tauri]	59300.1	41419.9	83845.4	66146.6	68060.5	56367.1	78390.3	59175.2	60239.5	98178.4	22891.4	26368.2	33793.3	36698	24125.9	28030.6	38952.2	24804.3	44480.7	39110.4	30873.8	41021	97255.7	51544	69765.5	32184.8	29600.3	31356.7	51785.9	73715.8	78655	38758.1	83046.2	66980.5	74574.5	57974.4	47573.7	47686.2	49479.8	54668.6	23360.4	35165.4	37089.5	45340.7
ot|OT_ostta03g01550|gb|CEF97054.1	3	3	142.96	OT_ostta03g01550	Region of a membrane-bound protein predicted to be embedded in the membrane. [O. tauri]	860483	946891	1.06028e+06	1.35594e+06	973330	858186	965855	896480	761323	1.45958e+06	629535	594774	587526	677902	714967	575093	521681	573539	814589	655906	644761	836423	935855	667652	707320	739508	726267	704980	1.02192e+06	1.59406e+06	1.14134e+06	886041	1.05018e+06	1.37303e+06	1.06649e+06	882657	586162	722426	625339	812736	642434	793209	644833	837552
ot|OT_ostta05g04280|gb|CEF98123.1	2	2	77.76	OT_ostta05g04280	Protein of unknown function DUF2046 Coil Uncharacterized conserved protein H4 (DUF2046) [O. tauri]	59836.8	54531.6	63258.4	66113.8	62555.6	59865.9	57439	94802.2	56801.8	50887.9	33642.8	31343.5	40977.8	41218	45409.5	31236.6	40734.6	29391	62953.4	59161.1	54728	30513.6	56718.8	66887.1	40002.2	43103.1	42304.4	56188	83088.9	67286.5	79367	51027.2	62655.4	66947.4	68542.6	61572.9	34858.8	76396.1	46656.1	28335.9	34332.1	41800.7	44974.8	50925.1
ot|OT_ostta06g00520|gb|CEF98222.1	7	6	335.01	OT_ostta06g00520	P-loop containing nucleoside triphosphate hydrolase Adenylosuccinate synthetase purA: adenylosuccinate synthase ADENYLOSUCCINATE SYNTHETASE Adenylosuccinate synthetase active site. Adenylosuccinate synthetase GTP-binding site. Adenylosucci [O. tauri	1.27873e+06	1.25813e+06	1.3672e+06	1.3511e+06	1.09502e+06	1.17663e+06	1.48568e+06	1.15288e+06	1.13972e+06	1.18668e+06	1.1373e+06	959290	1.12764e+06	950928	1.1248e+06	1.05567e+06	1.10435e+06	1.07482e+06	1.26632e+06	1.24961e+06	1.27189e+06	1.06178e+06	1.19427e+06	1.33031e+06	1.1547e+06	1.14993e+06	1.07878e+06	1.16484e+06	1.14023e+06	1.34171e+06	1.6961e+06	1.17728e+06	1.35417e+06	1.36813e+06	1.19983e+06	1.21018e+06	901636	929046	936150	660779	1.16061e+06	1.27934e+06	1.23764e+06	1.17488e+06
ot|OT_ostta08g01130|gb|CEG01398.1	6	6	320.1	OT_ostta08g01130	Ankyrin repeat ankyrin repeats Ankyrin repeats (many copies) Ankyrin repeats (3 copies) ANKYRIN REPEAT PROTEIN Ankyrin repeat profile. Ankyrin repeat region circular profile. [O. tauri]	1.84135e+06	1.71783e+06	1.98395e+06	1.78347e+06	1.72067e+06	1.15612e+06	1.69176e+06	1.38594e+06	1.64447e+06	1.42266e+06	1.46754e+06	1.25581e+06	1.42478e+06	1.36328e+06	1.34988e+06	1.51394e+06	1.43157e+06	1.60998e+06	1.78975e+06	1.91361e+06	1.44468e+06	1.45703e+06	1.55694e+06	1.42857e+06	1.47369e+06	1.68242e+06	1.66635e+06	1.62935e+06	1.59862e+06	1.55197e+06	2.44235e+06	1.60743e+06	1.96504e+06	1.80595e+06	1.88536e+06	1.18909e+06	1.0267e+06	1.11686e+06	1.35074e+06	792178	1.49761e+06	1.67478e+06	1.56375e+06	1.68434e+06
ot|OT_ostta03g01690|gb|CAL52817.1	4	4	174.87	OT_ostta03g01690	Tetratricopeptide repeat Coatomer epsilon subunit COATOMER SUBUNIT EPSILON TPR repeat region circular profile. TPR repeat profile. TPR-like [O. tauri]	208624	249035	294862	307182	193144	177633	209369	229435	223001	203128	215772	203598	156040	182333	205903	131543	226187	187158	221912	236183	201692	217316	204237	200461	216148	184552	170366	177883	226763	197752	276717	233031	292051	311055	211629	182698	127063	184890	183170	113108	220193	271524	171260	225273
ot|OT_ostta02g02370|gb|CEG01033.1	3	3	95.87	OT_ostta02g02370	AMP-dependent synthetase/ligase Ac_CoA_lig_AcsA: acetate--CoA ligase AMP-binding enzyme AMP-binding enzyme C-terminal domain FAMILY NOT NAMED ACETYL-COENZYME A SYNTHETASE, CYTOPLASMIC Putative AMP-binding domain signature. Acetyl-CoA synth [O. tauri	452609	439737	578985	582533	462370	456346	479461	483485	521723	610249	560751	444588	547284	481709	458707	499538	453826	550758	485673	439934	467005	455361	459569	494340	438488	487255	440861	466954	511593	569631	600337	411478	573466	589877	506623	469358	290977	389615	428535	339804	572241	592916	600666	595154
ot|OT_ostta03g01430|gb|CEF97046.1	2	2	202.97	OT_ostta03g01430	PAN domain [O. tauri]	370932	320701	387766	360412	298030	334905	292475	262920	430839	478199	405782	312375	294271	308506	275295	351395	320912	382721	395327	373681	426102	426563	356285	405621	364382	341468	355853	385050	381541	464360	492001	300092	384070	364956	326554	344455	177498	211874	353885	266275	414096	416593	322974	381161
ot|OT_ostta14g00065|gb|CAL56883.1	16	16	1442.98	OT_ostta14g00065	Chlorophyll A-B binding protein, plant CHLOROPHYLL A-B BINDING PROTEIN CP26, CHLOROPLASTIC CHLOROPHYLL A/B BINDING PROTEIN Chlorophyll a-b binding protein [O. tauri]	5.91081e+07	5.49884e+07	5.5964e+07	6.10857e+07	5.37555e+07	4.94121e+07	5.67473e+07	4.83196e+07	5.78746e+07	6.58283e+07	6.24773e+07	4.39609e+07	5.11237e+07	4.94126e+07	5.1595e+07	5.49358e+07	5.2841e+07	5.98104e+07	5.67361e+07	4.99928e+07	5.43181e+07	5.43737e+07	5.89137e+07	6.02577e+07	5.41137e+07	5.28698e+07	5.54108e+07	4.75685e+07	5.49357e+07	6.2301e+07	7.84004e+07	5.14546e+07	5.54306e+07	6.18559e+07	5.89004e+07	5.0821e+07	3.4439e+07	3.89382e+07	4.75373e+07	3.66551e+07	6.37574e+07	5.86276e+07	5.61103e+07	6.10496e+07
ot|OT_ostta18g01010|gb|CEG00730.1	6	6	169.64	OT_ostta18g01010	Orn/DAP/Arg decarboxylase 2, N-terminal Ornithine/diaminopimelate/arginine (ODA) decarboxylase family signature Diaminopimelate decarboxylase signature Pyridoxal-dependent decarboxylase, pyridoxal binding domain Pyridoxal-dependent decarbo [O. tauri	930993	771529	950476	775617	933274	762446	924552	836923	698301	1.15929e+06	823246	713974	694617	720065	676562	779817	664540	814056	731185	628243	826526	695253	805797	815149	830529	750924	785584	677733	916744	1.01759e+06	1.23486e+06	721948	941417	785396	1.0226e+06	784187	561095	674432	573573	645526	840115	952177	762370	889645
ot|OT_ostta02g00640|gb|CEG00929.1	2	2	96.32	OT_ostta02g00640	Pseudouridine synthase/archaeosine transglycosylase Putative RNA-binding Domain in PseudoUridine synthase and Archaeosine transglycosylase CBF5: putative rRNA pseudouridine synthase unchar_dom_2: uncharacterized domain 2 TruB family pseudo [O. tauri	598197	470633	589344	491285	545566	463309	597603	577467	521949	743958	472405	433757	446587	403751	415363	477568	557844	526920	395806	450228	459971	519981	458069	551955	498887	602829	615798	502737	573277	669097	793443	440388	583727	497478	597781	476520	362676	465350	428721	414257	482084	578472	490147	498836
ot|OT_ostta17g01760|gb|CEG00609.1	2	2	109.94	OT_ostta17g01760	ml(eIF1 Occupies P-site Preinitiation complex (PIC)-from:Ot17g01900)gb(Eukaryotic translation initiation factor SUI1) Transl_init_SUI1_Euk Translation initiation factor SUI1 EUKARYOTIC TRANSLATION INITIATION FACTOR SUI1 Translation initiat [O. tauri	1.08347e+06	1.04849e+06	1.2567e+06	1.15626e+06	1.12351e+06	894063	1.11164e+06	1.08293e+06	1.10633e+06	1.30912e+06	1.12713e+06	887142	865897	753308	1.01013e+06	849613	901163	922785	782303	825624	1.10939e+06	899751	848929	1.15362e+06	982541	1.00335e+06	1.13016e+06	1.03252e+06	1.05178e+06	1.31176e+06	1.43711e+06	981110	1.24472e+06	1.17084e+06	1.23104e+06	919556	674639	872678	908721	728955	1.15023e+06	1.18312e+06	950357	930716
ot|OT_ostta18g00810|gb|CAL58542.1	2	2	61.56	OT_ostta18g00810	Membrane bound O-acyl transferase, MBOAT MBOAT, membrane-bound O-acyltransferase family PORCUPINE LYSOPHOSPHOLIPID ACYLTRANSFERASE Region of a membrane-bound protein predicted to be embedded in the membrane. [O. tauri]	43084.4	38015.2	52231.8	46161.8	48157.8	36443.3	43189.3	46851.1	40304	33090.8	40340.3	41494.9	34945	39249.7	32808.4	37472	31357.9	29777	30619	36489.5	39425.4	34213.8	33454.1	36698.2	34155	47172.8	34580.5	37711.9	38801	47421.3	57146.8	35572.2	51734	46743.7	52766.9	37482.5	26210.9	37754.8	33105.1	18426	41166.8	55338.9	38353.6	48493.3
ot|OT_ostta12g02180|gb|CEF99917.1	6	6	423.46	OT_ostta12g02180	TPM domain TLP18.3, Psb32 and MOLO-1 founding proteins of phosphatase Region of a membrane-bound protein predicted to be embedded in the membrane. [O. tauri]	3.67835e+06	3.06164e+06	4.1268e+06	3.65345e+06	3.26143e+06	2.75755e+06	3.42153e+06	3.10895e+06	3.51191e+06	3.48634e+06	3.66484e+06	2.95959e+06	2.88869e+06	2.9144e+06	3.48619e+06	3.58404e+06	3.08559e+06	3.25735e+06	2.95304e+06	3.0923e+06	3.71871e+06	3.23467e+06	3.45888e+06	3.30845e+06	2.997e+06	3.62104e+06	3.32171e+06	3.40573e+06	3.13745e+06	4.3701e+06	4.87893e+06	2.86489e+06	4.08746e+06	3.69951e+06	3.57358e+06	2.83618e+06	2.07647e+06	2.50534e+06	2.88463e+06	1.9413e+06	3.73993e+06	3.947e+06	3.17046e+06	3.60075e+06
ot|OT_ostta01g01960|gb|CEF96606.1	2	2	53.37	OT_ostta01g01960	Coil SPINDLE ASSEMBLY ABNORMAL PROTEIN 6 HOMOLOG STRUCTURAL MAINTENANCE OF CHROMOSOMES SMC FAMILY MEMBER [O. tauri]	9633.98	13101.5	16600.9	9247.9	10753.5	8776.8	1944.63	11428.1	8201.38	14840.3	6905.49	6153.14	6813.12	10774.7	6342.75	7375.27	6191.45	8190.58	3082.93	11188	9209.58	7235.89	6966.15	8729.39	7135.71	5108.02	6820.11	8211.48	12495.9	17904.5	12778.4	12259.6	16442.6	9364.5	11782.6	9027.06	1180.17	9209.29	6736.49	8263.5	7046.98	8206.02	7477.67	13312.2
ot|OT_ostta01g02920|gb|CEF96667.1	3	2	86.96	OT_ostta01g02920	Bromodomain Bromodomain signature bromo domain FALZ-RELATED BROMODOMAIN-CONTAINING PROTEINS Bromodomain profile. [O. tauri]	82549.6	103403	107240	61603.4	101605	112271	48904.6	72184.5	114779	119085	72577.4	89016.4	84598.8	77421.7	65300.8	66823.2	67068.4	86437.1	56912.2	82988.3	81275.6	88666.6	124649	82280.7	59544.4	75975	73699.6	75515.6	116535	76446.8	109493	96758.2	106218	62380	111330	115473	29679.4	58169.7	94277.9	66310	74064.5	118715	92850.6	95655
ot|OT_ostta07g00640|gb|CEF98588.1	3	3	240.69	OT_ostta07g00640	Cytochrome b6/f complex, subunit IV Cytochrome_b6f_IV Cytochrome b(C-terminal)/b6/petD cytb6/f_IV: cytb6/f complex subunit IV CYTOCHROME B CYTOCHROME B6-F COMPLEX SUBUNIT 4 Cytochrome b/b6 C-terminal region profile. a domain/subunit of cyt [O. tauri	1.24054e+06	1.4727e+06	1.47223e+06	1.65546e+06	1.6352e+06	1.01025e+06	863698	2.46892e+06	2.00673e+06	1.67455e+06	1.69951e+06	2.28999e+06	2.29621e+06	1.78658e+06	1.86077e+06	1.79495e+06	1.21938e+06	1.53677e+06	1.61771e+06	1.28343e+06	1.4972e+06	1.35412e+06	1.45944e+06	1.59724e+06	1.45134e+06	1.66531e+06	1.89047e+06	1.58562e+06	1.73475e+06	1.94234e+06	1.64545e+06	1.37806e+06	1.4582e+06	1.67634e+06	1.79171e+06	1.03906e+06	524164	1.98957e+06	1.6483e+06	932436	1.73433e+06	3.054e+06	2.52018e+06	2.20733e+06
ot|OT_ostta10g01530|gb|CAL56109.1	4	4	169.12	OT_ostta10g01530	ml(CAMK-like-from:Ot10g01520)gb(RmlC-like jelly roll fold) Serine/Threonine protein kinases, catalytic domain Cyclic nucleotide-monophosphate binding domain Cyclic nucleotide-binding domain Protein kinase domain SERINE/THREONINE-PROTEIN KI [O. tauri	430430	368817	393840	389276	495374	476447	283875	409408	427851	666739	512374	411200	424613	444738	475523	519928	393740	482654	481242	374681	443815	405561	393298	579803	455984	498015	425209	444715	388687	473120	570919	345115	390087	394184	542785	490033	172279	329921	351431	371260	522873	548389	466030	549477
ot|OT_ostta15g02900|gb|CEG01882.1	2	2	287.87	OT_ostta15g02900	Glycine cleavage H-protein, subgroup gcvH: glycine cleavage system H protein GLYCINE CLEAVAGE SYSTEM H PROTEIN 2-oxo acid dehydrogenases acyltransferase component lipoyl binding site. Glycine cleavage system H protein [gcvH]. Single hybrid [O. tauri	5.98097e+06	5.19029e+06	6.13171e+06	6.68476e+06	6.11212e+06	5.80259e+06	5.99117e+06	6.32424e+06	7.21051e+06	8.8678e+06	7.30567e+06	5.74182e+06	6.81738e+06	5.953e+06	7.90036e+06	6.44106e+06	7.12211e+06	6.7208e+06	6.80975e+06	6.83145e+06	7.16036e+06	5.7902e+06	6.21014e+06	6.63761e+06	5.61274e+06	5.99162e+06	6.80851e+06	6.52386e+06	6.48263e+06	6.99632e+06	7.9331e+06	4.85675e+06	6.07327e+06	6.76903e+06	6.6971e+06	5.96805e+06	3.63594e+06	5.09637e+06	5.9226e+06	4.93785e+06	7.45536e+06	7.65747e+06	7.48235e+06	7.35497e+06
ot|OT_ostta06g01990|gb|CEF98334.1	2	2	56.48	OT_ostta06g01990	Aldehyde dehydrogenase, C-terminal Aldehyde dehydrogenase family NADP-DEPENDENT GLYCERALDEHYDE-3-PHOSPHATE DEHYDROGENASE ALDEHYDE DEHYDROGENASE-RELATED Aldehyde dehydrogenases cysteine active site. ALDH-like [O. tauri]	83170.1	82690.8	118473	106544	108687	90430.3	83208.9	119825	119948	145978	104740	106824	97279	84951.3	120919	76782.2	97007.5	99301.2	86100.9	120512	96008.1	113464	94210.6	141094	94213	80355.7	101572	88010.3	107312	119798	110316	77376.8	117344	107887	119089	93008.8	50498.1	96560.3	98523.5	81284.7	106886	142464	106768	104958
ot|OT_ostta02g04600|gb|CEG01218.1	2	2	81.21	OT_ostta02g04600	Glycine-tRNA ligase, alpha subunit Glycyl-tRNA synthetase alpha subunit signature Glycyl-tRNA synthetase beta subunit glyS: glycine--tRNA ligase, beta subunit glyQ: glycine--tRNA ligase, alpha subunit GLYCINE--TRNA LIGASE 2, CHLOROPLASTIC/ [O. tauri	109870	118434	190704	181517	152556	143721	169969	202016	171383	270007	91535.7	111080	75853.4	113049	71532.8	71659.4	78309.3	108748	101604	115179	88297.2	76914.9	106898	97529	128799	91985.2	69411.7	77857.3	114658	173975	145731	110823	188886	183806	167157	147819	103151	162794	140771	150348	93411.2	148139	83252.1	139672
ot|OT_ostta14g02070|gb|CEG02121.1	3	3	169.29	OT_ostta14g02070	RNA 3'-terminal phosphate cyclase/enolpyruvate transferase, alpha/beta EPSPS EPSP synthase (3-phosphoshikimate 1-carboxyvinyltransferase) aroA: 3-phosphoshikimate 1-carboxyvinyltransferase AROM/DEHYDROQUINATE SYNTHASE EPSP synthase signatu [O. tauri	44079.3	61151.9	61184.1	60624.1	72124.2	65408.9	67016.7	94719.3	63680.5	95889.8	53026.8	52396.3	60394.8	60182	49554	41898.6	47375.2	61669.6	53921.2	51813.2	56752.3	52739.3	62565.9	46321.3	63493.3	43965.2	42302.7	54080.6	52735.4	81567.7	58466.4	57222.1	60601	61388.4	79027.1	67274	40671.3	76329.3	52306.2	53394.2	54113.3	69877.3	66285.7	74355.2
[truncated: 249 more rows]
[truncated: 89 more columns]
