# Supplementary material for: A phospho-dawn of protein modification anticipates light onset in the picoeukaryote Ostreococcus tauri
Source: J Exp Bot. 2023 Jul 22;74(18):5514–31. doi: 10.1093/jxb/erad290 (PMC10540734; doi:10.1093/jxb/erad290)
Supplement: erad290_suppl_supplementary_table_S2 [file erad290_suppl_supplementary_table_s2.xlsx]

## Sheet: Key LD Phosphopeptide motifs
Title	Description
#	Progenesis peptide ID clustered
Charge	Peptide charges for the clustered peptide
Mass.error..ppm.	Error mass of the representative peptide
Mass.error..ppm..all	Error mass of all clustered peptides
Measured.mass	experimental mass measurement
apparent mass	peptide apparent mass (in atomic mass unit)
Score	Peptide Mascot score of the representative peptide (highest score)
All.Score	Peptide Mascot score of all merged peptides
Sequence	peptide sequence
Accession	Protein identification
Description	Protein description
Progenesis	Progenesis/Mascot phosphosite assignment
MaxQuant	Maxquant phosphosite assignment
MaxQuantProbs	Site assigment probability
Normalised abundance	Peptide intensity normalised to a reference LC-MS run(ratio median intensity of a run vs median intensity of the reference LC-MS run)
Peak	Associated time where the mean intensity is maximum
Trough	Associated time where the mean intensity is minimum
Fold Change
Directional Fold Change	max:mean	Ratio of the mean maximum intensity over global mean
Directional Fold Change	mean:min	Ratio of the global mean intensity over the mean minimum intensity
2 way ANOVA	pvalue	ANOVA pvalue calculated arcsinh transformed (to normalise distribution) of intensity. Zero intensity values treated as null.
	FDR	pvalue corrected using Benjamini Hochberg
3rd order Polynomial	pvalue	3rd order polynomial regression on arcsinh transformed intensities. Zero intensity values treated as null.
	FDR	pvalue corrected using Benjamini Hochberg
MaxTOST	pvalue	Maximum p-value from pairwise time comparisons with Two one-sided test at a epsilon 0f 0.3 (30% difference from the mean).
Cluster	Cluster number assigned in hierarchical clustering, from PM1 to PM8
Mean of normalised abundance
Standard deviation of normalised abundance
Standard error of normalised abundance
Mean of asinh normalised abundance
Standard deviation of asinh normalised abundance
Standard error of asinh normalised abundance
Mean of log normalised abundance
Standard deviation of log normalised abundance
Standard error of log normalised abundance

## Sheet: LD Phosphopeptide motifs
NOTE: THIS IS THE ANALYSIS FILE USED TO GENERATE DATA FIGURES IN PAPER
														Normalised abundance																																	Directional Fold Change		2 way ANOVA
														0	0	0	0	0	4	4	4	4	Outlier Excluded 4	8	8	8	8	8	12	12	12	12	12	16	16	16	16	16	20	20	20	20	20				UP	DOWN
#	Charge	Mass.error..ppm.	Mass.error..ppm..all	Measured.mass	apparent mass	Score	All.Score	Sequence	Accession	Description	Progenesis	MaxQuant	MaxQuantProbs	X130425_o1__05_ph130410_ot_LD00.1_B4	X130425_o1__12_ph130410_ot_LD00.2_B11	X130425_o1__15_ph130410_ot_LD00.3_B13	X130425_o1__22_ph130410_ot_LD00.4_B20	X130425_o1__30_ph130410_ot_LD00.5_B27	X130425_o1__04_ph130410_ot_LD04.1_B3	X130425_o1__13_ph130410_ot_LD04.2_B12	X130425_o1__18_ph130410_ot_LD04.3_B16	X130425_o1__25_ph130410_ot_LD04.4_B23	X130425_o1__28_ph130410_ot_LD04.5_B25	X130425_o1__02_ph130410_ot_LD08.1_B1	X130425_o1__10_ph130410_ot_LD08.2_B9	X130425_o1__16_ph130410_ot_LD08.3_B14	X130425_o1__26_ph130410_ot_LD08.4_B24	X130425_o1__32_ph130410_ot_LD08.5_B29	X130425_o1__07_ph130410_ot_LD12.1_B6	X130425_o1__09_ph130410_ot_LD12.2_B8	X130425_o1__17_ph130410_ot_LD12.3_B15	X130425_o1__24_ph130410_ot_LD12.4_B22	X130425_o1__33_ph130410_ot_LD12.5_B30	X130425_o1__06_ph130410_ot_LD16.1_B5	X130425_o1__11_ph130410_ot_LD16.2_B10	X130425_o1__20_ph130410_ot_LD16.3_B18	X130425_o1__21_ph130410_ot_LD16.4_B19	X130425_o1__29_ph130410_ot_LD16.5_B26	X130425_o1__03_ph130410_ot_LD20.1_B2	X130425_o1__08_ph130410_ot_LD20.2_B7	X130425_o1__19_ph130410_ot_LD20.3_B17	X130425_o1__23_ph130410_ot_LD20.4_B21	X130425_o1__31_ph130410_ot_LD20.5_B28	peak	trough	Fold Change	max:mean	mean:min	pvalue
9237, 8803, 13698	3, 3, 3	1.62883	1.6288319693456, 0.484478763438167, 3.38504149686398	2626.14	876.388	51.43	51.43, 50.73, 44.01	NSDSFQHLGMIEGVLDGEEVAGAR	OT_ostta04g00370	Ankyrin repeat zinc finger ankyrin repeats Ankyrin repeats (3 copies) UNCHARACTERIZED Ankyrin repeat profile. Zinc finger C3H1-type profile. Ankyrin repeat region circular profile. [O. tauri]	[4] Phospho (S),[10] Oxidation (M)|			22687.2	21188.5	14981.8	24264.6	19507.1	41540	35960.4	44895.8	40190.3	8473.99	44362.5	142999	69369	169838	108850	98348.7	174502	171161	170277	203382	132859	127586	212720	172479	165654	51588.8	46185.5	32824	36088.4	33996.8	12	0	7.96722	1.83682	4.33751	1.17529e-10
4826	2	-1.05874	-1.05874	1761.84	881.927	90.16	90.16	LITNVQAGISPGDQNR	OT_ostta02g04300	RWP-RK domain Coil FAMILY NOT NAMED PROTEIN RKD5 RWP-RK domain profile. [O. tauri]	[10] Phospho (S)|	[10] Phospho (S)|	[9] 1.0 (S)|	4681.34	6310.56	3866.88	3403.12	3559.23	4543.15	2294	6304.41	3544.99	164.729	10051.3	46161.6	16408.5	21811.8	21317.8	107483	172215	119962	138326	120862	177384	186746	138437	128963	163870	22735.2	32937	8297.06	19657.8	22422.4	16	4	38.1337	2.77671	13.7334	5.16033e-14
12201, 3271	3, 3	-1.34889	-1.34889078133451, -0.0432171454048848	2797.24	933.419	22.34	22.34, 97.72	RATTELNAEESDEDAELDVDAIRR	OT_ostta09g02190	ml(LOV-HK HK-from:Ot09g02160)gb(Signal transduction histidine kinase-related protein, C-terminal) Coil Bacterial sensor protein C-terminal signature Histidine kinase-like ATPases cheY-homologous receiver domain PAS domain Motif C-terminal [O. tauri]	[11] Phospho (S)|	[4] Phospho (T)|	[2] 0.121 (T),[3] 0.44 (T),[10] 0.44 (S)|	220216	174681	186017	208046	191574	285964	271358	258802	297164	32720.4	296623	322691	305983	378445	364175	102953	161504	117528	148494	145020	47398.7	63628.5	39960.7	41788.4	40299	32307.8	53468.5	14683	29233.4	21520.2	8	20	11.0303	1.96231	5.62105	3.74837e-14
11023	3	0.403986	0.403986	2180.19	727.736	26.55	26.55	GIDIVIPVAPPKPPSSTTLAK	OT_ostta01g02910	Ubinuclein/Yemanuclein Coil HPC2 and ubinuclein domain [O. tauri]	[18] Phospho (T)|	[15] Phospho (S)| [18] Phospho (T)|	[17] 0.098 (T),[16] 0.098 (T),[14] 0.705 (S),[15] 0.098 (S)| [17] 0.693 (T),[16] 0.136 (T),[14] 0.035 (S),[15] 0.136 (S)|	23519.7	19571.8	16603.1	24630.6	20809	1434.68	2075.2	1689.46	1158.57	0	3603.65	4137.81	4450.59	7865.07	5719.43	3585.28	4985.35	8320.47	6244.86	5805.68	23230.8	65082.7	35009.2	28442.7	35896.3	22032.9	39776.9	8355.14	25479.3	24168.2	16	4	23.613	2.3691	9.96708	1.60634e-11
16628, 16222	2, 2	-2.54006	-2.54005510990885, -0.515567461838638	1764.8	883.407	26.54	26.54, 65.36	SLSPGETVDQAGGSPKR	OT_ostta13g00110	SANT/Myb domain SANT SWI3, ADA2, N-CoR and TFIIIB'' DNA-binding domains Myb-like DNA-binding domain MYB-LIKE DNA-BINDING PROTEIN MYB Myb-type HTH DNA-binding domain profile. Homeodomain-like [O. tauri]	[14] Phospho (S)|			120332	99407.9	137244	111728	92713	10244.4	9976	8046.49	7065.61	4690.16	4786.4	8918.85	5783.55	13936.8	3931.37	7926.45	12878.5	8938.46	4693.33	7947.26	8832	34366.3	9467.14	9598.66	7486.05	8155.92	21136.2	6281.53	10694.3	7899.13	0	8	15.0287	4.16256	3.61044	2.0937e-09
5047	3	-1.56708	-1.56708	2075.95	692.99	35.55	35.55	ERATSVEAAPEAAPEALER	OT_ostta06g01930	Exonuclease, RNase T/DNA polymerase III EXOIII EXONUCLEASE RNA EXONUCLEASE PQE-1-RELATED Ribonuclease H-like [O. tauri]	[5] Phospho (S)|			11717.1	12091.7	12664.1	13672.8	7452.63	79008.8	63948.2	101737	73526.7	39297	76779.6	113917	86867.4	93897	65008.6	38686.2	100750	56216.3	54002.5	59414.1	6911.14	13813.8	7341.23	4529.08	8102.4	3500.45	5258.02	2073.91	3456.17	3376.55	8	20	24.708	2.07962	11.881	6.51691e-15
7530	2	-0.48157	-0.48157	1688.78	845.397	67.98	67.98	TVNAAAEALGFSSPFK	OT_ostta12g00100	[O. tauri]	[13] Phospho (S)|	[13] Phospho (S)|	[11] 0.002 (S),[12] 0.998 (S)|	12794.4	15123.7	10877.8	13716.4	15552.2	19696.9	15595.1	11854.5	14734.4	805.64	19698.9	68937.9	33187.6	49125.8	33946.7	67608.1	87932.3	102442	101783	77994.4	70255.6	73200.5	75759	75230.6	92079.3	22576.4	20589.2	11781.6	29534.9	19620	12	0	6.43154	2.05409	3.1311	6.6572e-11
1341	3	-0.62789	-0.62789	3389.54	1130.85	168.21	168.21	SVPVEDDIEDVEVPTAPASPALGAARPTSPSR	OT_ostta01g06050	SANT/Myb domain SANT SWI3, ADA2, N-CoR and TFIIIB'' DNA-binding domains Myb-like DNA-binding domain TELOMERIC REPEAT BINDING PROTEIN Myb-type HTH DNA-binding domain profile. Homeodomain-like [O. tauri]	[19] Phospho (S),[31] Phospho (S)|	[19] Phospho (S),[28] Phospho (T)| [19] Phospho (S),[28] Phospho (T)|	[18] 1.0 (S),[27] 0.333 (T),[28] 0.333 (S),[30] 0.333 (S)| [18] 1.0 (S),[27] 0.768 (T),[28] 0.116 (S),[30] 0.116 (S)|	62454.6	74660.9	60745.4	50757.1	31654	75816.3	41797.5	68615.5	42331.1	10808.7	198037	824552	467918	522059	306468	735143	1538147	1056259	842090	844656	987697	1286014	955363	700620	916998	123663	214955	50480.4	136238	130443	12	0	17.898	2.24547	7.97069	4.18483e-12
5982	2	-0.18457	-0.18457	1117.47	559.742	41.02	41.02	SSSSAFEVPK	OT_ostta08g01730	Zinc finger, Dof-type cheY-homologous receiver domain Dof domain, zinc finger Response regulator receiver domain FAMILY NOT NAMED DOF ZINC FINGER PROTEIN DOF1.4-RELATED Zinc finger Dof-type signature. Zinc finger Dof-type profile. Response [O. tauri	[3] Phospho (S)|	[3] Phospho (S)| [3] Phospho (S)|	[2] 0.998 (S),[3] 0.002 (S)| [0] 0.001 (S),[2] 0.499 (S),[3] 0.499 (S)|	41752.9	36206.2	53537.2	40899.1	25272.3	61670.1	29137.8	50946.3	24881.2	11140	16319.4	36255.2	19867.1	15947.9	18320.4	1902.44	2305.04	5891.31	1941.55	2395.51	2495.05	1868.64	2509.68	2561.39	1798.07	2209.09	3326.4	5578.66	2659.54	2523	4	16	18.5434	2.2533	8.22942	2.23339e-13
4388, 2749	3, 3	-2.29268	-2.29267655009622, -0.445705621748998	3309.57	1104.2	77.02	77.02, 55.49	SVPVEDDIEDVEVPTAPASPALGAARPTSPSR	OT_ostta01g06050	SANT/Myb domain SANT SWI3, ADA2, N-CoR and TFIIIB'' DNA-binding domains Myb-like DNA-binding domain TELOMERIC REPEAT BINDING PROTEIN Myb-type HTH DNA-binding domain profile. Homeodomain-like [O. tauri]	[19] Phospho (S)| [31] Phospho (S)|	[19] Phospho (S)| [29] Phospho (S)|	[18] 1.0 (S)| [18] 0.001 (S),[27] 0.119 (T),[28] 0.76 (S),[30] 0.119 (S)|	26719.3	26079.3	25972.1	12455.6	11793.7	225230	181928	249275	174205	70803.8	100613	221732	203601	283305	143666	89049.7	225765	158330	117602	120692	43796	114189	44616.1	37773.8	78439.7	10543.3	12587	6993.92	13520.3	8350.31	4	20	19.9693	1.96122	10.1821	4.79396e-12
765	2	1.12786	1.12786	1313.6	657.809	63.94	63.94	SLASFSSSPPVR	OT_ostta01g04630	DNA-binding domain Ethylene responsive element binding protein signature DNA-binding domain in plant proteins such as APETALA2 and EREBPs AP2 domain ETHYLENE-RESPONSIVE TRANSCRIPTION FACTOR 3-RELATED FAMILY NOT NAMED AP2/ERF domain profile [O. tauri	[8] Phospho (S)|	[7] Phospho (S)| [8] Phospho (S)|	[5] 0.031 (S),[6] 0.484 (S),[7] 0.484 (S)| [5] 0.002 (S),[6] 0.044 (S),[7] 0.954 (S)|	133488	215335	197341	140759	170911	442898	356777	646015	533196	392897	733949	1484343	564586	890870	742900	304599	455178	367189	247461	266524	121250	185674	114456	133213	131762	82103.5	99150.1	92025.7	71086.3	98334.5	8	20	9.97661	2.51946	3.95983	2.16246e-12
6545	2	-2.13261	-2.13261	2135.03	1068.53	35.82	35.82	ATEALVTVPSDVAKPETASK	OT_ostta03g04520	RmlC-like jelly roll fold RmlC-like cupins [O. tauri]	[10] Phospho (S),[N-term] Acetyl (N Terminal),[0] Acetyl (N Terminal)|	[10] Phospho (S),[N-term] Acetyl (N Terminal),[0] Acetyl (N Terminal)|	[16] 0.015 (T),[18] 0.015 (S),[9] 0.97 (S)|	8461.4	15317.5	17407.2	7468.52	11846.1	87695	58965.2	105954	62468.7	12235.1	66244.9	356540	198239	186754	105701	65963.6	117548	71646	44250.8	59857.8	16818.9	50306.3	10154.2	12670.5	17462.9	8931.64	13171	4931.72	9042.94	6905.84	8	20	21.252	2.91925	7.27997	1.22063e-09
4327	2	0.039616	0.039616	1729.8	865.907	50.45	50.45	DGIFGMSGEIPVISTK	OT_ostta04g05010	DNA-binding domain Ethylene responsive element binding protein signature DNA-binding domain in plant proteins such as APETALA2 and EREBPs AP2 domain FAMILY NOT NAMED ETHYLENE-RESPONSIVE TRANSCRIPTION FACTOR 10-RELATED AP2/ERF domain profil [O. tauri	[7] Phospho (S)|	[7] Phospho (S)|	[6] 1.0 (S)|	177198	139788	143040	282830	210208	3802.98	11532.8	4521.78	7472.17	0	5888.98	1959.62	6275.9	6333.82	16858.6	17970.1	5586.36	8183.2	10633.9	7421.94	27205.7	20121	30373.8	17557.6	21718.6	199778	238028	46418.2	140994	160677	0	4	27.8983	2.89215	9.64621	5.31034e-11
7035	3	-1.12387	-1.12387	2590.28	864.433	32.35	32.35	TPVALLVPGSNLSSPSAVPLDIQR	OT_ostta02g05150	Coil [O. tauri]	[1] Phospho (T),[14] Phospho (S)|			18753.6	12038.8	6498.82	14735.2	23874	15567.1	20069.9	10048.7	19865.9	4821.47	34404.2	131674	72772.4	76727.3	65308.8	123508	147629	164898	166494	132561	83235.8	70472.9	108507	80255.2	103959	22999.5	25218.8	34621.7	44475.4	18474.5	12	0	9.68494	2.36359	4.09756	4.09886e-10
10027, 8051	2, 3	-0.20207	-0.202067341326725, 0.504779179600158	2411.97	1206.99	71.84	71.84, 39.84	GGEPLEGSDEEDDAIGFASPNAR	OT_ostta09g01130	[O. tauri]	[8] Phospho (S)|	[8] Phospho (S)|	[7] 1.0 (S)|	18570.8	17216.9	20702.8	14610.8	11729.2	15009	8632.49	13466.2	12986.6	2149.39	9983.3	118027	58957	59277.1	37471.1	133709	320354	248721	261859	303122	105083	109301	69286.8	29446.4	58927.9	8732.52	26651.9	8697.09	19462	8806.54	12	4	20.2461	3.55228	5.69945	2.33519e-08
12729	2	-1.54701	-1.54701	2075.95	1038.98	38.32	38.32	ERATSVEAAPEAAPEALER	OT_ostta06g01930	Exonuclease, RNase T/DNA polymerase III EXOIII EXONUCLEASE RNA EXONUCLEASE PQE-1-RELATED Ribonuclease H-like [O. tauri]	[4] Phospho (T)|			10709.1	9268.72	10035.6	8311.57	3564.09	44618.3	34851.8	36352.9	31531.2	2346.07	47510.1	48792.7	40999.6	51560.9	35264.5	19626.4	45154.2	19083.1	21602.2	30813	3604.19	7049.76	4545.19	1535.15	2301.36	1195.89	4334.75	1794.68	2375.82	1723.13	8	20	19.6186	2.17971	9.00055	1.67655e-11
3480	2	-0.33338	-0.33338	1543.8	772.908	71	71	IVPVATAGPSAGTPVK	OT_ostta07g03910	WD40 repeat WD40 repeats WD domain, G-beta repeat TUP1-like enhancer of split MEMBER OF THE HIR1 FAMILY OF WD-REPEAT PROTEINS PROTEIN HIRA Trp-Asp (WD) repeats signature. Trp-Asp (WD) repeats profile. Trp-Asp (WD) repeats circular profile. [O. tauri	[13] Phospho (T)|	[13] Phospho (T)|	[12] 1.0 (T)|	1991.95	3366.33	3211.4	4347.6	2677.97	4276.18	1141.66	808.229	2321.14	0	25637.8	109388	39834.8	58573.2	55258.3	105891	174257	104445	106302	108116	95194.7	137860	67243.3	73576.1	122366	7869.71	18679.3	7226.93	12857.8	9520.84	12	4	56.0662	2.45099	22.875	8.00841e-14
883	2	0.013122	0.013122	1201.5	601.758	21.05	21.05	SYELPSSSPR	OT_ostta04g04890	[O. tauri]	[8] Phospho (S)|	[6] Phospho (S)| [8] Phospho (S)|	[5] 0.481 (S),[6] 0.481 (S),[7] 0.038 (S)| [5] 0.002 (S),[6] 0.002 (S),[7] 0.996 (S)|	23432.3	38292.3	25102.7	20454.3	19482.3	10246.3	8668.32	18856.6	11797.8	43.6416	45725.3	149077	50475	76442.1	54790.1	208035	419896	221506	265151	257671	309058	353592	220618	222320	234066	44094.7	76819.1	25337.7	67390.1	57028.3	12	4	22.147	2.32074	9.54311	2.15431e-12
4906, 13270	3, 2	0.911731	0.911731276316408, -0.760388024986663	2337.05	780.024	39.08	39.08, 34.57	DGPLVNPLERIPSANSMEMR	OT_ostta03g00760	Transcription factor MYC/MYB N-terminal bHLH-MYC and R2R3-MYB transcription factors N-terminal [O. tauri]	[17] Oxidation (M),[19] Oxidation (M),[13] Phospho (S)|	[17] Oxidation (M),[19] Oxidation (M),[16] Phospho (S)|	[12] 0.038 (S),[15] 0.962 (S)|	252368	248312	294443	206760	140145	78407.8	70891.5	70660.6	51518.9	21927	15826.9	15300.1	11335.6	11453.5	8466.63	8856.05	12167.9	8066.7	10204.2	10895.8	55716.5	62426.4	45707.4	29713.2	39097	60906.3	88084.8	16815.8	65419.9	64548.7	0	12	22.7538	3.22852	7.04775	6.22668e-12
5307	3	-0.1772	-0.1772	3350.32	1117.78	63.8	63.8	RSSIGGEDDSDGEAPEQFFETEYVLEER	OT_ostta07g02550	Zinc finger, RING/FYVE/PHD-type Coil Myb-like domain profile. Homeodomain-like RING/U-box [O. tauri]	[3] Phospho (S),[10] Phospho (S)|	[2] Phospho (S),[10] Phospho (S)| [3] Phospho (S),[10] Phospho (S)|	[1] 0.508 (S),[2] 0.508 (S),[9] 0.984 (S)| [1] 0.128 (S),[2] 0.872 (S),[9] 1.0 (S)|	25113.2	19328.6	8749.75	22579.2	16301.3	21498.8	14524.7	7952.07	18626.7	3890.55	9017.84	128952	115278	108378	85403.1	345519	454378	442626	551193	321270	258727	26658.8	14010.3	162598	263214	42581.7	42658.6	13035.6	35224.4	20396.9	12	4	27.0276	3.51381	7.69184	1.31191e-05
11441, 3886, 1674, 10869, 6817, 1480, 6853	3, 3, 2, 3, 2, 2, 2	0.000589	5.88726313503197E-4, 0.203739718064222, -0.444963824211231, 0.497147024713847, -0.0723285785068928, 0.39018662504786, -1.16690158446132	2074.95	692.659	24.16	24.16, 20.51, 67.62, 54.31, 45.98, 106.45, 33.04	RVLSVECMTSQLGESKR	OT_ostta03g04520	RmlC-like jelly roll fold RmlC-like cupins [O. tauri]	[4] Phospho (S),[8] Oxidation (M)|			176022	166012	217573	174708	145441	572104	652054	1127419	864092	317076	766788	2341347	1342743	1611453	1181843	498732	1032125	646795	509564	622619	237555	482629	269152	235209	260110	114158	217891	76644.9	122942	141525	8	20	10.7614	2.46804	4.36032	8.70646e-11
644	3	0.096205	0.096205	2284.2	762.407	47.01	47.01	APAGAKPGITLPSNPFAAKPATK	OT_ostta14g00065	Chlorophyll A-B binding protein, plant CHLOROPHYLL A-B BINDING PROTEIN CP26, CHLOROPLASTIC CHLOROPHYLL A/B BINDING PROTEIN Chlorophyll a-b binding protein [O. tauri]	[22] Phospho (T)|	[22] Phospho (T)|	[21] 1.0 (T)|	103848	111412	133375	160905	122105	546890	621457	942275	334205	247934	693656	1626317	2032584	1913935	1177749	594944	775274	468036	399714	416303	107197	350574	146274	117138	167221	62226.5	167425	58435.1	100183	102652	8	20	15.1638	2.9452	5.14866	2.32052e-10
8524, 10940, 10940	3, 3, 3	0.195863	0.195862812657375, 0.276868471646958, 0.276868471646958	2538.23	847.084	32.65	32.65, 31.84, 29.63	ALVTVTSPSAMIVAEAGDNEQLVK	OT_ostta03g04820	Endoribonuclease L-PSP/chorismate mutase-like zinc finger FAMILY NOT NAMED Zinc finger C2H2 type domain signature. YjgF-like [O. tauri]	[9] Phospho (S),[11] Oxidation (M)|	[9] Phospho (S),[11] Oxidation (M)|	[3] 0.001 (T),[5] 0.004 (T),[6] 0.136 (S),[8] 0.859 (S)|	18554.3	14123.3	13886.4	21213.1	21963.3	25669.7	25423.2	29641	22542.2	10147.6	33681.2	59205.8	48670.9	66170.6	45119.1	122879	167430	148629	219345	168361	106491	39251.9	123801	111111	123816	30987.8	54787.3	19757.7	42677.2	44699.8	12	0	9.2115	2.48527	3.70644	7.66449e-10
8954	3	1.89438	1.89438	2782.24	928.422	43.93	43.93	RNSDSFQHLGMIEGVLDGEEVAGAR	OT_ostta04g00370	Ankyrin repeat zinc finger ankyrin repeats Ankyrin repeats (3 copies) UNCHARACTERIZED Ankyrin repeat profile. Zinc finger C3H1-type profile. Ankyrin repeat region circular profile. [O. tauri]	[3] Phospho (S),[11] Oxidation (M)|	[3] Phospho (S),[11] Oxidation (M)|	[2] 0.967 (S),[4] 0.033 (S)|	19920	24289.2	11901.4	22954.4	23709.3	35220.3	31161.3	32610.9	35315.7	2471.53	47519.9	93272	77898.8	132694	49276.1	59505.6	150181	114186	117021	134092	131272	155153	188842	139616	155798	32023.2	42159.8	20068.8	36282	30067.2	16	0	7.49877	2.12349	3.53134	4.04218e-10
7176, 2218	2, 3	-0.05622	-0.056219024174649, 0.1071898831993	2510.31	1256.16	42.04	42.04, 28.11	TPVALLVPGSNLSSPSAVPLDIQR	OT_ostta02g05150	Coil [O. tauri]	[1] Phospho (T)|			142884	115790	69343.9	94068.5	90241.4	565176	377785	611689	452807	100285	232713	506610	544956	427553	491881	213327	230302	342600	228652	172179	80999.5	136580	97346.6	127582	218470	108251	63944.8	35299.9	101851	47517.1	4	20	7.03158	2.0263	3.47016	6.79382e-09
4288	3	-1.56231	-1.56231	3583.7	1195.57	50.63	50.63	IGAGTAAAQSFPNVSPLRSPSPEVPETFASPTLK	OT_ostta16g00760	UBA-like Coil [O. tauri]	[19] Phospho (S),[21] Phospho (S)|			154364	74198.4	93099.6	104493	64967.3	386187	286402	243230	267307	14090.4	242056	564408	457630	586671	474659	198679	294290	239720	149260	177848	95808.4	119845	103733	70885.7	87255.2	71610	82726.8	18004.4	72096.1	52055	8	20	7.84312	2.27638	3.44544	2.12127e-08
8991	2	-6.59982	-6.59982	1335.65	668.834	28.02	28.02	KDKLMAPGAPTK	OT_ostta16g02060	snRNA-activating protein complex, subunit 3 Coil snRNA-activating protein of 50kDa MW C terminal FAMILY NOT NAMED SNRNA-ACTIVATING PROTEIN COMPLEX SUBUNIT 3 [O. tauri]	[11] Phospho (T)|			52483.9	44848.5	58505.4	38406.9	35591	25451.6	20902.4	26588.7	23049.4	2048.03	9108.7	10283.4	8184.77	11270.4	5050.77	3860.07	4879.32	5763.22	2757.53	3784.78	4102.5	11309.2	3229.4	2835.44	3107.8	10766.8	25574.1	6110.63	14346.5	15039.2	0	12	10.9212	2.69765	4.0484	1.61395e-09
2901	2	-0.22499	-0.22499	1375.69	688.85	40.86	40.86	SLQVSPSGVAPVR	OT_ostta09g01130	[O. tauri]	[5] Phospho (S)|	[5] Phospho (S)| [5] Phospho (S)|	[4] 0.999 (S),[6] 0.001 (S)| [4] 0.5 (S),[6] 0.5 (S)|	7785.41	13038.2	13268	6133.74	9172.1	4007.48	6590.62	7156.5	6788.79	870.922	13436.7	39956.6	12766.8	15863.1	14683.1	96004.8	161109	86209.1	113314	79976.6	156486	169461	94479.4	88892.9	107928	19227	42044.7	14325.4	29325.3	25245	16	4	20.1194	2.53522	7.93594	3.4042e-12
14866	2	-1.17368	-1.17368	1654.73	828.372	95	95	SNSQADAVNQTATIR	OT_ostta11g00910	Mini-chromosome maintenance, DNA-dependent ATPase Mini-chromosome maintenance (MCM) protein family signature Mini-chromosome maintenance (MCM) protein 2 signature minichromosome maintenance proteins Mini-chromosome maintenance protein 2 M [O. tauri]	[3] Phospho (S)|	[1] Phospho (S)| [3] Phospho (S)|	[0] 0.942 (S),[2] 0.058 (S)| [0] 0.001 (S),[2] 0.999 (S)|	2504.38	1582.47	2123.79	2757.47	1116.04	810.821	748.939	1996.93	657.769	0	2080.68	16386.6	8263.78	10176	4674.42	15264.1	42238.5	19678.1	16935	33406	9875.25	19135.1	10546.2	6262.76	8602.09	1163.52	2626.34	1019.19	930.427	880.968	12	4	24.2065	3.11665	7.76683	2.44637e-09
2410	3	0.223476	0.223476	2820.18	941.066	61.46	61.46	SLDASFDDAAADAGQVPESSFQDLER	OT_ostta16g00440	Glycosyl hydrolase, family 13, catalytic domain Coil Alpha-amylase domain ACT domain Alpha amylase, catalytic domain Alpha-amylase C-terminal beta-sheet domain ALPHA-AMYLASE ALPHA-AMYLASE 3, CHLOROPLASTIC ACT domain profile. Glycosyl hydro [O. tauri	[5] Phospho (S)|	[1] Phospho (S)| [5] Phospho (S)|	[0] 0.962 (S),[4] 0.038 (S)| [0] 0.159 (S),[4] 0.841 (S)|	799497	695132	536308	628438	537134	494829	572447	837753	670645	143829	85607.9	242714	136868	192973	143880	51874.9	55962.7	62744.7	48380.8	53133.3	46753.3	54017.6	56673.4	42694.6	63207.1	96371	145869	31686	139398	110289	4	16	12.2257	2.33383	5.23848	5.53395e-12
4280, 4280	3, 3	0.050141	0.050141078133704, 0.050141078133704	2070.97	691.332	83.11	83.11, 81.27	RRDSFETLLAEGLEAER	OT_ostta12g02750	[O. tauri]	[4] Phospho (S)| [7] Phospho (T)|	[4] Phospho (S)|	[3] 0.975 (S),[6] 0.025 (T)|	39732.6	35984.8	22024.7	36624.5	29622.2	84843.7	80041.5	65668.5	74881.5	1250.58	66907	101096	94089.1	128966	83489.9	52298.3	86537.1	101954	105916	65593.2	41875.7	19563.6	53314.9	32128.7	49144.1	26849.4	28660.2	14226.2	19151.7	16317.4	8	20	4.5107	1.64217	2.7468	3.97985e-08
13060	3	0.642935	0.642935	2637.2	880.074	23.43	23.43	GLSSYNLSATEKTPIEPSDLTVR	OT_ostta01g05490	ml(PP2C with kinase domain PP2C-from:Ot01g05370)gb(ml(CAMK-like-from:Ot01g05370)gb(Serine/threonine-protein kinase, active site)) Coil Serine/Threonine protein kinases, catalytic domain Serine/threonine phosphatases, family 2C, catalytic d [O. tauri	[4] Phospho (S),[8] Phospho (S)|			70257.9	34095.1	63362.2	87792.2	49412.7	29696.8	22781	22768.4	14721.6	7349.57	18355	22329	19117.8	21920.3	17626.2	17999.8	16529.9	19371.7	18821	18627.6	14991.5	20537.9	23628.8	15978.3	12765.8	19540.8	28643.9	18234.7	28495.2	34267.2	0	16	3.46885	2.21716	1.56454	4.85948e-07
4067	2	0.772439	0.772439	1179.56	590.785	43.79	43.79	AQSETLVGAPK	OT_ostta11g01370	Glycosyl transferases group 1 GLYCOSYLTRANSFERASE DIGALACTOSYLDIACYLGLYCEROL SYNTHASE 2, CHLOROPLASTIC UDP-Glycosyltransferase/glycogen phosphorylase [O. tauri]	[3] Phospho (S)|	[3] Phospho (S)|	[2] 1.0 (S)|	85937.9	90036.2	124410	87567.4	73850.2	40305.2	31802.7	79168.3	40040.3	10716.4	21879.3	32280.9	16739.3	17215.8	13982.2	9807.13	15475.6	9275.85	10605.9	9373.74	17280.8	44384.6	17144.6	15579.7	15371.6	25984.2	48738.3	19530.7	39603.6	33459.6	0	12	8.4675	2.44197	3.46748	1.36763e-08
12091	3	0.345958	0.345958	2112.81	705.277	22.39	22.39	SRASASGEMDALESELER	OT_ostta05g01660	Nucleotide-binding, alpha-beta plait RNA recognition motif 2 F12A21.10-RELATED FAMILY NOT NAMED RNA-binding domain, RBD [O. tauri]	[4] Phospho (S),[6] Phospho (S),[9] Oxidation (M)|	[1] Phospho (S),[4] Phospho (S),[9] Oxidation (M)|	[0] 0.785 (S),[3] 0.924 (S),[5] 0.257 (S),[13] 0.034 (S)|	15317.2	21606	34280.5	26538.3	9379.33	167.987	236.695	868.208	306.319	0	4487.48	336.929	784.34	634.366	718.964	838.148	1914.37	1566	1735.16	1189.42	13134.1	32387.3	29239.7	23990	13576.4	13176	23972.9	1621.44	11968.6	3494.59	16	4	56.9032	2.32513	24.4731	8.3071e-09
11406	2	1.37313	1.37313	1789.71	895.862	28.56	28.56	ASASGEMDALESELER	OT_ostta05g01660	Nucleotide-binding, alpha-beta plait RNA recognition motif 2 F12A21.10-RELATED FAMILY NOT NAMED RNA-binding domain, RBD [O. tauri]	[2] Phospho (S),[7] Oxidation (M)|	[4] Phospho (S),[7] Oxidation (M)|	[1] 0.337 (S),[3] 0.663 (S)|	25719.2	30572.2	42049.1	22965.5	24522	1224.58	2108.01	3866.96	1918.79	0	2443.09	4116.42	3953.72	3996.16	2418.33	3378.57	10037	1952.48	6654.1	9017.81	29490.2	53422.1	49841.1	38170.8	25327.8	14857.2	34199.1	4621.23	21668.3	25434.7	16	4	17.2182	2.34459	7.34383	1.01533e-08
8169	3	0.226425	0.226425	2598.15	867.057	61.14	61.14	ETLFQDVVGGRSSDDFTATTSGTK	OT_ostta10g00190	Zinc finger, RING-CH-type The RING-variant domain is a C4HC3 zinc-finger like motif found in a number of cellular and viral proteins. Some of these proteins have been shown both in vivo and in vitro to have ubiquitin E3 ligase activity. Zi [O. tauri	[13] Phospho (S)|	[12] Phospho (S)| [13] Phospho (S)| [17] Phospho (T)|	[16] 0.097 (T),[19] 0.005 (T),[18] 0.005 (T),[20] 0.001 (S),[22] 0.001 (T),[11] 0.446 (S),[12] 0.446 (S)| [16] 0.016 (T),[11] 0.114 (S),[12] 0.87 (S)| [16] 0.797 (T),[19] 0.076 (T),[18] 0.076 (T),[20] 0.011 (S),[22] 0.011 (T),[11] 0.015 (S),[12] 0.015 (S)|	33264.4	33764.8	26478.2	36620.1	36785.2	38792.2	39752	41257.7	45080	31075.1	84479.6	106847	81369.8	145029	77154.7	140715	261820	236496	230519	286069	59986.6	61734.2	64755.4	57821.9	60290.7	40533.6	36827.8	43080.1	59252.7	46965.6	12	0	6.9235	2.71404	2.551	3.46662e-13
1728	2	-0.30104	-0.30104	1262.55	632.284	58.51	58.51	SYSAGSLAATQK	OT_ostta09g02190	ml(LOV-HK HK-from:Ot09g02160)gb(Signal transduction histidine kinase-related protein, C-terminal) Coil Bacterial sensor protein C-terminal signature Histidine kinase-like ATPases cheY-homologous receiver domain PAS domain Motif C-terminal [O. tauri]	[3] Phospho (S)|	[3] Phospho (S)|	[2] 1.0 (S)|	79105.5	117855	108544	81164.1	62387.6	132739	102410	192234	158061	83149.8	155303	279487	144916	232121	111311	68777.6	111004	58943.5	48539.5	69931.3	36504.7	70929.9	31545.9	33154.6	30413.4	22763	33409.6	27935	25326.1	20525.9	8	20	7.10327	1.98261	3.58278	2.36431e-09
9848	2	-0.41155	-0.41155	1450.72	726.368	40.16	40.16	LFVPGIGSVTPER	OT_ostta07g01390	[O. tauri]	[10] Phospho (T)|	[10] Phospho (T)|	[9] 1.0 (T)|	9376.46	9846.29	13238.2	13326	16776.8	6410.12	6088.98	11323.8	8293.03	1008.2	10895.8	29330	17650.1	17535.1	14789.3	24240.2	30089.5	49049.6	47905.5	29103.3	36349.6	35590.8	38951.2	32803.5	43612.5	12809	14286.3	5892.59	11856.6	9820.2	16	4	4.66579	1.82659	2.55437	2.61738e-08
6512	2	0.338891	0.338891	1735.84	868.927	32.58	32.58	EDSSPTAVVPVSSLLR	OT_ostta07g02120	Ubiquitin supergroup Coil Phosphatidylinositol 3- and 4-kinase SUBFAMILY NOT NAMED UBIQUITIN Ubiquitin domain profile. Ubiquitin-like [O. tauri]	[4] Phospho (S)|	[3] Phospho (S)| [4] Phospho (S)|	[2] 0.499 (S),[3] 0.499 (S),[5] 0.001 (T)| [2] 0.014 (S),[3] 0.912 (S),[5] 0.075 (T)|	27677.2	23380.5	29423.6	38734.2	26695.7	65258.3	43912.9	118118	94117.8	9534.3	80723.8	158149	131480	177705	90356.5	74074.9	118486	114475	98660.6	101803	28805	46845.4	40344.6	36081.3	31299.3	15226.9	17435.3	10525.1	19490.1	20442.2	8	20	7.68067	1.95425	3.93024	1.13816e-10
11056	2	0.198561	0.198561	1101.51	551.763	23.38	23.38	SSLSFSPGIK	OT_ostta03g01090	Zinc finger, PHD-finger Coil PHD zinc finger high mobility group SET (Su(var)3-9, Enhancer-of-zeste, Trithorax) domain PHD-zinc-finger like domain PWWP domain SAND domain HMG (high mobility group) box SET domain CW-type Zinc Finger PHD FIN [O. tauri	[6] Phospho (S)|	[6] Phospho (S)|	[3] 0.001 (S),[5] 0.999 (S)|	526.952	1692.83	1429.72	378.387	677.505	882.244	814.529	2457.26	479.708	0	716.145	5358.58	1705.68	2327.21	3172.05	12618.7	20385.7	14884.5	15329.5	9513.5	11990.3	14181.1	11995.6	10844.4	14673.6	2269.96	2851.93	725.254	2942.86	2745.11	12	0	15.4572	2.54116	6.08271	1.8098e-08
6769	2	0.280479	0.280479	1357.61	679.811	20.88	20.88	RVSIDAIDMSR	OT_ostta09g00710	hypothetical protein Proline rich extensin signature [O. tauri]	[3] Phospho (S),[9] Oxidation (M)|			4347.06	10962.6	6734.2	3499.13	4113.77	46909.2	34677.5	53701.4	46015.5	37424.6	41781.9	52106.5	24168.3	46171.7	28708.2	15714.9	39994	19072.7	21458.9	22040.5	4335.09	9070.19	5254.8	7162.49	6417.47	4638.23	5772.36	9091.23	1958.57	5264.4	4	20	8.48012	2.17054	3.90691	9.82378e-10
728, 4823	3, 2	-0.00861	-0.00861344160598282, -0.708074774816283	2288	763.674	42.57	42.57, 34.62	IVVAAPVDANAIPSRSESPR	OT_ostta04g00220	Cold-shock protein, DNA-binding Cold shock protein domain 'Cold-shock' DNA-binding domain COLD SHOCK DOMAIN-CONTAINING PROTEIN E1 UNR PROTEIN (N-RAS UPSTREAM GENE PROTEIN) 'Cold-shock' domain signature. Nucleic acid-binding proteins [O. tauri]	[18] Phospho (S),[14] Phospho (S),[16] Phospho (S)|			994236	618172	1104434	1021307	568327	154632	91497.6	162442	101759	45137.2	124011	188678	199130	216044	173512	162743	389640	191490	168183	240172	583396	906446	631082	472289	379559	470123	1119678	209840	475437	379872	0	4	6.75088	2.04653	3.2987	2.2073e-07
5885	3	-2.38644	-2.38644	3091.39	1031.47	73.75	73.75	VPTDAHGNPIGNVSPNTPSPTGSGSPQSSPR	OT_ostta04g00370	Ankyrin repeat zinc finger ankyrin repeats Ankyrin repeats (3 copies) UNCHARACTERIZED Ankyrin repeat profile. Zinc finger C3H1-type profile. Ankyrin repeat region circular profile. [O. tauri]	[25] Phospho (S)|	[21] Phospho (T)|	[20] 0.47 (T),[22] 0.47 (S),[24] 0.059 (S),[27] 0.001 (S)|	11319.6	12978.7	24120.9	19686.9	6498.29	29424	20574.7	32459.7	23812.2	1496.11	92517.3	139419	170426	188042	88352.8	111001	275202	182905	127105	204912	90928.1	152810	97582.9	85733.8	102652	7326.72	18878.3	4419.06	5749.82	4667.06	12	20	21.9567	2.29287	9.5761	7.39507e-12
8637	2	0.089473	0.089473	1505.68	753.846	74.72	74.72	SSSLYSLNSLAER	OT_ostta10g00270	Bromodomain bromo domain FALZ-RELATED BROMODOMAIN-CONTAINING PROTEINS Bromodomain profile. [O. tauri]	[3] Phospho (S)|	[3] Phospho (S)|	[0] 0.002 (S),[2] 0.998 (S)|	1503.31	2537.73	2155.78	542.751	1118.57	7318.07	8003.94	17194.7	6629.46	0	41511.6	86898.6	41809.2	71148.8	46466.8	14690.3	30918.9	28708.6	17718.6	13748.2	2531.26	5532.77	3550.7	2489.38	4397.87	2774.54	1565.78	189.716	2070.13	2809.32	8	0	36.6289	3.61056	10.1449	2.87243e-09
12054	3	-0.14827	-0.14827	2182.95	728.657	49.53	49.53	ALDANALANEVDSDRTDASR	OT_ostta02g04730	[O. tauri]	[16] Phospho (T)|	[13] Phospho (S)| [13] Phospho (S)|	[18] 0.002 (S),[12] 0.963 (S),[15] 0.035 (T)| [18] 0.333 (S),[12] 0.333 (S),[15] 0.333 (T)|	5227.09	10471.6	7864.61	8455.89	5332.67	3802.34	4156.73	5158.95	3656.72	1120.36	9877.74	4603.6	3082.06	6977.84	4257.73	4597.9	5609.43	4381.92	3020.07	4069.44	32654	52440.1	37355.8	26922	37765.4	24097.8	31764.3	17177.2	31475.3	27971.3	16	4	8.92472	2.62084	3.40529	9.06684e-12
8212	2	0.186059	0.186059	1395.68	698.847	32.49	32.49	GLGFPGLSSSLPGK	OT_ostta01g04630	DNA-binding domain Ethylene responsive element binding protein signature DNA-binding domain in plant proteins such as APETALA2 and EREBPs AP2 domain ETHYLENE-RESPONSIVE TRANSCRIPTION FACTOR 3-RELATED FAMILY NOT NAMED AP2/ERF domain profile [O. tauri	[10] Phospho (S)|	[8] Phospho (S)| [10] Phospho (S)|	[7] 0.478 (S),[8] 0.478 (S),[9] 0.045 (S)| [7] 0.018 (S),[8] 0.018 (S),[9] 0.965 (S)|	14377	12236.1	20483.8	19437.4	13109.3	13566.5	23446.8	43987.2	36935.6	2953.74	40517.9	169299	60555.9	86125.8	80854.7	24031	31026.8	34555.7	18985.6	18543.3	4205.86	5131.25	3783.21	2866.29	4773.31	6449.01	9632.77	3942.02	10123.2	8804.79	8	16	21.0672	3.08259	6.83426	2.53001e-10
4323	2	-1.43039	-1.43039	1467.72	734.867	45.1	45.1	LLSSSSAPILGESK	OT_ostta11g00750	[O. tauri]	[6] Phospho (S)|	[4] Phospho (S)| [6] Phospho (S)|	[2] 0.039 (S),[3] 0.461 (S),[4] 0.039 (S),[5] 0.461 (S)| [2] 0.001 (S),[3] 0.004 (S),[4] 0.022 (S),[5] 0.972 (S),[12] 0.001 (S)|	5661.16	11149.6	6448.01	10404.8	7498.18	7676.63	10849.8	7995.85	7169.82	3871.81	50220.3	106750	37643.2	58909.6	49977.1	68688.6	127297	90576.2	83773.7	79758.7	45168.3	92570.5	49949.5	46883.7	49758.7	13029.1	16440.3	17193.3	32071.7	20899.6	12	0	10.9348	2.21206	4.94324	3.10984e-12
6685	2	-0.99033	-0.99033	1423.69	712.855	35.38	35.38	ALSAVSDSPEKIK	OT_ostta07g04440	CobB/CobQ glutamine amidotransferase Periplasmic binding protein cobB: cobyrinic acid a,c-diamide synthase CobB/CobQ-like glutamine amidotransferase domain CobQ/CobB/MinD/ParA nucleotide binding domain SUBFAMILY NOT NAMED DETHIOBIOTIN SYNT [O. tauri	[8] Phospho (S)|	[6] Phospho (S)| [8] Phospho (S)|	[2] 0.001 (S),[5] 0.499 (S),[7] 0.499 (S)| [5] 0.001 (S),[7] 0.999 (S)|	6146.93	12209.9	11082.1	11229.8	7569.01	3491.06	3912.84	5743.15	3924.61	930.569	11547.5	33093.5	15493.6	26664	13916.4	35521.6	68806	47462.9	40714	50614.9	43255	85765	30139.9	37877	43272.2	8952.42	20295.4	7665.23	12746.8	11551.5	12	4	11.3929	2.04036	5.58377	5.90277e-10
13530, 7315	2, 3	-1.62278	-1.62278366253571, -0.360036416135293	1819.76	910.887	45.9	45.9, 28.27	TSVLDSPDEPSEATHR	OT_ostta15g00840	DNA-directed RNA polymerase delta subunit/Asxl HB1, ASXL, restriction endonuclease HTH domain [O. tauri]	[6] Phospho (S)|	[6] Phospho (S)|	[5] 1.0 (S)|	4702.51	9101.28	15492.2	10869.7	7642.15	4530.98	3601.25	1935.96	3098.97	0	4651.37	5836.07	1706.45	3726.43	1095.26	35677.1	61765.7	39097.2	36491.5	60300.3	86217.9	155288	83199.1	64053.2	63302.3	19193.3	48619.3	12783.2	26956.1	21477.5	16	4	27.466	3.02819	9.07009	5.55488e-11
1989	3	0.559609	0.559609	2038.9	680.642	31.07	31.07	GAVPSRSSTPPIPPLAPR	OT_ostta16g02620	Mg2+ transporter protein, CorA-like/Zinc transport protein ZntB CorA-like Mg2+ transporter protein MAGNESIUM TRANSPORTER MRS2-2-RELATED RNA SPLICING PROTEIN MRS2, MITOCHONDRIAL Magnesium transport protein CorA, transmembrane region Region [O. tauri]	[5] Phospho (S),[8] Phospho (S),[9] Phospho (T)|	[5] Phospho (S),[7] Phospho (S),[8] Phospho (S)|	[4] 0.989 (S),[6] 0.933 (S),[7] 0.539 (S),[8] 0.539 (T)|	374701	324094	411446	322055	185547	79933.6	55022.8	63857.9	53787.5	274136	76255.9	76453.7	79349.8	95747.5	67619.4	64803.6	122195	67253.7	55813.6	70065.9	264486	483414	342240	235561	209935	214867	456204	107672	233539	204118	0	4	5.12378	1.77746	2.88264	1.10763e-08
8675	2	2.22641	2.22641	1450.65	726.333	23.68	23.68	TSSPASFLHAEPK	OT_ostta02g05260	[O. tauri]	[3] Phospho (S)|	[2] Phospho (S)| [1] Phospho (T)|	[0] 0.212 (T),[1] 0.61 (S),[2] 0.099 (S),[5] 0.079 (S)| [0] 0.611 (T),[1] 0.025 (S),[2] 0.025 (S),[5] 0.338 (S)|	12611.4	19428.8	17009.7	9989.74	12933.1	16053.7	11679.1	12864.1	12238.4	4326.83	20357.2	36117.4	16255.6	22908.8	18645.5	40962.8	76592.5	62819.3	59349.3	60355.1	46838.1	92205.7	64487.8	58343.6	84685.8	16365.6	18990.7	9918	17272.8	18693.4	16	4	5.24741	2.12141	2.47355	1.43326e-10
8039	3	-0.51078	-0.51078	4137.92	1380.31	79.1	79.1	DASTVPVVADAASPTFADFLSPEAQAFSSEHAGESVPVVR	OT_ostta05g02460	ml(EDR1-like Enhanced disease resistance 1 like protein kinase TKL-like-from:Ot05g02600)gb(Serine/threonine-protein kinase, active site) Coil Serine/Threonine protein kinases, catalytic domain Protein tyrosine kinase SERINE-THREONINE PROTE [O. tauri	[13] Phospho (S)|	[13] Phospho (S)|	[12] 0.85 (S),[14] 0.15 (T)|	90659.8	44263.2	34756.7	68038.5	54638.2	292994	210258	114227	299436	40532.5	137917	226094	223010	321122	336839	204235	183161	151897	201840	205023	68019.3	23863.4	60805.7	71686.8	89108.4	89800.6	65079.9	48692.3	64928.5	66668.9	8	0	4.25844	1.746	2.43897	2.20307e-07
2527	3	-0.78357	-0.78357	3042.37	1015.13	31.46	31.46	IDGDPNEVGHVVHTGAPGASGEISYETVR	OT_ostta04g00430	ml(GSK3 Glycogen synthase kinase 3 GSK3 CMGC-from:Ot04g00510)gb(Serine/threonine-protein kinase, active site) Serine/Threonine protein kinases, catalytic domain Protein kinase domain GLYCOGEN SYNTHASE KINASE-3 ALPHA Protein kinases ATP-bin [O. tauri	[20] Phospho (S)|	[20] Phospho (S)|	[19] 0.999 (S),[23] 0.001 (S)|	76569.2	88497	102871	100474	67935.4	52839.7	52877.9	66098.5	55236.9	17930.7	101888	270085	172665	265482	165944	159598	325640	275291	353881	298329	179376	247028	240573	193977	267846	81378.4	169790	44134.9	77979	76447.8	12	4	4.97765	1.80831	2.75266	1.35611e-07
14479	2	-0.08109	-0.08109	1501.68	751.85	25.55	25.55	VTDFFQTGPSPVK	OT_ostta14g01550	Transcription factor CBF/NF-Y/archaeal histone high mobility group Histone-like transcription factor (CBF/NF-Y) and archaeal histone HMG-box domain CHROMATIN ACCESSIBILITY COMPLEX PROTEIN 1 HISTONE-LIKE TRANSCRIPTION FACTOR CCAAT-RELATED H [O. tauri	[10] Phospho (S)|	[10] Phospho (S)|	[6] 0.001 (T),[9] 0.999 (S)|	3091.65	3323.06	5621.63	3488.06	3709.23	3672.14	2918.91	6497.12	5325.04	1063.35	9867.94	32015.5	10573.8	9522.05	10594.5	12520	23731.1	20769.3	23469.2	18348.4	9551.83	24980.5	14725.6	10184.1	9990.74	4101.22	2145.66	2020.97	3706.89	2368.16	12	20	6.89107	1.99379	3.45627	2.00325e-08
2806, 2504, 616	3, 2, 3	0.025171	0.025170695336182, -0.175228605101482, 0.388607681636179	3332.46	1111.83	71.48	71.48, 73.11, 62.42	EEDERAEGDLELGTPEPEEPNPLALDNFK	OT_ostta04g02770	Helicase, C-terminal Coil helicase superfamily c-terminal domain DEAD-like helicases superfamily DEAD/DEAH box helicase GUCT (NUC152) domain Helicase conserved C-terminal domain DEAD-BOX ATP-DEPENDENT RNA HELICASE 7 FAMILY NOT NAMED DEAD-b [O. tauri	[14] Phospho (T)|	[14] Phospho (T)|	[13] 1.0 (T)|	1118114	705350	760206	1109863	977498	1833349	2126528	2342188	1961754	893792	1465737	2873703	2347251	2705837	2336909	1209171	1862249	1992897	1940698	1420222	846284	708541	857662	568662	830171	633353	1008621	291817	710802	627801	8	20	3.58436	1.66615	2.15129	6.69789e-08
6646	3	0.023597	0.023597	2086.98	696.668	50.53	50.53	VSLDFSKSPTQGESDGLLK	OT_ostta02g00370	Signal recognition particle, SRP54 subunit, helical bundle ATPases associated with a variety of cellular activities SRP54-type protein, GTPase domain GTPASE CONTAINING FAMILY OF SIGNAL RECOGNITION PARTICLE PROTEINS SIGNAL RECOGNITION PARTI [O. tauri	[8] Phospho (S)|	[8] Phospho (S)| [10] Phospho (T)|	[1] 0.001 (S),[5] 0.074 (S),[7] 0.907 (S),[9] 0.015 (T),[13] 0.003 (S)| [5] 0.02 (S),[7] 0.125 (S),[9] 0.838 (T),[13] 0.016 (S)|	20751.3	26218.3	30530.6	32965.5	17952.8	7253.25	9606.5	15964.3	9929.29	900.645	8963.45	21484.3	8447.97	15119.8	11072.5	25284	42846.2	41995.1	43202.3	41665.8	50623.2	73119.9	55209.4	47533.6	46957.6	22634.4	29347.6	9331.79	22837.4	23407.5	16	4	5.11668	1.99365	2.56649	1.63096e-07
7869	2	-0.10488	-0.10488	1640.6	821.308	24.23	24.23	FGDGSASELNVEEK	OT_ostta06g03380	Putative 5-3 exonuclease XRN 5'-3' exonuclease N-terminus 5'-3' EXORIBONUCLEASE 1 5'->3' EXORIBONUCLEASE [O. tauri]	[5] Phospho (S),[7] Phospho (S)|			46029.6	43899.9	90787.2	62219.1	34624.3	3717.76	2098.82	6329.62	2462.03	0	4422.98	6086.38	7562.78	4735.56	7953.17	1988.02	4958.77	960.419	2505.04	5767.27	20336.4	70894.7	32550.8	22802	18100.6	29116.2	59659.6	6960.97	30030.6	30159.8	0	12	17.155	2.51045	6.83346	2.37407e-08
3493, 1863	2, 3	-1.31438	-1.31437578019256, -0.246433914280848	1758.83	880.421	34.53	34.53, 28.09	TLDASDVPTPAPRSPR	OT_ostta07g02270	[O. tauri]	[14] Phospho (S)|	[14] Phospho (S)|	[8] 0.001 (T),[13] 0.999 (S)|	174503	220601	263341	211092	139437	356857	336781	247205	255428	79268.9	171862	123228	127950	303866	151607	114576	243284	126083	122925	162200	113866	109932	58291.2	63245.8	83774	32342.5	82564.9	26635.2	56354.7	60225.9	4	20	5.79312	1.85406	3.12456	2.30088e-07
11783	2	-1.53268	-1.53268	1673.76	837.889	25.26	25.26	ESTYGTASPIRPSTK	OT_ostta07g01390	[O. tauri]	[8] Phospho (S)|	[8] Phospho (S)|	[1] 0.013 (S),[2] 0.013 (T),[5] 0.361 (T),[7] 0.613 (S),[12] 0.001 (S)|	5203.04	1935.16	6644.17	6790.98	2813.16	823.19	448.234	424.891	383.044	0	4591.34	13644.9	10512.7	12467.5	5421.16	19647.2	44044.7	22530.8	15779.1	25570.5	24308.8	34596.6	15874.3	14679	20528.8	3804.14	12938.8	1207.92	5213.31	5660.03	12	4	49.0814	2.25787	21.7379	2.0029e-09
1212	2	-0.79237	-0.79237	1194.64	598.327	22.28	22.28	VVVPPPVPSPK	OT_ostta01g06050	SANT/Myb domain SANT SWI3, ADA2, N-CoR and TFIIIB'' DNA-binding domains Myb-like DNA-binding domain TELOMERIC REPEAT BINDING PROTEIN Myb-type HTH DNA-binding domain profile. Homeodomain-like [O. tauri]	[9] Phospho (S)|			97258.3	171215	143387	88351	107490	76208.9	76685.9	147009	98171.7	60986.8	215677	901944	301777	436135	350432	656334	1211793	749842	771770	589989	554986	948887	498834	451703	642010	107043	208675	51752.8	124499	137201	12	4	7.99793	2.16749	3.68994	4.82762e-09
5106	2	-0.71552	-0.71552	1128.48	565.25	53.11	53.11	LDVEFSSPR	OT_ostta06g03440	Phospholipid-transporting P-type ATPase, subfamily IV Coil P-type cation-transporting ATPase superfamily signature haloacid dehalogenase-like hydrolase ATPase_P-type: HAD ATPase, P-type, family IC E1-E2 ATPase ATPase-Plipid: phospholipid-t [O. tauri	[7] Phospho (S)|	[6] Phospho (S)| [7] Phospho (S)|	[5] 0.5 (S),[6] 0.5 (S)| [5] 0.001 (S),[6] 0.999 (S)|	2251.31	4004.97	6427.02	3468.12	3432.16	3008	1824.33	12692.5	4161.99	2350.45	4874.9	37762.5	11158.2	9658.29	13246.9	24251.8	41607.8	25740.5	30109.6	28242.4	38741.2	39207.5	37943.6	39237.7	32433.1	11057.2	13849.7	1807.66	11891.8	7956.76	16	0	9.57757	2.21762	4.31885	3.21237e-06
11640	2	-0.60555	-0.60555	1137.56	569.786	33.47	33.47	TFSPALAVPR	OT_ostta17g00770	ml(AGC-from:Ot17g00820)gb(Serine/threonine-protein kinase, active site) Serine/Threonine protein kinases, catalytic domain Protein kinase domain SERINE/THREONINE-PROTEIN KINASE YPK-RELATED Serine/Threonine protein kinases active-site signa [O. tauri	[3] Phospho (S)|	[3] Phospho (S)|	[2] 1.0 (S)|	21266.9	24411.5	28999.3	11223.2	14623.2	12171.3	6619.68	22296.8	11231.8	1938.28	305.337	1027.47	1301.06	1643.89	905.855	361.562	907.477	452.334	151.655	669.305	332.866	476.732	1163.24	823.654	637.081	1174.21	1227.91	2984.63	1333.36	409.625	0	12	39.5401	3.27418	12.0764	4.06047e-10
2031	3	-0.30806	-0.30806	2224.88	742.635	50.22	50.22	RISSDHYEHEDVLCDDR	OT_ostta01g03620	Class II glutamine amidotransferase domain Glutamine amidotransferase domain ASPARAGINE SYNTHETASE N-terminal nucleophile aminohydrolases (Ntn hydrolases) [O. tauri]	[3] Phospho (S)|	[3] Phospho (S)|	[2] 0.999 (S),[3] 0.001 (S)|	48375.2	41080.6	58062.4	92489.8	33973.3	317882	287949	345798	337407	41128.4	200738	248568	215510	358624	150348	88641.8	264459	147517	130732	285031	43733.8	99602.3	58767.8	47822	65586.6	23360.2	71385.1	19814.7	27271.3	32689.8	4	20	9.23266	2.165	4.2645	5.43256e-09
15645	3	-0.91571	-0.91571	2008.92	670.647	26.42	26.42	RKPGDAVESPSASASVSER	OT_ostta14g02730	Coil [O. tauri]	[9] Phospho (S)|	[9] Phospho (S)|	[8] 0.998 (S),[10] 0.002 (S)|	27070.3	26420.8	22554	17164.3	12519.3	2343.74	2034.7	3741.14	1477.02	0	2172.27	2637.23	2650.79	6686.21	570.344	8071.99	25734.6	18010.2	14230.4	18473.5	24430.4	64232.9	43283.7	26861	34318.3	4607.16	20918.2	8846.61	10098.3	11629.9	16	4	16.0996	2.4856	6.47713	3.89388e-08
8381	3	-1.74809	-1.74809	2890.34	964.455	43.74	43.74	STTTVPTTTTSEKPPSPSPTVTEPDPR	OT_ostta10g00440	Forkhead-associated (FHA) domain Forkhead associated domain FHA domain Forkhead-associated (FHA) domain profile. SMAD/FHA domain [O. tauri]	[16] Phospho (S)|	[16] Phospho (S)| [18] Phospho (S)|	[17] 0.147 (S),[19] 0.006 (T),[21] 0.001 (T),[9] 0.001 (T),[10] 0.006 (S),[15] 0.839 (S)| [17] 0.44 (S),[19] 0.44 (T),[21] 0.096 (T),[15] 0.023 (S)|	10727.5	11571.7	13788.5	12668	5410.53	2193.44	1826.02	3728.77	1202.06	0	5749.13	2218.52	2227.66	3087.26	578.365	43904.6	92136.8	57667.9	42663.4	68143.6	92646.6	209099	90111.7	89490.9	96948.9	10775.2	46667.4	10640.9	18056	19484.4	16	4	51.6897	3.24992	15.9049	3.50017e-11
1819, 469	2, 3	-0.46835	-0.468346971271668, 0.340774859128779	2700.19	1351.1	98.94	98.94, 74.62	SKPSTTYGAVNDDASASPGADLELGR	OT_ostta14g02980	Ion transport 2 Coil Two pore domain K+ channel signature Ion channel PROTEIN C27F2.6-RELATED POTASSIUM CHANNEL, SUBFAMILY K EF-hand calcium-binding domain profile. Voltage-gated potassium channels Region of a membrane-bound protein predic [O. tauri	[17] Phospho (S),[N-term] Acetyl (N Terminal),[0] Acetyl (N Terminal)|	[15] Phospho (S),[N-term] Acetyl (N Terminal),[0] Acetyl (N Terminal)|	[16] 0.5 (S),[14] 0.5 (S)|	2214219	2870873	3378938	2546134	1296678	612572	322986	713054	402948	232762	423942	553454	408684	537898	252164	434552	1044191	635561	473890	566681	2429253	3509351	2722500	2055628	1881717	1315008	2990484	658773	970746	1115456	16	8	5.78935	1.89682	3.05213	7.14251e-08
1958	2	-2.46476	-2.46476	1513.72	757.87	31.58	31.58	IADPNLPVGASPGAR	OT_ostta15g02850	ml(VIK-like Ankyrin Repeat Domain Kinase TKL-from:Ot15g02970)gb(Serine/threonine-protein kinase, active site) Serine/Threonine protein kinases, catalytic domain ankyrin repeats Ankyrin repeats (3 copies) Protein kinase domain SUBFAMILY NOT [O. tauri	[11] Phospho (S)|			27928.7	37919.3	41831.3	34035.2	30031.8	35630.9	24200.3	58575.6	35613.8	2546.14	55606.9	140466	52145.2	74408.9	50029.7	148638	265646	197558	178651	151867	279048	475279	177365	182185	241617	53920.1	102983	28037.3	54330.3	56932.2	16	0	7.89242	2.44161	3.23247	7.71936e-09
10966	2	0.800521	0.800521	1777.81	889.91	25.8	25.8	DFGVDLPDPSPLDRR	OT_ostta16g02110	Coil [O. tauri]	[10] Phospho (S)|	[10] Phospho (S)|	[9] 1.0 (S)|	11797.5	11455.1	6314.22	10569.9	19195.1	13878.8	11955.8	14622.3	14075.9	4703.38	20176.9	7738.84	9054.37	12132.8	6646.46	30280.8	35829.8	52659	48660.6	41504.6	74609.8	64924.2	70312.4	75964.1	64763	15688	20041.8	11060.6	18878	21129.5	16	8	6.28839	2.53563	2.48001	3.84822e-10
13333	2	-0.13679	-0.13679	1655.8	828.908	31.8	31.8	AISVDDVTGAITSTVK	OT_ostta13g01375	hypothetical protein Region of a membrane-bound protein predicted to be embedded in the membrane. [O. tauri]	[3] Phospho (S)|	[3] Phospho (S)|	[2] 1.0 (S)|	12577.7	14302.1	14134.4	12795.8	11003.8	5436.5	3936.12	3577.93	2702.61	1357.56	3175.58	3053.32	2041.55	3722.78	2652.13	1784.02	2524.62	4778.95	3406	3630.99	20129.5	40145.3	24432.8	20564	23352.8	9760.28	23498.8	3680.22	15874.7	16578.3	16	8	8.78259	2.46433	3.56389	7.03628e-09
6134	3	-4.47455	-4.47455	3070.55	1024.52	34.97	34.97	IIPAQPSGVPGSPDTPQRPPVVISSPGQGR	OT_ostta15g01970	Phox homologous domain Coil PhoX homologous domain, present in p47phox and p40phox. PX domain Vps5 C terminal like SORTING NEXIN PHOX DOMAIN-CONTAINING PROTEIN PX domain profile. BAR/IMD domain-like [O. tauri]	[12] Phospho (S)|	[12] Phospho (S)|	[23] 0.026 (S),[6] 0.033 (S),[24] 0.009 (S),[11] 0.901 (S),[14] 0.03 (T)|	66887.9	42443.5	80200.1	66192.5	30322.4	33057.4	27070.2	18565.9	15942.3	4019.05	22968.3	74566.6	36490.6	57007.3	29904.2	105263	203200	149929	99778.1	123812	162893	313250	208863	125847	150229	61969.5	107345	24634.2	48546.6	44292.1	16	4	8.12448	2.25683	3.59995	6.11892e-07
6222	2	-0.37273	-0.37273	1126.48	564.247	62.35	62.35	ANAVEGSPFR	OT_ostta09g00450	SANT/Myb domain SANT SWI3, ADA2, N-CoR and TFIIIB'' DNA-binding domains Myb-like DNA-binding domain MYB-LIKE DNA-BINDING PROTEIN MYB MYB PROTEIN Myb-type HTH DNA-binding domain profile. Homeodomain-like [O. tauri]	[7] Phospho (S)|	[7] Phospho (S)|	[6] 1.0 (S)|	6755.07	6170.11	12073.4	9801.15	6531.12	5170.76	4974	10743	9220.34	1395.37	10342.7	31305.8	13258.5	16695.8	15086.9	28929.9	55422.4	28401.8	48312.8	58415.7	34530.5	46482.3	28039.8	27652.8	29203.6	4218.04	8452.91	5077.4	4303.21	4613.54	12	20	8.23108	2.2795	3.61091	8.9519e-10
8589	3	0.613553	0.613553	2706.14	903.055	33.63	33.63	SVSEIGLPTGDFNEDETPTTWMGK	OT_ostta06g02780	Armadillo-like helical Coil RPAP1-like, C-terminal RPAP1-like, N-terminal RNA POLYMERASE II-ASSOCIATED PROTEIN 1 FAMILY NOT NAMED [O. tauri]	[1] Phospho (S),[22] Oxidation (M)|	[1] Phospho (S),[22] Oxidation (M)|	[0] 0.874 (S),[2] 0.126 (S)|	21097.3	25896.1	25114.9	28568.7	15427.1	101062	107968	237952	113637	159.388	19009.1	96861.4	45509.4	83066.3	47658	12971.7	24216.1	18142.8	10912.8	10826.3	9047.84	9437.71	16665.9	11877.6	11056.5	4877.75	10554.2	2053.16	8921.3	4846.56	4	20	22.4227	3.29675	6.80145	4.27307e-09
573	2	-0.08079	-0.08079	1221.55	611.784	29.5	29.5	LGFNTPPGSPR	OT_ostta01g04130	Homeodomain-like TELOMERIC REPEAT BINDING PROTEIN Myb-like domain profile. [O. tauri]	[9] Phospho (S)|	[9] Phospho (S)| [5] Phospho (T)|	[8] 1.0 (S)| [4] 0.5 (T),[8] 0.5 (S)|	112796	185634	170994	96849.2	96683.1	328151	206394	545518	370602	200747	280161	871416	343402	519733	437315	589336	977161	581326	520293	413409	589017	736160	507378	481354	641689	124566	200962	51038.8	109891	117963	12	20	5.09831	1.59804	3.19034	7.78844e-08
18994	2	-0.16671	-0.16671	907.359	454.687	21.38	21.38	SGFFGASR	OT_ostta15g01950	Armadillo-type fold Pumilio-like repeats Pumilio-family RNA binding repeat RNA BINDING PROTEIN PUMILIO-RELATED PUMILIO HOMOLOGY DOMAIN FAMILY MEMBER 4 Pumilio RNA-binding repeat profile. Pumilio homology domain (PUM-HD) profile. ARM repeat [O. tauri	[1] Phospho (S)|	[1] Phospho (S)|	[0] 1.0 (S)|	707.295	709.829	273.195	443.298	452.408	6341.25	2242.44	2399.51	1462.74	266622	4176.19	15886.3	6637.8	5594.02	9832.12	1853.06	1552.18	999.512	771.41	1203.51	520.429	684.413	233.65	528.441	1542.85	117.077	324.506	37.8942	802.25	343.825	8	20	25.9151	3.52106	7.36005	3.57294e-07
5788	2	1.77843	1.77843	1489.76	745.886	37.11	37.11	SLPLLLPTGESQR	OT_ostta07g03680	[O. tauri]	[1] Phospho (S)|	[1] Phospho (S)|	[0] 1.0 (S)|	57540.8	63265.1	74145.1	68205.9	61393.1	54120.6	92322	78840.5	68529.9	22396.7	41954.5	91598.4	67512.9	65573.9	70604.6	21419	31148.1	23901	17615.4	23214.2	14993.9	15386.1	12913.1	13782.8	16215.2	46208.9	31431.3	23963.8	20169.6	32930.1	4	16	5.01107	1.60337	3.12533	5.26436e-11
9088	2	-0.05212	-0.05212	1053.49	527.75	20.5	20.5	SSSVPASLAR	OT_ostta04g01260	Dolichol phosphate-mannose biosynthesis regulatory Coil Dolichol phosphate-mannose biosynthesis regulatory protein (DPM2) DOLICHOL PHOSPHATE-MANNOSE BIOSYNTHESIS REGULATORY PROTEIN FAMILY NOT NAMED Region of a membrane-bound protein predic [O. tauri	[3] Phospho (S)|	[3] Phospho (S)|	[2] 0.999 (S)|	1320.27	8191.66	1626.07	1060.87	1873.13	1211.52	1464.1	2719.11	3083.06	0	14340.5	34909.6	18400	17465.8	19218.9	34775.7	46529.1	37719.5	47684.6	43254.7	13147.9	23868.8	8687.89	5967.64	9605	1285.91	3573.63	1739.66	5193.41	3923.95	12	4	19.813	3.0286	6.54198	2.27921e-09
19510	2	-1.62394	-1.62394	1466.71	734.363	38.91	38.91	APIASTSDKALGTR	OT_ostta11g01275	Cysteine/histidine-rich domain CHORD CYSTEINE AND HISTIDINE-RICH DOMAIN (CHORD)-CONTAINING PROTEIN INTEGRIN BETA-1-BINDING PROTEIN 2 CHORD domain profile. [O. tauri]	[7] Phospho (S)|	[5] Phospho (S)| [7] Phospho (S)|	[4] 0.47 (S),[5] 0.47 (T),[6] 0.06 (S)| [4] 0.082 (S),[5] 0.082 (T),[6] 0.835 (S)|	1750.87	3057.63	2593.33	1413.08	1957.65	6497.77	4140.87	7392.53	8059.36	0	4021.96	10824.5	9008.65	13970.1	6374.54	6757.92	13140.7	7055.19	3378.25	5947.29	1181.44	4326.6	1474.97	649.008	1968.26	468.225	1010.09	226.546	908.011	729.34	8	20	13.2247	1.93848	6.82219	9.67059e-08
1453	2	0.917696	0.917696	1568.62	785.317	82.1	82.1	FAFDSFGEGDIER	OT_ostta17g01150	Phospholipid/glycerol acyltransferase Phosphate acyltransferases Acyltransferase PROTEIN ACL-5, ISOFORM A ACETYLTRANSFERASE-RELATED Glycerol-3-phosphate (1)-acyltransferase [O. tauri]	[5] Phospho (S)|	[5] Phospho (S)|	[4] 1.0 (S)|	326878	425372	459512	547792	525754	55135.2	79149.9	104628	85937.1	4291.87	46302.2	159552	73568.4	85023.1	72159.7	52102.4	87898.2	74386.4	55811.5	55301.1	211797	148765	265702	193872	266565	203625	331532	50281.2	282549	285351	0	12	7.02093	2.40833	2.91527	7.24636e-07
3711, 12184, 13278, 13803	2, 2, 2, 2	-0.72309	-0.72309223262415, -0.351548725587325, -0.64608844170914, -1.09553416474817	1741.78	871.896	43.97	43.97, 32.57, 28.47, 21.39	GPMVVGSPSNGMSGLIK	OT_ostta15g02350	P-loop containing nucleoside triphosphate hydrolase Uridine kinase signature Phosphoribulokinase / Uridine kinase family CYTH domain URIDINE KINASE URIDINE-CYTIDINE KINASE C P-loop containing nucleoside triphosphate hydrolases CYTH-like ph [O. tauri	[3] Oxidation (M),[7] Phospho (S),[12] Oxidation (M)|	[3] Oxidation (M),[7] Phospho (S),[12] Oxidation (M)| [3] Oxidation (M),[7] Phospho (S),[12] Oxidation (M)| [3] Oxidation (M),[12] Oxidation (M),[13] Phospho (S)|	[6] 0.996 (S),[8] 0.003 (S),[12] 0.001 (S)| [6] 0.5 (S),[8] 0.5 (S)| [6] 0.006 (S),[8] 0.006 (S),[12] 0.988 (S)|	264621	281332	364364	297796	201233	83886.8	78404.4	115935	78844.2	15067.6	42308.1	67045.1	62878.6	60646.5	50090.6	42487.2	68781.3	60344.6	46949.8	68581.2	249388	379520	250244	165301	181004	166358	375879	82987.6	180478	189176	0	8	4.98056	1.82002	2.73654	8.12236e-09
3707	3	0.40116	0.40116	2732.19	911.737	48.46	48.46	VAPKPAPSASASDSEQWLEGTAFAR	OT_ostta05g01290	Translocon-associated protein (TRAP), alpha subunit TRANSLOCON-ASSOCIATED PROTEIN, ALPHA SUBUNIT TRANSLOCON-ASSOCIATED PROTEIN SUBUNIT ALPHA Region of a membrane-bound protein predicted to be embedded in the membrane. [O. tauri]	[12] Phospho (S),[14] Phospho (S)|			373644	361936	453522	475612	268806	115980	107125	99682.4	55314.1	9184.87	50035.7	123757	88128.7	98565.4	74867.5	65374.9	115763	82319.1	69525.1	79709.5	268373	438016	433493	219812	252286	229612	439244	71569.1	251493	233548	0	12	4.68514	1.90443	2.46012	6.38313e-07
10543	2	-0.00153	-0.00153	2059.88	1030.95	47.47	47.47	ALIVEDASVPDSPSMYDR	OT_ostta01g02420	Nucleotide-diphospho-sugar transferases Region of a membrane-bound protein predicted to be embedded in the membrane. [O. tauri]	[12] Phospho (S),[15] Oxidation (M)|	[12] Phospho (S),[15] Oxidation (M)| [14] Phospho (S),[15] Oxidation (M)|	[11] 0.946 (S),[13] 0.054 (S)| [11] 0.018 (S),[13] 0.982 (S)|	24831	26717.6	37627.6	31328.4	15248.1	49093.5	25483.8	73917.4	40743.8	4469.36	49078.1	121304	70384.4	108800	44743.8	57345.9	82232	54731	47255.1	45156.4	21859.2	37191.6	26761.9	20536.2	25274.7	7363.01	17709.7	4371.52	9985.64	8143.14	8	20	8.28852	1.91952	4.31802	1.09453e-07
36921	3	-0.45734	-0.45734	2924.28	975.769	36.9	36.9	NPRDSSNSDTILQDDPLGSLLDMDAR	OT_ostta09g01510	Zinc finger, B-box B-Box-type zinc finger B-box zinc finger CCT motif FAMILY NOT NAMED Zinc finger B-box type profile. CCT domain profile. [O. tauri]	[10] Phospho (T)|	[5] Phospho (S)|	[18] 0.004 (S),[4] 0.401 (S),[5] 0.401 (S),[7] 0.097 (S),[9] 0.097 (T)|	16909.1	7206.73	2837.22	11746.2	10173.7	647.953	703.715	0	342.59	0	0	121.916	466.546	394.562	1393.43	1033.81	217.291	100.812	448.339	61.4557	428.697	167.743	621.321	730.15	287.882	3731.2	2069.89	1140.1	1420.16	1524.27	0	12	26.2516	4.27146	6.14582	3.35629e-06
4500, 3738	3, 3	0.355603	0.35560253540573, 0.301071975777477	2862.21	955.076	50.2	50.2, 28.42	RNSDSFQHLGMIEGVLDGEEVAGAR	OT_ostta04g00370	Ankyrin repeat zinc finger ankyrin repeats Ankyrin repeats (3 copies) UNCHARACTERIZED Ankyrin repeat profile. Zinc finger C3H1-type profile. Ankyrin repeat region circular profile. [O. tauri]	[3] Phospho (S),[5] Phospho (S),[11] Oxidation (M)|			51715.2	77961.8	59584	82330.3	58523.9	63787.6	89475.2	136026	77618.7	10755.3	134306	296131	226881	244673	132836	112096	280134	241946	192112	237383	185179	209165	220917	156554	194585	44989.2	59543.5	28017.1	63926.8	45949.8	12	20	4.38761	1.55808	2.81603	2.26231e-08
15399	2	-1.63575	-1.63575	1584.69	793.354	57.24	57.24	AATNAATVAMATSPGR	OT_ostta06g03830	Coil [O. tauri]	[10] Oxidation (M),[13] Phospho (S)|	[10] Oxidation (M),[13] Phospho (S)|	[11] 0.004 (T),[12] 0.996 (S)|	1159.32	4383.58	499.237	793.064	1331.9	3202.07	4536.41	12189.2	7963.04	0	17315.8	40031.9	22868.5	27625.1	14863.1	18128.5	37555.1	17048.3	11971.6	18721.3	10619.5	20066.7	8226.41	6792.34	8125.35	499.015	3632.08	1042.45	1007.96	896.441	8	20	17.3362	2.23053	7.77222	9.81767e-09
2789	3	0.656738	0.656738	2892.36	965.126	58.19	58.19	AQSPIEIYDQVLDERPSSTIPDSPR	OT_ostta02g02730	Bestrophin/UPF0187 Bestrophin, RFP-TM, chloride channel [O. tauri]	[23] Phospho (S)|	[23] Phospho (S)| [19] Phospho (T)|	[17] 0.004 (S),[16] 0.004 (S),[18] 0.004 (T),[22] 0.988 (S)| [17] 0.083 (S),[16] 0.083 (S),[18] 0.468 (T),[22] 0.366 (S)|	316004	198578	171181	254951	140025	444008	434884	448516	419707	59233.7	223441	365765	367442	508283	310665	214449	298369	325173	297433	239583	147855	167666	186212	136828	267292	133116	137223	57673.2	115799	96068.7	4	20	4.04515	1.66689	2.42677	4.52049e-07
3343	2	-0.38366	-0.38366	998.443	500.229	29.41	29.41	SSASAVELR	OT_ostta17g00770	ml(AGC-from:Ot17g00820)gb(Serine/threonine-protein kinase, active site) Serine/Threonine protein kinases, catalytic domain Protein kinase domain SERINE/THREONINE-PROTEIN KINASE YPK-RELATED Serine/Threonine protein kinases active-site signa [O. tauri	[4] Phospho (S)|	[4] Phospho (S)|	[3] 1.0 (S)|	148187	123702	353446	95193.6	134161	46366.3	26537.6	89312	47489	7969.02	28689.3	53207.7	29137.2	31996.7	25250.6	18379.6	22334.5	16982	18758	14940.7	29045.6	46334	25530.3	23548.6	30240.2	31637.2	55525.4	9593.62	53060.9	43824.9	0	12	9.35162	2.97311	3.1454	3.86537e-06
4047, 4047	3, 3	2.2719	2.27189698127631, 2.27189698127631	2491.11	831.376	49.81	49.81, 46.66	RSSLTSDEDFFGAPAGAVADVSGR	OT_ostta09g02920	Coil [O. tauri]	[5] Phospho (T)| [6] Phospho (S)|	[2] Phospho (S)| [2] Phospho (S)| [3] Phospho (S)|	[1] 0.451 (S),[2] 0.451 (S),[4] 0.081 (T),[5] 0.016 (S)| [1] 0.25 (S),[2] 0.25 (S),[4] 0.25 (T),[5] 0.25 (S)| [1] 0.055 (S),[2] 0.445 (S),[4] 0.445 (T),[5] 0.055 (S)|	58061.6	62496.8	51289.1	70134	40441.5	50465.7	34549.3	81773	64903.2	23845.8	53767.6	75926.8	68392.1	106752	53294.6	95319.8	166327	180638	119177	108406	107613	179886	217089	182178	229793	68983.2	78412.2	64489.4	87416.4	78413.5	16	0	3.24534	1.90006	1.70802	9.79696e-07
2472, 2615, 541, 671, 1409, 2219, 2787	3, 4, 4, 3, 4, 3, 4	-0.35544	-0.355444351326775, 0.08273804823933, 0.694001310044205, -0.721275706849138, 1.33672650254038, -0.577741310819161, -0.292124316838146	3753.69	1252.24	59.34	59.34, 29.59, 20.96, 57.37, 21.77, 50.21, 39.22	SLEEIGAGDQGHMFGYATDETPELMPLTHVLATK	OT_ostta15g00955	S-adenosylmethionine synthetase, C-terminal MAT S-adenosylmethionine synthetase, central domain S-adenosylmethionine synthetase, N-terminal domain S-adenosylmethionine synthetase, C-terminal domain metK: methionine adenosyltransferase S-AD [O. tauri	[1] Phospho (S),[25] Oxidation (M)|			5055793	4905012	4850881	7016670	5871412	2342778	1778704	2433863	2430642	548644	2004927	2196150	3415182	5208775	2608527	1909373	3523202	2752957	3658875	3740590	6265447	6388103	10814312	9419829	12716045	4583294	6130217	2356423	4608727	4641664	16	4	4.05999	1.98457	2.04578	3.17579e-06
14182, 14765	3, 3	0.316005	0.316004986552632, 0.559220857449192	2273.03	758.682	20.85	20.85, 21.05	EREGSILGSVMSEADSQTGLK	OT_ostta16g02530	Cation/H+ exchanger Sodium/hydrogen exchanger family FAMILY NOT NAMED Region of a membrane-bound protein predicted to be embedded in the membrane. [O. tauri]	[16] Phospho (S)|			14401.4	16848.3	12237.5	17835.6	24396	38417.9	37045.5	77088.1	57294.2	2460.54	27291.7	47621.7	58825.9	60359.2	47697	31066.5	48148.6	50504	36247.5	37125.2	19212.5	19545.5	28002.5	30563.2	33676.8	15085.9	17196.6	12585.1	19237.6	15969.1	4	20	3.2758	1.56759	2.0897	2.4819e-07
4168, 2044	3, 3	0.056453	0.0564526171905451, 0.0507571550087358	3270.35	1091.12	67.41	67.41, 51.01	RSSIGGEDDSDGEAPEQFFETEYVLEER	OT_ostta07g02550	Zinc finger, RING/FYVE/PHD-type Coil Myb-like domain profile. Homeodomain-like RING/U-box [O. tauri]	[10] Phospho (S)|			378609	270681	172396	311814	246803	186406	219938	99398.6	238329	21034.1	144012	702818	463766	511429	493578	809555	966186	1071023	1094806	723899	1020690	206204	196674	824193	1103596	448347	504956	210581	325702	317364	12	4	5.01615	1.93725	2.58931	0.00138269
7228, 1206	2, 3	-0.62347	-0.623470172362081, 1.09470605385781	2128.07	1065.04	62.7	62.7, 28.69	IVVAAPVDANAIPSRSESPR	OT_ostta04g00220	Cold-shock protein, DNA-binding Cold shock protein domain 'Cold-shock' DNA-binding domain COLD SHOCK DOMAIN-CONTAINING PROTEIN E1 UNR PROTEIN (N-RAS UPSTREAM GENE PROTEIN) 'Cold-shock' domain signature. Nucleic acid-binding proteins [O. tauri]	[18] Phospho (S)|	[18] Phospho (S)|	[17] 0.999 (S),[15] 0.001 (S)|	200524	187562	213172	169648	109366	555385	468201	391868	374252	177423	277008	357608	305286	453452	293321	239244	492348	240426	196460	205314	326925	367462	213029	208348	223690	95843.3	147915	55049.3	93273.2	81426.4	4	20	4.7246	1.67977	2.81264	2.88605e-07
8834, 5152	2, 3	-0.87636	-0.876356500071003, 0.254529259210224	1901.91	951.963	49.26	49.26, 26.33	RAEDGSTPEEVPVPVIK	OT_ostta15g02260	Coil Region of a membrane-bound protein predicted to be embedded in the membrane. [O. tauri]	[7] Phospho (T)|	[7] Phospho (T)|	[5] 0.067 (S),[6] 0.933 (T)|	109712	140448	144550	137482	95040.1	40695.7	37047.3	37275.1	23295.9	7491.55	27301.5	24175.3	31557.9	33560.2	18854.9	24399.3	47332.6	34488.3	26344.4	35161.8	55439.1	85970.2	31469.8	30100.2	37688.9	39595.7	88734.9	15077.9	43285.2	47198	0	8	4.63073	2.38512	1.94151	2.31458e-05
8438, 6426	2, 2	-0.26061	-0.260607760972928, 0.680709598039307	1716.68	859.348	56.52	56.52, 43.0	GVDQMSPDGLQGDYR	OT_ostta03g04820	Endoribonuclease L-PSP/chorismate mutase-like zinc finger FAMILY NOT NAMED Zinc finger C2H2 type domain signature. YjgF-like [O. tauri]	[6] Phospho (S)|	[6] Phospho (S)|	[5] 1.0 (S)|	20714.2	19929.6	25605.4	20841.3	11035.6	20474.7	26857.8	67965.3	38929.5	1469.72	31005.7	79437.8	38033.2	54087.9	39008.1	82120	214255	91965.9	108480	126898	109240	126474	67757.5	79309	77623.3	20604.8	50173.2	12224.2	29337.8	27975	12	0	6.3563	2.13004	2.98412	8.39274e-07
2903	2	0.055334	0.055334	1639.77	820.893	71.92	71.92	TATQALEDVSSPITK	OT_ostta04g04260	Armadillo-like helical Sec7 domain Guanine nucleotide exchange factor in Golgi transport N-terminal Domain of unknown function (DUF1981) GUANYL-NUCLEOTIDE EXCHANGE FACTOR PROTEIN EFA-6, ISOFORM B SEC7 domain profile. ARM repeat [O. tauri]	[11] Phospho (S)|	[11] Phospho (S)|	[9] 0.002 (S),[10] 0.998 (S)|	36186.2	48414.2	43346.2	33815.8	27413.6	87893.7	56862.2	109506	100487	27001.4	84614.3	171970	64203.4	104383	64739.6	110146	175562	122875	106436	129082	108986	160655	90103.1	76361.1	113940	34609.5	48630.5	26569.4	34709.7	41951.7	12	20	3.45417	1.5439	2.23729	2.071e-07
10301	2	-1.24414	-1.24414	1094.56	548.286	31.9	31.9	RVSAGVLASR	OT_ostta08g02900	P-loop containing nucleoside triphosphate hydrolase Coil Kinesin heavy chain signature Kinesin motor, catalytic domain. ATPase. Kinesin motor domain FAMILY NOT NAMED Kinesin motor domain profile. P-loop containing nucleoside triphosphate h [O. tauri	[3] Phospho (S)|	[3] Phospho (S)|	[2] 1.0 (S)|	1629.11	2989.3	180.758	1345.83	1115.44	1060.43	943.083	604.317	679.562	1307.28	1665.75	441.243	639.66	776.071	564.028	12109.9	17472.2	10871.7	9073.48	7693.67	17273	22833.8	13643.6	11084.2	13041.6	2948.18	6634.12	2772.09	3450.6	3773.82	16	8	19.0558	2.74644	6.93836	2.80827e-09
3113	2	-2.17458	-2.17458	1752.75	877.384	53.71	53.71	AETGETGETTPPSGLAR	OT_ostta15g02350	P-loop containing nucleoside triphosphate hydrolase Uridine kinase signature Phosphoribulokinase / Uridine kinase family CYTH domain URIDINE KINASE URIDINE-CYTIDINE KINASE C P-loop containing nucleoside triphosphate hydrolases CYTH-like ph [O. tauri	[10] Phospho (T)|	[9] Phospho (T)| [9] Phospho (T)|	[5] 0.002 (T),[8] 0.876 (T),[9] 0.112 (T),[12] 0.01 (S)| [8] 0.488 (T),[9] 0.488 (T),[12] 0.025 (S)|	258285	285420	441664	367645	239888	105485	108161	163901	100570	27068.8	25192.4	43336.1	38254.2	52881.8	23708.6	23672.9	54140.9	27856.2	35001.4	52474.1	168358	271840	161500	120906	110055	117480	317377	51328.2	177468	176353	0	8	8.68666	2.25425	3.85347	3.07665e-08
15280	3	0.373102	0.373102	2579.13	860.717	39.88	39.88	GREVSPTSALDGSYNGALGSFDSGR	OT_ostta03g00760	Transcription factor MYC/MYB N-terminal bHLH-MYC and R2R3-MYB transcription factors N-terminal [O. tauri]	[5] Phospho (S)|	[5] Phospho (S)|	[4] 0.332 (S),[6] 0.332 (T),[7] 0.332 (S),[12] 0.003 (S)|	8063.5	6483.48	12896.8	11815.5	10729.2	94826.5	115270	106339	71496.8	117943	6068.83	12635	8646.33	15639.8	16348.4	5848.44	7151.42	9293.9	6736.77	9537.97	6803.02	8444.85	5798.72	6195.19	5081.55	5044.08	6098.59	5677.15	7725.83	6084.7	4	20	15.8312	4.18172	3.78581	7.45661e-13
8296	2	-1.59369	-1.59369	1688.85	845.431	24.83	24.83	AGLSIPTPGGDVLASVR	OT_ostta11g01140	Glutamine amidotransferase type 2 domain EF-hand, calcium binding motif EF-hand domain pair EF-hand calcium-binding domain. Glutamine amidotransferase type 2 domain profile. EF-hand calcium-binding domain profile. Region of a membrane-boun [O. tauri	[15] Phospho (S)|	[15] Phospho (S)| [7] Phospho (T)|	[14] 1.0 (S)| [6] 0.5 (T),[14] 0.5 (S)|	5899.53	6589.34	6741.75	12676.5	12188	13530.7	24157	16254.6	16268	641.696	13068.1	34602.6	28620.5	27445	40239.4	24588.9	20499.2	24762.4	26355.7	16464.3	70018.2	33988.2	61757.5	77913.6	68054.8	32552.8	32600.2	7292.78	33384.1	25555.7	16	0	7.06953	2.24909	3.14328	6.30494e-06
2175	2	-0.39791	-0.39791	1065.52	533.768	38.41	38.41	IPSATSLAAR	OT_ostta05g01890	DNA/RNA-binding protein Alba-like AlbA-like [O. tauri]	[3] Phospho (S)|	[3] Phospho (S)|	[2] 1.0 (S)|	22770.5	35921.6	50795.8	18764.9	28204	4076.86	2909.94	7647.6	4885.32	56649.3	34438.1	67360	39019.5	43705.3	34569.9	43963	64234.2	47392.1	45325.5	27645.9	64780.1	90493.4	70093.6	53021.8	71721.3	43091.7	72948.1	11702.8	44451.3	37432.7	16	4	14.349	1.76787	8.11655	2.62958e-08
11719	2	0.588513	0.588513	1388.59	695.301	46.72	46.72	AQGGFANSFASPR	OT_ostta03g02540	RNA-recognition motif (RRM) Nup35-type domain Nup53/35/40-type RNA recognition motif FAMILY NOT NAMED RNA-recognition motif (RRM) Nup35-type domain profile. RNA-binding domain, RBD [O. tauri]	[11] Phospho (S)|	[11] Phospho (S)|	[10] 1.0 (S)|	5024.21	4517.42	6429.13	3513.22	4057.8	12013.9	10275.2	24319.7	10732.1	69.3629	12106.1	30117	12051.8	16194.5	15699	13912	24696	15758.4	7811.08	9710.64	6750.09	12637.5	9396.15	8244.1	6379.77	4192.71	5798.79	2596.6	5735.91	3847.07	8	20	3.88652	1.62147	2.39691	3.4475e-06
6077	3	-4.19335	-4.19335	2703.34	902.122	62.42	62.42	ALFIRPEGASPLPAPSVALAVSPQR	OT_ostta01g03630	Nucleoporin FG repeat Nucleoporin FG repeat region Nucleoporin autopeptidase NUCLEOPORIN NUP C-terminal domain profile. Zinc finger C3H1-type profile. C-terminal autoproteolytic domain of nucleoporin nup98 [O. tauri]	[22] Phospho (S),[10] Phospho (S)|	[22] Phospho (S),[10] Phospho (S)|	[21] 1.0 (S),[9] 1.0 (S)|	40023.9	36635.6	21525.5	51580.2	51460.7	20439.3	45301.6	13384	26153.6	0	17745.5	19035.6	46568	28958.5	55232.7	85614.6	82855.3	106043	89048.5	73075.7	146755	46688.9	157977	138789	153637	108332	66377	55931.5	146947	80949.3	16	4	4.89252	1.89424	2.58284	1.23501e-05
18757, 11580, 11580	2, 2, 2	2.34962	2.3496211883763, -0.458378021110679, -0.458378021110679	1580.68	791.346	20.15	20.15, 24.98, 23.52	SPTPPMSLEAMNAR	OT_ostta08g03790	[O. tauri]	[3] Phospho (T)|			21203.4	19744.9	20700.5	17460.3	12123.5	55667.3	29112.2	69220.2	30641.8	7829.69	48673.8	107630	65368	90342.7	59568.5	26899.3	51096.3	22188	27429.7	28179.5	11693.9	34874.2	13478.3	11461.4	9963.91	10925.4	23776.7	7151.5	10928.8	10371.1	8	20	5.88381	2.24287	2.62334	7.19841e-07
3438	2	0.326218	0.326218	1465.71	733.861	67.09	67.09	TQIDVVDSPLATK	OT_ostta02g04470	AMP deaminase Coil Adenosine/AMP deaminase AMP_deaminase: AMP deaminase AMP DEAMINASE Adenosine and AMP deaminase signature. Metallo-dependent hydrolases [O. tauri]	[8] Phospho (S)|	[8] Phospho (S)|	[7] 1.0 (S)|	25956.1	39653.8	39910.3	37569.6	34630	17375.1	19122.2	26305.2	31188.6	23247.3	46254.8	46301.8	19791.2	21092.9	18973.8	63745.7	112534	74981.9	81289.3	78274	133160	184381	92263.2	112944	117416	39534.6	55019.3	26039.4	47709.8	47139.6	16	4	5.44872	2.24088	2.43152	2.34349e-08
5249, 5249	3, 3	1.09211	1.09211408892286, 1.09211408892286	2634.25	879.091	26.15	26.15, 24.65	SLSSAVNIGVPPQPPGPPPPGEVGPK	OT_ostta07g03420	CCR4-Not complex component, Not1, C-terminal Domain of unknown function (DUF3819) CCR4-NOT TRANSCRIPTION COMPLEX SUBUNIT 1 [O. tauri]	[3] Phospho (S),[4] Phospho (S)| [1] Phospho (S),[3] Phospho (S)|			170477	138550	140462	114646	61009.1	345673	294624	147916	148542	22867.2	125135	347456	426287	420928	409150	152450	206514	178476	111280	165966	88262.3	87329.2	115620	94624.1	87664.4	63081.1	126844	51045.8	72033.3	59819	8	20	4.63746	2.00031	2.31837	1.58008e-05
2228	3	-1.36441	-1.36441	3089.47	1030.83	33.82	33.82	SVSSDRSSFDGTPGHPLSQLDPAELAVIK	OT_ostta17g00330	SEC7-like, alpha orthogonal bundle Sec7 domain Guanine nucleotide exchange factor in Golgi transport N-terminal Domain of unknown function (DUF1981) GUANYL-NUCLEOTIDE EXCHANGE FACTOR PROTEIN EFA-6, ISOFORM B SEC7 domain profile. [O. tauri]	[8] Phospho (S)|	[1] Phospho (S)| [7] Phospho (S)| [8] Phospho (S)|	[17] 0.001 (S),[0] 0.285 (S),[2] 0.211 (S),[3] 0.211 (S),[6] 0.211 (S),[7] 0.078 (S),[11] 0.004 (T)| [0] 0.012 (S),[2] 0.01 (S),[3] 0.01 (S),[6] 0.761 (S),[7] 0.167 (S),[11] 0.04 (T)| [0] 0.244 (S),[2] 0.153 (S),[3] 0.153 (S),[6] 0.153 (S),[7] 0.295 (S),[11] 0.004 (T)|	220653	210449	173753	236093	184244	365176	483185	372448	402271	262481	235798	453531	442577	571916	424928	258786	401544	429386	391199	386452	212951	304583	240736	217378	269150	155918	223646	92685.8	176579	153138	8	20	2.65441	1.40405	1.89054	1.31684e-06
11466	3	2.02948	2.02948	1944.97	649.331	33.81	33.81	SPGRPVELVSIEEGQRL	OT_ostta05g02560	Organic solute transporter Ost-alpha Organic solute transporter Ostalpha ORGANIC SOLUTE TRANSPORTER-RELATED TRANSMEMBRANE PROTEIN 184B Region of a membrane-bound protein predicted to be embedded in the membrane. [O. tauri]	[1] Phospho (S)|			4695.28	3151.81	3827.59	10972.6	4048.45	12796.4	11329.3	20262.3	21639.8	0	6112.8	14594.9	9006.17	16168.3	10911.5	17221.7	24828.2	20156.3	21445.9	15849.5	13953.6	10775.5	14293.9	13594.6	13990.3	4562.16	6619.5	4200.16	4058.76	5242.32	12	20	4.03119	1.67316	2.40934	2.20765e-07
4349	3	-0.74185	-0.74185	2537.1	846.708	47.78	47.78	SSPGTSTTAHNGNTTPSTAVDAIDR	OT_ostta17g02070	Snf7 Coil SNF7 - RELATED VACUOLAR PROTEIN SORTING-ASSOCIATED PROTEIN 32 HOMOLOG 2 [O. tauri]	[2] Phospho (S)|	[1] Phospho (S)| [5] Phospho (T)|	[0] 0.584 (S),[1] 0.408 (S),[4] 0.007 (T),[5] 0.001 (S)| [0] 0.029 (S),[1] 0.023 (S),[4] 0.776 (T),[5] 0.128 (S),[6] 0.023 (T),[7] 0.023 (T)|	130646	96231.1	156986	136277	61381	21951.1	26992.4	36296.6	26754.8	0	14846.8	33625.9	29352.1	49308.2	25204.3	33239.2	75700.1	46894.1	30989.8	46696.1	132537	257265	150737	96545.3	137511	66730.1	195948	32456	72401.7	61145.5	16	4	5.53308	2.01137	2.7509	4.37981e-06
1208	3	0.317434	0.317434	3108.48	1037.17	48.74	48.74	TPVVAPPAEGPEFHDAVETVEEAKSPVAR	OT_ostta01g05430	Arf GTPase activating protein HIV Rev interacting protein signature Putative GTP-ase activating proteins for the small GTPase, ARF Putative GTPase activating protein for Arf CENTAURIN/ARF ADP-RIBOSYLATION FACTOR GTPASE-ACTIVATING PROTEIN G [O. tauri	[25] Phospho (S)|	[25] Phospho (S)|	[24] 1.0 (S)|	273066	296845	360946	318022	224874	870313	843336	1037293	910468	568880	338901	900965	764490	1188161	716481	417498	856817	747760	672238	797522	299486	566392	379249	234735	418026	141639	227714	74159.7	204013	207993	4	20	5.34969	1.6946	3.15691	2.52036e-07
8539	3	-0.58611	-0.58611	2365.09	789.372	53.05	53.05	DDATLKPLLSNTPTPPAGNGVK	OT_ostta02g04300	RWP-RK domain Coil FAMILY NOT NAMED PROTEIN RKD5 RWP-RK domain profile. [O. tauri]	[12] Phospho (T),[14] Phospho (T)|	[12] Phospho (T),[14] Phospho (T)|	[9] 0.023 (S),[11] 0.978 (T),[13] 0.999 (T)|	27269.3	21339	27311.7	20567	15668.8	19784.4	20253.1	20509.9	18312.8	4656.46	45489.3	82721.6	56510.2	70129.2	52410.1	82471.2	187414	113533	91498.3	112396	40616	133585	52970.8	36929	32923.3	23328.1	43640.6	16038.9	33144.5	22337.8	12	4	5.95801	2.28702	2.60515	1.79506e-07
16383	2	0.056856	0.056856	1667.81	834.914	38.71	38.71	STVLSTGSSPAAELLR	OT_ostta09g04210	Pleckstrin homology-like domain Pleckstrin homology domain. Domain with 2 conserved Trp (W) residues WW domain PH domain PLEKHH PROTEIN WW/rsp5/WWP domain signature. PH domain profile. WW/rsp5/WWP domain profile. PH domain-like [O. tauri]	[9] Phospho (S)|	[8] Phospho (S)|	[7] 0.958 (S),[8] 0.042 (S)|	4470.68	6474.97	4916.45	4669.6	3571.92	3556.59	3931.08	4989.12	3405.95	0	3722.82	5774.49	4818.84	5590.69	4911.4	7744.02	8933.94	10416.5	5482.82	8393.78	20784.1	35810.8	21516.6	19979.1	23275.5	9591.85	7763.07	1802.51	10512.4	10996	16	4	6.11311	2.67938	2.28154	1.45493e-06
4178, 1888	2, 3	-0.03141	-0.0314053140866584, -0.113377294009602	2745.08	1373.55	101.56	101.56, 37.37	SGAFDTDFDSEPFDETDAFAAPSAR	OT_ostta10g02360	Axin interactor dorsalization-associated protein, C-terminal domain Coil Cytoskeletal adhesion EH domain profile. EF-hand [O. tauri]	[1] Phospho (S)|			443556	380050	427780	486828	365859	547844	500032	523266	460395	61675.2	501743	939631	699465	739626	626891	444040	572639	544125	445130	420539	457818	248035	330004	373591	426633	356014	385173	92611.7	271512	211523	8	20	2.66348	1.53269	1.73778	0.000205504
2589	2	-0.03835	-0.03835	1171.58	586.795	26.29	26.29	TRISLEFAR	OT_ostta03g02190	Ca binding protein EF-hand domain pair (was: Ot03gCaBnd) [O. tauri]	[4] Phospho (S)|			23895.4	32571	28671.2	56466.5	45619.8	68206.2	53094.1	90954.2	80506.7	12391.5	57616.7	62506.7	45141.1	62028.9	60795.6	54512.3	46741.8	45978.1	51804.8	28822.5	33626.3	19201.9	21557.9	24080.2	26951.4	38019.7	43302.7	16190.4	25460	35610.2	4	16	2.91786	1.6227	1.79816	4.90838e-05
7727	2	-0.30263	-0.30263	2061.98	1032	56.43	56.43	TLAGFVTGAAVPEHASPETK	OT_ostta10g00640	DNA ligase, ATP-dependent, conserved site dnl1: DNA ligase I, ATP-dependent (dnl1) DNA ligase N terminus ATP dependent DNA ligase C terminal region ATP dependent DNA ligase domain DNA LIGASE DNA LIGASE 1 ATP-dependent DNA ligase signature [O. tauri]	[16] Phospho (S)|	[16] Phospho (S)|	[15] 1.0 (S)|	13661.7	16725.5	14688.4	9835.97	8849.72	10971.2	13523.6	8178.42	7142.13	0	3571.93	47179.8	21359	32944.8	27585.1	57248.4	107552	78088.8	61717.3	86319	82513.1	162033	80839.3	59561.5	96488.8	15072.5	43796.5	1653.47	20326.6	20719	16	4	9.67337	2.36752	4.08586	7.30795e-05
4051, 3672, 4512	2, 2, 2	0.947299	0.947298888028087, 0.574309218521116, 0.717959208880727	1412.64	707.327	32.72	32.72, 29.59, 38.4	KFASYGELFGSK	OT_ostta03g05130	[O. tauri]	[4] Phospho (S)|			51167.9	71458.1	74603.8	52108.5	54191.5	72626.9	86158.3	116388	100010	8915.83	91192.5	211775	142518	192031	135294	66015.5	105295	102398	67856	65455.4	42457.8	62543.4	50715.8	39513.4	56002.8	29662.4	41089.1	6524.9	32869.9	33713.7	8	20	5.37196	1.97529	2.71958	5.07289e-06
1215, 2578	2, 2	0.222878	0.222877533728709, -0.704873902064706	2362.91	1182.46	68.34	68.34, 72.9	ARGEVVTDTEDEEWEGFGEE	OT_ostta06g03620	ABC transporter, conserved site ATPases associated with a variety of cellular activities ATP-BINDING TRANSPORT PROTEIN-RELATED ELONGATION FACTOR 3A-RELATED ABC transporters family signature. ATP-binding cassette, ABC transporter-type domai [O. tauri	[7] Phospho (T)|	[7] Phospho (T)|	[6] 1.0 (T)|	416998	452843	667216	442752	307562	644428	366194	810144	519083	48440.1	1286878	1961858	1636695	2145705	953054	979124	3018981	1609350	1765201	2222185	1490640	1523579	1869915	1190644	1457045	288060	613439	67558.2	264524	330047	12	20	6.13627	1.80543	3.39879	5.91707e-07
6382	3	0.90585	0.90585	2122.93	708.652	46.8	46.8	DDLPLKDDSGADDAPLTASK	OT_ostta04g01040	Coil [O. tauri]	[9] Phospho (S)|	[9] Phospho (S)|	[8] 1.0 (S)|	13302.7	24685.6	28721.6	19310.1	15204.4	12128.7	8419.12	17891.6	13317.4	4670.85	20098.5	22916.4	22741.7	20474.5	11575.9	21767	70943.2	38503.3	30801	51432.9	57678.7	89158.4	67782.1	62997.4	52303.1	20743.4	54689.7	15867	25659.5	22056.3	16	4	5.09954	2.09227	2.43732	4.83244e-06
1396	3	-1.16298	-1.16298	2404.15	802.39	54.24	54.24	ADITPVEEPGSVTKKPSSAVDR	OT_ostta06g04250	[O. tauri]	[11] Phospho (S),[N-term] Acetyl (N Terminal),[0] Acetyl (N Terminal)|	[11] Phospho (S),[N-term] Acetyl (N Terminal),[0] Acetyl (N Terminal)|	[17] 0.001 (S),[10] 0.994 (S),[12] 0.005 (T)|	127232	141876	162344	139012	91161.2	74621	70926.3	105546	63884.6	19216.7	69691	103221	83930.5	97638.4	58075	191050	387500	236440	223926	234414	524521	782200	466892	390818	377247	103125	238286	55291.7	124399	110850	16	4	6.4555	2.57826	2.50382	1.29962e-08
6502	2	-2.51479	-2.51479	1276.6	639.309	55.4	55.4	AVTPVVTEEPR	OT_ostta09g03900	PWWP domain Coil Tudor domain PWWP domain profile. Tudor/PWWP/MBT [O. tauri]	[3] Phospho (T)|	[3] Phospho (T)|	[2] 1.0 (T)|	5999.25	18878.3	14280.5	10863.6	7087.05	27755.2	24271.2	32674.9	25161	2071.42	66180.3	81495.1	40890.1	48769.5	45840.6	24740.1	50406.7	20648.8	30820.4	40918.6	9528.9	26809.4	7813.79	14414.9	8123.76	7753.36	8832.52	15575.6	7713	7237.94	8	20	6.01063	2.23869	2.68489	2.25625e-07
7629	3	-0.08841	-0.08841	1523.71	508.91	40.89	40.89	RSSGGVAELAAEAAR	OT_ostta20g00800	CRC domain Tesmin/TSO1-like CXC domain, cysteine-rich domain TESMIN/TSO1-RELATED CRC domain profile. [O. tauri]	[3] Phospho (S)|	[2] Phospho (S)|	[1] 0.5 (S),[2] 0.5 (S)|	3996.61	6889.38	5611.39	3971.96	2589.8	3877.91	4166.64	5784.37	5940.51	1344.69	4406.65	11148.2	5445.58	6686.07	5675.14	12178	23833.8	16157.9	15603.1	15640.8	14618.5	22313.1	17833.7	13148.5	17401.1	3100.31	5186.65	1933.37	4711.98	4503.6	16	20	4.38955	1.90084	2.30927	3.35633e-08
13688	2	-0.64529	-0.64529	1903.86	952.937	38.4	38.4	LKSGVYESTYQFSTSK	OT_ostta02g01120	Mak16 protein MAK16 Ribosomal L28e protein family Mak16 protein C-terminal region MAINTENANCE OF KILLER 16 (MAK16) PROTEIN-RELATED PROTEIN MAK16 HOMOLOG [O. tauri]	[3] Phospho (S)|	[3] Phospho (S)|	[2] 1.0 (S)|	35754.8	27039	46763.4	34516.7	32546.2	9746.75	11137.8	9324.98	4940.6	28859.3	11226.5	27201.6	13657.6	23221.4	9221.92	8690.95	13400.2	8425.87	7176.85	10843.9	5173.35	19112.2	4404.02	4129.63	3163.72	7400	14577.3	2891.76	6235.69	6783.17	0	16	4.90845	2.47891	1.98009	2.87303e-05
5562	3	0.819417	0.819417	2513.11	838.712	37.44	37.44	GGNSGLVEPWELNDDDEHILPK	OT_ostta04g05490	Coil [O. tauri]	[4] Phospho (S)|	[4] Phospho (S)|	[3] 1.0 (S)|	34388.4	28135.7	30164.9	52268	36778.5	60241.8	90766.4	77319.1	81096.2	3201.84	51837.1	111018	103915	125122	77025.4	55003.9	91074.3	81442.2	79813.8	91647.6	28668.6	46712.8	40349.8	23378.1	37974.1	18624.8	30718.6	11491.3	36472.6	34259.6	8	20	3.5641	1.61226	2.21062	1.4563e-06
4052, 1225	3, 2	-0.66203	-0.662027844303147, -0.787295941863947	3506.73	1169.92	54.61	54.61, 61.75	TAASPAPLPSDVTPERTEAQIELLGELTHDLR	OT_ostta10g00510	THO complex, subunit 5 Coil Fms-interacting protein FMS INTERACTING PROTEIN THO COMPLEX SUBUNIT 5 HOMOLOG [O. tauri]	[4] Phospho (S)|			482305	389525	335646	392285	361456	620349	507344	688657	672493	336336	367608	615443	542977	747086	703577	423186	508502	338314	512760	460950	327519	347424	326875	277338	461681	250905	315898	97786.1	226487	260533	4	20	2.70148	1.41571	1.90822	2.23457e-05
11025	3	-0.94444	-0.94444	3390.34	1131.12	24.65	24.65	GDQGEAPSSNDTGDEATVTTNDATSDPTTTEGK	OT_ostta06g02340	CCA1 (was:Ot06g02530) Myb domain, plants SANT SWI3, ADA2, N-CoR and TFIIIB'' DNA-binding domains Myb-like DNA-binding domain myb_SHAQKYF: myb-like DNA-binding domain, SHAQKYF class [O. tauri]	[9] Phospho (S),[N-term] Acetyl (N Terminal),[0] Acetyl (N Terminal)|			81901.7	93989.2	148971	102887	27484	73234.8	59182.7	150738	59184	5656.24	1766.14	6330.74	4868.41	14150.4	1351.8	271.747	1408.58	568.843	435.296	315.222	10221.2	44897.1	23109.6	13919.6	5356.67	18186.7	70261.7	10409.8	18910	11583.3	0	12	151.76	2.39286	63.4222	8.55975e-10
11845	2	0.913537	0.913537	1293.6	647.806	23.36	23.36	GLSVSAPGEIER	OT_ostta06g04300	FMP27, C-terminal Golgi-body localisation protein domain Prokaryotic membrane lipoprotein lipid attachment site profile. Region of a membrane-bound protein predicted to be embedded in the membrane. [O. tauri]	[5] Phospho (S)|	[3] Phospho (S)| [5] Phospho (S)|	[2] 0.887 (S),[4] 0.113 (S)| [4] 1.0 (S)|	58390.5	23876.6	31721	28996.3	15284.8	17935.7	12013.6	16482.4	19448.8	1369.28	16195.2	16987.1	9527.38	9639.74	8925.03	9890.5	13983.4	12126.2	13131.4	9308.02	12143	16557.6	10244.5	13301.7	8638.67	10097.5	15881.1	12703.1	11097.9	15149.3	0	12	2.70825	1.95334	1.38647	0.000338039
14703	3	-5.88189	-5.88189	1788.91	597.31	24.49	24.49	PGITLPSNPFAAKPATK	OT_ostta14g00065	Chlorophyll A-B binding protein, plant CHLOROPHYLL A-B BINDING PROTEIN CP26, CHLOROPLASTIC CHLOROPHYLL A/B BINDING PROTEIN Chlorophyll a-b binding protein [O. tauri]	[7] Phospho (S)|	[7] Phospho (S)|	[6] 0.582 (S),[15] 0.418 (T)|	3128.46	5273.86	5509.77	7532.66	6155.11	10863.5	5662.22	26612.7	6184.03	410.19	22531.1	28800	30096.3	23575.3	17957.2	12073.9	7367.09	8466.55	7778.05	10139.1	3212.07	5451.24	4295.72	6284.53	3882.41	4249.02	4575.44	7979.8	3456.83	7841.37	8	16	5.31697	2.38552	2.22885	2.1066e-06
13697	2	-2.13981	-2.13981	1737.72	869.868	55.32	55.32	YSSPLSGEDTYVGGAR	OT_ostta03g00840	SANT/Myb domain SANT SWI3, ADA2, N-CoR and TFIIIB'' DNA-binding domains Myb-like DNA-binding domain TELOMERIC REPEAT BINDING PROTEIN HOMEODOMAIN-LIKE PROTEIN WITH RING/FYVE/PHD-TYPE ZINC FINGER DOMAIN-RELATED Myb-type HTH DNA-binding doma [O. tauri]	[2] Phospho (S)|	[1] Phospho (Y)| [2] Phospho (S)|	[0] 1.0 (Y)| [1] 0.924 (S),[2] 0.076 (S)|	9332.92	22915.5	21276.8	14971.4	9777.35	55371.4	65230	143562	107342	29865	9799.91	10729.5	7870.12	13772.1	7670.07	5847.02	11649.9	4834.61	13313	7816.28	13621.9	15958.7	8104.82	11921	12447.4	6416.57	12348.5	4316.74	6762.84	6704.2	4	20	12.7058	3.79314	3.34968	7.10921e-09
13850	2	1.26812	1.26812	1506.63	754.321	26.64	26.64	SLSQTFADHHER	OT_ostta05g00240	PPPDE putative peptidase domain DESUMOYLATING ISOPEPTIDASE 1 UNCHARACTERIZED [O. tauri]	[3] Phospho (S)|			6018.08	6547.31	10160.9	8313.92	5661.46	17940.2	21658.4	27388	31719.9	2275.46	12239.4	26034.6	15241.9	23891.9	13864.1	8267.78	20141.5	12330.6	11593	10892.2	8457.99	15731.2	9047.3	8563.95	8264.58	3427.38	6766.54	5798.37	4312.7	5631	4	20	4.75722	1.89537	2.50991	2.26573e-07
10313	2	-3.11855	-3.11855	1838.79	920.403	23.5	23.5	TLDASDVPTPAPRSPR	OT_ostta07g02270	[O. tauri]	[9] Phospho (T),[14] Phospho (S)|			36343.6	27768.2	43124.9	30489	11292.3	45168	47733.1	25926	28089.7	1640.92	20689	24617.8	21442.7	20133.1	15161.4	14779	26194.4	14548.8	11644.4	22829	13736.8	19027.2	8662.15	7023.77	6051.83	3633.17	17590	1852.76	5999.94	3569.92	4	20	5.62542	1.80089	3.12369	3.05025e-05
799	2	-0.02037	-0.02037	1095.48	548.75	39.58	39.58	SSVSPSEVPK	OT_ostta02g00640	Pseudouridine synthase/archaeosine transglycosylase Putative RNA-binding Domain in PseudoUridine synthase and Archaeosine transglycosylase CBF5: putative rRNA pseudouridine synthase unchar_dom_2: uncharacterized domain 2 TruB family pseudo [O. tauri	[4] Phospho (S)|	[4] Phospho (S)|	[0] 0.001 (S),[3] 0.998 (S)|	115270	147200	226314	116819	102089	62643	34329	144879	68638.1	17293.2	74454.3	90081.2	58257.2	60469.3	37592.3	66902.3	262282	92099.1	196721	208897	390146	667555	448295	331149	321892	124999	279827	61189.2	202928	188792	16	8	6.72903	2.46263	2.73246	2.361e-05
8374	3	-1.40867	-1.40867	2770.25	924.425	40.36	40.36	GDSVRDPSSPLLGTAIAGSPIADASTR	OT_ostta04g02860	NUCLEOPORIN NUP188 HOMOLOG FAMILY NOT NAMED [O. tauri]	[19] Phospho (S),[14] Phospho (T)|			41552.5	35384.2	40042.9	36370.7	21690.8	26161.2	17202.2	30229.2	17863	47829.3	12580.3	20922.1	16340.3	28523.9	10925.4	31333.5	54244.9	54032.2	31299.5	40849.4	95020.6	164487	157245	83112.4	87954.4	38498.3	64312.9	14056.8	42538.3	36513.3	16	8	6.58312	2.56662	2.5649	1.04237e-06
11823	2	-1.00038	-1.00038	1741.73	871.872	57.43	57.43	NATEETAASPGQSPFR	OT_ostta12g00430	Peptidoglycan-binding lysin domain Coil Lysin motif LysM domain [O. tauri]	[9] Phospho (S)|	[9] Phospho (S)|	[8] 1.0 (S)|	2146.83	4611.73	4893.38	5416.82	2909.09	1394.24	2111.69	1870	2321.48	0	1464.97	2123.46	1138.44	3870.51	77.852	26640.2	47660.2	34804.9	23802.5	33975.5	50043.1	65035.9	44864.8	29980.2	45753.8	6341.42	17861.5	2050.08	6766.64	7142.98	16	8	27.1667	2.93986	9.24084	9.17693e-08
9596	2	-0.06789	-0.06789	1320.57	661.293	72.51	72.51	SPNGVDIADTPR	OT_ostta03g05360	[O. tauri]	[1] Phospho (S)|	[1] Phospho (S)|	[0] 1.0 (S)|	8289.27	11248.6	9957.79	8125.49	6410.78	8679.19	4922.91	8465.46	5359.36	0	14504.3	20195	8363.15	11953.6	10535.1	18620.9	42735.2	19602.6	25893.8	39294.8	25090.1	36609.2	21678.6	22161.5	22620.7	6431.12	11034.3	10525.9	8112.22	8478.16	12	4	4.26289	1.89492	2.24964	7.84248e-08
11334, 17657, 15481	3, 2, 2	0.308529	0.30852880370994, -1.29278060592068, -1.63233491525891	1973.81	658.945	33.51	33.51, 20.31, 41.76	ERSLSPGETVDQAGGSPK	OT_ostta13g00110	SANT/Myb domain SANT SWI3, ADA2, N-CoR and TFIIIB'' DNA-binding domains Myb-like DNA-binding domain MYB-LIKE DNA-BINDING PROTEIN MYB Myb-type HTH DNA-binding domain profile. Homeodomain-like [O. tauri]	[3] Phospho (S),[5] Phospho (S)|			27572.6	34717	49848.6	44995.3	18990.6	167473	171999	324628	175557	48113.6	20927.4	58663.2	38547.9	49883.3	26279	12026.2	21038.4	9086.53	6829.55	14155.9	14874	52708.8	19572.9	19304.8	9198.95	9987.82	27578.5	16338	9802.52	10203.6	4	12	16.6238	3.76482	4.41557	4.47324e-08
12951	2	-1.57631	-1.57631	1958.82	980.419	50.1	50.1	ATGTATGTTTPPTPPTAEK	OT_ostta01g02290	Zinc finger, PHD-finger PHD zinc finger PHD FINGER PROTEIN 20-RELATED SUBFAMILY NOT NAMED FYVE/PHD zinc finger [O. tauri]	[10] Phospho (T),[13] Phospho (T)|	[8] Phospho (T),[13] Phospho (T)| [10] Phospho (T),[13] Phospho (T)| [10] Phospho (T),[13] Phospho (T)| [13] Phospho (T),[16] Phospho (T)|	[1] 0.001 (T),[3] 0.001 (T),[5] 0.019 (T),[7] 0.644 (T),[8] 0.163 (T),[9] 0.226 (T),[12] 0.847 (T),[15] 0.099 (T)| [5] 0.001 (T),[7] 0.005 (T),[8] 0.023 (T),[9] 0.957 (T),[12] 0.698 (T),[15] 0.317 (T)| [3] 0.001 (T),[5] 0.001 (T),[7] 0.021 (T),[8] 0.118 (T),[9] 0.867 (T),[12] 0.988 (T),[15] 0.004 (T)| [5] 0.004 (T),[7] 0.005 (T),[8] 0.007 (T),[9] 0.034 (T),[12] 0.982 (T),[15] 0.968 (T)|	78797.4	55558.7	87231	62156.9	39717.7	44870.7	45228.4	53885	44974.7	0	26705.2	34299.9	40936.8	57796	23724.2	14567	33402.4	14179.6	11114.6	29266.7	15645.3	32873.3	8325.16	4946.69	6469.4	11358.3	34463.3	4883.06	13875.7	12803.8	0	16	4.73868	1.95781	2.4204	4.93828e-05
3816	2	-0.32704	-0.32704	1382.59	692.301	35.8	35.8	AFDASGTPGIDPR	OT_ostta17g00580	Zinc finger, RING/FYVE/PHD-type Ring finger Zinc finger, C3HC4 type (RING finger) MAHOGUNIN Zinc finger RING-type profile. RING/U-box [O. tauri]	[5] Phospho (S)|	[5] Phospho (S)| [7] Phospho (T)|	[4] 1.0 (S)| [4] 0.009 (S),[6] 0.991 (T)|	21193.2	30526.7	40117.4	23633.4	23461	53671.5	52559.3	82448.3	53442.5	21437.1	68782.9	102325	57892.4	60911.1	48140	44337.9	58319.6	38111.3	39891.8	29915.2	49860.6	60754.8	34524.2	32438.8	46447.1	24950	38081.8	10949.8	23063.2	20394.6	8	20	2.87852	1.52313	1.88987	3.31636e-05
6318	2	1.10238	1.10238	1658.75	830.38	65.96	65.96	DVYIDEASPVKSEK	OT_ostta09g00020	Zinc finger, RING/FYVE/PHD-type Modified RING finger domain U-box domain RING/U-box [O. tauri]	[8] Phospho (S)|	[8] Phospho (S)|	[7] 1.0 (S)|	14582.9	22807.3	24488.6	23345.5	21442.5	28325.2	16001.8	25760.8	19699.2	0	50511.3	24716.7	23008	18580.8	8204.67	38354.4	84627.5	53396.9	50097.9	86391.5	91521.3	154519	81565	74683.6	82161.6	23773.7	52858.4	22550.2	29116.6	32404.5	16	0	4.54172	2.23259	2.03428	3.8339e-06
2729, 1130	3, 3	-2.93681	-2.93680504236842, -0.829119245066499	2824.3	942.441	43.61	43.61, 32.82	LDAGSVGNPYKPLDASEQKPMSLGDR	OT_ostta07g04010	Protein of unknown function DUF3769 Protein of unknown function (DUF3769) [O. tauri]	[16] Phospho (S)|	[22] Phospho (S)|	[21] 0.733 (S),[4] 0.001 (S),[15] 0.267 (S)|	911146	924050	1291613	1054968	573503	425005	303252	427795	316829	241682	204862	324200	242018	378669	203022	156675	426140	213003	213384	298782	520158	1083341	567709	522836	431519	487430	1014957	255691	454118	452667	0	12	3.63558	1.8961	1.9174	2.67587e-05
4541	2	-0.14294	-0.14294	2442.88	1222.45	71.75	71.75	ARGEVVTDTEDEEWEGFGEE	OT_ostta06g03620	ABC transporter, conserved site ATPases associated with a variety of cellular activities ATP-BINDING TRANSPORT PROTEIN-RELATED ELONGATION FACTOR 3A-RELATED ABC transporters family signature. ATP-binding cassette, ABC transporter-type domai [O. tauri	[7] Phospho (T),[9] Phospho (T)|	[7] Phospho (T),[9] Phospho (T)|	[6] 1.0 (T),[8] 1.0 (T)|	80597.3	63574.1	70371.3	45717.1	26298.4	2012.33	41458.8	5659.53	3063.8	2134.49	236252	273760	289838	161560	181077	229376	513920	364156	331873	520202	132272	72071	29494.8	6315.4	39219.5	17780	80700.4	1198.8	8572.34	7691.26	12	4	30.0343	3.0545	9.8328	3.73108e-06
1967, 629	3, 3	-0.75212	-0.752116401668287, -0.123902799541089	2851.28	951.432	59.35	59.35, 79.11	TRGTTPDDDIGDAAAAHAPNVAVAETHV	OT_ostta13g00540	TATA box binding protein associated factor (TAF) Protein of unknown function (DUF1546) TRANSCRIPTION INITIATION FACTOR TFIID SUBUNIT 6 ARM repeat Histone-fold [O. tauri]	[5] Phospho (T)|	[1] Phospho (T)|	[0] 0.71 (T),[3] 0.145 (T),[4] 0.145 (T)|	462626	525472	666536	536586	423888	1018847	913245	1166848	926480	1339446	666026	1200565	1106734	1718679	955883	609836	1363150	988086	952380	1062137	580214	1056713	678264	596616	767867	251821	553639	137737	298692	237304	8	20	3.81822	1.44637	2.63987	1.69991e-06
7310	2	-2.0884	-2.0884	1590.7	796.358	50.29	50.29	DASTGDVDQVVHIR	OT_ostta05g01690	HECT Domain Homologous to E6-AP Carboxyl Terminus with HECT-domain (ubiquitin-transferase) HECT DOMAIN UBIQUITIN-PROTEIN LIGASE HECT domain profile. Hect, E3 ligase catalytic domain [O. tauri]	[3] Phospho (S)|	[3] Phospho (S)| [3] Phospho (S)|	[2] 0.992 (S),[3] 0.008 (T)| [2] 0.5 (S),[3] 0.5 (T)|	52235.6	64118.8	100353	63325	49875.1	33707.5	28331.5	48104.1	41623.3	3208.56	24460	34320.4	27763.5	33438.4	20263.8	10965.5	25284.8	15679.9	13505	24710.8	25924.2	31936	20520.9	20612.4	21583.8	17953.2	39318.6	10163.3	17199.8	19414.2	0	12	3.65971	2.03096	1.80196	1.00737e-05
14811	2	0.498213	0.498213	1886.8	944.406	22.97	22.97	AEIELCTDIDQSSAQK	OT_ostta18g01440	Replication factor A, C-terminal Replication factor-A C terminal domain OB-fold nucleic acid binding domain rpa1: replication factor-a protein 1 (rpa1) REPLICATION PROTEIN A 70 KDA DNA-BINDING SUBUNIT REPLICATION FACTOR A 1, RFA1 Nucleic a [O. tauri	[13] Phospho (S)|	[13] Phospho (S)|	[11] 0.001 (S),[12] 0.999 (S)|	5526.35	6635.15	1924.34	4593.24	1000.26	3477.98	3005.67	3419.55	2325.47	2017.57	1623.21	1240.69	3477.13	1378.19	1903.19	9188.95	19642.3	14951	20778.5	18012.5	27324.9	10220	28485.7	25142.8	27087	2060.38	5325.65	1283.63	2714.69	4036.25	16	8	12.2901	2.72028	4.51796	5.81131e-08
16743, 2619	2, 2	-0.28782	-0.28782220923047, 0.161972622651255	1716.73	859.375	29.7	29.7, 56.2	RFGDGSASELNVEEK	OT_ostta06g03380	Putative 5-3 exonuclease XRN 5'-3' exonuclease N-terminus 5'-3' EXORIBONUCLEASE 1 5'->3' EXORIBONUCLEASE [O. tauri]	[6] Phospho (S)|			119737	188643	266634	133437	136398	42881.4	21419.5	78729.3	47059.7	38905.6	51251.4	64403.8	63070.2	77900.8	50892.5	22551.8	73128.8	33001.6	41747.5	51443.7	123064	327070	166332	154105	158054	109766	163541	40246.5	111365	129751	16	12	4.18539	1.80016	2.32501	1.11095e-05
6719	3	0.892305	0.892305	2571.07	858.031	30.39	30.39	RSSLTSDEDFFGAPAGAVADVSGR	OT_ostta09g02920	Coil [O. tauri]	[2] Phospho (S),[3] Phospho (S)|			64704	52235.4	55316.8	80111.2	47629.2	30881	20653.6	45339.8	35629.8	5484.07	21002.6	32472	43945.6	54684.1	29190.5	48935	86540.5	79682.3	72868.1	50956.3	78356.6	82607.5	147432	99536	94927.7	56564.6	81222.8	25527.6	82753.5	61468.9	16	4	3.03604	1.67965	1.80754	0.000219037
1087	2	-0.38508	-0.38508	1385.62	693.818	38.03	38.03	FGTVPSNTDLAGK	OT_ostta14g03080	Tetratricopeptide-like helical PPR repeat PPR: pentatricopeptide repeat domain PPR repeat family FAMILY NOT NAMED Pentatricopeptide (PPR) repeat profile. TPR-like [O. tauri]	[8] Phospho (T)|	[6] Phospho (S)| [8] Phospho (T)|	[5] 1.0 (S)| [5] 0.069 (S),[7] 0.931 (T)|	129903	199058	185682	126909	148634	281411	184372	383305	283975	213240	450726	609328	383645	412585	295733	165761	260294	211120	206945	188160	153353	293603	137089	176014	177208	104781	149327	106709	99516.5	117550	8	20	3.72397	1.8697	1.99174	2.39937e-07
8452, 6762	2, 2	-0.81683	-0.816828828976338, -1.1113410969642	1889.87	945.942	82.38	82.38, 70.81	AVGSPGVGEMAPQDVAVAR	OT_ostta17g01090	Coil [O. tauri]	[4] Phospho (S)|	[4] Phospho (S)|	[3] 1.0 (S)|	47717.7	64686	80130.6	54334.4	25586.5	36896.3	7047.41	19016.5	15516.3	2149.41	58339.1	32597.2	25365.2	17337.6	9822.67	65589.4	138883	64349.7	64723.8	74464.3	244096	286631	224606	153639	189574	68456.1	161512	26825.6	83810.3	58319.2	16	4	11.1987	2.72424	4.11077	2.31441e-06
3928	2	0.26204	0.26204	1400.6	701.306	73.72	73.72	FAASPGAEIESSR	OT_ostta12g02540	Zinc finger, LIM-type Zinc-binding domain present in Lin-11, Isl-1, Mec-3. LIM domain FAMILY NOT NAMED SUBFAMILY NOT NAMED LIM zinc-binding domain signature. LIM domain profile. Glucocorticoid receptor-like (DNA-binding domain) [O. tauri]	[4] Phospho (S)|	[4] Phospho (S)|	[3] 1.0 (S)|	38545	50414.3	44894.3	37598.2	25784.1	28680.4	19452.2	35025.8	21547.2	9775.21	42601.3	35071.5	25637.8	30675.5	19556.7	41370.3	67601.9	48397.3	51547.2	54391.9	89464.9	107373	88183.9	77981.7	78706.5	32018	45070.5	28205.4	34401	36600.6	16	4	3.37487	1.94447	1.73563	1.65124e-07
2471	2	5.74102	5.74102	1418.65	710.333	60.11	60.11	TLDASDVPTPAPR	OT_ostta07g02270	[O. tauri]	[9] Phospho (T)|	[9] Phospho (T)|	[8] 1.0 (T)|	130575	170300	177561	134902	122085	190026	144087	282683	201739	86271.2	210945	236962	125607	161580	103441	119166	157422	123519	106516	102551	89694.6	194730	78445	95608.2	65086.5	57615.9	103452	56593.1	64195.9	57274.5	4	20	3.01703	1.50873	1.99971	8.63714e-05
8052, 6729	2, 2	-1.02425	-1.02424535891017, -2.12338600851225	1372.62	687.318	52.96	52.96, 33.01	SNASSSSLTQLAK	OT_ostta07g02060	[O. tauri]	[4] Phospho (S)| [7] Phospho (S)|	[4] Phospho (S)| [7] Phospho (S)| [6] Phospho (S)|	[3] 1.0 (S)| [3] 0.017 (S),[4] 0.012 (S),[5] 0.09 (S),[6] 0.791 (S),[8] 0.09 (T)| [0] 0.016 (S),[3] 0.046 (S),[4] 0.036 (S),[5] 0.301 (S),[6] 0.301 (S),[8] 0.301 (T)|	13946.9	16897.5	18094.1	9522.6	9431.12	35120	34161.9	56505.4	41089.2	17739	19064	36470.6	27110.8	30787.6	21478.8	14566.5	22132.7	16481.9	15510.5	13691.7	11624.5	27623.1	18202.8	11819.3	15282.3	6261.52	13622	7960.44	7732.71	10895	4	20	4.48867	2.00314	2.24082	7.75025e-07
1690, 4754	2, 2	-0.90676	-0.906755316588574, -2.22849876884162	1749.78	875.898	55.75	55.75, 38.89	TSTSAPNDGASPEVLPK	OT_ostta01g00020	6-phosphofructo-2-kinase 6-phosphofructo-2-kinase family signature Phosphoglycerate mutase family 6PFK_fruc_bisph_Ptase Histidine phosphatase superfamily (branch 1) 6-PHOSPHOFRUCTO-2-KINASE/FRUCTOSE-2,6-BISPHOSPHATASE Phosphoglycerate muta [O. tauri	[4] Phospho (S)| [11] Phospho (S)|	[4] Phospho (S)| [11] Phospho (S)| [1] Phospho (T)| [3] Phospho (T)|	[0] 0.004 (T),[1] 0.001 (S),[2] 0.001 (T),[3] 0.994 (S)| [1] 0.002 (S),[10] 0.997 (S)| [0] 0.408 (T),[1] 0.195 (S),[2] 0.195 (T),[3] 0.195 (S),[10] 0.008 (S)| [0] 0.1 (T),[1] 0.044 (S),[2] 0.286 (T),[3] 0.286 (S),[10] 0.286 (S)|	332941	328625	566806	541688	264684	229140	244209	404465	280940	154119	71919.1	107744	83466.6	101200	65025.3	50761.6	91727.7	57633.9	35467.1	71654.1	168492	287848	130671	103179	102852	166978	354567	65611.5	166358	210332	0	12	6.62256	2.04268	3.24209	8.62234e-07
12723	2	-3.28542	-3.28542	1762.68	882.348	29.98	29.98	DASPSIEAPPTPTLK	OT_ostta17g02160	Helicase, C-terminal Coil DEAD-like helicases superfamily helicase superfamily c-terminal domain Helicase conserved C-terminal domain DEAD/DEAH box helicase FAMILY NOT NAMED DEAD-BOX ATP-DEPENDENT RNA HELICASE 14-RELATED DEAD-box subfamily [O. tauri	[3] Phospho (S),[5] Phospho (S),[11] Phospho (T)|			31150.4	15047.7	29143.2	29724.5	8075.24	45272.8	58826.3	60319	47036.3	3667.51	29476.7	88498.5	59604.2	54424.1	52457.4	11199.5	35383.4	12248.1	12814.7	23384.7	12535.1	19121.2	13498.2	9830.17	4822	5627.96	19376.3	1194.87	7031.23	4549.91	8	20	7.52935	1.9973	3.76977	1.83833e-05
15480	2	-1.80332	-1.80332	1612.73	807.372	26.02	26.02	SASTGAFTVPMPVPR	OT_ostta08g01730	Zinc finger, Dof-type cheY-homologous receiver domain Dof domain, zinc finger Response regulator receiver domain FAMILY NOT NAMED DOF ZINC FINGER PROTEIN DOF1.4-RELATED Zinc finger Dof-type signature. Zinc finger Dof-type profile. Response [O. tauri	[4] Phospho (T),[11] Oxidation (M)|	[1] Phospho (S),[11] Oxidation (M)| [4] Phospho (T),[11] Oxidation (M)|	[0] 0.347 (S),[2] 0.277 (S),[3] 0.347 (T),[7] 0.03 (T)| [0] 0.071 (S),[2] 0.388 (S),[3] 0.541 (T)|	13544.3	14903.8	20406.9	12588.5	15532.9	54018.2	18539.7	40149.2	19743.2	65345.6	20333.6	31509.7	25753.3	32071.6	21881.4	9378.82	8274.61	8322.34	8113.32	11257.3	7613.73	21391.2	7341.87	9093.44	6854.56	9519.03	15865.4	5685.79	9423.01	10354.5	4	12	3.65107	1.90092	1.92069	1.11404e-05
5651	2	-0.41885	-0.41885	1082.44	542.229	26.21	26.21	TPELSDWR	OT_ostta05g04330	Glycoside hydrolase, family 37, conserved site Glycosyl hydrolase family 37 signature Trehalase TREHALASE Trehalase signature 2. Six-hairpin glycosidases [O. tauri]	[1] Phospho (T)|	[1] Phospho (T)|	[0] 1.0 (T)|	9446.89	13368.8	20539	10199.8	10166.1	15383.1	6658.42	42133.1	21133.4	0	15252.4	46005.1	22838.6	27247	21618.7	8849.77	20662.1	13738.8	15983.3	13543.2	4283.19	6055.82	7834.27	4361.19	10019.4	3786.2	4031.31	357.397	4325.31	3227.68	8	20	8.45388	1.87987	4.49707	4.13188e-05
4068	3	0.263271	0.263271	2139.01	714.011	51.91	51.91	GRASDNSVNPAVLAAEYAVR	OT_ostta03g02830	Pyridoxal phosphate-dependent transferase, major region, subdomain 2 Aminotransferase class I and II Alanine aminotransferase SUBGROUP I AMINOTRANSFERASE RELATED PLP-dependent transferases [O. tauri]	[4] Phospho (S)|	[4] Phospho (S)|	[3] 0.971 (S),[6] 0.029 (S)|	37876.8	43118.9	42115.8	38006.4	37402.5	82038.6	92387	104880	84159.9	29255.4	44376.3	150512	90955.8	137531	98887.6	59169.8	108726	92316.1	57290.7	61137.9	57586.1	89956	87945	67986.4	73880.2	39621.4	56361.9	20312.8	41394.1	39431.2	8	20	2.64945	1.47239	1.79942	6.08438e-05
2582, 12045, 6247	3, 3, 3	0.398959	0.398958527070816, -0.0283369782674135, 0.00853085801493017	2162.88	721.969	32.54	32.54, 31.54, 29.95	MDRVPSADDLMSALMWR	OT_ostta07g00490	Basic-leucine zipper domain Coil basic region leucin zipper bZIP transcription factor CAMP-RESPONSE ELEMENT BINDING PROTEIN-RELATED BASIC LEUCINE ZIPPER 10-RELATED Basic-leucine zipper (bZIP) domain signature. Basic-leucine zipper (bZIP) d [O. tauri	[1] Oxidation (M),[6] Phospho (S),[11] Oxidation (M),[15] Oxidation (M),[N-term] Acetyl (N Terminal),[0] Acetyl (N Terminal)|			203868	196260	167622	180754	102100	283862	257391	359561	246392	2933.79	195519	384244	295400	322475	229626	210570	280729	207886	246771	170884	162580	94995.8	196491	168602	160098	156425	175247	63239.5	131719	100375	4	20	2.28708	1.37919	1.65828	0.000261372
7619, 906	3, 2	-1.04804	-1.04804187447387, -5.96953537845941	2557.13	853.385	28.62	28.62, 73.79	DLENVIAKMSPSTSGANTPEGSTR	OT_ostta10g00980	[O. tauri]	[9] Oxidation (M),[10] Phospho (S)|			1824984	1835339	2280350	1717147	804579	292701	239880	655752	310659	193518	120326	336918	394966	527193	231025	581703	1335078	521346	428440	806619	1175737	2073507	1151981	704754	898435	679898	1806651	283212	1106841	623906	0	8	5.25475	1.94354	2.7037	0.00014089
22452	2	-1.55726	-1.55726	1954.71	978.361	38.06	38.06	SSGGSGNEEGQNAYVSPR	OT_ostta08g01730	Zinc finger, Dof-type cheY-homologous receiver domain Dof domain, zinc finger Response regulator receiver domain FAMILY NOT NAMED DOF ZINC FINGER PROTEIN DOF1.4-RELATED Zinc finger Dof-type signature. Zinc finger Dof-type profile. Response [O. tauri	[2] Phospho (S),[5] Phospho (S)|			19533.4	9451.09	25201.8	14615.3	6895.53	23212.3	20451.8	33966.9	18020.9	0	1184.58	1866.16	6121.74	4020.53	1925.1	24.6774	0	94.2721	0	152.221	302.676	0	0	0	0	0	506.074	0	95.2786	116.852	4	12	264.553	3.35947	78.7485	1.71343e-08
11950	2	-0.44609	-0.44609	1445.55	723.78	50.33	50.33	DFSSSGSPPDTNR	OT_ostta03g03030	Histidine phosphatase superfamily, clade-2 Coil RimK-like ATP-grasp domain Histidine phosphatase superfamily (branch 2) UNCHARACTERIZED Histidine acid phosphatases phosphohistidine signature. Phosphoglycerate mutase-like Glutathione synthe [O. tauri	[7] Phospho (S)|	[4] Phospho (S)| [5] Phospho (S)| [7] Phospho (S)|	[2] 0.008 (S),[3] 0.33 (S),[4] 0.33 (S),[6] 0.33 (S),[10] 0.001 (T)| [2] 0.043 (S),[3] 0.046 (S),[4] 0.452 (S),[6] 0.452 (S),[10] 0.007 (T)| [6] 1.0 (S)|	62520.3	51744.4	87051.2	62834.4	26844	4872.58	10090.5	17717.4	13006.8	1133.45	4604.79	19612	17433.6	17936.8	6032.63	17358.1	29916.6	13842.5	16742	20405.3	50349.6	135159	64442.4	39968.9	41804.2	22476.7	40582.5	6004.52	27649.1	23191.8	16	4	5.80861	2.0655	2.81221	7.69037e-05
618	2	-0.60978	-0.60978	1305.44	653.725	27.63	27.63	LLTTSGAMEK	OT_ostta10g00950	Major facilitator superfamily domain, general substrate transporter Major Facilitator Superfamily MAJOR FACILITATOR SUPERFAMILY DOMAIN-CONTAINING PROTEIN-RELATED HIGH AFFINITY NITRATE TRANSPORTER 2.5-RELATED MFS general substrate transport [O. tauri	[3] Phospho (T),[4] Phospho (T),[5] Phospho (S),[8] Oxidation (M)|			307251	431897	1039335	305340	310040	19618.8	53009.3	145827	82148.5	1493.47	6151.1	385720	366146	190134	98653.8	149872	307538	123126	126584	87510.1	1645911	4388620	2133497	1751775	1096440	273740	1001262	86955.6	909664	421377	16	4	29.3177	3.60788	8.126	0.000161208
10626	3	0.076038	0.076038	2025.9	676.309	41.29	41.29	NLEASEAEEALVAWTSAR	OT_ostta01g01780	ml(Unusual CAMK CAMK-like-from:Ot01g01760)gb(RmlC-like jelly roll fold) Serine/Threonine protein kinases, catalytic domain Domain in DAP-5, eIF4G, MA-3 and other proteins. Cyclic nucleotide-monophosphate binding domain MA3 domain Cyclic nu [O. tauri	[5] Phospho (S)|	[5] Phospho (S)|	[4] 1.0 (S)|	34243.8	28434	17009.5	26767.8	34462.7	7627.41	5659.42	8022.89	8292.82	265252	9757.85	17054.3	16189.6	14545.9	13158.5	15888.8	12310.4	11635.1	20818	10970.1	22497.2	9296.04	26453	18335.1	36805.5	21274.7	26215.5	7636.71	17246.5	13415.6	0	4	3.80826	1.62777	2.33955	0.000398082
13665	2	-0.10253	-0.10253	1611.73	806.874	28.61	28.61	FEDISVHSPGVFAK	OT_ostta06g02490	Coil [O. tauri]	[5] Phospho (S)|	[5] Phospho (S)|	[4] 1.0 (S)|	14086.1	20727.3	19574.9	14089.4	10328	10310.2	14596.9	13425.2	5337.3	62234.2	10919.3	16911.8	18648.4	21229.8	21528.1	23817.6	29303.5	22963.4	17096.1	24773.9	30855.2	68154.3	38881.7	30381.2	28867.6	18126.8	28037.7	10607.1	15726.7	17907.7	16	4	3.61149	1.88311	1.91783	0.000129281
1093	3	0.190815	0.190815	2923.35	975.458	38.83	38.83	ISSNGDLKGELGKGSPTIGSGSGFVPFR	OT_ostta07g00490	Basic-leucine zipper domain Coil basic region leucin zipper bZIP transcription factor CAMP-RESPONSE ELEMENT BINDING PROTEIN-RELATED BASIC LEUCINE ZIPPER 10-RELATED Basic-leucine zipper (bZIP) domain signature. Basic-leucine zipper (bZIP) d [O. tauri	[2] Phospho (S),[15] Phospho (S)|			851288	703215	659512	656812	459328	364350	348886	263218	204279	57178.9	446640	544800	610475	872875	570178	401807	782177	680087	579911	696504	806833	1107071	1008968	766828	791640	402515	567488	210517	418941	381009	16	4	3.03631	1.54057	1.9709	1.56041e-05
7514	3	0.233498	0.233498	2462.16	821.728	41.26	41.26	SQALDSPVSSAGHLPALVIPSTR	OT_ostta06g00980	Armadillo-type fold Saccharomyces cerevisiae 175.8kDa hypothetical protein signature WD40 repeats Raptor N-terminal CASPase like domain WD domain, G-beta repeat FAMILY NOT NAMED REGULATORY-ASSOCIATED PROTEIN OF MTOR Trp-Asp (WD) repeats pr [O. tauri	[6] Phospho (S),[10] Phospho (S)|	[6] Phospho (S),[9] Phospho (S)| [6] Phospho (S),[9] Phospho (S)|	[0] 0.004 (S),[5] 0.974 (S),[8] 0.511 (S),[9] 0.511 (S)| [21] 0.001 (T),[20] 0.003 (S),[5] 0.905 (S),[8] 0.545 (S),[9] 0.546 (S)|	25431	26390.3	22839.8	27535.1	18223.7	45573.7	44026.7	48410.8	43937.9	2649.55	28238.1	73726.8	76701.1	103208	65469.4	34750	57874.8	47392	42035.2	46478	23466.7	42843	45403.9	34854	46530.2	15518.5	26494.4	6346.97	20164.7	21588.4	8	20	3.85453	1.72673	2.23227	3.20093e-05
5772	3	-0.01965	-0.01965	2355.17	786.065	38.35	38.35	RVSSGDLFSTPIEDPLSSLKK	OT_ostta17g00700	[O. tauri]	[3] Phospho (S)|	[3] Phospho (S)|	[2] 0.997 (S),[3] 0.003 (S)|	52371.1	42687.2	44235	50336	40056.8	77978.1	79396.5	61701.8	57189.5	14770.8	46037	79739.9	81547	129280	78752.9	47856.6	60038.5	72055.4	51609.5	52003	32729	66883.9	40803.2	22715.8	50266.1	28200.6	36200.7	19601	31528.8	24617	8	20	2.96369	1.53128	1.93543	3.91299e-05
26019	2	1.90017	1.90017	1951.8	976.907	37.5	37.5	YESDAKPSTASPTSPVR	OT_ostta08g01940	Acyl-CoA N-acyltransferase Coil Bromodomain signature bromo domain Acetyltransferase (GNAT) family GH11602P FALZ-RELATED BROMODOMAIN-CONTAINING PROTEINS Bromodomain signature. Bromodomain profile. Gcn5-related N-acetyltransferase (GNAT) do [O. tauri	[11] Phospho (S),[14] Phospho (S)|	[11] Phospho (S),[13] Phospho (T)| [9] Phospho (T),[14] Phospho (S)| [13] Phospho (T),[14] Phospho (S)|	[7] 0.051 (S),[8] 0.068 (T),[10] 0.884 (S),[12] 0.58 (T),[13] 0.418 (S)| [2] 0.003 (S),[7] 0.369 (S),[8] 0.501 (T),[10] 0.134 (S),[12] 0.161 (T),[13] 0.834 (S)| [7] 0.023 (S),[8] 0.029 (T),[10] 0.338 (S),[12] 0.623 (T),[13] 0.988 (S)|	10399.5	7102.73	3658.73	1637.4	605.904	1339.25	293.366	265.141	316.47	0	0	3397.36	4826.91	8341.28	558.923	9910.21	32802.8	10125.5	5456.99	11028.7	16138.3	21719	21276.4	22105.1	10703.9	4199.15	3739.65	0	2002.56	117.653	16	4	33.2189	2.49147	13.3331	0.000222986
12962	2	-0.06916	-0.06916	1117.52	559.766	28.42	28.42	RPLTETPPQ	OT_ostta07g01870	Cyclin-dependent kinase, regulatory subunit Cyclin-dependent kinase regulatory subunit signature CYCLIN-DEPENDENT KINASES REGULATORY SUBUNIT/60S RIBOSOME SUBUNIT BIOGENESIS PROTEIN NIP7 Cyclin-dependent kinases regulatory subunits signatur [O. tauri	[6] Phospho (T)|	[6] Phospho (T)|	[5] 1.0 (T)|	15173.8	20188.3	19012.1	16807	15004.1	2356.71	4211.69	8889.5	7676.88	36199	10026.5	4540.83	5403.76	4556.12	3245.44	7817.97	12723.5	8731.2	10213.3	11498.1	20278.4	35858.2	14053.5	12222.8	12407.3	8270.45	20162.8	6342.68	13515.6	15533.1	16	8	3.41416	1.61394	2.11543	9.72049e-05
1870, 1844	2, 3	-0.9884	-0.988404182430418, 0.292111592353842	1914.69	958.353	27.05	27.05, 23.57	SGSEGGGFDGERPSGGFR	OT_ostta03g05300	Coatomer delta subunit Adaptor complexes medium subunit family COATOMER SUBUNIT DELTA Mu homology domain (MHD) profile. Second domain of Mu2 adaptin subunit (ap50) of ap2 adaptor SNARE-like [O. tauri]	[1] Phospho (S),[3] Phospho (S)|			533637	454180	774992	624470	304503	148994	128024	200584	107651	11056.6	141292	206449	209044	170459	131057	91651.8	267875	112494	91191.5	146356	411607	425090	402320	347291	317290	230054	521527	115291	234624	213745	0	12	3.79355	1.96718	1.92842	9.39987e-06
2630	2	3.40171	3.40171	1567.74	784.878	20.62	20.62	ESGLAGANAALSGSRK	OT_ostta20g00060	Heat shock transcription factor family Coil Heat shock factor (HSF) domain signature heat shock factor HSF-type DNA-binding HEAT SHOCK TRANSCRIPTION FACTOR DNA-BINDING PROTEIN-RELATED \\Winged helix\\ DNA-binding domain [O. tauri]	[12] Phospho (S)|			292490	227890	236833	177444	132545	77760.8	129101	48513.9	59700.3	114755	99415.3	75278.9	55178.1	106138	100799	63257.4	98875	105430	77665	79118.8	172784	175566	157192	112155	129924	89879.7	117394	68530.9	110372	122070	0	4	2.7097	1.78957	1.51416	3.54149e-05
14393	2	-0.3144	-0.3144	1264.57	633.294	20.51	20.51	IGEGTYGVVYK	OT_ostta04g00110	ml(CDKA cyclin-dependent kinase A CDC2 CMGC-from:Ot04g00130)gb(Serine/threonine-protein kinase, active site) Serine/Threonine protein kinases, catalytic domain Protein kinase domain CELL DIVISION PROTEIN KINASE Protein kinases ATP-binding [O. tauri]	[5] Phospho (T)|	[5] Phospho (T)|	[4] 1.0 (T)|	3532.87	6949.13	2807.08	2971.52	2864.7	1251.67	1525.06	2506.12	3350.74	0	2843.35	15547.8	4366.47	3812.08	5913.6	14796.2	17162.6	13036.1	15477.1	6761.19	7939.9	11269.7	5849.33	5183.18	5235.46	1515.48	3717.64	2469.37	3685.2	2711.05	12	4	6.22991	2.25099	2.76764	1.64392e-05
4386	2	-0.1342	-0.1342	1553.73	777.874	59.53	59.53	SSADNLVALLEQSK	OT_ostta12g02090	Region of a membrane-bound protein predicted to be embedded in the membrane. [O. tauri]	[2] Phospho (S)|	[1] Phospho (S)|	[0] 0.814 (S),[1] 0.186 (S)|	37299.1	40554.7	42995.5	47513.2	49579.3	21924.3	24544.7	48472.1	35078.2	3948.52	22714.9	99896.8	80053.9	83052.6	43715.1	57272.7	57462.7	81643	66231.6	69025.5	56231.8	120177	87121.8	62700.3	89567.9	33241.1	49844.8	11508.5	32739.4	26334.1	16	20	2.70583	1.5486	1.74728	0.00167152
4982	3	0.476384	0.476384	2885.25	962.757	32.45	32.45	IGATTEVINEETDDEEAFAAPLADER	OT_ostta05g03590	Eukaryotic initiation factor 3, gamma subunit Gcd10p family TRANSLATION INITIATION FACTOR EIF3-RELATED [O. tauri]	[5] Phospho (T)|	[4] Phospho (T)| [12] Phospho (T)|	[3] 0.333 (T),[4] 0.333 (T),[11] 0.333 (T)| [3] 0.012 (T),[4] 0.031 (T),[11] 0.956 (T)|	236669	173777	168308	204438	216906	71897.4	97651.8	76048.9	70066.9	11566.3	114201	200317	117905	103900	92492.9	54842.4	129784	116549	121499	139904	100864	113226	85961	63209.8	71714.1	59670	148076	26633.8	47794.4	46360.7	0	20	3.04412	1.79144	1.69926	0.000274264
15893	2	-2.29439	-2.29439	1536.65	769.332	29.97	29.97	GGVAPDSPMTPVGEK	OT_ostta04g01550	WD40/YVTN repeat-like-containing domain WD40 repeats WD domain, G-beta repeat WD40 REPEAT PROTEIN Trp-Asp (WD) repeats signature. Trp-Asp (WD) repeats circular profile. Trp-Asp (WD) repeats profile. WD40 repeat-like [O. tauri]	[7] Phospho (S),[9] Oxidation (M)|	[7] Phospho (S),[9] Oxidation (M)| [7] Phospho (S),[9] Oxidation (M)|	[6] 0.999 (S),[9] 0.001 (T)| [6] 0.5 (S),[9] 0.5 (T)|	4105.47	2855.54	4066.64	3645.86	2212.75	3784.38	2954.28	7431.86	4988.26	233.371	5634.01	13661.7	7720.87	9885.74	5041.05	11026.2	22432.8	11302	10581.5	14704.1	16360.7	22693.2	11685.5	12115.3	10806.5	1277.59	4598.47	1732.88	1170.63	2605.18	16	20	6.47016	1.85801	3.4823	8.30966e-08
11469	2	-1.47844	-1.47844	1442.59	722.304	23.91	23.91	LQVDSRSPEPR	OT_ostta11g00960	Glycosyl transferase, family 35 Carbohydrate phosphorylase P_ylase: glycogen/starch/alpha-glucan phosphorylases GLYCOGEN PHOSPHORYLASE Phosphorylase pyridoxal-phosphate attachment site. UDP-Glycosyltransferase/glycogen phosphorylase [O. tauri]	[5] Phospho (S),[7] Phospho (S)|	[5] Phospho (S),[7] Phospho (S)|	[4] 1.0 (S),[6] 1.0 (S)|	31613.7	22545.8	50679.8	23624.3	16184.7	6024.03	4770.31	10864.2	3349.33	0	7773.12	12193.7	11564.7	7805.14	5278.49	6341.78	29771.7	7594.69	12794.2	24442.6	32953	56517.4	31735.9	19010.4	23402.2	9601.23	35515	9446.22	19840.8	19745.1	16	4	5.23416	1.75546	2.98165	0.000219488
12162, 611	2, 2	-0.71391	-0.713906245468955, -1.54854177795084	1592.77	797.392	51.74	51.74, 52.95	ALEDESPVAVVKEK	OT_ostta01g02910	Ubinuclein/Yemanuclein Coil HPC2 and ubinuclein domain [O. tauri]	[6] Phospho (S)|	[6] Phospho (S)|	[5] 1.0 (S)|	232384	294045	395935	230658	177459	118180	86760.4	211847	135738	51855.3	167509	320242	144576	154210	151462	217386	495964	231094	439897	456716	559512	913968	603578	496987	420297	241993	474616	101387	209913	255632	16	4	4.3355	1.97906	2.19069	0.000117541
5683, 3238, 21, 9, 49259	2, 2, 3, 2, 3	-3.99546	-3.9954600852206, -1.28349904628498, 0.215554454730191, 0.599649707471615, -0.228876467191792	1523.69	762.853	68.72	68.72, 40.76, 25.89, 38.74, 21.74	DVSPDRVAASATGAK	OT_ostta02g04360	Pyruvate, phosphate dikinase PPDK PEP-utilising enzyme, mobile domain Pyruvate phosphate dikinase, PEP/pyruvate binding domain pyru_phos_dikin: pyruvate, phosphate dikinase PEP-utilising enzyme, TIM barrel domain PYRUVATE, PHOSPHATE DIKINA [O. tauri	[3] Phospho (S)|	[3] Phospho (S)|	[2] 1.0 (S)|	2470130	3051226	3439358	2667276	2396842	2693213	2937974	6160452	4290828	3380128	6587072	9246406	6380314	10078029	5695351	6744709	14447289	9466802	7713896	8555129	7492830	15583242	7871558	7864981	7880682	2225268	5265696	1650394	3694002	3289007	12	0	3.34605	1.54826	2.16117	1.37998e-06
6390	2	-0.92934	-0.92934	1283.58	642.795	23.6	23.6	TSTTSPPASLSR	OT_ostta07g00620	[O. tauri]	[11] Phospho (S)|	[9] Phospho (S)| [11] Phospho (S)|	[3] 0.001 (T),[8] 0.499 (S),[10] 0.499 (S)| [10] 1.0 (S)|	52339.2	56585.7	45672.7	38302.7	34062.5	40222.3	40788.4	94104	64829.9	8769.1	33743.4	63165	46830.1	62005.3	33060.7	35324.1	55148.3	33431.8	34355.7	35308	23083.9	49696	20238.2	14574	20997.8	9090.53	25207.8	10729	18221.9	16346.6	4	20	3.76817	1.54146	2.44454	3.50266e-05
3246	2	2.55451	2.55451	1100.45	551.234	37.66	37.66	MRTSMPTR	OT_ostta11g01895	hypothetical protein [O. tauri]	[7] Phospho (T),[N-term] Acetyl (N Terminal),[0] Acetyl (N Terminal)|			36148.3	50460.9	46518.1	31330.8	33180.8	71344.9	45655	153702	72230	28257.2	48689.9	95050.7	64736.3	70491.8	52502.6	27100	55084.7	25026.7	29815.5	29523.2	25595	47980.8	25850.9	23210.4	29507.4	14955.8	22622.8	4004.8	22220	18655.6	4	20	5.19851	1.89266	2.74667	3.62854e-05
8546	2	-0.56116	-0.56116	895.416	448.715	29.42	29.42	LASAGELR	OT_ostta07g02620	Tetracycline resistance protein, TetA/multidrug resistance protein MdtG Tetracycline resistance protein signature Major Facilitator Superfamily MAJOR FACILITATOR SUPERFAMILY DOMAIN-CONTAINING PROTEIN-RELATED MAJOR FACILITATOR SUPERFAMILY D [O. tauri	[3] Phospho (S)|	[3] Phospho (S)|	[2] 1.0 (S)|	2367.61	2641.81	4708.66	2201.5	2617.9	4531.48	5748.02	20355.4	9147.11	41752.8	7557.1	25262.1	11814.6	9091.95	11566.8	3877.83	10581.1	3481.8	7217.07	4622.79	3600.23	5746.58	3400.64	3456.78	4610.61	1191.21	2259.02	2729.91	2835.82	1732.97	8	20	6.07433	2.05213	2.96001	9.27553e-06
28100	3	-1.25583	-1.25583	1371.64	458.221	31.28	31.28	SSDAPKPAPPTPK	OT_ostta08g00880	DEK, C-terminal Coil DEK C terminal domain DEK PROTEIN PROTEIN DEK DEK C-terminal domain [O. tauri]	[11] Phospho (T)|			3756.69	3885.57	4533.73	4139.67	1982.4	613.432	1210.6	2027.49	1641.59	116.877	142.558	6913.92	5468.57	7857.21	4001.75	9138.55	15758.9	8907.03	6642.6	14688.3	9358.64	18266.5	9024.21	7731.66	7440.11	576.352	4951.37	2210.34	2626.79	4290.24	12	4	8.02974	1.93277	4.15453	0.00534845
17445	2	-0.87582	-0.87582	1054.41	528.215	21.2	21.2	GEMSPALDR	OT_ostta06g03290	Coil [O. tauri]	[4] Phospho (S)|	[4] Phospho (S)|	[3] 1.0 (S)|	219.911	361.44	917.361	555.922	254.004	100.428	223.368	325.792	171.714	0	594.993	6933.85	2126.73	1202.75	3081.26	901.3	8020.29	540.353	4641	8564	1648.52	2112.59	2119.79	1648.73	2758.49	221.227	734.964	44.1363	681.072	293.293	12	4	22.079	2.60517	8.47509	0.000105006
12984	3	-0.06765	-0.06765	1664.75	555.924	27.82	27.82	GSTPVRDENGVLADR	OT_ostta01g00510	[O. tauri]	[3] Phospho (T)|	[2] Phospho (S)|	[1] 0.879 (S),[2] 0.121 (T)|	2743.15	3149.11	5984.71	4158.34	3354.61	6335.69	4729.73	10104.8	4279.85	54061.1	10914.3	14208.8	13526.8	14858.5	6995.36	6834.39	12525.9	6172.14	5639.94	11269.6	1931.69	8561.6	3675.7	4373.78	2359.8	1312.66	1901.67	2161.01	2198.07	1256.84	8	20	6.85188	1.97423	3.47067	9.66542e-07
10734	2	-0.67033	-0.67033	1543.64	772.827	67.88	67.88	SVSDDLSATDAVER	OT_ostta05g04430	MATH Coil meprin and TRAF homology MATH domain FAMILY NOT NAMED UBL CARBOXYL-TERMINAL HYDROLASE 18-RELATED MATH/TRAF domain profile. TRAF domain-like [O. tauri]	[3] Phospho (S)|	[3] Phospho (S)|	[0] 0.261 (S),[2] 0.739 (S)|	16508.6	25859.4	41629.4	24820.1	22036.5	5421.63	4163.59	25477.8	8226.46	1261.37	2816.49	6975.9	3776.05	4435.22	4223.36	1683.45	4624.96	1161.53	3995.54	5364.65	6122.71	19797.1	16942.1	10505.8	10036.6	9403.49	20758.2	2215.46	11496.6	10768	0	12	7.77499	2.29522	3.38747	0.000159399
8606, 9763	2, 3	-1.22177	-1.22176894371812, -0.696415914423373	1398.59	700.303	41.92	41.92, 20.42	GVNFDKDGNTPR	OT_ostta05g01280	SANT/Myb domain SANT SWI3, ADA2, N-CoR and TFIIIB'' DNA-binding domains Myb-like DNA-binding domain MYB PROTEIN MYB-LIKE DNA-BINDING PROTEIN MYB Myb-type HTH DNA-binding domain profile. Homeodomain-like [O. tauri]	[10] Phospho (T)|	[10] Phospho (T)|	[9] 1.0 (T)|	53497.9	35288.8	47920.1	51135.8	22478.9	30729.2	47896.5	89973.7	51354.4	2196.43	31226.1	43997	57872.1	47014.5	29838.9	21348.6	46288.6	23867.1	28731.9	44098.3	9942.55	28154.7	10559.7	6359.26	16718.1	2348.48	15051.6	1970.4	11937.6	11344.8	4	20	6.44603	1.6938	3.80566	1.97407e-05
4551	2	-0.90141	-0.90141	1559.77	780.892	42.51	42.51	GGVEPSPVSPGTLKR	OT_ostta17g00470	UAA transporter UAA transporter family SOLUTE CARRIER FAMILY 35 MEMBER B ADENOSINE 3'-PHOSPHO 5'-PHOSPHOSULFATE TRANSPORTER 2 Region of a membrane-bound protein predicted to be embedded in the membrane. [O. tauri]	[9] Phospho (S)|	[9] Phospho (S)|	[8] 0.999 (S),[11] 0.001 (T)|	47011.9	44988.2	52748.2	49701.6	28635.3	74177.7	74106.4	80247.5	69514.2	18221	46834.8	84556.7	47199.3	72414.5	39677.9	58228.3	90538.8	59717.8	46018.8	59887.6	44670.3	76469.5	35821.5	31900.8	41381.5	13328.3	33085.2	5814.28	17987.5	19425.6	4	20	4.15611	1.47004	2.82721	1.33254e-05
21155	3	-0.19189	-0.19189	2012.95	671.992	21.61	21.61	AETSDKAVILDDSTVLSK	OT_ostta03g04050	Region of a membrane-bound protein predicted to be embedded in the membrane. [O. tauri]	[3] Phospho (T),[N-term] Acetyl (N Terminal),[0] Acetyl (N Terminal)|	[3] Phospho (T),[N-term] Acetyl (N Terminal),[0] Acetyl (N Terminal)|	[2] 0.5 (T),[3] 0.5 (S)|	1147.66	1166.42	2787.84	3110.83	1768.17	2060.03	4318.83	14772.5	6677.38	0	6759.72	10439.8	7072.73	10746.8	4789.11	4263.46	8723.35	9759.33	5495.68	9902.07	2482.66	4038.66	5572.83	3190.9	4909.66	2104.33	682.663	2136.38	1498.4	3050.59	8	20	4.20256	1.5674	2.68124	8.3533e-05
3555, 6201	2, 3	-1.26585	-1.26584564180643, 0.1491057736778	2047.99	1025.01	102.55	102.55, 45.82	LPSFDLLDQSLGASVPGPR	OT_ostta07g00980	Zinc finger, B-box B-Box-type zinc finger CCT motif FAMILY NOT NAMED Zinc finger B-box type profile. CCT domain profile. [O. tauri]	[3] Phospho (S)|	[3] Phospho (S)|	[2] 1.0 (S)|	1071877	599101	419510	736246	812162	168302	155387	40216.5	152430	75386.9	83902.1	59242.9	214883	110820	311248	238923	101474	108012	214991	103598	213910	29070.7	145266	172886	209053	1256465	840094	467834	853068	858001	20	4	6.62432	2.35843	2.80878	7.43825e-06
1715, 717, 717	3, 2, 2	-0.78465	-0.784647138172758, -0.336512132544582, -0.336512132544582	1396.66	466.56	32.59	32.59, 34.07, 31.2	ISSNGDLKGELGK	OT_ostta07g00490	Basic-leucine zipper domain Coil basic region leucin zipper bZIP transcription factor CAMP-RESPONSE ELEMENT BINDING PROTEIN-RELATED BASIC LEUCINE ZIPPER 10-RELATED Basic-leucine zipper (bZIP) domain signature. Basic-leucine zipper (bZIP) d [O. tauri	[3] Phospho (S)|	[3] Phospho (S)|	[1] 0.001 (S),[2] 0.999 (S)|	310796	334003	386926	316026	223360	447460	423588	699123	505846	439906	329892	365449	300473	443786	239577	154379	307088	198767	138022	272025	213528	387604	179119	170862	166869	118702	243513	124993	153935	149052	4	20	3.28403	1.76457	1.8611	2.44231e-05
4976, 2086	2, 3	-0.71086	-0.710864392288631, 0.955365705798198	2496.15	1249.08	120.29	120.29, 92.55	TANNNSSVTDLQALVASEVDVGGR	OT_ostta12g02400	HAD-superfamily hydrolase, subfamily IIB T6PP: trehalose-phosphatase HAD-SF-IIB: HAD hydrolase, family IIB Trehalose-phosphatase Glycosyltransferase family 20 ALPHA,ALPHA-TREHALOSE-PHOSPHATE SYNTHASE [UDP-FORMING] 5-RELATED TREHALOSE-6-PHO [O. tauri	[7] Phospho (S)|	[1] Phospho (T)|	[0] 0.329 (T),[5] 0.224 (S),[6] 0.224 (S),[8] 0.224 (T)|	410974	229225	166001	292745	210861	545541	368785	559055	426057	23998.5	232015	500607	541192	720072	435461	365519	523306	471653	502374	441474	455183	173138	568953	477399	475444	224141	322856	113607	147527	127204	8	20	2.5973	1.26713	2.04975	0.000787496
1423	2	-2.38638	-2.38638	1654.77	828.39	99.13	99.13	VIDDSTISVDGDVIK	OT_ostta01g01560	Glyceraldehyde 3-phosphate dehydrogenase, NAD(P) binding domain Glyceraldehyde-3-phosphate dehydrogenase signature Glyceraldehyde 3-phosphate dehydrogenase, NAD binding domain GAPDH GAPDH-I: glyceraldehyde-3-phosphate dehydrogenase, type I [O. tauri	[8] Phospho (S)|	[8] Phospho (S)|	[7] 1.0 (S)|	826741	566378	408396	373484	357804	285304	202427	394257	211639	99891.3	129166	191487	87776.4	120666	56121.5	95998.6	164051	134460	113398	91113.2	309316	268511	378339	247794	227205	152858	409424	88634.3	277596	92598.3	0	8	4.32797	2.01647	2.14631	4.08363e-05
244, 310	2, 2	-0.1648	-0.164803355031057, -0.365152860336007	1079.57	540.794	23.37	23.37, 53.73	VASIDVLRK	OT_ostta07g00490	Basic-leucine zipper domain Coil basic region leucin zipper bZIP transcription factor CAMP-RESPONSE ELEMENT BINDING PROTEIN-RELATED BASIC LEUCINE ZIPPER 10-RELATED Basic-leucine zipper (bZIP) domain signature. Basic-leucine zipper (bZIP) d [O. tauri	[3] Phospho (S)|	[3] Phospho (S)|	[2] 1.0 (S)|	618307	819286	785658	454204	407739	871268	583219	1138360	877483	663688	782704	1552264	781786	1008435	788212	629597	946202	655552	559229	456602	468108	749951	455226	350837	577211	314759	479955	106042	316519	302873	8	20	3.23219	1.49607	2.16044	0.000243467
18045	2	-1.89299	-1.89299	1924.9	963.46	31.86	31.86	RNDTVAPVPFSPSQFLA	OT_ostta09g00450	SANT/Myb domain SANT SWI3, ADA2, N-CoR and TFIIIB'' DNA-binding domains Myb-like DNA-binding domain MYB-LIKE DNA-BINDING PROTEIN MYB MYB PROTEIN Myb-type HTH DNA-binding domain profile. Homeodomain-like [O. tauri]	[11] Phospho (S)|	[11] Phospho (S)| [11] Phospho (S)|	[10] 0.985 (S),[12] 0.015 (S)| [10] 0.5 (S),[12] 0.5 (S)|	16500	12303.5	5092.99	20887.5	15389.2	16047	23202.3	3238.87	17895.7	0	13311.5	41391.8	31808.3	33845.8	47185	47768.3	59116.6	33392	68355.7	49383.3	23444.3	7845.91	24156.1	14575.6	28232.6	19642.7	24448.5	17963.2	25371.2	22203.2	12	0	3.67684	1.98704	1.85041	0.00195022
10457	2	3.32184	3.32184	1416.59	709.3	56.15	56.15	DFISSPSAEEQK	OT_ostta06g01440	T-complex protein 10 family Coil T-complex protein 10 C-terminus T COMPLEX PROTEIN 10 [O. tauri]	[5] Phospho (S)|	[5] Phospho (S)|	[3] 0.001 (S),[4] 0.998 (S),[6] 0.001 (S)|	17706.4	13044.7	19237.8	14729.6	8349.07	11498.1	6830.34	12253.3	7974.94	929.443	13398.9	10183.9	9423.52	13107.8	7175.39	13852.4	35253.7	15697.7	23645.7	23609.2	36372	49894.8	44791.9	34210.4	29319.8	9918.52	22301.3	6526.82	12920.6	11545.9	16	4	4.03747	2.14457	1.88265	5.26335e-06
3930	3	0.093935	0.093935	2341.97	781.664	49.06	49.06	SQSKSSFGTGLDEIVDEVER	OT_ostta14g02850	Coil [O. tauri]	[3] Phospho (S),[9] Phospho (T)|	[3] Phospho (S),[5] Phospho (S)| [3] Phospho (S),[6] Phospho (S)|	[0] 0.148 (S),[2] 0.852 (S),[4] 0.889 (S),[5] 0.11 (S)| [0] 0.138 (S),[2] 0.763 (S),[4] 0.115 (S),[5] 0.964 (S),[8] 0.019 (T)|	98313.3	49017	41280.1	82584.4	51221.1	103657	99630.2	160357	120860	0	73668.9	159186	111776	154702	101530	71286.6	103454	84583.3	93086.6	96700.6	46316	27110.2	92514.6	58265	92214.8	36436.3	60161.1	19425.7	30006.3	35686.4	4	20	3.33284	1.46751	2.27109	8.89161e-05
4561	2	0.754744	0.754744	1281.6	641.806	32.15	32.15	SSSVEALPSAVR	OT_ostta04g05040	ml(CTR1-like TKL-from:Ot04g05250)gb(Serine/threonine-protein kinase, active site) Serine/Threonine protein kinases, catalytic domain Protein tyrosine kinase SERINE-THREONINE PROTEIN KINASE Protein kinases ATP-binding region signature. Seri [O. tauri	[3] Phospho (S)|	[3] Phospho (S)|	[0] 0.003 (S),[1] 0.001 (S),[2] 0.997 (S)|	82393	97887.9	85397.4	64674	55125.5	44003.5	30608.6	62724.7	48247.9	2698.95	41519.2	43656.7	20353.8	33741.2	19167.1	28627.5	41640.4	33013.2	29427.5	32588.9	61562.5	110605	62544.2	48608.6	55330.9	41045	72138.7	30413.6	44880.9	47204.1	0	8	2.43299	1.52611	1.59424	0.000203633
1813	3	0.501076	0.501076	3024.22	1009.08	111.63	111.63	NWVQSTSNDVSSYDEDDDDIKDLER	OT_ostta06g01100	Tetratricopeptide-like helical PPR repeat family Pentatricopeptide repeat domain PPR: pentatricopeptide repeat domain FAMILY NOT NAMED Pentatricopeptide (PPR) repeat profile. HCP-like [O. tauri]	[12] Phospho (S)|	[13] Phospho (Y)| [11] Phospho (S)| [12] Phospho (S)|	[12] 1.0 (Y)| [10] 0.914 (S),[11] 0.085 (S)| [10] 0.081 (S),[11] 0.919 (S)|	329204	310570	318280	318887	194991	290204	508962	316707	327317	5013.57	232608	549675	418549	382382	276412	143084	309055	253642	213458	243027	212678	132332	155332	61518	186381	128856	261399	44870.3	142307	85300.7	8	20	2.806	1.44741	1.93864	0.000472144
4522	2	-0.35242	-0.35242	1097.5	549.757	25.66	25.66	KSSLENLDL	OT_ostta04g01210	Region of a membrane-bound protein predicted to be embedded in the membrane. [O. tauri]	[3] Phospho (S)|	[3] Phospho (S)|	[1] 0.005 (S),[2] 0.995 (S)|	3615.55	4420.99	5123.6	4497.64	4488.7	2324.06	1279.64	13394	3079.62	679.037	7146.73	39267.8	37746.8	26491	21741.6	8490.81	41203.5	12414.4	28708	40936.5	9033.75	40440.9	30935.2	32264.3	31493.4	5545.44	13443	1811.55	18434.8	17962.4	16	0	6.50973	1.68698	3.85882	0.00041775
20313	2	-1.4873	-1.4873	1547.66	774.839	39.23	39.23	TSSQIGAGSSAMLSR	OT_ostta04g01260	Dolichol phosphate-mannose biosynthesis regulatory Coil Dolichol phosphate-mannose biosynthesis regulatory protein (DPM2) DOLICHOL PHOSPHATE-MANNOSE BIOSYNTHESIS REGULATORY PROTEIN FAMILY NOT NAMED Region of a membrane-bound protein predic [O. tauri	[3] Phospho (S),[12] Oxidation (M)|	[3] Phospho (S),[12] Oxidation (M)| [1] Phospho (T),[12] Oxidation (M)|	[0] 0.098 (T),[1] 0.054 (S),[2] 0.848 (S)| [0] 0.476 (T),[1] 0.262 (S),[2] 0.262 (S)|	1009.44	439.354	426.373	440.446	149.611	703.633	151.606	409.956	269.593	1553.98	3359.45	8647.66	4038.07	5063.44	2321.89	6028.59	11763.6	6849.23	4852.03	6894.72	2827.54	5817.74	2842.55	1866.82	3123.37	122.945	692.723	2.13853	448.359	281.444	12	20	23.5125	2.65516	8.85538	1.15598e-05
16278	2	0.330621	0.330621	1430.57	716.293	46.85	46.85	SFGGVDVDDTPSR	OT_ostta02g02980	Coil [O. tauri]	[10] Phospho (T)|			1152.63	1156.09	1666.44	1144.76	363.51	1772.57	345.406	1464.82	244.919	0	760.832	1205.88	76.0675	125.696	444.884	5834.51	5648.91	3637.15	5865.13	7709.45	13390.1	16563.2	10571.3	11422.4	8373.01	799.909	3861.39	1551.13	1993.18	1850.38	16	8	23.0814	3.2328	7.13976	4.11451e-07
16243	2	1.30631	1.30631	1684.72	843.367	22.09	22.09	HSQSEICLYELAGV	OT_ostta09g01510	Zinc finger, B-box B-Box-type zinc finger B-box zinc finger CCT motif FAMILY NOT NAMED Zinc finger B-box type profile. CCT domain profile. [O. tauri]	[2] Phospho (S)|			28914	7259.88	13438.6	26313.4	17589.9	6310.33	4038.26	1838.85	3897.36	1276.03	2837.22	4488.28	5794.7	3464.26	7240.54	6814.88	10204.1	10067.5	16890.7	8209.88	3296.42	1138.59	2040.24	2360.42	2759.34	11010.1	16118.8	3227.55	9554.73	8887.33	0	16	8.06519	2.24414	3.5939	7.70769e-06
13682	2	-0.74765	-0.74765	1423.58	712.797	42.8	42.8	ETLCDGAPSPAAR	OT_ostta11g01290	Zinc finger, CW-type Coil SET (Su(var)3-9, Enhancer-of-zeste, Trithorax) domain SET domain CW-type Zinc Finger SET DOMAIN PROTEINS HISTONE-LYSINE N-METHYLTRANSFERASE MES-2 Zinc finger CW-type profile. SET domain profile. [O. tauri]	[9] Phospho (S)|	[9] Phospho (S)|	[8] 1.0 (S)|	5718.62	5606.76	6303.01	8521.75	2301.34	2255.91	2104.81	2985.03	1612.16	0	12346.4	11591.9	6609.59	6346.9	4691.63	12191.1	31822.6	14350.7	19458.8	24934.8	18264.6	28735.8	18799.4	16482.2	11598.7	2594.91	10113	1421.3	3067.94	3773.19	12	4	9.17697	2.06311	4.44813	4.73251e-07
1768, 715	3, 2	0.160073	0.160072814754053, -0.307440201801083	2484.03	829.017	24.89	24.89, 104.99	SLGVDVQSIDEEEDEDARQDR	OT_ostta01g00660	Coil [O. tauri]	[8] Phospho (S)|			1593131	1544322	1777526	1419106	1004604	672132	869774	520119	721825	415007	680518	974164	810238	687855	767777	454810	820815	547547	621447	714779	437666	907344	348436	200251	305389	601980	976141	203795	552057	479860	0	16	3.33716	1.92185	1.73643	0.000310472
13456, 14410	2, 2	-0.80454	-0.804538344340418, -0.912250659146556	1868.75	935.381	49.89	49.89, 35.99	MTEDDATPPSPAVAESR	OT_ostta02g03110	Transcriptional coactivator p15 (PC4) Transcriptional Coactivator p15 (PC4) RNA POLYMERASE II TRANSCRIPTIONAL COACTIVATOR ssDNA-binding transcriptional regulator domain [O. tauri]	[1] Oxidation (M),[10] Phospho (S)|	[1] Oxidation (M),[10] Phospho (S)|	[9] 1.0 (S)|	17187	9505.14	23444.8	18913.8	6417.33	14988.6	7664.25	28763.6	14967.3	1358.9	10995	37544.5	27877.9	26503.5	20670.6	32230.3	87184.1	37146.4	41795.8	86312.3	64893.3	105916	70017.4	54502.2	51568	7432.41	23101.3	2734.81	11382	11303.5	16	20	6.19967	2.14673	2.88796	1.86178e-05
7915	2	-0.95809	-0.95809	1973.96	987.987	27.75	27.75	AVYEDSILPPRPPSPTR	OT_ostta08g00130	Protein phosphatase 4 core regulatory subunit R2 PPP4R2 [O. tauri]	[14] Phospho (S)|	[14] Phospho (S)|	[5] 0.001 (S),[13] 0.995 (S),[15] 0.004 (T)|	68581.3	74594.2	89005.9	45549.1	53858.9	54326.3	35594.4	44559	49462.1	6345.14	57243.2	125538	76802.6	137259	83179.4	91608	183856	104776	86012.8	89003.8	165610	334611	158241	136778	181792	76510.1	139218	22280.4	65314.1	60984.3	16	4	4.24931	1.99521	2.12976	0.00027334
3783	2	0.100873	0.100873	1731.66	866.839	58.26	58.26	SSGDESEPGSPFSDVR	OT_ostta02g05150	Coil [O. tauri]	[10] Phospho (S)|	[1] Phospho (S)| [2] Phospho (S)| [6] Phospho (S)| [10] Phospho (S)|	[0] 0.557 (S),[1] 0.322 (S),[5] 0.078 (S),[9] 0.022 (S),[12] 0.022 (S)| [0] 0.141 (S),[1] 0.392 (S),[5] 0.392 (S),[9] 0.075 (S)| [0] 0.292 (S),[1] 0.108 (S),[5] 0.594 (S),[9] 0.006 (S)| [9] 1.0 (S)|	46454.9	58110.4	76040.6	49262.9	23873.5	71419.5	55164	125566	78787.5	3293.35	92858.4	127505	123824	125787	76031.4	90328.5	227990	107304	134519	173129	113736	179516	135064	119488	151117	21776.5	40497.1	4088.18	32966.3	34993.4	12	20	5.45907	1.58264	3.44935	1.53217e-05
8235	2	-2.25284	-2.25284	1823.74	912.875	89.36	89.36	SAEEGSGPGTPTEAAPMR	OT_ostta03g02190	Ca binding protein EF-hand domain pair (was: Ot03gCaBnd) [O. tauri]	[12] Phospho (T)|	[10] Phospho (T)| [12] Phospho (T)|	[9] 0.996 (T),[11] 0.004 (T)| [9] 0.143 (T),[11] 0.857 (T)|	27266	37275.4	52394.7	29594.5	26300	34648.6	46089.7	75228.6	62668.1	55.1399	27487.7	34175.7	40521.1	64672.6	41384.7	13281.3	33421.1	12740.6	11762.7	29047.5	16280.9	22464.3	14446.4	8318.83	12098.5	11773.6	23223.8	3288.25	12389.4	16384.9	4	20	4.07537	1.83155	2.2251	0.000104908
5080, 12589	2, 2	-0.43476	-0.434755784644621, -1.85047178759073	1812.87	907.44	58.46	58.46, 42.22	IPLVTSSSSIFESPNR	OT_ostta05g01980	Kelch-type beta propeller Galactose oxidase, central domain KELCH REPEAT DOMAIN Region of a membrane-bound protein predicted to be embedded in the membrane. [O. tauri]	[5] Phospho (T)| [9] Phospho (S)|	[6] Phospho (S)| [7] Phospho (S)| [8] Phospho (S)| [5] Phospho (T)|	[5] 0.994 (S),[6] 0.005 (S)| [4] 0.002 (T),[5] 0.101 (S),[6] 0.871 (S),[7] 0.013 (S),[8] 0.013 (S)| [6] 0.031 (S),[7] 0.484 (S),[8] 0.484 (S)| [4] 0.851 (T),[5] 0.119 (S),[6] 0.02 (S),[7] 0.005 (S),[8] 0.005 (S)|	71640.4	73465.5	86659.6	68510.8	65285.1	84763.9	96110.2	78658.2	78105.9	16978.7	70792.2	151369	97772.4	100853	108279	77814.2	81781.1	94166.7	63972.8	72916.9	49377.5	80945.6	49406.2	38401.9	55420.4	49687.5	64972.8	36524.7	74772.6	54311.7	8	16	1.93406	1.40389	1.37765	0.000380723
2741, 1635	3, 2	0.030576	0.030576082275023, -0.205666582879305	2194.05	732.356	56.83	56.83, 89.96	HERLPSFVDFEVSPVAGTK	OT_ostta10g02360	Axin interactor dorsalization-associated protein, C-terminal domain Coil Cytoskeletal adhesion EH domain profile. EF-hand [O. tauri]	[6] Phospho (S)|	[6] Phospho (S)|	[5] 1.0 (S)|	426137	342178	297072	430214	421399	609784	418368	638605	560734	130091	268993	744178	614083	673324	523637	447185	480656	539416	545421	452088	355809	444871	372900	418532	564805	320974	368540	123281	279376	214341	8	20	2.16165	1.25952	1.71625	0.00145187
9930, 7503, 10147, 13976, 7561	2, 2, 3, 2, 3	2.51888	2.51888283646124, 2.03773441733074, 0.138335344954045, 0.484384496498961, 0.0124534922686483	2128.92	1065.47	49.97	49.97, 57.01, 31.05, 70.11, 41.01	KVTQFMSEDDFDFLTAR	OT_ostta03g02100	Translation elongation/initiation factor/Ribosomal, beta-barrel Coil GTP-binding elongation factor signature IF-2: translation initiation factor IF-2 Elongation factor Tu domain 2 small_GTP: small GTP-binding protein domain Translation-ini [O. tauri	[7] Phospho (S)|	[7] Phospho (S)|	[6] 1.0 (S)|	428706	108600	240217	241702	218626	149062	282646	117203	164966	15586.5	106672	372986	246234	271987	341982	135845	209694	136135	155769	93871.9	50976.7	62740.5	47351	30828.7	53650.1	130270	248543	57728.5	98291.7	147661	8	16	5.45664	1.56727	3.48163	4.25431e-05
2196, 5001, 5001	3, 2, 2	-0.99372	-0.99372119324956, -1.56964605899629, -1.56964605899629	1845.9	616.306	26.87	26.87, 24.01, 24.91	TSTTSPVAPTPEVARPR	OT_ostta08g03880	Kelch-type beta propeller Galactose oxidase, central domain KELCH REPEAT DOMAIN HMG-box [O. tauri]	[5] Phospho (S)|	[5] Phospho (S)| [4] Phospho (T)|	[0] 0.017 (T),[1] 0.012 (S),[2] 0.04 (T),[3] 0.152 (T),[4] 0.77 (S),[9] 0.009 (T)| [0] 0.071 (T),[1] 0.053 (S),[2] 0.159 (T),[3] 0.538 (T),[4] 0.159 (S),[9] 0.02 (T)|	76924	96868.1	109244	87056.4	45706.6	67292.4	51463.7	62912.1	56759.5	11487.9	76313.9	148550	85593.9	142272	72173.5	180394	318585	161912	128804	175817	217897	412643	208226	172407	175390	64005.9	150838	48583.4	69972.2	61910.9	16	4	3.98129	1.88039	2.11727	1.06237e-05
11914	2	-0.70896	-0.70896	1478.68	740.345	31.45	31.45	STEVNPSTPAGAIR	OT_ostta09g01950	[O. tauri]	[8] Phospho (T)|	[7] Phospho (S)|	[6] 0.5 (S),[7] 0.5 (T)|	4002.03	4035.97	6577.14	7535.35	4813.27	5286.43	5826.56	9977.87	6002.41	0	5436.95	13487.4	8518.04	3234.02	7240.65	19954.8	26300.8	16462.4	14631.3	22823.1	27724.7	43284	17361.8	16662.7	19961.3	6254.69	14309.4	2930.39	7929.2	8912.6	16	0	4.63565	2.05893	2.25148	1.04991e-05
19543	2	1.29443	1.29443	1925.89	963.953	45.2	45.2	ASDNSVNPAVLAAEYAVR	OT_ostta03g02830	Pyridoxal phosphate-dependent transferase, major region, subdomain 2 Aminotransferase class I and II Alanine aminotransferase SUBGROUP I AMINOTRANSFERASE RELATED PLP-dependent transferases [O. tauri]	[5] Phospho (S)|	[5] Phospho (S)|	[1] 0.003 (S),[4] 0.997 (S)|	13331	12773.7	5920.73	16609.7	10386.4	19191.8	22374	14968.2	7882.7	1761.54	16830.1	44553.5	22793.2	27967.9	25112	21601.2	29549.7	19947.1	17723.4	16779.4	20402.3	22172	18631.3	16833.7	12625.5	10895.8	12836.2	11624	11813.7	10993.5	8	20	2.35986	1.55026	1.52224	0.00126968
382	2	0.311452	0.311452	1311.66	656.837	41.86	41.86	SSTPPIPPLAPR	OT_ostta16g02620	Mg2+ transporter protein, CorA-like/Zinc transport protein ZntB CorA-like Mg2+ transporter protein MAGNESIUM TRANSPORTER MRS2-2-RELATED RNA SPLICING PROTEIN MRS2, MITOCHONDRIAL Magnesium transport protein CorA, transmembrane region Region [O. tauri]	[3] Phospho (T)|	[3] Phospho (T)|	[0] 0.006 (S),[1] 0.003 (S),[2] 0.99 (T)|	382303	583202	586539	346332	370279	757570	584251	1128328	759490	616830	674450	1426524	720397	1043925	838315	685139	1086990	709587	650344	539476	612355	1064356	592485	546121	691439	300194	523453	108027	301214	314535	8	20	3.03964	1.43003	2.12558	0.000154269
10	2	0.056764	0.056764	1337.57	669.793	20.2	20.2	LLTTSGAMEKK	OT_ostta10g00950	Major facilitator superfamily domain, general substrate transporter Major Facilitator Superfamily MAJOR FACILITATOR SUPERFAMILY DOMAIN-CONTAINING PROTEIN-RELATED HIGH AFFINITY NITRATE TRANSPORTER 2.5-RELATED MFS general substrate transport [O. tauri	[3] Phospho (T),[5] Phospho (S)|			15282934	22036255	26112389	14676043	13635064	17391202	18934091	33666755	21886617	537986	12887814	16691859	15088137	19261547	16238260	8197709	21032626	7241548	8997523	16389306	8945778	11247868	9132468	7006870	7961017	6701974	10832425	2195789	7999171	7081316	4	20	3.29923	1.61107	2.04785	0.000194131
20862	3	-1.85713	-1.85713	2698.11	900.378	29.21	29.21	VGSTSVCGSSDEDAGHEENNKGVGVK	OT_ostta12g00480	5'-Nucleotidase/apyrase Apyrase family signature 5'-nucleotidase, C-terminal domain Calcineurin-like phosphoesterase EF-hand domain pair 5'-NUCLEOTIDASE-RELATED PROTEIN 4933425L06RIK EF-hand calcium-binding domain. EF-hand calcium-binding [O. tauri]	[10] Phospho (S)|			1485.01	673.31	881.7	3438.22	711.686	275.064	15867.6	6467.66	5331.36	0	9917.03	3568.67	15669.6	3354.12	6986.58	11470.9	46025.4	24932	22230.1	35480.5	14804.2	29795.9	1633.32	5056.2	14467.8	210.476	1519.54	412.731	858	379.63	12	20	41.4566	2.89056	14.3421	2.35423e-05
6623, 10745	3, 3	-0.21388	-0.213878964705924, 0.518248976307267	1894.98	632.666	32.92	32.92, 26.9	AAQAAAAVHLPSASPLGKR	OT_ostta10g03490	ml(YAK1 Yet Another Kinase (YAK) 1 DYRK CMGC-from:Ot10g03620)gb(Serine/threonine-protein kinase, active site) Serine/Threonine protein kinases, catalytic domain Protein kinase domain HOMEODOMAIN INTERACTING PROTEIN KINASE, ISOFORM A DUAL S [O. tauri	[14] Phospho (S)|	[12] Phospho (S)| [14] Phospho (S)|	[11] 0.908 (S),[13] 0.092 (S)| [11] 0.032 (S),[13] 0.968 (S)|	55513.9	45232.5	68031.3	91544.6	52479.1	14390.6	32025.5	33782.9	28957.4	14775	15058.2	29995.8	12107.3	26218	26499.6	19483.7	31620	20430.6	17946.9	19208	37064.6	34305.4	33249.5	32654.5	24983.2	27447.1	60359.4	21236.7	20994.2	28769.3	0	12	2.87795	1.89792	1.51637	0.000329343
12302	2	-0.90852	-0.90852	1716.77	859.393	62.26	62.26	KASFVSSDSLSPEQR	OT_ostta05g01120	Coil [O. tauri]	[3] Phospho (S)|	[3] Phospho (S)|	[2] 1.0 (S)|	25450.2	13857.5	14634.5	14518.6	6022.9	6715.1	4332.84	9304.38	4913.53	2747.36	13592.4	32169.6	21026.2	42288.4	21454.5	13850.6	38163.4	19427.8	13779	12758.4	7658.26	12336.9	4622.58	2457.22	4707.53	2633.71	17965.4	1902.38	5795.24	5622.86	8	4	4.13304	1.9566	2.11236	0.000431212
1312, 9830	2, 3	-0.12962	-0.129620174325342, 0.0672533349156489	1972.88	987.448	48.71	48.71, 24.35	EFLNTSPETEDVPLFR	OT_ostta11g00890	ml(CTR1-like TKL-from:Ot11g00940)gb(Serine/threonine-protein kinase, active site) Tyrosine kinase catalytic domain signature Pleckstrin homology domain. Serine/Threonine protein kinases, catalytic domain Protein tyrosine kinase SERINE-THRE [O. tauri	[6] Phospho (S)|	[6] Phospho (S)| [9] Phospho (T)|	[4] 0.001 (T),[5] 0.998 (S),[8] 0.001 (T)| [4] 0.008 (T),[5] 0.067 (S),[8] 0.925 (T)|	357906	392738	303661	384326	373922	469748	412379	640370	614648	126406	282060	783948	565344	750579	509874	499460	567854	600245	549078	418535	529776	390635	594892	552299	651724	378461	390851	126944	317310	272662	8	20	1.94573	1.22047	1.59425	0.00423866
15672, 12740, 12740	2, 2, 2	-1.3437	-1.34369532498754, -2.08074289648557, -2.08074289648557	1928.81	965.412	58.22	58.22, 56.53, 57.49	SSGGEGTSVALPSGESSANR	OT_ostta05g03800	Fibronectin, type III Fibronectin type III [O. tauri]	[17] Phospho (S)| [7] Phospho (T)| [2] Phospho (S)|	[1] Phospho (S)| [7] Phospho (T)| [13] Phospho (S)| [17] Phospho (S)|	[0] 0.803 (S),[1] 0.195 (S),[6] 0.002 (T)| [0] 0.038 (S),[16] 0.002 (S),[1] 0.023 (S),[6] 0.467 (T),[7] 0.467 (S),[12] 0.002 (S),[15] 0.002 (S)| [16] 0.472 (S),[12] 0.472 (S),[15] 0.056 (S)| [16] 0.825 (S),[12] 0.088 (S),[15] 0.088 (S)|	7944.71	5466.11	18262.6	12990.5	6079.82	9687.98	8999.49	15829.2	8860.4	914.547	10771.2	18289.9	18983.5	20883.6	8478.65	9987.98	20598.8	8629.25	3735.68	15486	6628.03	17275.4	6115.26	7387.12	10982.5	7105.67	6281.3	1358.75	2333.23	2402.68	8	20	3.97333	1.50461	2.64078	0.00403396
2488	2	0.119697	0.119697	1131.52	566.768	29.63	29.63	SIDFTDKVK	OT_ostta16g01640	Leucine-rich repeat Coil Leucine-rich repeat, SDS22-like subfamily Leucine rich repeat LEUCINE-RICH REPEAT-CONTAINING PROTEIN Leucine-rich repeat profile. Outer arm dynein light chain 1 [O. tauri]	[1] Phospho (S)|	[1] Phospho (S)|	[0] 1.0 (S)|	42784.1	64144.1	77435.7	53343.1	51485.6	69079.1	44266.2	83941.4	55385.6	23197.3	56285.7	44685.3	35611.6	32364.5	23343.4	21800.7	30798.7	25113.2	27985.6	29672.6	54179.2	63024.2	42650.5	42923.8	53425.3	31411.6	55860.3	34133.5	37756.3	34353.7	4	12	2.33315	1.37082	1.70201	0.00012174
31244, 19511, 21948, 13978	2, 2, 3, 3	-1.29742	-1.2974243433143, -1.64874419164024, -0.899812872666465, -0.121650677053145	1950.86	976.435	52.97	52.97, 39.32, 35.61, 35.7	TSSPSNDANAVTPEPEKK	OT_ostta10g02410	P-loop containing nucleoside triphosphate hydrolase Coil Kinesin heavy chain signature Kinesin motor, catalytic domain. ATPase. Kinesin motor domain SUBFAMILY NOT NAMED Kinesin motor domain profile. P-loop containing nucleoside triphosphat [O. tauri	[3] Phospho (S)|	[1] Phospho (T)|	[0] 0.576 (T),[1] 0.211 (S),[2] 0.211 (S),[4] 0.001 (S)|	18843.1	17019	8089.78	21090.8	7724.94	2802.52	4160.98	12683.7	3860.58	0	1346.22	3404.91	7447.67	9393.62	1820.62	12093.9	30887	18018.3	9551.8	17970.2	27802.8	85908.1	33224.5	27170.1	23265.5	7925.3	26955	5701.21	12586	9270.18	16	8	8.42996	2.49892	3.37344	7.34734e-05
1872, 5074	2, 2	-1.02715	-1.02715265254311, -0.526610656751226	1795.8	898.906	64.93	64.93, 35.88	IASLSAQVDDEPGTSAR	OT_ostta12g00910	ABC transporter type 1, transmembrane domain Coil ABC transporter transmembrane region Region of a membrane-bound protein predicted to be embedded in the membrane. [O. tauri]	[15] Phospho (S)| [3] Phospho (S)|	[3] Phospho (S)| [15] Phospho (S)| [14] Phospho (T)|	[2] 1.0 (S)| [13] 0.001 (T),[14] 0.999 (S)| [13] 0.5 (T),[14] 0.5 (S)|	132664	157419	216720	152639	120665	195531	136345	252964	192007	125173	163997	242270	120815	195070	129636	107180	221552	142398	159862	179978	150577	174510	141339	103062	144561	78777.1	137691	31804.8	54235.5	70828.4	4	20	2.60103	1.29437	2.0095	0.000578551
1346	3	-0.2595	-0.2595	2828.18	943.732	87.58	87.58	KSSPDVDSEVDLDDVDVGDEEGKGDK	OT_ostta04g05010	DNA-binding domain Ethylene responsive element binding protein signature DNA-binding domain in plant proteins such as APETALA2 and EREBPs AP2 domain FAMILY NOT NAMED ETHYLENE-RESPONSIVE TRANSCRIPTION FACTOR 10-RELATED AP2/ERF domain profil [O. tauri	[3] Phospho (S)|	[2] Phospho (S)| [3] Phospho (S)| [8] Phospho (S)|	[1] 0.5 (S),[2] 0.5 (S)| [1] 0.058 (S),[2] 0.942 (S)| [7] 1.0 (S)|	404660	294465	516257	419231	242990	574621	323580	596553	369800	470075	389990	423171	310503	588320	223833	149350	336282	197169	131112	192783	123608	319516	147130	116452	123268	140234	335692	42471.5	115033	95924.3	4	20	3.19555	1.6055	1.99037	0.000352324
692	2	0.304003	0.304003	1030.47	516.244	43.83	43.83	SALDAFISK	OT_ostta08g00160	ml(WNK1 WNK1-like kinase MAP4K STE-from:Ot08g00170)gb(Serine/threonine-protein kinase, active site) Coil Serine/Threonine protein kinases, catalytic domain Protein kinase domain SERINE/THREONINE-PROTEIN KINASE WNK (WITH NO LYSINE)-RELATED [O. tauri]	[1] Phospho (S)|	[1] Phospho (S)|	[0] 1.0 (S)|	91621.7	107018	86756.1	49564.3	66238.6	191445	128983	243172	114364	1224464	136790	389596	295618	256791	200954	75794.3	142700	116725	57997.4	89418.4	108646	159787	140333	91265.8	222160	43963.2	64073.8	11275.6	56181.2	54423.9	8	20	5.56611	1.93747	2.87287	2.68484e-05
5513	2	-0.23474	-0.23474	950.458	476.236	43.35	43.35	LAQSPLSR	OT_ostta03g05240	Coil [O. tauri]	[4] Phospho (S)|	[4] Phospho (S)|	[3] 1.0 (S)|	5883.64	13568.7	8333.48	5590.75	6264.86	2691.45	4404.18	13112.1	6430.85	616.073	198	29812.1	11611.1	12940.7	7470.87	38742.6	52236.7	35699.6	41022.3	29154.3	49928.4	75250.4	31843.8	37121.1	33580.4	6160.18	15514.5	2109.43	18272.1	5427.2	16	4	6.83891	2.25085	3.03837	0.00333431
607, 3961	2, 3	0.308073	0.308072631438133, 1.21936485964482	2010.85	1006.43	43.5	43.5, 29.97	MDSPEVIGPSLEDEISR	OT_ostta17g00780	DEK, C-terminal High mobility group (HMG1/HMG2) protein signature high mobility group SWI complex, BAF60b domains HMG (high mobility group) box SWIB/MDM2 domain DEK C terminal domain SWI/SNF-RELATED CHROMATIN BINDING PROTEIN HMG boxes A an [O. tauri	[1] Oxidation (M),[3] Phospho (S),[N-term] Acetyl (N Terminal),[0] Acetyl (N Terminal)|	[1] Oxidation (M),[3] Phospho (S),[N-term] Acetyl (N Terminal),[0] Acetyl (N Terminal)|	[2] 1.0 (S)|	722189	858565	722245	659178	635072	506280	432546	1030717	630772	409156	552130	1485255	763155	878384	717929	813134	1480128	1404815	1467634	1490201	1559410	1728736	1627528	1185882	1049669	592139	878882	169316	692917	597198	16	20	2.44032	1.53339	1.59145	0.00127232
14938	2	-0.47863	-0.47863	1241.55	621.783	20.53	20.53	AIAPPPMGSPPQ	OT_ostta04g00960	IQ motif, EF-hand binding site Coil IQ motif profile. [O. tauri]	[9] Phospho (S)|	[9] Phospho (S)|	[8] 1.0 (S)|	6869.07	13791.4	9461.93	9319.03	10473	9688.63	8296.72	22113.4	8225	866.456	8043.06	10009.7	6365.57	4783.74	5477.11	23310.6	37860.8	19383.7	19735	16658.8	49773.3	39599.5	32194.6	23966.7	35896.6	12901.2	21164.2	5077.64	15460.2	11713	16	8	5.23168	2.13576	2.44957	3.23918e-06
10368, 4936	2, 2	-0.2421	-0.242101348387206, 0.0128423442593328	1597.69	799.851	83.67	83.67, 52.69	EVVSPIAESSETDR	OT_ostta06g03440	Phospholipid-transporting P-type ATPase, subfamily IV Coil P-type cation-transporting ATPase superfamily signature haloacid dehalogenase-like hydrolase ATPase_P-type: HAD ATPase, P-type, family IC E1-E2 ATPase ATPase-Plipid: phospholipid-t [O. tauri	[4] Phospho (S)| [9] Phospho (S)|	[4] Phospho (S)| [10] Phospho (S)| [10] Phospho (S)|	[3] 1.0 (S)| [8] 0.086 (S),[9] 0.828 (S),[11] 0.086 (T)| [8] 0.003 (S),[9] 0.498 (S),[11] 0.498 (T)|	3947.45	9853.77	10109	5602.09	5023.98	9937.31	4453.44	33976.4	12538.9	0	12592.4	17134	14947	12479.9	9174.42	14913.3	40787.9	16084.8	27947.9	43744.9	26058.4	47190.8	25084.2	24679.4	26480.7	5085.67	12052.9	5106.13	6303.26	6722.35	16	0	4.32859	1.77532	2.4382	4.03276e-05
9736, 10909	2, 2	-1.41181	-1.41181340862523, -2.74446843039768	2028.88	1015.45	42.21	42.21, 40.6	AVAAEGMKPSASNESLSER	OT_ostta08g00160	ml(WNK1 WNK1-like kinase MAP4K STE-from:Ot08g00170)gb(Serine/threonine-protein kinase, active site) Coil Serine/Threonine protein kinases, catalytic domain Protein kinase domain SERINE/THREONINE-PROTEIN KINASE WNK (WITH NO LYSINE)-RELATED [O. tauri]	[7] Oxidation (M),[12] Phospho (S)|	[7] Oxidation (M),[12] Phospho (S)|	[9] 0.001 (S),[11] 0.998 (S)|	36580.4	40615.1	47838.6	37448.3	23513.8	39405.6	46201.7	99590.1	90058.3	3552.61	51501.6	56213.5	82441.8	149202	39424.1	37558.6	119944	50150.5	42485.2	88876.3	50760	70194.2	36543.3	30148.8	48284.7	9402.38	27138.2	10295.1	11283.4	16128.2	8	20	5.10165	1.45869	3.49742	3.87832e-05
2827, 7827, 7827	2, 3, 3	-0.08893	-0.0889316651518437, 0.392382544257923, 0.392382544257923	2001.9	1001.96	83.03	83.03, 48.86, 46.2	ASLGSLFATSAQDVDPSTR	OT_ostta07g00620	[O. tauri]	[2] Phospho (S)|	[2] Phospho (S)| [5] Phospho (S)|	[1] 0.999 (S),[4] 0.001 (S)| [1] 0.011 (S),[4] 0.989 (S)|	168481	200816	174446	191175	179047	308082	199982	495856	380795	42727.4	212739	237943	235055	429543	214159	150703	226049	296594	228192	207438	282560	330733	382125	351476	390204	217044	185313	151356	140638	149986	16	20	2.05735	1.35982	1.51296	0.000170679
2895, 877	3, 2	-3.37496	-3.37496472111505, -1.28167408272576	2399.13	800.717	39.2	39.2, 105.24	SVLVQSPTEGAASSDKASPSVFR	OT_ostta16g00060	Triose-phosphate transporter domain Triose-phosphate Transporter family SOLUTE CARRIER FAMILY 35 SUBFAMILY NOT NAMED Region of a membrane-bound protein predicted to be embedded in the membrane. [O. tauri]	[6] Phospho (S)|			546317	632018	723046	659327	489834	583853	581359	824797	658940	632747	438871	603935	402474	537029	336529	361593	575834	481778	355732	564069	405990	799702	396434	311388	358828	172160	378496	126040	225750	232385	4	20	2.91778	1.3771	2.11878	4.3183e-05
4219	2	-1.42195	-1.42195	1419.66	710.839	27.17	27.17	ASPTSPVVSPAEAK	OT_ostta01g03590	[O. tauri]	[5] Phospho (S)|	[5] Phospho (S)|	[1] 0.002 (S),[3] 0.09 (T),[4] 0.909 (S)|	45588.9	53655.1	62620.9	50894.1	36726.8	79221	57832.7	128340	90855.7	36707.9	50750.9	114389	58739.1	78985.7	55009.3	54219.5	86712.9	52082.1	43352.9	56805.1	38908.4	105131	48717	36641.2	37319.6	15827.3	32853.6	12433.6	24031	21487.7	4	20	4.17611	1.55414	2.68708	2.36562e-05
6181	2	-1.11137	-1.11137	1924.94	963.477	27.23	27.23	IGSPFAQSTTTVLDRPR	OT_ostta11g00960	Glycosyl transferase, family 35 Carbohydrate phosphorylase P_ylase: glycogen/starch/alpha-glucan phosphorylases GLYCOGEN PHOSPHORYLASE Phosphorylase pyridoxal-phosphate attachment site. UDP-Glycosyltransferase/glycogen phosphorylase [O. tauri]	[3] Phospho (S)|			47165.8	69386.3	59841.7	43501.3	45879.7	23961.5	12728.6	23815.8	12446.8	3093.49	10493.4	47477.8	24462.5	42146.3	23839.2	52550.6	76623.8	56916.3	35470.1	38393	79650.2	135184	91618.6	75329.1	102978	25924.1	51556.5	6479.28	55516.8	33793.8	16	4	5.31587	2.04343	2.60144	0.000379482
2600	3	-0.1673	-0.1673	1310.63	437.885	20.94	20.94	RVPSTTSGLASR	OT_ostta04g03450	Coil [O. tauri]	[6] Phospho (T)|			63323.9	28459.4	72087.9	72331.7	42989.1	32945.9	39693.2	65090.6	48249.3	8277.91	32019.2	63408.2	44824.9	63606.4	41286.8	33654.8	56226.8	35915.7	29081	27987.2	18057.5	34912.9	19124.6	7681.2	11561.7	16432.8	59032.6	17231.4	28639.5	29810.8	0	16	3.05669	1.41702	2.15712	0.00141779
10033	2	0.378311	0.378311	1963.87	982.942	34.33	34.33	LRSSVANVTAFATEEPL	OT_ostta02g05350	Phosphatidylinositol-4-phosphate 5-kinase, core Phosphatidylinositol phosphate kinases Phosphatidylinositol-4-phosphate 5-Kinase PHOSPHATIDYLINOSITOL-4-PHOSPHATE 5-KINASE Phosphatidylinositol phosphate kinase (PIPK) domain profile. SAICAR [O. tauri]	[3] Phospho (S),[4] Phospho (S)|			68899.5	50414.7	53226.1	68672.8	55937.1	33408.7	55323.5	50691.4	44574.3	550.933	42238.4	60053.2	48441.4	50976.5	43910.3	46068.5	38506.7	40385.4	48601.3	37805.3	36224.2	27043.2	45481.3	35694.7	45924.1	30005.2	36943.9	15038.8	38758.8	33572.4	0	20	1.92556	1.34172	1.43514	0.00147193
10327	2	-1.47041	-1.47041	1918.78	960.398	36.79	36.79	VDGESPSTSAEPSNTSFK	OT_ostta11g00400	DNA glycosylase Coil 5-METHYLCYTOSINE G/T MISMATCH-SPECIFIC DNA GLYCOSYLASE SUBFAMILY NOT NAMED DNA-glycosylase [O. tauri]	[5] Phospho (S)|	[5] Phospho (S)|	[4] 1.0 (S)|	18612.4	22243.4	38719.2	28109.8	14767.7	6098.23	4096.07	12389.9	6395.29	2059.09	11825.1	18798	15421.7	17155.5	13124.1	14031.4	30969.2	14921.5	15205.2	25112.5	24861.5	68321.1	33142.9	27882.5	21287.3	12463.3	25295.6	4695.32	11040.6	13987.1	16	4	4.84469	1.82106	2.66036	0.000264944
4619	2	-0.62471	-0.62471	1344.61	673.311	23.05	23.05	VGAFAPSSTSSVR	OT_ostta13g02720	ml(AGC-from:Ot13g02840)gb(RmlC-like jelly roll fold) Coil cAMP-dependent protein kinase signature Serine/Threonine protein kinases, catalytic domain Cyclic nucleotide-monophosphate binding domain Cyclic nucleotide-binding domain Protein ki [O. tauri	[11] Phospho (S)|	[8] Phospho (S)| [10] Phospho (S)| [11] Phospho (S)| [9] Phospho (T)|	[6] 0.008 (S),[7] 0.44 (S),[8] 0.056 (T),[9] 0.056 (S),[10] 0.44 (S)| [6] 0.008 (S),[7] 0.056 (S),[8] 0.056 (T),[9] 0.44 (S),[10] 0.44 (S)| [6] 0.002 (S),[7] 0.014 (S),[8] 0.1 (T),[9] 0.1 (S),[10] 0.783 (S)| [6] 0.011 (S),[7] 0.084 (S),[8] 0.737 (T),[9] 0.084 (S),[10] 0.084 (S)|	30411.5	39837	29407.5	28058.8	23347.2	46791.4	34906.7	111419	65966.5	6773.58	57536.4	88203.8	50683.7	82648.1	55844.9	52001.3	77839.4	52262.8	35716.4	38998.4	36846.4	79755.2	42746.6	58200.3	50477	17100.1	30327.1	16246.5	20944	23378.1	8	20	3.1012	1.3929	2.22643	2.81459e-05
347	2	-0.27576	-0.27576	1110.54	556.279	24.23	24.23	RLSAEGTGIK	OT_ostta02g00640	Pseudouridine synthase/archaeosine transglycosylase Putative RNA-binding Domain in PseudoUridine synthase and Archaeosine transglycosylase CBF5: putative rRNA pseudouridine synthase unchar_dom_2: uncharacterized domain 2 TruB family pseudo [O. tauri	[3] Phospho (S)|			497952	692645	561359	490734	374397	170459	196629	392834	224714	179718	94047.6	190407	162576	214735	158691	254446	528343	305492	383710	379675	527432	1379593	535918	459392	437556	280325	566458	131467	515353	461707	16	8	4.07077	1.69606	2.40013	0.000262345
8395	2	-1.28899	-1.28899	1758.85	880.434	28.25	28.25	DASPSIEAPPTPTLKR	OT_ostta17g02160	Helicase, C-terminal Coil DEAD-like helicases superfamily helicase superfamily c-terminal domain Helicase conserved C-terminal domain DEAD/DEAH box helicase FAMILY NOT NAMED DEAD-BOX ATP-DEPENDENT RNA HELICASE 14-RELATED DEAD-box subfamily [O. tauri	[3] Phospho (S)|	[5] Phospho (S)|	[2] 0.039 (S),[4] 0.96 (S)|	20685.1	29046.1	34599.4	24610.1	18973.6	73465	53796.6	121588	88215.1	14238.6	38843.1	91163	62987.7	101812	51588.1	38446.7	68478.8	45429.8	44694.3	39422.2	67385.2	156104	69478.3	53130.2	84401.1	15328.6	33514.7	4603.41	21671.6	17961.5	16	20	4.62505	1.56007	2.96464	1.00255e-05
13614	2	0.913253	0.913253	1653.68	827.848	24.43	24.43	VVDAAPGSGSGPEPVR	OT_ostta11g00400	DNA glycosylase Coil 5-METHYLCYTOSINE G/T MISMATCH-SPECIFIC DNA GLYCOSYLASE SUBFAMILY NOT NAMED DNA-glycosylase [O. tauri]	[8] Phospho (S),[10] Phospho (S)|	[8] Phospho (S),[10] Phospho (S)|	[7] 1.0 (S),[9] 1.0 (S)|	12965.3	8686.21	20717.5	10517	6975.22	8192.33	5716.8	8056.44	7799.9	1310.87	3329.95	12097.1	8199.15	11547	7096.02	11762.7	27381.5	16895.2	13113.1	24624.4	24928.1	44404.1	31276.1	16425.8	19224.5	9344.2	18889.9	3279.23	10413.5	8228.55	16	4	3.6622	1.94874	1.87926	0.00102015
948	2	-0.87431	-0.87431	1310.63	656.324	34.03	34.03	RVPSTTSGLASR	OT_ostta04g03450	Coil [O. tauri]	[4] Phospho (S)|	[4] Phospho (S)| [4] Phospho (S)| [11] Phospho (S)|	[3] 0.947 (S),[4] 0.018 (T),[5] 0.018 (T),[6] 0.018 (S),[10] 0.001 (S)| [3] 0.313 (S),[4] 0.052 (T),[5] 0.313 (T),[6] 0.313 (S),[10] 0.01 (S)| [3] 0.108 (S),[4] 0.021 (T),[5] 0.108 (T),[6] 0.108 (S),[10] 0.654 (S)|	455162	173830	410185	342702	257931	232078	263046	290528	250403	140002	230960	352488	274470	370041	239790	197494	313124	173620	156990	162995	118628	217563	78623.4	38182.3	86254	113690	342730	62943.5	142074	171434	0	16	3.04091	1.45138	2.09518	0.00124385
11595	3	1.31371	1.31371	2849.31	950.778	36.07	36.07	KGNTSLSASIQNDLAAVEEHDESNLK	OT_ostta01g02440	Alpha,alpha-trehalose-phosphate synthase Trehalose-phosphatase trehalose_OtsA: alpha,alpha-trehalose-phosphate synthase (UDP-forming) Glycosyltransferase family 20 BCDNA.GH08860 TREHALOSE-6-PHOSPHATE SYNTHASE HAD-like UDP-Glycosyltransfera [O. tauri	[9] Phospho (S)|	[4] Phospho (T)| [9] Phospho (S)|	[3] 0.448 (T),[4] 0.448 (S),[6] 0.086 (S),[8] 0.018 (S)| [3] 0.006 (T),[4] 0.006 (S),[6] 0.149 (S),[8] 0.839 (S)|	55524.6	40770.8	25667.2	53438.1	29157.4	71028.7	74640.4	64036.8	56796.4	10185.7	45542.6	81619	72074.2	82932.7	52276.1	34501.5	56748.7	63684.7	57475.1	59005.3	46845.1	21611.6	41039.8	44911.1	48519.6	37659.8	36023.8	26004.3	31151.4	32193.7	8	20	2.05139	1.32935	1.54315	0.00100044
2966	2	-0.82565	-0.82565	1339.61	670.813	35.02	35.02	RVDSLSDALER	OT_ostta01g02240	26S proteasome non-ATPase regulatory subunit 5 Proteasome non-ATPase 26S subunit ARM repeat [O. tauri]	[4] Phospho (S)|	[4] Phospho (S)|	[3] 1.0 (S)|	58556.8	91078.4	133570	61022.4	59225.1	47949.3	30656.5	68354.8	40213.8	12573.5	50333.4	45897.9	22951.6	29925.2	28536.6	24117	46645.1	30791.4	27570.2	38743.7	54659.7	84132.2	48881.1	68453.2	47407	46633.2	61556.2	23941.4	51956.4	51400.8	0	12	2.4034	1.59053	1.51107	0.00260562
3240	3	0.433105	0.433105	2910.27	971.098	43.1	43.1	DAVDYNAGYLSPNDVNADLDGPPSPVR	OT_ostta02g02140	Zinc finger, PHD-finger AT-hook-like domain signature DNA binding domain with preference for A/T rich regions PHD zinc finger SANT SWI3, ADA2, N-CoR and TFIIIB'' DNA-binding domains PHD AND RING FINGER DOMAIN-CONTAINING PROTEIN 1 SPLICING [O. tauri]	[24] Phospho (S)|	[24] Phospho (S)|	[23] 1.0 (S)|	121927	108090	106665	127111	74508.2	69799.6	121698	173522	112389	26445.1	78372.4	216076	164475	212670	132820	126598	261880	225541	126919	190520	182916	224714	252461	183065	217191	77163.8	111314	53301.1	86375.2	83658.5	16	20	2.57483	1.46487	1.75771	0.000405313
4914	3	-1.46441	-1.46441	3157.41	1053.48	28.05	28.05	YGEALPVTEAVVALDDDMERASPAAEASGK	OT_ostta16g02045	Helix-turn-helix, base-excision DNA repair, C-terminal endonuclease III HhH-GPD superfamily base excision DNA repair protein 8-oxoguanine DNA glycosylase, N-terminal domain N-GLYCOSYLASE/DNA LYASE TATA-box binding protein-like DNA-glycosyl [O. tauri	[18] Oxidation (M),[22] Phospho (S)|	[18] Oxidation (M),[22] Phospho (S)|	[21] 0.992 (S),[27] 0.008 (S)|	222167	165263	157676	216189	156084	162604	133252	172219	161165	29803.7	97475.2	177002	165840	253455	144600	150700	210295	203924	232888	184952	276240	257395	274049	256730	199956	199441	205206	104149	139922	109245	16	20	1.66811	1.36753	1.2198	0.0152573
9555, 9555	2, 2	-1.17783	-1.17783463784454, -1.17783463784454	1552.79	777.402	50.7	50.7, 45.93	SLSFPGGSLISAPLK	OT_ostta03g04720	Short-chain dehydrogenase/reductase SDR short chain dehydrogenase FAMILY NOT NAMED NAD(P)-binding Rossmann-fold domains [O. tauri]	[3] Phospho (S)| [1] Phospho (S)|	[1] Phospho (S)| [3] Phospho (S)|	[0] 0.827 (S),[2] 0.173 (S)| [0] 0.258 (S),[2] 0.742 (S)|	22374.1	22396.9	22025.1	23813.9	22393.5	15792.2	14314.5	22503.8	15652.1	7113.47	4530.96	31954.7	21509.5	30495.1	10000.5	19173.8	16009.9	24722.3	19378.2	16240.5	22826.9	38431	29458	20692.2	26228	14455.2	10761.5	5853.07	11590.1	5437.68	16	20	2.8616	1.42855	2.00316	0.0083404
2829	3	0.119722	0.119722	2804.33	935.784	36.66	36.66	SISSASGMSAPEGPAPIVVLSQIPGNDK	OT_ostta13g02790	Arf GTPase activating protein HIV Rev interacting protein signature ankyrin repeats Pleckstrin homology domain. Putative GTP-ase activating proteins for the small GTPase, ARF PH domain Ankyrin repeats (3 copies) Putative GTPase activating [O. tauri]	[4] Phospho (S),[8] Oxidation (M)|	[1] Phospho (S),[8] Oxidation (M)| [3] Phospho (S),[8] Oxidation (M)| [3] Phospho (S),[8] Oxidation (M)| [6] Phospho (S),[8] Oxidation (M)| [8] Oxidation (M),[9] Phospho (S)|	[0] 0.422 (S),[2] 0.095 (S),[3] 0.36 (S),[5] 0.095 (S),[8] 0.027 (S)| [0] 0.145 (S),[2] 0.444 (S),[3] 0.145 (S),[5] 0.189 (S),[8] 0.077 (S)| [0] 0.102 (S),[2] 0.404 (S),[3] 0.404 (S),[5] 0.085 (S),[8] 0.005 (S)| [0] 0.025 (S),[2] 0.02 (S),[3] 0.116 (S),[5] 0.724 (S),[8] 0.116 (S)| [0] 0.051 (S),[2] 0.146 (S),[3] 0.146 (S),[20] 0.001 (S),[5] 0.146 (S),[8] 0.509 (S)|	212737	186067	207634	209928	134469	295733	239263	355378	294259	102991	194063	330372	286772	393238	208033	153092	300799	232897	204024	217694	226809	389674	319417	248847	271126	130890	191184	61821.6	108879	100389	4	20	2.49643	1.26895	1.96732	6.85646e-05
7663	3	0.329868	0.329868	2130.97	711.331	62.6	62.6	FGSNSSLSAAGSAATTPQNKR	OT_ostta18g01600	Alpha/beta hydrolase family UNCHARACTERIZED alpha/beta-Hydrolases [O. tauri]	[3] Phospho (S)|	[3] Phospho (S)|	[2] 1.0 (S)|	17744.8	13527.3	18528.1	16812.7	10064.6	24777.8	22726.3	28885.3	15589.1	0	33743.3	58490.3	49606.9	65317.9	29217.8	24631.7	61537.8	42139.6	20205.7	31874.1	26676.2	71994.4	29505.2	29982.5	34461.6	6720.3	19364.4	8876.06	8657.1	6414.25	8	20	4.72449	1.66644	2.83507	3.84953e-06
11768	2	0.162509	0.162509	1615.74	808.877	26.34	26.34	SVQSVGALFNFPDR	OT_ostta11g00840	ml(AGC-from:Ot11g00890)gb(RmlC-like jelly roll fold) Sigma factor PP2C-like phosphatases Serine/threonine phosphatases, family 2C, catalytic domain Cyclic nucleotide-monophosphate binding domain Protein kinase domain Protein phosphatase 2C [O. tauri	[4] Phospho (S)|	[4] Phospho (S)|	[0] 0.261 (S),[3] 0.739 (S)|	14385.1	11070.4	10183.1	13368.9	10230.1	13123.5	14511	21367.3	12412.4	0	6116.29	38651.5	25553.1	18708.1	20865.1	15059.6	11835.7	16813.3	17223.4	11326.7	9808.63	10338.2	11390.2	7923.9	14036.3	7261.72	12953.6	2888.27	7470.25	7167.05	8	20	2.9118	1.61058	1.80792	0.011266
7253	2	-3.63129	-3.63129	1704.71	853.36	44.22	44.22	SEQQLSPSTGSVGLR	OT_ostta06g00980	Armadillo-type fold Saccharomyces cerevisiae 175.8kDa hypothetical protein signature WD40 repeats Raptor N-terminal CASPase like domain WD domain, G-beta repeat FAMILY NOT NAMED REGULATORY-ASSOCIATED PROTEIN OF MTOR Trp-Asp (WD) repeats pr [O. tauri	[6] Phospho (S),[11] Phospho (S)|			18130.1	17733	29459.9	24267.5	8165.11	28743.1	30505.8	52685.7	42975.5	1455.84	21781.8	47604.8	27051.5	36572.7	29114	21449.4	46810.3	22383.8	26705.6	41273.4	24737.8	37923.8	24401	23920	16267.3	8119.65	18112.5	3397.57	10324.7	9346.91	4	20	3.92764	1.47311	2.66623	0.000154828
29672	3	-1.22589	-1.22589	2299.95	767.657	26.45	26.45	ATEPAMSPAQENVPPNDSHGR	OT_ostta19g00555	hypothetical protein Coil [O. tauri]	[6] Oxidation (M),[7] Phospho (S)|	[6] Oxidation (M),[7] Phospho (S)|	[6] 1.0 (S)|	1272.94	2113.08	6027.75	359.668	24.617	197.325	197.746	183.324	202.764	0	16.3083	933.995	1488.6	1195.02	3.74119	16062.7	46939.9	23433.3	22755.9	46059.8	26734.6	41699.2	12891.4	14055	16777.5	329.462	3629.43	38.7724	815.845	0	12	4	158.996	3.23623	49.1301	8.32962e-05
6834, 6129, 5976	3, 3, 2	-1.4636	-1.46360199781747, 0.210831472698203, -1.2577469042412	2604.18	869.068	48.14	48.14, 61.42, 95.23	RSSLTSDEDFFGAPAGAVADVSGRL	OT_ostta09g02920	Coil [O. tauri]	[22] Phospho (S)|			324937	180806	99756.5	280585	296704	548154	607961	150164	476609	16128	175358	217993	371084	297994	516441	163300	118353	153005	191385	88927.9	105101	21390.8	92350.8	83988.6	125426	162233	178147	81148	137799	113040	4	16	5.20391	1.96473	2.64867	0.000431688
6578	2	-3.07073	-3.07073	1463.74	732.88	28.91	28.91	ARSAQDLQAIIAK	OT_ostta11g01370	Glycosyl transferases group 1 GLYCOSYLTRANSFERASE DIGALACTOSYLDIACYLGLYCEROL SYNTHASE 2, CHLOROPLASTIC UDP-Glycosyltransferase/glycogen phosphorylase [O. tauri]	[3] Phospho (S)|	[3] Phospho (S)|	[2] 1.0 (S)|	47802.8	41564.9	43263.7	26662.5	28324.5	38232.2	30914.7	29740.7	22034.2	4750.17	157528	22676.9	19976.9	23440.6	15770.7	13389.4	19141.3	17833.4	10773.6	10735.4	15486.2	24694.4	10723.9	10463.6	25260.5	14809.5	23977.9	7543.5	19169.8	16395	8	12	3.33077	1.75473	1.89816	0.0166421
3723	2	-0.14821	-0.14821	1460.7	731.358	50.26	50.26	TNVVIAPESPAAGR	OT_ostta08g02650	NUDIX hydrolase, conserved site NUDIX domain Dcp2, box A domain FAMILY NOT NAMED M7GPPPN-MRNA HYDROLASE Nudix box signature. Nudix hydrolase domain profile. Dcp2 domain-like [O. tauri]	[9] Phospho (S)|	[9] Phospho (S)|	[8] 1.0 (S)|	22052.7	31021.6	28229.5	22709.5	17833.6	39872	27553.7	55253.7	47348.2	22416.6	35835.6	62063	32906.4	57592.6	33012.6	46036.4	84353	60004.8	38407.8	52216.8	74323.7	114371	59766.4	59255.6	76041.2	22475.9	44174.6	11411.1	26561.6	22081.8	16	0	3.14951	1.70904	1.84285	3.76922e-05
3478	2	-0.88777	-0.88777	1488.7	745.359	50.81	50.81	ENVPLACPATPIK	OT_ostta06g00510	Coil [O. tauri]	[10] Phospho (T)|	[10] Phospho (T)|	[9] 1.0 (T)|	40253.8	30488.8	30300.2	57524.1	21547.8	22549.9	28118.4	27539.2	76728.4	2280.23	52207.8	76027.2	47000.5	64170.2	47527.3	79614	137647	76280	96940.4	63352.1	83554.8	107451	54836.9	64181.9	74486.7	21642.2	37434.7	22623.6	31959.1	25219	12	20	3.26785	1.66245	1.96568	2.4277e-05
560	2	-0.65499	-0.65499	1010.47	506.241	28.63	28.63	VSSVPDLSK	OT_ostta04g03620	Zinc finger, B-box B-Box-type zinc finger B-box zinc finger CCT motif ZINC FINGER PROTEIN CONSTANS-RELATED FAMILY NOT NAMED CCT domain profile. Zinc finger B-box type profile. [O. tauri]	[3] Phospho (S)|	[3] Phospho (S)|	[2] 1.0 (S)|	304539	324792	540585	236560	233129	189602	172681	235881	143362	131748	179359	333585	160278	161425	162846	104264	175414	75271.1	134376	148014	62899.7	164476	66650.1	39227.3	42734	126795	218063	44651.7	168748	154720	0	16	4.3608	1.85956	2.34508	0.000247001
39	3	-0.67817	-0.67817	1337.57	446.864	39.52	39.52	LLTTSGAMEKK	OT_ostta10g00950	Major facilitator superfamily domain, general substrate transporter Major Facilitator Superfamily MAJOR FACILITATOR SUPERFAMILY DOMAIN-CONTAINING PROTEIN-RELATED HIGH AFFINITY NITRATE TRANSPORTER 2.5-RELATED MFS general substrate transport [O. tauri	[3] Phospho (T),[4] Phospho (T)|			1946933	2978422	3720783	2407286	1915480	2094012	2551358	5403891	3119101	49948.2	1616102	2248611	2052161	2806391	2390301	1112579	2985307	1080838	1259640	2417281	1092930	1461231	1421647	1087214	1018888	805102	1458607	394269	1202315	1032870	4	20	3.36397	1.63586	2.05639	0.000202333
15602, 7240	2, 3	-0.30932	-0.309315373744053, -1.20687837552301	1453.74	727.879	34.68	34.68, 24.76	GGIAPPKSPVAPQR	OT_ostta02g03190	GYF GYF domain [O. tauri]	[8] Phospho (S)|	[8] Phospho (S)|	[7] 1.0 (S)|	8134.73	5304.19	10343.8	7994.19	4534.4	6762.38	8280.04	10584.5	9617.83	1638.45	14228.6	32955	19877.8	27645.8	17088.4	26892	40722.7	29302.8	20435.2	22990	19885.2	42772	18743.3	14842.6	20261.2	1429.71	9889.75	3640.12	4500.54	5051.72	12	20	5.7255	1.77828	3.21968	4.81177e-07
11435	3	0.15073	0.15073	2789.31	930.777	34.12	34.12	ELTPIQEALFGGDIARSPIGSPFSK	OT_ostta09g02580	Coil [O. tauri]	[17] Phospho (S),[21] Phospho (S)|	[17] Phospho (S),[21] Phospho (S)| [17] Phospho (S),[21] Phospho (S)|	[16] 0.997 (S),[20] 0.823 (S),[23] 0.179 (S)| [16] 0.87 (S),[2] 0.013 (T),[20] 0.56 (S),[23] 0.557 (S)|	36902.7	19874.1	8398.37	23295.9	15371.6	14129.2	18582.1	3644.32	11809.2	6460	6445.03	13469.9	12700.2	16049.7	30887.5	70471.7	48153.2	37620.1	74322.7	46949.1	67345.5	9994.24	71526.9	65658.7	76276.2	44477.5	35223.7	17377.2	50223.6	38175.3	16	4	4.83011	1.74936	2.76107	0.000945779
8220	3	-0.16458	-0.16458	2304.97	769.33	44.69	44.69	AAMLDDTIRSPALDSPTEAR	OT_ostta03g03570	Armadillo-type fold Coil ARM repeat [O. tauri]	[3] Oxidation (M),[10] Phospho (S),[15] Phospho (S)|	[3] Oxidation (M),[10] Phospho (S),[15] Phospho (S)|	[16] 0.088 (T),[6] 0.01 (T),[9] 0.99 (S),[14] 0.912 (S)|	31977.5	25612.8	42504.4	35490.6	21316.8	15504.5	11032.7	24613.1	12998.3	2856.07	12044.1	11261.2	11894	16114.5	6749.27	14161.6	25843.2	10869.3	12342.5	15742.2	38916.6	61438	49484.2	31138.8	25164.4	23890.9	52679.3	12423	20744.8	18839.5	16	8	3.55031	1.74492	2.03465	0.000138261
9843	2	0.562048	0.562048	1430.64	716.33	56.26	56.26	SGAIGLESFVESR	OT_ostta11g01840	DNA polymerase epsilon, catalytic subunit A, C-terminal Coil DNA polymerase type-B family Domain of unknown function (DUF1744) DNA polymerase family B, exonuclease domain DNA POLYMERASE EPSILON CATALYTIC SUBUNIT A DNA/RNA polymerases Ribon [O. tauri	[1] Phospho (S)|	[1] Phospho (S)|	[0] 1.0 (S)|	8204.9	13924	10749.3	16277.8	12940.8	10416.4	11856.7	31022.4	24497.1	3309.56	14892.3	46439.6	21144.2	28501.2	15255.2	22045.6	35273.2	49357.9	42723.3	38674.6	28162.8	33447.3	43693.7	35891	39354.5	6621.98	11594.2	3707.45	12813	14369.8	12	20	3.82993	1.6045	2.38699	3.57542e-05
3447	2	-0.38328	-0.38328	1235.59	618.803	61.06	61.06	VNVGVESLSPR	OT_ostta05g02100	WD40 repeat Coil WD40 repeats Trp-Asp (WD) repeats signature. Trp-Asp (WD) repeats circular profile. Tropomyosin Quinoprotein alcohol dehydrogenase-like Region of a membrane-bound protein predicted to be embedded in the membrane. [O. tauri]	[9] Phospho (S)|	[9] Phospho (S)|	[6] 0.003 (S),[8] 0.997 (S)|	56832.3	65532.1	84123	62230	48703	47236.9	40904.2	63066.8	58095.4	16584.4	63419.6	50453.9	22640	28965.1	20678.9	42206.7	56397.4	43908.1	43022.2	39849	51575.7	57006.2	51241.2	45948.4	37077.9	29471.6	48176	23884.6	34627.6	33388.4	0	20	1.87215	1.35748	1.37914	0.00815265
3765	2	-0.3709	-0.3709	1363.57	682.79	43.42	43.42	TPSSSTTSFVDR	OT_ostta05g01270	Transmembrane protein TauE like Sulfite exporter TauE/SafE Region of a membrane-bound protein predicted to be embedded in the membrane. [O. tauri]	[3] Phospho (S)|	[3] Phospho (S)| [4] Phospho (S)|	[2] 1.0 (S)| [0] 0.007 (T),[2] 0.122 (S),[3] 0.842 (S),[4] 0.02 (S),[5] 0.004 (T),[6] 0.001 (T),[7] 0.004 (S)|	56750.1	78986	82384.7	57559.9	58893.7	52583.9	40836	101721	70223	14824.8	64238.3	74286.4	48124.2	68759.6	31694	42332.5	61614	41253	35632.7	46941.5	40858.7	60062.2	39861	35371.2	49974.1	26586.7	36513.8	12473.4	30922.2	29847.4	0	20	2.45391	1.30047	1.88693	0.000869877
1540	2	-0.74758	-0.74758	1332.61	667.311	38.21	38.21	SPALALPEADGGR	OT_ostta05g02460	ml(EDR1-like Enhanced disease resistance 1 like protein kinase TKL-like-from:Ot05g02600)gb(Serine/threonine-protein kinase, active site) Coil Serine/Threonine protein kinases, catalytic domain Protein tyrosine kinase SERINE-THREONINE PROTE [O. tauri	[1] Phospho (S)|	[1] Phospho (S)|	[0] 1.0 (S)|	149052	190821	201911	143866	143406	203985	143061	332994	235839	113689	222455	226968	148010	170582	123748	91051	166152	104168	92452.4	109328	131590	204113	135649	144105	129494	99052.7	125150	72664	97673.2	103762	4	20	2.2975	1.47024	1.56267	0.000296434
9819	3	-0.31671	-0.31671	2247.97	750.331	30.11	30.11	AMALLTGYDEGASGEKSPAER	OT_ostta06g03290	Coil [O. tauri]	[2] Oxidation (M),[8] Phospho (Y)|	[17] Phospho (S),[2] Oxidation (M)|	[16] 0.775 (S),[5] 0.039 (T),[12] 0.186 (S)|	11298.6	13662	16962.8	16172.2	8992.73	9101.11	8892.57	10189.3	8178.6	2320.87	6949.87	8271.82	7811.46	8371.2	2262.41	12157.7	32002.8	17963.7	12772.2	14568.5	38679.5	57450.5	44990.3	38356.7	31086.4	7648.3	33465.3	7863.46	9917.95	10909	16	8	6.25434	2.44822	2.55464	6.85977e-06
6650	2	-0.23215	-0.23215	1424.65	713.335	53.91	53.91	DVELTSALGSPTR	OT_ostta15g02480	[O. tauri]	[10] Phospho (S)|	[10] Phospho (S)|	[9] 1.0 (S)|	19750.7	35918.7	33992.3	28007.7	23548.5	43008.2	34124.9	59293.9	60123	28566.6	37691.9	60751.6	39376.6	43535.9	31844.2	37642.8	57694	48376.4	41851.3	42388.3	38289	57803.4	35256.7	38608.1	41639.1	23687	34433.8	15195.2	22529.4	25201.3	4	20	2.02969	1.27003	1.59814	0.000315094
1036	2	-0.33203	-0.33203	872.379	437.197	27.15	27.15	AYSPSLR	OT_ostta07g02140	ml(PP2C-from:Ot07g01800)gb(Protein phosphatase 2C) Sigma factor PP2C-like phosphatases Serine/threonine phosphatases, family 2C, catalytic domain PROTEIN PHOSPHATASE 2C PROTEIN PHOSPHATASE 2C 22-RELATED Protein phosphatase 2C signature. [O. tauri]	[3] Phospho (S)|	[3] Phospho (S)|	[2] 1.0 (S)|	85707.4	148060	119721	70726.1	97241.8	27493.6	19053	51339.4	31298.5	6063.82	46963.8	68136.1	48694.3	60137.4	44595.8	81276.9	91178.8	69229.3	67669.4	59536.6	120129	198816	108309	90011.2	119695	52158.3	72337.4	17830.5	87782	86317.1	16	4	3.9445	1.68083	2.34676	0.000144353
5977, 11494	2, 3	1.67856	1.67855523857731, 0.435398897641583	2057.93	1029.97	108.17	108.17, 43.07	VSTNSLLEAVANEAEFER	OT_ostta07g03790	Coil [O. tauri]	[5] Phospho (S)|	[2] Phospho (S)| [5] Phospho (S)| [2] Phospho (S)|	[1] 0.92 (S),[2] 0.006 (T),[4] 0.073 (S)| [1] 0.003 (S),[2] 0.003 (T),[4] 0.994 (S)| [1] 0.481 (S),[2] 0.481 (T),[4] 0.038 (S)|	357561	173262	129368	264198	260892	205174	155639	107731	135442	15482	83230.8	68252.7	73016.6	80708.5	101769	115626	54099.3	44656.3	84269.9	63683.4	53384.8	3818.02	36555	45061.2	62765	148757	127299	65820	84571.6	92894.1	0	16	5.87983	2.07307	2.83629	0.000254871
5843	3	-0.22993	-0.22993	2779.3	927.439	34.39	34.39	DVPVTLEESGVIGESASPAVQSWSGAK	OT_ostta03g05130	[O. tauri]	[24] Phospho (S)|	[24] Phospho (S)|	[21] 0.032 (S),[23] 0.968 (S)|	117400	76160	74827.9	105640	72837	115697	101830	151918	75861.8	10248.7	91068.9	126162	122490	165758	123070	71801.8	106036	89816.6	98028.6	99122.9	76741.3	43079.9	100355	84508.7	88784.8	46015.2	75813.5	44411.2	52130.2	48486.6	8	20	2.35538	1.36781	1.72201	0.000253505
67, 11140, 17, 140458, 39109, 213, 23244	2, 2, 2, 2, 2, 3, 2	0.449727	0.449726754129022, -0.497645475335569, 0.323332640125586, -0.37650858525725, -0.652299960794401, -0.0779714202532033, -0.18700707593129	1313.59	657.801	50.13	50.13, 41.15, 43.82, 33.89, 43.29, 29.81, 21.09	RNESFNQLAR	OT_ostta10g00980	[O. tauri]	[4] Phospho (S)|	[4] Phospho (S)|	[3] 1.0 (S)|	8708510	9833574	11131527	6818544	5821278	12205824	9653274	22504245	13004163	10371745	8913742	13250929	9003125	11387898	8115409	4006012	8054316	4686881	4964722	5289512	6026076	8350400	6394015	5417134	7144458	3813114	5895323	1304639	4805417	4993507	4	20	3.44558	1.75015	1.96873	0.000108177
1520	3	-0.40441	-0.40441	2372.06	791.694	47.34	47.34	RSSGVSDAAAADAATTTAAVGGETR	OT_ostta08g00280	[O. tauri]	[6] Phospho (S)|			216914	227685	293024	185588	123372	229148	204580	406379	234063	147889	165288	256511	201278	300568	85918	104501	262678	149758	126552	124706	138810	226172	171658	114102	174228	63446	125710	39230.3	61557.6	53824.2	4	20	3.90587	1.50986	2.58691	0.000153594
4228	2	-1.58607	-1.58607	2341.01	1171.51	42.07	42.07	SGTVEGEGAPKDENFIGYTYK	OT_ostta09g00810	ml(NDR Nuclear Dbf2-Related AGC-from:Ot09g00870)gb(Serine/threonine-protein kinase, active site) Extension to Ser/Thr-type protein kinases Serine/Threonine protein kinases, catalytic domain Protein kinase C terminal domain Protein kinase d [O. tauri	[1] Phospho (S)|			107804	120671	132251	96062.4	47239.5	97896.9	93123.1	102464	117538	13855.2	96008.8	122863	112164	218508	89992.2	74034.6	163793	114982	67520.5	96229.8	82347.1	164091	89868.5	83723.4	123068	48667.8	76787.8	13280	29887.1	36193.1	8	20	3.12249	1.3133	2.3776	0.000913467
4667	2	-1.63677	-1.63677	1753.77	877.894	79.03	79.03	SAAVAAEGTSPSAEPTTK	OT_ostta05g01770	SANT/Myb domain Coil SANT SWI3, ADA2, N-CoR and TFIIIB'' DNA-binding domains Myb-like DNA-binding domain SNRNA-ACTIVATING PROTEIN COMPLEX SUBUNIT 4 MYB-LIKE DNA-BINDING PROTEIN MYB Myb-type HTH DNA-binding domain profile. Myb-like domain [O. tauri]	[10] Phospho (S)|	[10] Phospho (S)|	[8] 0.009 (T),[9] 0.99 (S),[11] 0.001 (S)|	82185.9	64557.7	136554	89548.7	43485	29176.8	28850.1	62281.6	27503.7	0	23423.1	61994.8	79047.7	59582.3	32185.5	69223.6	204939	88338.7	89204.9	143853	153837	320124	170083	126648	111525	45122.7	131299	14450.8	64410.2	51254.5	16	4	4.77479	2.00379	2.38288	0.001033
7753, 1225	3, 2	0.351552	0.351551789929095, -0.787295941863947	1843.88	615.635	33.32	33.32, 61.75	RTAASPAPLPSDVTPER	OT_ostta10g00510	THO complex, subunit 5 Coil Fms-interacting protein FMS INTERACTING PROTEIN THO COMPLEX SUBUNIT 5 HOMOLOG [O. tauri]	[5] Phospho (S)|			281475	271600	304280	242566	195009	335003	232131	665111	417823	309028	281436	514959	326348	415102	267374	189414	353280	203265	183357	213466	198679	362104	202873	165755	231167	96746.2	209648	35983.4	108193	123727	4	20	3.59149	1.53917	2.3334	0.000220795
4650, 8827	3, 3	0.24952	0.249520272154883, 1.75832074998864	3437.46	1146.83	58.62	58.62, 24.13	DTESLSSDSEDNTLEMEPPTSNLVLSQFEK	OT_ostta02g01590	Transcription factor IIA, beta-barrel Transcription factor IIA, alpha/beta subunit TRANSCRIPTION INITIATION FACTOR IIA SUBUNIT 1 Transcription factor IIA (TFIIA), beta-barrel domain Transcription factor IIA (TFIIA), alpha-helical domain [O. tauri]	[7] Phospho (S),[16] Oxidation (M)|	[4] Phospho (S),[16] Oxidation (M)| [6] Phospho (S),[16] Oxidation (M)| [7] Phospho (S),[16] Oxidation (M)|	[1] 0.046 (T),[3] 0.303 (S),[5] 0.303 (S),[6] 0.303 (S),[8] 0.046 (S)| [1] 0.01 (T),[3] 0.01 (S),[5] 0.457 (S),[6] 0.457 (S),[8] 0.065 (S)| [1] 0.005 (T),[3] 0.025 (S),[5] 0.14 (S),[6] 0.825 (S),[8] 0.005 (S)|	167470	110761	103970	188305	69349.1	310644	145067	651042	449453	38593.9	186206	265054	339402	739941	192369	168799	465599	301548	292652	234455	250379	360373	559982	463997	525851	139236	147662	102919	138610	126936	16	0	3.37667	1.50965	2.23673	0.000355314
2870, 4546, 5011	3, 3, 2	-0.68525	-0.685252872469349, -0.463508165156814, -0.423840054704489	2970.04	991.02	76.98	76.98, 55.98, 92.35	RVFGDDSEEDDAEAAAEYYSDDDAR	OT_ostta14g00320	Plus-3 Coil Short conserved domain in transcriptional regulators. Plus-3 domain RNA POLYMERASE-ASSOCIATED PROTEIN RTF1 HOMOLOG UNCHARACTERIZED Plus3 domain profile. Plus3-like [O. tauri]	[20] Phospho (S),[7] Phospho (S)|			828050	879761	1347356	756861	510301	315944	429465	316683	379985	45908.9	461463	921850	428236	431475	183964	100364	627706	318421	267512	353455	417538	406517	313190	150285	226191	159696	598043	27728.2	84824.5	83116.6	0	20	4.53356	2.04422	2.21775	0.00268693
2616	3	-0.48203	-0.48203	2923.12	975.381	80.56	80.56	SGFAALMGSDDEPDDEEESESRPTEK	OT_ostta03g04790	Translation elongation/initiation factor/Ribosomal, beta-barrel Coil GTP-binding elongation factor signature Translation-initiation factor 2 small_GTP: small GTP-binding protein domain Elongation factor Tu domain 4 Putative tRNA binding do [O. tauri	[7] Oxidation (M),[9] Phospho (S)|	[7] Oxidation (M),[9] Phospho (S)|	[8] 1.0 (S)|	227337	192393	320956	245514	121129	186727	223923	275157	278361	157646	252676	342575	306216	354768	134410	112981	321250	161982	153344	206465	157151	325724	179555	126299	129483	71277.8	157103	33153.6	55077.3	62723.2	8	20	3.66601	1.40074	2.61719	0.000266013
1560, 1023, 2417, 4408	2, 2, 3, 3	-0.1569	-0.156897362383796, -0.163599736501729, 0.41981695744534, 0.186935042835385	2029.94	1015.98	95.78	95.78, 89.46, 55.07, 47.27	ANSLAGSIDYMAPEILSAK	OT_ostta07g02725	ml(S6K Ribosomal protein S6 kinase AGC-from:Ot07g02590)gb(Serine/threonine-protein kinase, active site) Serine/Threonine protein kinases, catalytic domain Extension to Ser/Thr-type protein kinases Protein kinase C terminal domain Protein k [O. tauri	[3] Phospho (S)|			971516	891560	841661	981796	1083939	1153378	1234992	1458616	1222779	1195061	787899	1747344	1468251	1578312	1798966	1150813	1135452	1050808	1297897	1153780	1148383	960456	1262191	1082378	1282985	1009424	1193320	517309	862961	1010875	8	20	1.60665	1.27963	1.25556	0.0190622
9283	3	0.275029	0.275029	2354.1	785.707	20.07	20.07	QGATALEATSPMSFNEALPIAR	OT_ostta10g02360	Axin interactor dorsalization-associated protein, C-terminal domain Coil Cytoskeletal adhesion EH domain profile. EF-hand [O. tauri]	[10] Phospho (S)|			19959.7	18900.9	26004.4	36294.9	35066.5	25277	44809.2	42938	31332.1	941.646	19680.7	51168.5	41100	46409.9	44392.7	23305.8	32028.8	22296.2	23464	27013.4	20063.2	15873.6	21399.4	16506.7	17572.9	13380.3	28164.1	5344.49	20451.8	15489.8	8	20	2.44779	1.48034	1.65353	0.00199006
18343	3	-0.45527	-0.45527	2009.88	670.967	20.13	20.13	ERERASEDADPSTAGLAR	OT_ostta03g02650	Ribosome biogenesis protein BRX1 Coil Brix Brix domain RIBOSOME BIOGENESIS PROTEIN BRIX Brix domain profile. Class II aaRS ABD-related [O. tauri]	[6] Phospho (S)|			3712.13	3115.95	5309.36	6847.93	1958.44	4947.01	4300.9	7622.03	3610.12	0	8841.59	11679.5	10993.9	13813.3	5952.57	6957.41	25716.7	10182.6	9519.64	22741.7	10249.8	18580.8	9698.97	4898.08	5878.43	1186.02	6244.3	1334.52	2664.09	1481.81	12	20	5.81826	1.91661	3.03571	6.99819e-05
19812	2	-0.73445	-0.73445	1874.74	938.378	70.46	70.46	SSGGSGNEEGQNAYVSPR	OT_ostta08g01730	Zinc finger, Dof-type cheY-homologous receiver domain Dof domain, zinc finger Response regulator receiver domain FAMILY NOT NAMED DOF ZINC FINGER PROTEIN DOF1.4-RELATED Zinc finger Dof-type signature. Zinc finger Dof-type profile. Response [O. tauri	[5] Phospho (S)|	[5] Phospho (S)|	[0] 0.002 (S),[1] 0.001 (S),[4] 0.997 (S)|	41234.4	11286.9	35346.7	49212.2	23539.5	28097.2	24543.2	46443.4	22824.5	1583.73	5715.04	10070.4	13439.3	18815	5227.66	1131.16	10240.3	1710.72	4143.22	12287.6	8524.96	16268	7348.23	2627.27	4588.99	2558.56	9566.56	1737.92	3585.46	3550.74	0	20	7.64883	2.11276	3.6203	9.68689e-05
25402	2	3.34143	3.34143	1142.48	572.247	33.59	33.59	GVNTFSPEGR	OT_ostta10g01180	Proteasome A-type subunit Proteasome subunit A N-terminal signature Add an annotation PROTEASOME SUBUNIT ALPHA TYPE-5 PROTEASOME SUBUNIT ALPHA/BETA Proteasome alpha-type subunits signature. Proteasome alpha-type subunit profile. N-termina [O. tauri]	[6] Phospho (S)|			716.587	1411.56	1127.09	1482.97	1369.85	729.519	1624.17	2839.61	1186.96	0	974.61	1401.27	676.065	878.261	906.35	2205.76	4176.51	2685.25	2559.49	2169.57	3872.77	6196.54	4140.3	3561.76	3489.42	761.033	1540.87	858.26	1408.37	977.679	16	8	4.39585	2.1431	2.05117	8.28171e-07
3732, 4817	2, 3	0.247511	0.247511235185912, -0.814294432689583	2116.05	1059.03	75.04	75.04, 61.4	AVALDISSPTAVDVEVPTPR	OT_ostta03g04820	Endoribonuclease L-PSP/chorismate mutase-like zinc finger FAMILY NOT NAMED Zinc finger C2H2 type domain signature. YjgF-like [O. tauri]	[8] Phospho (S)|	[8] Phospho (S)|	[6] 0.004 (S),[7] 0.995 (S),[9] 0.002 (T)|	134462	97971.6	63363.2	117372	126593	154054	124590	193024	146475	660337	85515.3	159201	154765	214418	256284	260432	261845	271382	415938	286078	299474	61154.6	286089	348892	322073	129426	127877	51264.8	132067	140116	12	0	2.77099	1.6092	1.72197	0.00547064
7324, 7853, 7210	2, 2, 3	-0.87885	-0.878849022900333, -0.141346835894355, 0.33596224941595	1829.82	915.916	53.53	53.53, 59.83, 34.07	RQGSLFASEEGEALEK	OT_ostta12g02960	Phosphoenolpyruvate carboxylase Phosphoenolpyruvate carboxylase signature PHOSPHOENOLPYRUVATE CARBOXYLASE 4 Phosphoenolpyruvate carboxylase active site 2. Phosphoenolpyruvate carboxylase active site 1. Phosphoenolpyruvate carboxylase [ppc] [O. tauri	[4] Phospho (S)|	[4] Phospho (S)|	[3] 1.0 (S)|	112583	86059.1	66258.9	37785.5	49522.8	111394	22591.1	44572.9	29270.7	936.22	37045.2	30993	78332.7	30070.8	12380.2	42790.3	108656	71637.2	65286.9	75530.5	115996	204418	182066	121999	281356	62523.7	120956	22826.1	68784	42590.7	16	8	4.7973	2.27574	2.10801	0.00140094
8065	2	-0.64614	-0.64614	1352.6	677.306	48.38	48.38	SASPVTDDLVNR	OT_ostta01g04680	Tetratricopeptide repeat Tetratricopeptide repeats Potential Monad-binding region of RPAP3 TPR repeat TPR REPEAT CONTAINING PROTEIN TPR repeat region circular profile. TPR repeat profile. TPR-like [O. tauri]	[3] Phospho (S)|	[1] Phospho (S)| [3] Phospho (S)|	[0] 0.779 (S),[2] 0.221 (S)| [0] 0.121 (S),[2] 0.878 (S),[5] 0.001 (T)|	14522.4	11519	16908.6	9531.1	7957.18	15027.7	10922.2	22031.5	13265.5	3225.44	14105.6	20989.4	19161.7	18855.6	18053.1	6123.04	13101.5	6293.57	10196.4	11182.9	8780.02	17264.7	11757.5	9726.6	6456.01	4059.65	9163.62	2011.92	4325.83	4638.06	8	20	3.76731	1.54849	2.4329	4.62038e-05
15296, 16655, 9725	2, 2, 2	-2.16777	-2.16776692622533, -1.39024939301323, -1.88394400405342	1845.73	923.875	67.21	67.21, 44.67, 65.98	KMSASTLGDAPAGGDGCR	OT_ostta15g00800	Nucleotide-binding, alpha-beta plait RNA recognition motif RNA recognition motif. (a.k.a. RRM, RBD, or RNP domain) FAMILY NOT NAMED Eukaryotic RNA Recognition Motif (RRM) profile. RNA-binding domain, RBD [O. tauri]	[2] Oxidation (M),[3] Phospho (S)|	[2] Oxidation (M),[3] Phospho (S)| [2] Oxidation (M),[3] Phospho (S)|	[2] 1.0 (S)| [2] 0.47 (S),[4] 0.06 (S),[5] 0.47 (T)|	99242	105424	172332	95640.9	63511.1	24355.6	25904.3	44948.2	24945.2	2.56136	15692.2	24490.4	38316.4	47955.9	17763.3	18347.5	44334.3	15599.5	11922.5	28621.3	67272.6	109880	52873.9	46050.8	48666.3	27058.6	94412.3	12756.2	40261.2	36162.2	0	12	4.51209	2.16659	2.08258	0.000277011
4367	2	-1.32217	-1.32217	1202.54	602.279	31.6	31.6	SRSFVASVDR	OT_ostta14g01480	[O. tauri]	[3] Phospho (S)|	[3] Phospho (S)|	[0] 0.002 (S),[2] 0.998 (S)|	37295.9	57988.3	52262.7	33146.4	31980.2	43276.1	37848.1	47117.9	35889.9	11477.8	46792.7	51194.2	37316.3	56200.4	24104.9	25881.8	40192.4	21331.2	22786.3	28088.1	24113	47529.6	23625.3	22181	23747.9	16775.4	28400	17637	20566.5	18081.6	8	20	2.12505	1.27531	1.6663	0.000670711
794, 2376, 2376	3, 2, 2	-0.08405	-0.0840454427718272, -0.539409017092926, -0.539409017092926	1771.82	591.614	25.18	25.18, 21.49, 23.74	SYSKPVNMKDPLEGK	OT_ostta17g02180	Coil [O. tauri]	[3] Phospho (S)|	[3] Phospho (S)|	[0] 0.001 (S),[2] 0.999 (S)|	695000	670097	900741	713742	490166	86541.8	206058	265962	209926	3563.23	157796	341405	379754	628871	203261	163963	531802	325026	348964	355107	316364	969653	556145	286138	787967	204052	622188	141244	341390	408025	0	4	3.61203	1.66555	2.16867	0.00617719
736, 2376, 2376	2, 2, 2	-0.57797	-0.57796609946198, -0.539409017092926, -0.539409017092926	1787.82	894.915	22.36	22.36, 21.49, 23.74	SYSKPVNMKDPLEGK	OT_ostta17g02180	Coil [O. tauri]	[1] Phospho (S),[8] Oxidation (M)|			1517448	1177493	1668259	1147411	729537	248007	359426	395064	317134	359155	356404	638024	595804	849938	240527	318187	742485	488955	414502	521525	665701	1602809	733846	434232	836113	337904	1186339	264777	481491	609361	0	4	3.78297	1.85272	2.04184	0.00209784
6446	2	0.048297	0.048297	923.437	462.726	22.29	22.29	STTPTLPK	OT_ostta05g04650	Fibronectin, type III Coil Fibronectin type 3 domain Fibronectin type III domain Protein of unknown function (DUF3595) Fibronectin type-III domain profile. Region of a membrane-bound protein predicted to be embedded in the membrane. [O. tauri]	[3] Phospho (T)|			15952.1	25352.5	17519.4	11242.1	16729.8	16272.5	18294.5	37664.9	24356.4	35519.5	22563.3	28266.2	18229.5	19794.2	14161.3	14356.1	19124.5	17645.6	15960.9	12973.9	11058.9	21042.9	10334.1	6387.48	15330.5	4329.12	9151.46	4983.38	9779.46	11368.5	4	20	3.04795	1.46532	2.08007	0.00046891
3096	2	0.538817	0.538817	2213.91	1107.96	78.72	78.72	FLEANPTYGVFGSPSPESR	OT_ostta04g03620	Zinc finger, B-box B-Box-type zinc finger B-box zinc finger CCT motif ZINC FINGER PROTEIN CONSTANS-RELATED FAMILY NOT NAMED CCT domain profile. Zinc finger B-box type profile. [O. tauri]	[13] Phospho (S),[15] Phospho (S)|			361984	381449	394593	345596	265531	239025	185759	226547	189005	22571.9	83709.2	226472	137891	144895	137062	74356	124082	87426.5	75309.6	71682.1	224450	195739	275517	228385	191240	222243	305368	57017.7	237810	224873	0	12	4.04096	1.71343	2.35841	4.8794e-05
1637	3	0.180771	0.180771	2710.22	904.415	62.64	62.64	VGLLDSDSDVSETEDELTPLGVANR	OT_ostta11g00830	Nuclear protein 96 Coil NUCLEOPORIN NUCLEAR PORE COMPLEX PROTEIN NUP98-NUP96 [O. tauri]	[11] Phospho (S)|			146180	156732	121261	184427	79834.1	412402	190391	981234	501812	101522	141770	276609	223780	470466	207488	207028	290818	273942	255808	179653	288912	267537	642371	483309	483964	186770	146707	122962	173128	144840	4	0	3.78729	1.78509	2.12163	0.000210601
8059	2	0.501538	0.501538	1993.76	997.887	36.07	36.07	SNTYGESNDDDVWTPSK	OT_ostta06g01100	Tetratricopeptide-like helical PPR repeat family Pentatricopeptide repeat domain PPR: pentatricopeptide repeat domain FAMILY NOT NAMED Pentatricopeptide (PPR) repeat profile. HCP-like [O. tauri]	[7] Phospho (S)|	[1] Phospho (S)| [7] Phospho (S)|	[0] 0.576 (S),[2] 0.212 (T),[6] 0.212 (S)| [6] 1.0 (S)|	58113.9	72867.4	120155	67395.5	36821	37835.5	59786.4	80257.3	54184.4	0	33623.2	65278.3	48208.6	46673.9	31688.3	9205.03	40311.2	13063.5	10888.6	19723	13491.3	31299.1	17971.7	9097.12	20692.4	18746.1	62491.3	6520.25	22251.1	15598.6	0	16	3.83951	1.80343	2.129	0.000307363
7509	2	-0.61102	-0.61102	1424.66	713.336	33.07	33.07	YSLTPGVEPSPAK	OT_ostta04g00190	Zinc finger, PHD-finger Forkhead associated domain PHD zinc finger FHA domain Zinc finger PHD-type signature. Forkhead-associated (FHA) domain profile. Zinc finger PHD-type profile. FYVE/PHD zinc finger SMAD/FHA domain [O. tauri]	[10] Phospho (S)|	[10] Phospho (S)|	[9] 1.0 (S)|	7741.83	17167.1	8541.89	12050.6	22023.8	13067.6	9219.83	13832.2	19652.6	7137.75	40550.7	12390.8	6655.37	6512.64	3789.03	25212.5	32940.2	23592.2	24702.5	18291.5	56865.2	65419.6	42737.2	48218.3	54876.5	10281.2	19406	18556.1	17234.9	16432	16	0	3.97061	2.35913	1.68308	9.16286e-05
1116	2	-0.25357	-0.25357	923.447	462.731	29.53	29.53	ALSVGELR	OT_ostta11g02470	Sodium/calcium exchanger membrane region Sodium/calcium exchanger protein TIGR00367: K+-dependent Na+/Ca+ exchanger homolog SODIUM/POTASSIUM/CALCIUM EXCHANGER Region of a membrane-bound protein predicted to be embedded in the membrane. [O. tauri]	[3] Phospho (S)|	[3] Phospho (S)|	[2] 1.0 (S)|	38507	69788.4	93354.1	46710.7	40764.3	59628.2	53906.2	145796	79796.5	117552	52595.2	119109	62009.2	78285.5	51678.8	41003.6	70462.8	56228.9	60999.6	41998.1	52516.5	60919.7	44915.4	43989.3	53012.7	28737.9	32346.5	4801.68	28908.8	28744.3	4	20	3.43137	1.47336	2.32895	0.00224763
3785	2	-2.1331	-2.1331	1757.81	879.91	75.72	75.72	SPSPSAATTSSALATTTK	OT_ostta09g03660	G-protein beta WD-40 repeat G protein beta WD-40 repeat signature WD40 repeats WD domain, G-beta repeat WD40 REPEAT PROTEIN Trp-Asp (WD) repeats signature. Trp-Asp (WD) repeats profile. Trp-Asp (WD) repeats circular profile. WD40 repeat-li [O. tauri	[1] Phospho (S)|	[1] Phospho (S)|	[0] 0.998 (S),[2] 0.002 (S)|	145040	131776	166150	109642	88841.3	20814.4	15500	50843.9	30003.2	5734.4	266880	42742.4	26897.6	40059.3	27281.1	30113.8	66533.4	46058.6	22565.9	46874.2	133459	309078	149336	128157	116971	71609.1	157785	58041.2	72698.6	102993	16	4	5.71519	1.85723	3.07727	0.000222134
2753	2	0.481455	0.481455	934.489	468.252	25.55	25.55	IVSVPNVK	OT_ostta08g01290	Phospholipase C, phosphatidylinositol-specific, Y domain Phospholipase C signature Phospholipase C, catalytic domain (part); domain X Protein kinase C conserved region 2 (CalB) Phospholipase C, catalytic domain (part); domain Y Phosphatidy [O. tauri	[3] Phospho (S)|	[3] Phospho (S)|	[2] 1.0 (S)|	43989.6	59912.4	68319.9	24285.7	51985.6	14979	19801.8	34127.3	18794.4	13063.4	22054	37480.7	15778.4	21405.2	10050.2	15428.8	25553.7	17165.6	15942.5	9489.6	22647.2	25517.1	21783.2	12132.3	29428	16398.5	28890.5	10230.9	18044	18794.9	0	12	2.97311	1.98177	1.50023	0.00310745
5488, 5488	3, 3	0.094197	0.0941971287449461, 0.0941971287449461	2849.09	950.705	32.07	32.07, 30.45	LSNSESVSSFASDAASDADSDSGQLSR	OT_ostta03g00770	ml(eIF4G eI4F Cap binding complex-from:Ot03g00710)gb(MIF4-like, type 1/2/3) Coil Proline rich extensin signature Middle domain of eukaryotic initiation factor 4G (eIF4G) MIF4G domain EUKARYOTIC TRANSLATION INITIATION FACTOR 4 GAMMA MI doma [O. tauri	[20] Phospho (S),[16] Phospho (S)| [20] Phospho (S),[22] Phospho (S)|			125738	149186	178455	157802	43031.9	176439	144822	403120	225919	26715.1	80047.4	237445	90346.3	240012	56642.9	31702.2	185609	80030.8	43840.7	74393.8	95309.6	204698	194894	129821	142123	33383.6	62661.6	15795	10968	24528.6	4	20	8.06231	1.83866	4.3849	0.000131529
12206	2	0.143393	0.143393	1427.68	714.85	20.57	20.57	GGFGLPALPSFGTK	OT_ostta17g01170	Forkhead-associated (FHA) domain Forkhead associated domain FHA domain Forkhead-associated (FHA) domain profile. SMAD/FHA domain Region of a membrane-bound protein predicted to be embedded in the membrane. [O. tauri]	[10] Phospho (S)|			11866.6	13775	6424.33	6147.71	5196.8	3914.84	3824.8	14454.5	8214.26	960.154	7898.8	42267.5	25572.3	38502.6	28666	14201.9	17688.2	21089.5	21974.8	9410.47	3359.05	8086.71	5884.88	4528.88	20344.3	3831.4	9505.58	2538.29	9148.96	6482.93	8	20	4.53571	2.24225	2.02284	0.00217786
3178, 5077	2, 2	-0.47437	-0.474368228373593, -1.41992978385587	1626.63	814.322	53.9	53.9, 39.7	TASPMTSPMASPSPAD	OT_ostta17g01590	Coil [O. tauri]	[3] Phospho (S)|	[7] Phospho (S)| [6] Phospho (T)|	[0] 0.159 (T),[2] 0.125 (S),[5] 0.126 (T),[6] 0.588 (S),[10] 0.001 (S)| [0] 0.049 (T),[2] 0.024 (S),[5] 0.902 (T),[6] 0.024 (S)|	163821	196171	232808	218454	179692	49260.5	41576.9	148458	74434.2	479.796	39017.6	73685.2	74527.2	97685	107326	65747	201572	58340.9	64937.5	130000	204377	246446	242384	153838	212894	111065	301278	45776.8	140418	141153	16	4	2.70281	1.55281	1.7406	0.00231084
2210, 3451, 1977	3, 4, 3	0.447003	0.447002701894228, 0.939424109380397, -0.859736624869105	3674.76	1225.93	82.64	82.64, 41.33, 52.79	IEEGRVDINELQAFTQGPAPSPGAPVDNFVAAASK	OT_ostta03g01610	EMSY N-terminal Coil ENT domain EMSY N-terminal (ENT) domain profile. ENT-like [O. tauri]	[21] Phospho (S)|			1926663	1203931	879838	1449984	1555757	684998	789190	304476	774065	169671	400353	1003299	1192138	1379555	2094263	2035425	1549148	1613198	2336449	1695737	1439658	342045	1717081	1709911	2159585	1486853	1198283	966377	1653830	1352766	12	4	2.89258	1.40085	2.06488	0.0407089
1858	2	-5.21355	-5.21355	1285.55	643.78	26.31	26.31	MDWSLKASAR	OT_ostta03g00330	Donson [O. tauri]	[8] Phospho (S),[N-term] Acetyl (N Terminal),[0] Acetyl (N Terminal)|			272165	344019	358804	301631	286913	197707	192103	291858	214129	182423	158095	192397	167432	173422	139066	136352	249122	122937	121790	131221	260918	331587	247056	220541	169320	259440	208649	66017.8	180403	173280	0	12	2.05344	1.46757	1.39921	0.00326601
9654	2	-1.36835	-1.36835	1575.66	788.838	28.74	28.74	SPPSPPPADVCSSAK	OT_ostta07g03050	Exonuclease, RNase T/DNA polymerase III EXOIII EXONUCLEASE-LIKE PROTEIN Zinc finger C2H2 type domain signature. Ribonuclease H-like [O. tauri]	[4] Phospho (S)|	[4] Phospho (S)|	[0] 0.001 (S),[3] 0.999 (S)|	89039.9	103839	81377	54442.5	39456.8	73300.5	44191.6	101347	62124.9	2539.11	83470.6	110493	114727	146555	69829.8	68472.7	122426	74859.5	60383.6	85843.6	69622	106858	63463.1	51606.4	53818.6	22466.6	56892.8	9273.08	32050.1	26950.4	8	20	3.55662	1.46572	2.42654	0.000384001
20, 5085, 20388, 208	2, 2, 2, 3	0.470586	0.47058613259693, 0.199760784290661, -0.586903713420708, 0.40885618575923	1815.75	908.881	61.84	61.84, 61.36, 60.24, 53.36	YGGTNISSEYFNTAGR	OT_ostta15g01710	Sodium/solute symporter Sodium:solute symporter family sss: transporter, solute:sodium symporter (SSS) family UREA ACTIVE TRANSPORTER SODIUM/SOLUTE SYMPORTER Sodium:solute symporter family profile. Region of a membrane-bound protein predic [O. tauri	[13] Phospho (T)|	[13] Phospho (T)|	[12] 1.0 (T)|	14882680	16787109	17088072	14293698	11991568	19262281	13130476	22008409	17946571	13663839	14174921	28815794	14853705	22957771	15726221	11338816	18009367	11843060	10242542	9311337	15077512	17782483	15259988	14246787	15268270	8520828	13345550	3633489	7840243	7400866	8	20	2.36932	1.31293	1.8046	0.000369426
1741	2	-0.21689	-0.21689	1741.77	871.893	70.24	70.24	AFADVPDAATPFTSPR	OT_ostta01g02440	Alpha,alpha-trehalose-phosphate synthase Trehalose-phosphatase trehalose_OtsA: alpha,alpha-trehalose-phosphate synthase (UDP-forming) Glycosyltransferase family 20 BCDNA.GH08860 TREHALOSE-6-PHOSPHATE SYNTHASE HAD-like UDP-Glycosyltransfera [O. tauri	[14] Phospho (S)|	[14] Phospho (S)| [13] Phospho (T)|	[13] 1.0 (S)| [12] 0.996 (T),[13] 0.004 (S)|	137511	159482	193644	171570	148260	126696	111469	192080	164204	53555.3	96757.2	304165	140714	168365	119361	184398	304177	251781	230849	164437	329973	458844	384291	301675	355251	128854	193322	49320.8	146895	124918	16	20	2.84472	1.83252	1.55236	0.000263991
1190	2	0.934481	0.934481	1293.63	647.824	22.5	22.5	SPSIVLRDEAK	OT_ostta10g00660	Protein of unknown function DUF2505 Protein of unknown function (DUF2505) [O. tauri]	[3] Phospho (S)|	[1] Phospho (S)|	[0] 0.977 (S),[2] 0.023 (S)|	239006	290787	310223	173053	161519	169234	141189	225409	149109	96360.5	152067	186856	90843.3	147458	81548.9	103170	172194	117661	126926	121264	156296	192234	114476	84980.1	135740	90505.3	141664	39693.7	121935	92581.3	0	20	2.41496	1.56582	1.5423	0.00533824
166	2	0.133625	0.133625	1677.8	839.906	22.19	22.19	ATSSSPTAIPSPTLAR	OT_ostta15g02810	Glutamate 5-kinase Glutamate 5-kinase family signature GK Putative RNA-binding Domain in PseudoUridine synthase and Archaeosine transglycosylase Amino acid kinase family PUA domain proB: glutamate 5-kinase GLUTAMATE SEMIALDEHYDE DEHYDROGEN [O. tauri	[13] Phospho (T),[N-term] Acetyl (N Terminal),[0] Acetyl (N Terminal)|	[2] Phospho (T),[N-term] Acetyl (N Terminal),[0] Acetyl (N Terminal)| [11] Phospho (S),[N-term] Acetyl (N Terminal),[0] Acetyl (N Terminal)| [7] Phospho (T),[N-term] Acetyl (N Terminal),[0] Acetyl (N Terminal)| [13] Phospho (T),[N-term] Acetyl (N Terminal),[0] Acetyl (N Terminal)|	[1] 0.238 (T),[2] 0.238 (S),[3] 0.238 (S),[4] 0.238 (S),[6] 0.046 (T)| [4] 0.002 (S),[6] 0.004 (T),[10] 0.971 (S),[12] 0.022 (T)| [1] 0.001 (T),[3] 0.001 (S),[4] 0.021 (S),[6] 0.81 (T),[10] 0.147 (S),[12] 0.021 (T)| [10] 0.085 (S),[12] 0.915 (T)|	1785668	2219768	2519267	1749131	1456977	1241542	755080	1637309	1329635	1055258	946372	1744171	925986	1363182	1075380	1328972	2552890	1463008	1395439	1481913	3020731	5026288	3546232	2892678	2617534	1584951	2531697	608554	1643309	1369629	16	8	2.82464	1.864	1.51537	0.000421741
4425	2	-0.6653	-0.6653	1219.66	610.836	32.33	32.33	LASVVGVTLGPK	OT_ostta07g02310	Chaperonin Cpn60 Coil 60kDa chaperonin signature GroEL: chaperonin GroL TCP-1/cpn60 chaperonin family CHAPERONIN 60 SUBUNIT BETA 1, CHLOROPLASTIC-RELATED Chaperonins cpn60 signature. 60 kDa chaperonin [groL]. GroEL equatorial domain-like G [O. tauri	[3] Phospho (S)|	[3] Phospho (S)|	[2] 1.0 (S)|	35181.1	57195.3	56925.9	31738.9	38069.6	6389.43	13684	33927	21547.3	1092.3	9040.93	33809.5	14837.8	11318.5	8502.58	9172.46	20320.2	14753.9	17782.5	9258.38	27592.3	43727.6	31551.7	25916.2	35345.2	20899.5	36786.4	10031.3	32305.5	32712.2	0	12	3.07362	1.73162	1.775	0.00209664
5416, 4254	2, 3	-0.40088	-0.400882960727738, -0.611830691381785	2717.89	1359.95	72.16	72.16, 40.55	NLFGSDSDDDADDGGGTTGDGDANDR	OT_ostta02g04950	Transcription factor IIS, N-terminal TFIIS helical bundle-like domain IWS1-LIKE PROTEIN MIDASIN-RELATED TFIIS N-terminal domain profile. [O. tauri]	[5] Phospho (S),[7] Phospho (S)|			397584	246765	453469	416240	230201	59707.6	191976	80775.6	84276.7	8346.95	78153.1	191740	255214	125132	169609	79281.8	248107	140346	95577.9	189343	148040	154375	92109.9	47623.6	59229.1	74302.1	280587	12874	113670	67873	0	16	3.47893	2.14091	1.62498	0.0120551
12207	2	-1.15598	-1.15598	1875.76	938.889	38.42	38.42	IASLSAQVDDEPGTSAR	OT_ostta12g00910	ABC transporter type 1, transmembrane domain Coil ABC transporter transmembrane region Region of a membrane-bound protein predicted to be embedded in the membrane. [O. tauri]	[3] Phospho (S),[15] Phospho (S)|			25862.2	13651.4	30789.7	24929.3	11670.8	21296.5	14892.9	28446.1	12026.1	3231.2	13094.1	23545.3	13357.5	26137.2	7797.83	11154	24218.6	13161.6	15841	17603.9	20351.3	35565.5	17557.2	13453.8	18746.8	5727.75	12955.8	4107.41	2237.33	4642.79	0	20	3.60295	1.27269	2.83097	0.000461558
3187, 7969	3, 2	-0.24731	-0.247306419567358, -1.85388858785099	1664.87	555.962	31.58	31.58, 27.31	SPSPAIGKPPLAPPTR	OT_ostta10g01800	Phox homologous domain Coil Proline rich extensin signature PX domain Vps5 C terminal like FORMIN-RELATED PX domain profile. WH2 domain profile. BAR/IMD domain-like [O. tauri]	[3] Phospho (S)|	[3] Phospho (S)|	[0] 0.016 (S),[2] 0.984 (S)|	183945	209004	258383	141430	148205	71446.4	63708.3	129366	97203.3	12240.2	131642	209119	117621	185140	125658	155485	253877	161112	119327	129678	254887	529558	279363	242174	270024	148985	274798	80895.7	136039	146922	16	4	3.48555	1.769	1.97035	0.0003528
4335, 5161	2, 2	-0.41064	-0.410637323888543, -0.596046461331031	1682.72	842.367	29.62	29.62, 29.05	DASPSIEAPPTPTLK	OT_ostta17g02160	Helicase, C-terminal Coil DEAD-like helicases superfamily helicase superfamily c-terminal domain Helicase conserved C-terminal domain DEAD/DEAH box helicase FAMILY NOT NAMED DEAD-BOX ATP-DEPENDENT RNA HELICASE 14-RELATED DEAD-box subfamily [O. tauri	[3] Phospho (S),[5] Phospho (S)| [3] Phospho (S),[11] Phospho (T)|	[3] Phospho (S),[11] Phospho (T)|	[2] 0.963 (S),[4] 0.037 (S),[10] 0.997 (T),[12] 0.003 (T)|	125707	116073	176956	117002	83233.3	199326	181558	257636	203964	70370.8	128577	280591	176596	187482	124548	63304.9	155513	84205.3	67908.8	96521.7	82983.2	190998	84646.8	79590.3	86089.7	58660	118731	25894.9	62516.2	56390.2	4	20	3.26856	1.62691	2.00906	0.000225553
4617, 517, 1563, 375, 377	2, 2, 3, 2, 3	-1.48334	-1.48333829863483, -0.312303956055431, -0.141100513278149, -1.94132104356922, 0.15211942527869	2040.96	1021.49	53.37	53.37, 92.21, 48.61, 74.27, 21.36	KKVTLDLGSDDDGVDGVTK	OT_ostta12g02830	ml(eIF2beta Catalyzes joining of the large subunit to PIC eIF2 Preinitiation complex (PIC)-from:Ot12g02870)gb(Translation initiation factor IF2/IF5) domain present in translation initiation factor eIF2B and eIF5 Domain found in IF2B/IF5 EU [O. tauri	[9] Phospho (S)|			3481608	3935983	3379224	3667454	2848656	2576862	2662721	2855813	2467390	1821485	2236908	3707863	2693526	2432609	2116471	1625536	2983453	2353433	2580364	2710099	2160205	3266214	1765897	1253122	1801288	1589420	2587690	495785	1680846	1428191	0	20	2.22476	1.40403	1.58455	0.00518209
4328	3	0.162152	0.162152	2252.12	751.716	56.63	56.63	SGLKVPESTPYASPFGAIPVR	OT_ostta13g02120	ELYS-like domain Nuclear pore complex assembly [O. tauri]	[1] Phospho (S)|	[1] Phospho (S)| [8] Phospho (S)|	[0] 0.996 (S),[7] 0.003 (S),[8] 0.001 (T)| [0] 0.152 (S),[7] 0.831 (S),[8] 0.016 (T)|	74948.6	55359.1	75834.4	75700.9	59557.9	70649.2	70301.4	78478.3	59663.8	14875.1	55735.6	150884	96675.1	124014	79745.2	61646.8	79920.6	81783.6	46095	68258.7	47594.7	93037.6	62301.8	44341.8	67466.5	43163.5	64648.2	18013	42043.2	38443.7	8	20	2.45771	1.47967	1.66098	0.00429137
2186	2	-0.90531	-0.90531	1786.75	894.383	53.96	53.96	AFGTPAISASAEGGGSDRG	OT_ostta15g02480	[O. tauri]	[16] Phospho (S)|	[16] Phospho (S)|	[15] 1.0 (S)|	307198	378025	447504	284935	238182	136942	111733	207651	130788	82439.6	125663	189573	120850	161385	70701	79923.4	183737	103216	97824.2	113542	230286	347409	221998	176718	223100	105266	278176	54799.2	127016	123211	0	12	2.86358	1.79848	1.59222	0.000391071
260, 1274, 1298	3, 2, 2	1.07333	1.07332668541633, -0.0629656962518356, -0.444540793217009	2344	782.339	23.68	23.68, 22.79, 23.01	ISSSGMLLNIGTTSREPSVR	OT_ostta10g00980	[O. tauri]	[18] Phospho (S),[2] Phospho (S),[14] Phospho (S)|			2007277	1613453	2027731	1947688	1093752	4368795	3820384	4832677	2826756	700691	2275884	4936621	4980113	4498158	3806310	1344389	2671504	1792997	1466466	2501279	2730795	2866616	3382142	2400830	2591344	1104532	2436854	525777	1360975	1207173	8	20	3.08909	1.54926	1.99391	2.89174e-05
200, 40647, 8263, 52, 75, 1228, 93, 429	3, 2, 2, 2, 3, 3, 2, 3	0.540365	0.540365486727783, -0.257155935648552, -0.319104427506057, 0.0758869437373531, 0.299124928192928, 0.00709846373358638, 0.00531942829474386, -0.593396209425451	3230.37	1077.8	37.84	37.84, 56.05, 37.96, 73.09, 37.5, 21.4, 78.5, 28.51	TSVEEETMGLDESKHGGSAYAMELVAPEPA	OT_ostta20g00200	Ammonium transporter, conserved site amt: ammonium transporter Ammonium Transporter Family PROTEIN AMT-4 AMMONIUM TRANSPORTER Ammonium transporters signature. Region of a membrane-bound protein predicted to be embedded in the membrane. [O. tauri]	[8] Oxidation (M),[13] Phospho (S)| [22] Oxidation (M),[13] Phospho (S)|	[7] Phospho (T),[8] Oxidation (M)|	[17] 0.052 (S),[0] 0.131 (T),[1] 0.119 (S),[6] 0.347 (T),[12] 0.352 (S)|	24692520	18279880	25942716	31065832	18121371	13332713	14327879	26022914	25025610	12137370	9810846	26171743	15422837	37133349	17259995	7732835	21275419	19905175	40039200	39473555	11478092	38417761	20254459	14115762	19937041	5139404	10838503	2434558	5411149	5500696	12	20	4.37951	1.3189	3.32057	0.000595999
2808	2	-0.33033	-0.33033	1048.4	525.21	21.06	21.06	LTEGCSFR	OT_ostta16g00070	ml(S27 cytoplasmic small ribosome subunit-from:Ot16g00060)gb(Ribosomal protein S27e, zinc-binding domain) 40S RIBOSOMAL PROTEIN S27 Ribosomal protein S27e signature. 30S ribosomal protein S27e [rps27e]. Zn-binding ribosomal proteins [O. tauri]	[6] Phospho (S)|	[6] Phospho (S)|	[5] 1.0 (S)|	27016.2	60238.8	117515	53282.4	75070.3	24778	12502.6	42457.6	18246	2678	15259.8	29603.4	12168.7	12895.4	10838	15519.8	13672.2	8185.15	12005.9	8832.13	58461.9	72153.1	42608.8	46591.5	29162.9	25320.7	51622.6	8145.7	43379.4	46228.1	0	12	5.72227	1.9629	2.91521	0.000120922
7581	2	0.053892	0.053892	1870.69	936.353	53.95	53.95	FDAIELSSEDEAETR	OT_ostta10g00610	HSP20-like chaperone HSP20-like chaperones [O. tauri]	[7] Phospho (S),[8] Phospho (S)|	[7] Phospho (S),[8] Phospho (S)|	[6] 1.0 (S),[7] 1.0 (S)|	50734.3	52265	64933.3	50063.2	50817.4	18408.4	25488.8	23966.6	21840.9	0	15705.5	41849.9	33612.2	18466.3	23879.9	6729.91	22143.5	12481.3	5984.94	20652.2	18255.7	32004.6	13520	12497.2	11585	15502.3	32113.2	1604.6	11202.8	10500.3	0	12	3.9536	2.17593	1.81697	0.00202498
5236	2	0.350182	0.350182	1888.68	945.348	43.22	43.22	EFSDDDSEGEFVVVR	OT_ostta12g01310	Coil [O. tauri]	[3] Phospho (S),[7] Phospho (S)|			179816	134911	231140	204538	144911	65691.3	76746.8	139256	49727.1	34480	58344.9	179463	90218	64895.9	55705.9	45875.3	85377.9	53469.9	44472.8	56570.4	71448.5	110948	65692.7	99312	74745.3	67918.2	141323	27673.6	62068.6	75217.3	0	12	3.13304	1.89129	1.65656	0.00283883
2881, 2881	3, 3	-0.19942	-0.199414999556371, -0.199414999556371	3338.45	1113.83	43.63	43.63, 41.95	TYTDGGSDFDDDEFEQLPVLPGFIDPITR	OT_ostta07g02550	Zinc finger, RING/FYVE/PHD-type Coil Myb-like domain profile. Homeodomain-like RING/U-box [O. tauri]	[7] Phospho (S)| [1] Phospho (T)|	[2] Phospho (Y)| [1] Phospho (T)|	[1] 1.0 (Y)| [0] 0.972 (T),[2] 0.005 (T),[6] 0.023 (S)|	136073	64217.3	32049.3	39252.1	79792.9	36397.1	40560.6	3138.07	43570.9	7383	31780	126460	177464	47665.2	341148	455089	352477	293397	511098	85979.4	169850	3295.78	11935.7	81845.9	86483.2	176510	157446	79597.2	161399	132896	12	4	10.9846	2.55358	4.30166	0.00757294
7863	2	-0.64419	-0.64419	1237.57	619.792	30.78	30.78	AGSVTIQTPER	OT_ostta05g03030	PQ loop repeat Region of a membrane-bound protein predicted to be embedded in the membrane. [O. tauri]	[3] Phospho (S)|	[3] Phospho (S)|	[2] 1.0 (S)|	17481.1	17929.8	23567	16896	11122.6	20555.8	10715.3	34469.6	20397.8	1588.91	18790	49344.6	27735.4	30010.8	21159.2	14057.2	22924	13147.1	10025.2	14335.2	10763.8	30474	11364.9	10349.3	9253.64	5235.82	12875.4	6600.7	8096.96	6116.11	8	20	3.77753	1.67304	2.25789	0.000515585
5179, 5460	2, 3	0.526141	0.526141207693989, -0.0782476414673209	1616.74	809.377	43.07	43.07, 26.0	AYTHEVVTLWYR	OT_ostta04g00110	ml(CDKA cyclin-dependent kinase A CDC2 CMGC-from:Ot04g00130)gb(Serine/threonine-protein kinase, active site) Serine/Threonine protein kinases, catalytic domain Protein kinase domain CELL DIVISION PROTEIN KINASE Protein kinases ATP-binding [O. tauri]	[3] Phospho (T)|	[2] Phospho (Y)| [3] Phospho (T)|	[1] 1.0 (Y)| [2] 1.0 (T)|	66184.4	85372.1	46504.6	67733.8	81719.2	91672.1	109739	70974.2	74546.9	3746.36	68917.9	155744	126944	97155.7	149705	105484	113533	113009	136539	76909	95749.7	50465	66308.3	80786.5	121668	71891.1	93704	37814.1	83112.8	63683.3	8	0	1.72213	1.33472	1.29026	0.0304106
12812	2	-0.97465	-0.97465	1792.75	897.382	51.03	51.03	EGDASAIGSPEEPTTPR	OT_ostta10g00670	ml(WEE1 WEE1 AGC-from:Ot10g00660)gb(Serine/threonine-protein kinase, active site) Protein kinase domain EUKARYOTIC TRANSLATION INITIATION FACTOR 2-ALPHA KINASE (EIF2-ALPHA KINASE)-RELATED MEMBRANE-ASSOCIATED TYROSINE- AND THREONINE-SPECIFI [O. tauri	[9] Phospho (S)|	[9] Phospho (S)|	[8] 1.0 (S)|	12010	11937.4	17754.7	10964	5446.86	7751.3	7494.18	14814.5	6272.05	1617.95	9361.58	14991	12284.2	26505.9	12303.4	19064.5	42887.3	18570.4	18902.8	29030.8	26881.1	57428.5	29895.5	22578.8	22042.8	6700.15	16370.8	2455.51	11646.6	6165.9	16	20	3.66476	1.87003	1.95973	0.000359238
23111	3	-0.31606	-0.31606	1646.75	549.924	30.34	30.34	SYTHEIVTLWYR	OT_ostta15g00670	ml(CDKB Cyclin-dependent kinase B CDC2 CMGC-from:Ot15g00680)gb(Serine/threonine-protein kinase, active site) Coil Serine/Threonine protein kinases, catalytic domain Protein kinase domain CYCLIN-DEPENDENT KINASE B2-1-RELATED CELL DIVISION P [O. tauri	[3] Phospho (T)|	[3] Phospho (T)|	[0] 0.007 (S),[2] 0.993 (T)|	179.935	1001.66	1037.18	289.211	843.365	1098.26	240.058	1406.33	350.956	0	326.586	1814.77	822.838	218.053	1250.94	6649.61	6330.66	9692.47	10689	4087.83	3565.1	261.213	2069.2	1724.93	5122.75	92.8609	1053.78	184.523	725.988	268.557	12	20	16.1025	3.50146	4.59879	0.000178445
3358, 5424	3, 3	-0.30901	-0.309013839929368, 0.339266428293526	2646.03	883.016	59.56	59.56, 37.31	KGDFNEDTDEEAEEEFYKSER	OT_ostta14g00090	Armadillo-type fold Coil CBF/Mak21 family CCAAT-BINDING FACTOR-RELATED ARM repeat [O. tauri]	[8] Phospho (T)|	[8] Phospho (T)|	[7] 1.0 (T)|	282318	251383	387790	301782	163145	99002.1	201217	84588.5	138112	18459.5	120832	177494	176108	203751	125305	85442.1	232051	121108	126621	159678	109674	201430	100096	46023.1	83736.8	83891.9	180866	27730.9	97131.4	74234.7	0	20	2.9889	1.81894	1.64321	0.00524971
2904	4	-0.94154	-0.94154	3938.61	985.659	73.61	73.61	APYRVDLDEPEGAEGTNNTAGGSTSGEDTTNKPGTDR	OT_ostta15g02850	ml(VIK-like Ankyrin Repeat Domain Kinase TKL-from:Ot15g02970)gb(Serine/threonine-protein kinase, active site) Serine/Threonine protein kinases, catalytic domain ankyrin repeats Ankyrin repeats (3 copies) Protein kinase domain SUBFAMILY NOT [O. tauri	[24] Phospho (T),[23] Phospho (S)|			143482	116960	227912	192295	41169	298779	239548	348758	258960	91439.9	202497	306084	226622	356761	128412	90640.2	328955	189791	188461	216877	223632	451851	284533	209565	224005	68327.2	167210	38990.7	42722.4	46736.8	4	20	3.93573	1.39829	2.81468	0.000338801
19481	2	-2.05998	-2.05998	1557.74	779.879	35.3	35.3	NVSMLSLASAGLSTK	OT_ostta10g03410	Signal transduction response regulator, receiver domain cheY-homologous receiver domain WD40 repeats Response regulator receiver domain WD domain, G-beta repeat E3 UBIQUITIN-PROTEIN LIGASE RFWD2 WD40 REPEAT PROTEIN Trp-Asp (WD) repeats sig [O. tauri	[3] Phospho (S)|	[3] Phospho (S)|	[2] 0.995 (S),[5] 0.005 (S)|	7229.91	5737.85	4412.32	7160.12	5595.95	11003.2	11402.5	16381.8	10191.4	12101.3	5196.72	12401.7	12069.8	16248.9	10161.4	9080.52	6887.24	12499	11146.2	6137.53	6950.73	8621.95	6251.27	8279.96	9589.23	6467.46	5761.25	2522.06	8248.39	6061.48	4	20	2.10675	1.40237	1.50227	0.00512756
2723, 1986	2, 2	-0.03818	-0.0381780695278554, -0.588360131008201	1757.77	879.892	65.05	65.05, 49.65	AYPTIGSQGDMNSLPK	OT_ostta06g00310	NOT2/NOT3/NOT5 NOT2 / NOT3 / NOT5 family CCR4 NOT-RELATED CCR4-NOT TRANSCRIPTION COMPLEX SUBUNIT 2 [O. tauri]	[7] Phospho (S)|	[7] Phospho (S)|	[6] 1.0 (S)|	295223	341288	383864	224176	192742	576927	370058	512020	410458	196081	406071	553803	459078	480096	366571	230040	415739	188841	187328	213644	365381	450731	282631	257065	322982	159371	327748	49347.6	166002	142050	4	20	2.76705	1.43091	1.93377	0.000435886
12051	2	-0.97884	-0.97884	1806.9	904.456	26.56	26.56	AAAATLGRVSEVEQAVR	OT_ostta16g02540	ml(PHOT Phototropin AGC-from:Ot16g02900)gb(Serine/threonine-protein kinase, active site) Coil Serine/Threonine protein kinases, catalytic domain Motif C-terminal to PAS motifs (likely to contribute to PAS structural domain) sensory_box: PA [O. tauri	[10] Phospho (S)|	[10] Phospho (S)|	[4] 0.009 (T),[9] 0.991 (S)|	3929.16	8716.76	8043.79	26707.3	14267.1	28027.8	29274.3	33661.5	26703.5	1384.11	18700.1	42523.1	22190.2	39513.1	22999	23745.9	22288	14027.9	17299.4	26000.3	3190.47	36979.6	5922.13	20606.1	4515.8	2370.83	4227.57	6696.44	5721.13	5352.21	4	20	6.0359	1.59407	3.78648	0.00029323
2491, 4992, 14814, 1751	3, 2, 4, 3	-0.38909	-0.389091689367881, -5.49255061423613, 0.0871381263447176, -6.71388012005608	2313.23	772.085	58.88	58.88, 40.93, 21.26, 34.22	KLPQDVGEALDLLAPVGTAAKK	OT_ostta06g03720	Coil [O. tauri]	[18] Phospho (T)|	[18] Phospho (T)|	[17] 1.0 (T)|	1000137	624560	416681	817851	763884	423061	439327	191133	215372	105019	488511	258551	336471	273341	360228	443643	265089	296035	487473	464345	648235	331353	681423	504254	656240	918834	921301	399430	607201	637141	0	4	2.28426	1.43127	1.59596	0.00114969
8683	3	0.77629	0.77629	2576.05	859.691	25.91	25.91	SKESAESLFDEKLDEDPWGEDA	OT_ostta11g02710	Region of a membrane-bound protein predicted to be embedded in the membrane. [O. tauri]	[7] Phospho (S)|			19687.3	19013.4	30238.5	51839.7	32068.1	46639.4	48693.9	96584.7	66452.6	12943.2	29777	53229.7	40075.3	77957.7	23387.8	24873.6	45202.2	48943.5	44143.2	43343.5	28119.1	32050.6	59621.3	46347.1	54242.7	12785.8	23873	5966.55	16195.9	14420.8	4	20	4.40953	1.61432	2.7315	0.000154045
8501	2	-1.88856	-1.88856	1839.81	920.913	55.76	55.76	DSDVIGSSGPVTELEQK	OT_ostta05g04040	Forkhead-associated (FHA) domain Coil FHA domain Forkhead-associated (FHA) domain profile. SMAD/FHA domain [O. tauri]	[7] Phospho (S)|	[7] Phospho (S)|	[6] 0.95 (S),[7] 0.05 (S)|	44217.9	45117.2	50014.4	25213.6	27429.7	20905.9	22126.6	41743.3	21353.3	4596.14	12522.8	29553.9	31361.8	29037.3	12796.6	34101	62138	49165.2	35575.6	49275.3	61588.3	132487	92228.9	76698.2	83907.4	21258.7	27738.7	11284.7	36824.7	50886.8	16	8	3.87699	2.11959	1.82912	0.000114065
3959	3	0.468586	0.468586	1973.96	658.995	36.23	36.23	AVYEDSILPPRPPSPTR	OT_ostta08g00130	Protein phosphatase 4 core regulatory subunit R2 PPP4R2 [O. tauri]	[16] Phospho (T)|	[16] Phospho (T)|	[5] 0.004 (S),[13] 0.182 (S),[15] 0.814 (T)|	117562	143352	170950	116068	101683	115199	81179.3	151441	104236	118490	139113	239493	131428	215578	141426	153819	292943	205406	164445	158940	246966	533026	313232	271867	266858	123570	254893	72418.7	140950	127510	16	4	2.88805	1.81041	1.59525	0.000361768
3754, 3754	2, 2	0.251384	0.2513840108633, 0.2513840108633	1554.71	778.361	30.42	30.42, 27.61	SVNSVFAPLADSAR	OT_ostta05g02450	Thrombospondin, type 1 repeat Coil Thrombospondin type-1 (TSP1) repeat profile. ARM repeat Region of a membrane-bound protein predicted to be embedded in the membrane. [O. tauri]	[1] Phospho (S),[N-term] Acetyl (N Terminal),[0] Acetyl (N Terminal)| [4] Phospho (S),[N-term] Acetyl (N Terminal),[0] Acetyl (N Terminal)|	[1] Phospho (S),[N-term] Acetyl (N Terminal),[0] Acetyl (N Terminal)|	[0] 0.999 (S),[3] 0.001 (S)|	118873	116776	139577	127432	108539	84329.4	85534.5	125538	101917	11654	60317.1	114961	91415.9	114171	67688.4	59165.4	83807.1	100850	81873	67784.1	87798.1	109702	117980	77497.4	106238	67552.9	86294.4	33863.1	66025	50777.1	0	20	2.00713	1.33177	1.50711	0.0015081
8099	2	0.679955	0.679955	1136.52	569.269	25.41	25.41	QLSGGNLGPSK	OT_ostta03g03060	Zinc finger, PHD-finger Coil PHD zinc finger PHD-zinc-finger like domain PHD FINGER PROTEIN RHINOCEROS PHD FINGER PROTEINS Zinc finger PHD-type signature. Zinc finger PHD-type profile. FYVE/PHD zinc finger [O. tauri]	[3] Phospho (S)|			16743.8	14704.9	13313.1	14350.6	12370.2	14532.6	8793.83	19735.1	13336	1706.15	14197.8	18516.9	15309.3	17545.6	8464.06	12185.6	13162.5	10679.8	10400.9	10126	8663.09	14794.8	7967.23	7744.14	9319.62	4948.36	11309.5	3072.34	7341.14	7563.55	8	20	2.16252	1.25024	1.72967	0.00146814
6002	3	-1.32705	-1.32705	3191.19	1064.74	62.04	62.04	FGPGTSGGDDEEEEEGSEGGADAENEEQKR	OT_ostta12g02110	IQ motif, EF-hand binding site Coil AARP2CN (NUC121) domain Protein of unknown function (DUF663) Elongation factor Tu GTP binding domain RIBOSOME BIOGENESIS PROTEIN BMS1 HOMOLOG IQ motif profile. P-loop containing nucleoside triphosphate h [O. tauri	[17] Phospho (S)|	[6] Phospho (S)| [17] Phospho (S)|	[16] 0.444 (S),[4] 0.112 (T),[5] 0.444 (S)| [16] 1.0 (S)|	115512	108358	224845	140848	92044.6	107570	105853	144966	126311	21297.3	83205.6	87615.7	90113.7	133434	42399.8	27433.7	70662.8	42077.5	33427.3	58605	71180.3	106466	63809.6	39976.9	53020.5	34341	101191	15693.2	42314.3	42359.6	0	12	2.93535	1.6185	1.81362	0.000578721
8889	3	-1.29603	-1.29603	2346.09	783.038	27.61	27.61	ANEEANASAAPAEALERAPTKR	OT_ostta10g01860	Nucleotide-binding, alpha-beta plait Coil RNA recognition motif. (a.k.a. RRM, RBD, or RNP domain) PROBABLE MEMBRANE PROTEIN DUF221-RELATED SUBFAMILY NOT NAMED Eukaryotic RNA Recognition Motif (RRM) profile. RNA-binding domain, RBD Region o [O. tauri	[20] Phospho (T)|	[20] Phospho (T)|	[19] 0.998 (T),[7] 0.002 (S)|	35572.5	35189.4	37862.5	28529.7	24453.1	35873.4	51615	19085.9	13415.1	4618.69	15580.9	10067.2	8023.27	25590.8	5854.95	16658.5	22972.8	10229.1	12473.4	18113.4	21526.4	31412.5	14990.8	10856.3	24978.7	5563.2	18320.8	5921.99	5594.9	6630.76	0	20	3.8449	1.60815	2.39088	0.000462468
1126	2	0.268681	0.268681	1678.62	840.315	51.26	51.26	EAFGDASDDDAFSPR	OT_ostta14g01310	Region of a membrane-bound protein predicted to be embedded in the membrane. [O. tauri]	[7] Phospho (S)|	[7] Phospho (S)|	[6] 1.0 (S)|	377520	558888	533572	431076	409354	225721	206753	273861	219630	86630.1	162697	276205	179945	119902	183034	158133	282996	179478	188373	223041	248522	234012	180055	147799	164544	179026	364891	29881.3	192043	176418	0	8	2.50646	1.88891	1.32693	0.00906928
249	2	1.86443	1.86443	1484.63	743.323	60.61	60.61	AASLPGGDNDAVYR	OT_ostta01g02440	Alpha,alpha-trehalose-phosphate synthase Trehalose-phosphatase trehalose_OtsA: alpha,alpha-trehalose-phosphate synthase (UDP-forming) Glycosyltransferase family 20 BCDNA.GH08860 TREHALOSE-6-PHOSPHATE SYNTHASE HAD-like UDP-Glycosyltransfera [O. tauri	[3] Phospho (S)|	[3] Phospho (S)|	[2] 1.0 (S)|	958048	1000999	1555708	862338	648924	445627	287301	612648	352894	268942	575061	884055	471212	613860	405824	432446	881550	536049	482806	569049	1570548	1834958	1303528	1059176	1338849	818946	1229425	257893	851487	771554	16	4	3.34751	1.774	1.88698	0.000383062
2841	2	-0.9576	-0.9576	2213.01	1107.51	62.5	62.5	EVVSPIAESSETDRSAVETK	OT_ostta06g03440	Phospholipid-transporting P-type ATPase, subfamily IV Coil P-type cation-transporting ATPase superfamily signature haloacid dehalogenase-like hydrolase ATPase_P-type: HAD ATPase, P-type, family IC E1-E2 ATPase ATPase-Plipid: phospholipid-t [O. tauri	[15] Phospho (S)|	[15] Phospho (S)|	[14] 1.0 (S)|	462067	274368	370049	287584	129090	244544	162943	162220	153846	18782.4	68602.5	95487.9	57193.9	111057	66419.4	59493.2	142553	65230.1	86451.6	67759.2	180549	248966	194151	90697.1	136944	87476.5	231041	31907.9	118375	88292	0	8	3.81973	1.96273	1.94613	0.000482481
5675	3	0.634797	0.634797	2631.16	878.06	33.06	33.06	TFDKQDSIDEIWEALQACPSAK	OT_ostta09g01170	EF-Hand 1, calcium-binding site Recoverin family signature EF-hand, calcium binding motif EF-hand domain EF-hand domain pair CALCINEURIN SUBUNIT B TYPE 1-RELATED CALCINEURIN B EF-hand calcium-binding domain. EF-hand calcium-binding domain [O. tauri]	[7] Phospho (S)|	[1] Phospho (T)|	[0] 0.964 (T),[6] 0.036 (S)|	129641	90620.9	57994	115950	101224	79434.1	115910	51077.7	82406.7	7145.5	48476.3	105114	98944.8	98520	88877	110598	89411.5	91149.9	135231	114973	59023	36007.2	63750.4	37152.3	67868.1	66584.5	76265.3	51790.1	74188.1	59902.7	12	16	2.05217	1.3096	1.56702	0.00360434
5323	3	3.70235	3.70235	3592.58	1198.53	35.28	35.28	ESGQVENDTSKETNSEDDIDCVDLLPYSLLK	OT_ostta09g02450	ml(SPRK SR proteinkinase SPRK CMGC-from:Ot09g02480)gb(Serine/threonine-protein kinase, active site) Serine/Threonine protein kinases, catalytic domain Protein kinase domain MITOGEN-ACTIVATED PROTEIN KINASE AT02150P-RELATED Serine/Threoni [O. tauri	[15] Phospho (S)|	[2] Phospho (S)| [10] Phospho (S)| [15] Phospho (S)|	[1] 0.552 (S),[8] 0.209 (T),[9] 0.085 (S),[27] 0.002 (S),[12] 0.085 (T),[14] 0.067 (S)| [1] 0.034 (S),[8] 0.09 (T),[9] 0.292 (S),[12] 0.292 (T),[14] 0.292 (S)| [8] 0.006 (T),[9] 0.018 (S),[12] 0.203 (T),[14] 0.773 (S)|	347466	200950	132638	271591	166444	252922	310020	188377	234956	28180.4	197700	363770	287034	346196	314514	260087	307200	233005	323422	283743	223211	118354	212678	173156	205884	213101	235278	89858.2	177937	156306	8	20	1.7298	1.28001	1.35139	0.0211186
2812, 2458, 544, 3719, 1959, 1889	4, 4, 4, 4, 4, 4	-0.35307	-0.353074011401078, -0.485949492993084, -0.417130551924727, -0.794288128388002, -0.764233469656309, -0.725115028252701	5236.04	1310.02	38.6	38.6, 45.5, 94.42, 21.82, 54.61, 33.94	AKYNERPSFQMGMSLDADSEDDGDSNGMVQALTGMFANMMNQGDER	OT_ostta09g00210	hypothetical protein [O. tauri]	[35] Oxidation (M),[19] Phospho (S),[39] Oxidation (M),[40] Oxidation (M),[28] Oxidation (M),[11] Oxidation (M),[13] Oxidation (M)|			14386808	11558738	10801623	14580042	8539278	8925295	6711281	7752055	6828832	2669596	4274839	18025167	10700861	11760048	8960862	6797586	11998095	7898431	8874781	8442751	10687448	7259987	13851758	9349219	7981098	7738768	10421997	3187635	5463750	4694580	0	20	1.90012	1.30141	1.46005	0.0551484
3804	2	0.054074	0.054074	1206.52	604.266	33.43	33.43	SASTASIESFK	OT_ostta01g04600	ABC transporter, conserved site Coil ATPases associated with a variety of cellular activities ABC transporter transmembrane region FAMILY NOT NAMED MULTIDRUG RESISTANCE PROTEIN PGP-1 ABC transporters family signature. ATP-binding cassette, [O. tauri	[3] Phospho (S)|	[3] Phospho (S)| [3] Phospho (S)|	[0] 0.003 (S),[2] 0.996 (S),[3] 0.001 (T)| [0] 0.017 (S),[2] 0.491 (S),[3] 0.491 (T),[5] 0.001 (S)|	20188.8	30070.9	20441.2	19845.7	17548.8	50894.4	33387	148040	75832	46060.8	23236.1	57560.3	31149.5	42151.4	28650.9	19644.8	37867.5	22007.5	26499	20706.9	21252.8	33582.4	25163.7	26038.7	31602.8	10195.4	23013.5	9600.7	16130.9	18737.7	4	20	4.95882	2.27011	2.1844	6.81286e-05
2645	4	-0.20389	-0.20389	4667.13	1167.79	30.97	30.97	EVEDSAPMSAPTSPSLPPVEDNDAFFDNLGDAPVQPPKPTPAPK	OT_ostta12g00850	Helicase, C-terminal helicase superfamily c-terminal domain WD40 repeats Sec23-binding domain of Sec16 DEAD/DEAH box helicase Helicase conserved C-terminal domain WD domain, G-beta repeat SEC31-RELATED PROTEIN SEC31, ISOFORM B DEAD-box sub [O. tauri	[8] Oxidation (M),[13] Phospho (S)|			420515	472532	374087	534934	244985	708456	454863	1193438	751289	21275	355536	567603	516696	941309	326172	399931	873284	628551	459504	602191	812538	921978	1010180	857901	896000	342356	446821	178321	299484	260244	16	20	2.9456	1.53112	1.92383	0.000212543
3764	3	0.501209	0.501209	4249.71	1417.58	79.81	79.81	LFNSASAMDSIDEADAAPENFGGADFDMFADSPNANAGASK	OT_ostta10g01320	Protein of unknown function DUF760 Protein of unknown function (DUF760) FAMILY NOT NAMED SUBFAMILY NOT NAMED [O. tauri]	[8] Oxidation (M),[10] Phospho (S),[28] Oxidation (M)|	[6] Phospho (S),[8] Oxidation (M),[28] Oxidation (M)| [8] Oxidation (M),[10] Phospho (S),[28] Oxidation (M)|	[3] 0.152 (S),[5] 0.696 (S),[9] 0.152 (S)| [3] 0.002 (S),[5] 0.04 (S),[9] 0.958 (S)|	547370	346802	323057	346514	188987	244949	303461	303345	339176	45749.8	322026	594476	339428	423720	207536	211101	438622	257980	291229	251146	314012	132607	230097	223579	163263	190911	366776	57464.6	123940	109019	8	20	2.22517	1.33365	1.66848	0.0139284
5814	2	-0.03731	-0.03731	2330.03	1166.02	78.12	78.12	DDSPSTASTSPLTFDVIAVDGR	OT_ostta01g03000	tRNA-guanine(15) transglycosylase-like Queuine tRNA-ribosyltransferase Q_tRNA_tgt: queuine tRNA-ribosyltransferase tgt_general: tRNA-guanine family transglycosylase QUEUINE TRNA-RIBOSYLTRANSFERASE Queuine tRNA-ribosyltransferase [tgt]. tRN [O. tauri	[3] Phospho (S)|	[3] Phospho (S)| [3] Phospho (S)|	[2] 0.977 (S),[4] 0.011 (S),[5] 0.011 (T)| [2] 0.482 (S),[4] 0.482 (S),[5] 0.037 (T)|	147562	110259	99308.5	131469	126412	120023	75739.1	146734	133567	4067.38	55626.2	118491	104778	128610	95378	79537.8	106626	110106	107813	98873.1	132390	116259	151388	164053	171593	107998	107781	42923.4	70964.9	55402.4	16	20	1.91052	1.3229	1.44419	0.00890385
8877	3	-0.54899	-0.54899	1933.76	645.594	28.87	28.87	STDASAPSHPPSPPSSPR	OT_ostta07g04380	Domain of unknown function DUF1336 Protein of unknown function (DUF1336) STEROIDOGENIC ACUTE REGULATORY PROTEIN (STAR) [O. tauri]	[12] Phospho (S),[15] Phospho (S)|	[5] Phospho (S),[12] Phospho (S)| [8] Phospho (S),[15] Phospho (S)| [12] Phospho (S),[15] Phospho (S)|	[0] 0.009 (S),[1] 0.008 (T),[4] 0.489 (S),[7] 0.147 (S),[11] 0.562 (S),[14] 0.354 (S),[15] 0.431 (S)| [4] 0.03 (S),[7] 0.818 (S),[11] 0.159 (S),[14] 0.496 (S),[15] 0.496 (S)| [7] 0.002 (S),[11] 0.998 (S),[14] 0.5 (S),[15] 0.5 (S)|	18563.2	18440.1	30917.6	42235.2	15431.8	59066	66005.9	130743	68814.8	4182.36	30421.2	52737.8	55483.4	67514.1	24169.7	26239	74012.1	47330	27867.4	64891.6	26592	63418	32504.9	18617.2	25020.2	6102.27	34648.8	9693.67	11870.4	11791.1	4	20	5.47574	1.95985	2.79396	0.000174186
1791	2	0.229953	0.229953	1430.68	716.348	73.58	73.58	QSTTEFLGSLLR	OT_ostta02g05150	Coil [O. tauri]	[3] Phospho (T)|	[2] Phospho (S)| [3] Phospho (T)| [3] Phospho (T)|	[1] 0.954 (S),[2] 0.044 (T),[3] 0.002 (T)| [1] 0.003 (S),[2] 0.993 (T),[3] 0.003 (T)| [1] 0.022 (S),[2] 0.489 (T),[3] 0.489 (T)|	181314	92605.1	122486	182638	142533	134006	145782	127507	113881	15902.7	100148	251151	172434	154118	189235	124610	105262	89357.1	151128	109839	65021.3	99764.4	83550.8	49986.1	79360.9	114760	143649	32672.3	72780.1	98286.8	8	16	2.2958	1.42139	1.61518	0.00579771
5042, 17506	3, 2	0.177698	0.177697714881499, -1.04668591580463	2190.86	731.293	23.24	23.24, 22.33	NGSASSLSAMEHTGEDSLMR	OT_ostta01g00980	Pyrophosphate-energised proton pump H+-PPtase Inorganic H+ pyrophosphatase V_PPase: V-type H(+)-translocating pyrophosphatase PYROPHOSPHATE-ENERGIZED VACUOLAR MEMBRANE PROTON PUMP 1 FAMILY NOT NAMED Putative K(+)-stimulated pyrophosphate-e [O. tauri	[3] Phospho (S),[19] Oxidation (M),[10] Oxidation (M)|	[3] Phospho (S),[19] Oxidation (M),[10] Oxidation (M)|	[2] 0.996 (S),[4] 0.003 (S)|	22825.3	28321.8	48105.8	39351.6	13683	48852.9	31418.2	86442.5	57706.9	44988.8	54879.4	99736.2	74269.2	124190	43229.7	31605	120039	49189.6	43966.1	68758.5	44884.4	80245	48944.5	41277.6	33778.3	10769.7	42645.4	12025.3	12348.3	13154.3	8	20	4.35773	1.60366	2.71736	0.000275545
1980, 1980	2, 2	-0.56177	-0.561773538511066, -0.561773538511066	1624.74	813.38	56.25	56.25, 54.89	SEQQLSPSTGSVGLR	OT_ostta06g00980	Armadillo-type fold Saccharomyces cerevisiae 175.8kDa hypothetical protein signature WD40 repeats Raptor N-terminal CASPase like domain WD domain, G-beta repeat FAMILY NOT NAMED REGULATORY-ASSOCIATED PROTEIN OF MTOR Trp-Asp (WD) repeats pr [O. tauri	[6] Phospho (S)| [9] Phospho (T)|	[6] Phospho (S)| [8] Phospho (S)| [6] Phospho (S)|	[5] 0.997 (S),[7] 0.003 (S)| [5] 0.054 (S),[7] 0.891 (S),[8] 0.054 (T)| [5] 0.333 (S),[7] 0.333 (S),[8] 0.333 (T)|	68206.8	82263.8	96501.5	96238.5	50816.4	123273	96567.6	172058	132141	57397.8	119473	194416	102199	168442	108371	125579	223840	134126	115346	138048	190113	268211	176781	173800	155804	55841.5	119121	32204.6	70678.2	72700.5	16	20	2.75202	1.52557	1.80393	7.55636e-05
2312	3	-0.03435	-0.03435	2769.12	924.049	81.85	81.85	LSNSESVSSFASDAASDADSDSGQLSR	OT_ostta03g00770	ml(eIF4G eI4F Cap binding complex-from:Ot03g00710)gb(MIF4-like, type 1/2/3) Coil Proline rich extensin signature Middle domain of eukaryotic initiation factor 4G (eIF4G) MIF4G domain EUKARYOTIC TRANSLATION INITIATION FACTOR 4 GAMMA MI doma [O. tauri	[22] Phospho (S)|	[20] Phospho (S)| [22] Phospho (S)|	[19] 0.923 (S),[21] 0.077 (S)| [19] 0.012 (S),[21] 0.987 (S),[25] 0.001 (S)|	124301	209085	239399	132091	38875.2	545729	265290	1380052	619553	126079	164756	333393	143640	547596	110602	79759.4	314079	134302	73755	94662.5	369240	572000	702450	636653	398923	111294	126558	103401	36917.2	63747	4	20	7.95007	2.24856	3.53563	6.4439e-05
10110	2	-0.3832	-0.3832	1175.5	588.756	26.46	26.46	ATLTPSASIR	OT_ostta11g01990	Ubiquitin carboxyl-terminal hydrolases family 2 FAMILY NOT NAMED Ubiquitin carboxyl-terminal hydrolases family 2 signature 1. Ubiquitin carboxyl-terminal hydrolases family 2 profile. Cysteine proteinases [O. tauri]	[4] Phospho (T),[8] Phospho (S)|			23407.6	28012.3	29717.5	16167.2	12413.5	11812.7	8908.16	20824.9	9412.74	0	17018.4	17040	7117.01	6657.52	5867.09	6160.51	9891.34	3681.23	5712.97	6531.57	14465.2	17096.6	12070.7	11958.5	8637.28	9505.4	19992	6018.66	14232.5	9723.6	0	12	3.43109	1.71974	1.99512	0.00326042
32002	2	-0.2719	-0.2719	1048.46	525.237	28.73	28.73	AISPAPEER	OT_ostta05g00080	Phox homologous domain PhoX homologous domain, present in p47phox and p40phox. Vps5 C terminal like PX domain SORTING NEXIN PX domain profile. [O. tauri]	[3] Phospho (S)|			4105.1	1550.36	36278.9	0	0	2382.4	515.236	132.27	68.9387	0	20.9775	1507.62	102.883	582.561	1158.4	825.735	845.565	32.1463	0	105.95	158.37	28.8417	10664.6	55.92	0	146.315	31.179	5.81818	10.9009	0	0	20	287.892	4.49574	64.0367	0.0308673
409, 1091, 11938, 1091	2, 3, 2, 3	-3.71095	-3.71094543405881, 0.233032533017382, -3.53355036550343, 0.233032533017382	2144.93	1073.47	129.24	129.24, 61.17, 88.44, 55.18	DTTLVSEDGSTEASEALAAAK	OT_ostta10g01745	Tetratricopeptide-like helical TPR-like Region of a membrane-bound protein predicted to be embedded in the membrane. [O. tauri]	[6] Phospho (S)|	[6] Phospho (S)|	[5] 1.0 (S)|	5097101	5949654	6649556	4350530	3754485	2271957	2828904	4075667	1976652	945731	1113432	4002060	1505033	2150906	846369	946524	1930758	1576599	1419135	1734742	2091583	4268994	2279414	1470044	1537543	1035885	3378165	317961	1415826	1007452	0	20	3.60591	2.0431	1.76492	0.00170764
6028, 20805, 3336, 318, 134	2, 3, 2, 3, 3	-0.65667	-0.656667160660134, -0.41397827656073, -0.940466862772144, 0.233371561364383, 0.13067604232658	2396.12	1199.07	75.54	75.54, 35.93, 57.47, 40.72, 53.05	VLVELHDQSPDIGQGVHGMGTK	OT_ostta15g00955	S-adenosylmethionine synthetase, C-terminal MAT S-adenosylmethionine synthetase, central domain S-adenosylmethionine synthetase, N-terminal domain S-adenosylmethionine synthetase, C-terminal domain metK: methionine adenosyltransferase S-AD [O. tauri	[21] Phospho (T)|	[21] Phospho (T)|	[20] 1.0 (T)|	2870483	1921837	1978301	2319374	1371944	5900063	4946497	3071436	2563029	2818753	2106819	6473467	4081186	4066740	5862200	2284330	4019279	2455803	2394065	3547277	2396329	3587985	2292560	2535600	2709816	1987827	4109875	882289	1173872	1256520	8	20	2.40058	1.48479	1.61678	0.00523584
876	2	0.115812	0.115812	1308.64	655.329	76.23	76.23	GLAGVGEAIISSR	OT_ostta09g02130	Cation-transporting P-type ATPase, C-terminal Coil H+-transporting ATPase (proton pump) signature P-type cation-transporting ATPase superfamily signature Cation transporter/ATPase, N-terminus ATPase-IIB_Ca: calcium-translocating P-type ATP [O. tauri	[12] Phospho (S)|	[12] Phospho (S)|	[11] 1.0 (S)|	206217	220434	298873	149411	252366	179605	130759	255168	164568	37293.6	113002	275662	130351	179725	80056.3	161566	159981	167480	111366	87441.4	198553	291316	239068	239421	325156	176430	180765	48663.4	110061	83758.4	16	20	2.15702	1.43731	1.50074	0.00988249
1387	2	0.436699	0.436699	1225.55	613.784	21.08	21.08	THFFPSSVPK	OT_ostta18g00310	RNA-binding protein Lupus La Lupus La protein signature Domain in the RNA-binding Lupus La protein; unknown function Tandem repeat in fly CG14066 (La related protein), human KIAA0731 and worm R144.7. Unknown function. La domain LA-RELATED [O. tauri]	[7] Phospho (S)|	[6] Phospho (S)|	[5] 0.5 (S),[6] 0.5 (S)|	148793	147332	245074	160100	168346	79208.4	98374.1	89494.2	94712.1	61629	66342.1	160690	66396.9	87417.1	106904	60066.5	93748.9	58413.6	58837.7	52224.1	65724.6	121156	70719.4	41974.5	55570.6	112109	226382	43744.5	102092	130295	0	12	2.68998	1.68172	1.59953	0.00287287
5717	3	-0.92286	-0.92286	2786.99	930.003	36.18	36.18	MLGVENYGSDASEDERDEDDAPR	OT_ostta10g01140	G-protein beta WD-40 repeat G protein beta WD-40 repeat signature WD40 repeats WD domain, G-beta repeat FAMILY NOT NAMED Trp-Asp (WD) repeats signature. Trp-Asp (WD) repeats profile. Trp-Asp (WD) repeats circular profile. WD40 repeat-like [O. tauri]	[1] Oxidation (M),[9] Phospho (S),[12] Phospho (S),[N-term] Acetyl (N Terminal),[0] Acetyl (N Terminal)|			130107	88571	133890	90907.8	61137.4	35859	66555.2	22140.2	29136.4	5220.57	44021.9	67576.4	59706.7	36054.3	28939	21868.1	65995.1	26471.3	21446.6	31565.1	57961.5	53738.3	31703	16998.3	12484	24698.7	90043.3	9404.29	25439.2	15605	0	20	3.05473	2.10483	1.4513	0.00930504
3531	3	-0.3008	-0.3008	2651.06	884.694	74.16	74.16	ETSIDDVDATMDVINEQTEQMR	OT_ostta17g02070	Snf7 Coil SNF7 - RELATED VACUOLAR PROTEIN SORTING-ASSOCIATED PROTEIN 32 HOMOLOG 2 [O. tauri]	[3] Phospho (S),[21] Oxidation (M),[11] Oxidation (M)|	[3] Phospho (S),[21] Oxidation (M),[11] Oxidation (M)| [2] Phospho (T),[21] Oxidation (M),[11] Oxidation (M)|	[1] 0.435 (T),[2] 0.565 (S)| [1] 0.5 (T),[2] 0.5 (S)|	183339	225592	212851	178560	131360	113161	73949.6	175176	99322.8	16300	106933	151861	113186	112594	36175.4	58244.5	144820	84489.2	83074.6	81520.6	100984	168185	123351	90421.9	78367.7	73222.4	116938	26398.9	53129.5	64821.5	0	20	2.78527	1.65517	1.68277	0.00848415
3256, 5185	2, 3	0.172474	0.172473503030794, 0.354969826434181	2133.94	1067.98	95.26	95.26, 56.35	FLEANPTYGVFGSPSPESR	OT_ostta04g03620	Zinc finger, B-box B-Box-type zinc finger B-box zinc finger CCT motif ZINC FINGER PROTEIN CONSTANS-RELATED FAMILY NOT NAMED CCT domain profile. Zinc finger B-box type profile. [O. tauri]	[15] Phospho (S)|	[13] Phospho (S)|	[12] 0.956 (S),[14] 0.044 (S)|	327741	465143	404021	297368	320290	226744	269421	350651	258528	45700.9	91584.4	228999	148089	226632	148931	117958	170970	149405	145867	138929	324625	458617	458313	384996	392589	219557	285128	77642.6	260325	250332	16	12	2.79223	1.53825	1.8152	4.23161e-05
8657	2	-1.44957	-1.44957	1091.54	546.775	24.27	24.27	RESPVSLPK	OT_ostta01g00010	Coil [O. tauri]	[3] Phospho (S)|			13776.6	15544.4	18517.2	12418.2	12570.9	16439.5	9970.07	19487.7	13602.3	8713.34	10069	16551.5	10434.1	13163.6	9517	20447.1	24542.9	18177.2	15474.5	18667.1	31544.6	62494.9	28983.9	26439.5	27789.9	14548.8	20110.3	7180.92	17311.1	13315.5	16	8	2.96731	1.91983	1.54562	7.6451e-05
3148, 8724	2, 2	0.129495	0.129495211412298, 1.17379970629526	1100.49	551.254	40.23	40.23, 39.86	LDALMSLSR	OT_ostta04g05130	Coil Region of a membrane-bound protein predicted to be embedded in the membrane. [O. tauri]	[5] Oxidation (M),[6] Phospho (S)|			50478.9	65845.2	80475	43281.6	58174.9	30861.2	34837.2	83907.1	41601.1	21342.2	43600.1	87856.6	35784.8	45960.3	25558.3	34595.9	38272.9	30984.8	30626.1	24410.9	35302.3	52684.2	42834.1	32483.9	32893.4	23592	27856.3	10169.8	25207.5	30545.8	0	20	2.54113	1.43337	1.77284	0.00415057
2079	2	0.204076	0.204076	1169.52	585.765	41.39	41.39	ALGSLCASPSK	OT_ostta09g04190	ml(IRE IRE AGC-from:Ot09g04120)gb(Serine/threonine-protein kinase, active site) Serine/Threonine protein kinases, catalytic domain Protein kinase domain SERINE/THREONINE-PROTEIN KINASE SERINE/THREONINE-PROTEIN KINASE GREATWALL Serine/Threo [O. tauri	[8] Phospho (S)|	[8] Phospho (S)| [8] Phospho (S)|	[7] 1.0 (S)| [7] 0.5 (S),[9] 0.5 (S)|	52278.3	78046.3	86610.3	53244.1	69679.7	15473.3	13447.9	46010.9	54414.9	4029.45	23944.9	56414.6	22054.1	29297.2	17621.5	54162	76656.5	51341.2	53262.7	34389.5	111062	166212	86807.7	77997.6	89950.2	41685.5	71849.7	17818.8	57173	57105.2	16	8	3.56272	1.87958	1.89549	0.000594611
5035	2	-0.58076	-0.58076	1245.62	623.818	28.97	28.97	IAREPSLGAPR	OT_ostta03g02730	Cation efflux protein Cation efflux family CDF: cation diffusion facilitator family transporter CATION EFFLUX PROTEIN/ ZINC TRANSPORTER PROTEIN R02F11.3, ISOFORM B Cation efflux protein transmembrane domain-like Cation efflux protein cytop [O. tauri	[6] Phospho (S)|	[6] Phospho (S)|	[5] 1.0 (S)|	31496.8	33510.5	36427.9	21978.8	24657.5	15018.2	21136	25293.7	22927.7	7592.49	12039.5	19750.7	14811.1	21572.9	11223.6	17013	22890.7	13892.8	11432.1	11062.8	16031.8	30534.7	13818.9	10667.9	16571	10247.6	19033.2	5036.46	13734.3	10381.9	0	20	2.53402	1.59994	1.58382	0.00301744
22273	2	-0.39691	-0.39691	1868.84	935.429	62.22	62.22	SGPVDGLEEALDALEFK	OT_ostta01g03620	Class II glutamine amidotransferase domain Glutamine amidotransferase domain ASPARAGINE SYNTHETASE N-terminal nucleophile aminohydrolases (Ntn hydrolases) [O. tauri]	[1] Phospho (S)|	[1] Phospho (S)|	[0] 1.0 (S)|	3687.93	934.142	268.399	1720.45	3080.78	714.677	1948.28	608.288	2628.1	0	0	1185.98	7399.14	3829.77	13025.1	12341.5	7690.14	6246.56	9278.89	4579.26	3510.75	0	2324.03	5381.41	7337.55	2913.96	4150.05	3337.69	5469.47	3688.49	12	4	5.44282	1.82779	2.97782	0.00510443
599	2	-0.33299	-0.33299	1601.74	801.88	70.04	70.04	ATSPPLAETPAGTPGR	OT_ostta06g03920	[O. tauri]	[3] Phospho (S)|	[3] Phospho (S)| [2] Phospho (T)|	[1] 0.065 (T),[2] 0.935 (S)| [1] 0.947 (T),[2] 0.053 (S)|	591651	626936	709323	470922	412286	663899	526699	1084522	742907	478087	597448	948976	596026	867264	532615	531630	1012828	555101	425018	476765	588061	1000167	451770	411387	442797	235157	497307	120874	289628	268130	4	20	2.67348	1.29844	2.05899	0.00137072
10165, 17120	2, 3	-1.39521	-1.39520518487893, -0.467929540381892	1967.88	984.948	103.96	103.96, 31.34	FQTTTTTTTTTTINSGGR	OT_ostta17g00610	Transcription factor, SBP-box [O. tauri]	[15] Phospho (S)|	[15] Phospho (S)|	[14] 1.0 (S)|	61020.5	75385.5	90213.4	87310.1	49395.2	27119.6	18186	47604.9	20620.5	1.53314	23453	46249.3	28852.8	60560	14137.2	18264.8	68930.7	31978.2	13692.9	38131.4	13509.2	45075.3	21967.2	13581.9	8915.74	10669.8	50627.3	9437.73	12251.5	18398.5	0	20	3.58362	2.06841	1.73254	0.0052688
5852	2	-0.84409	-0.84409	1979.79	990.901	58.8	58.8	DEPFGGDVHDGIDTSSPR	OT_ostta04g03620	Zinc finger, B-box B-Box-type zinc finger B-box zinc finger CCT motif ZINC FINGER PROTEIN CONSTANS-RELATED FAMILY NOT NAMED CCT domain profile. Zinc finger B-box type profile. [O. tauri]	[16] Phospho (S)|	[15] Phospho (S)| [16] Phospho (S)| [14] Phospho (T)|	[13] 0.078 (T),[14] 0.843 (S),[15] 0.078 (S)| [14] 0.005 (S),[15] 0.995 (S)| [13] 0.85 (T),[14] 0.129 (S),[15] 0.021 (S)|	67723.9	98317.8	148726	74098	54964.5	31051.1	23616.4	55583.2	49469.1	5011.11	19288	35216.2	34781.4	48760.8	22612	19506.1	46580.3	22487.6	25616.6	44899.8	49546.3	105362	62575.7	58069.3	66018.5	36870.8	69450.3	11206.9	39633.1	44658.9	0	12	2.7898	1.76752	1.57837	0.00361314
8962, 11387	2, 2	-0.87156	-0.871561261864089, -1.34507834029723	2390.04	1196.03	34.43	34.43, 26.21	SSASMDLLTAISDVPTPSAEMR	OT_ostta07g04320	Basic-leucine zipper domain Coil basic region leucin zipper bZIP transcription factor Basic-leucine zipper (bZIP) domain signature. Basic-leucine zipper (bZIP) domain profile. Leucine zipper domain [O. tauri]	[4] Phospho (S),[5] Oxidation (M),[21] Oxidation (M)|			174035	127391	115086	143545	95934.2	231475	136102	158125	142720	8880.66	113371	202222	170280	219062	188239	117714	135781	116077	135503	150028	179517	146738	139886	126049	129795	141432	153392	41064.4	86797.4	81377.4	8	20	1.77195	1.25627	1.41049	0.0269156
7477	2	-0.08575	-0.08575	1790.77	896.393	23.53	23.53	EDVVSPPSSPSPPSSSR	OT_ostta04g02450	Region of a membrane-bound protein predicted to be embedded in the membrane. [O. tauri]	[9] Phospho (S)|	[8] Phospho (S)| [9] Phospho (S)|	[4] 0.01 (S),[7] 0.28 (S),[8] 0.28 (S),[10] 0.05 (S),[13] 0.28 (S),[14] 0.05 (S),[15] 0.05 (S)| [4] 0.002 (S),[7] 0.017 (S),[8] 0.388 (S),[10] 0.069 (S),[13] 0.388 (S),[14] 0.069 (S),[15] 0.069 (S)|	51482.7	63260.6	87014.5	76698.3	45840.9	39973.2	38855.1	63594.7	42669.2	6009.18	58161.1	79921.8	75558.6	75434.4	37316.4	70909.6	147447	80285.3	59981.6	104172	101809	165670	101591	68794.7	94145.6	28584.5	71787.8	13150.8	27832	27665.3	16	20	3.14761	1.56024	2.01739	0.000301414
3628	2	-0.31442	-0.31442	1320.67	661.342	36.81	36.81	KIDALLAPGSEK	OT_ostta15g01710	Sodium/solute symporter Sodium:solute symporter family sss: transporter, solute:sodium symporter (SSS) family UREA ACTIVE TRANSPORTER SODIUM/SOLUTE SYMPORTER Sodium:solute symporter family profile. Region of a membrane-bound protein predic [O. tauri	[10] Phospho (S)|	[10] Phospho (S)|	[9] 1.0 (S)|	43501	45425.8	60192.1	44964.2	44168.7	19560.7	20460.7	44149	33558.2	8126.06	17796	37934.5	18880.2	32355.7	16078.2	17309.4	29934.4	16381.5	15444.8	14860.4	57419.8	115638	50727.7	47732.5	49913.8	42459.5	82700.3	17756.6	37624	34529.8	16	12	3.42202	1.6934	2.0208	0.000310959
2235, 2713	2, 3	0.101626	0.101626419469186, 1.12632361758978	2322.94	1162.48	82.94	82.94, 54.45	AELGSYDEGGNYVAQEWAER	OT_ostta06g01100	Tetratricopeptide-like helical PPR repeat family Pentatricopeptide repeat domain PPR: pentatricopeptide repeat domain FAMILY NOT NAMED Pentatricopeptide (PPR) repeat profile. HCP-like [O. tauri]	[5] Phospho (S)|	[5] Phospho (S)|	[4] 1.0 (S)|	387500	482708	491250	331740	283096	421438	594964	849952	585242	12791.4	502757	1401810	655516	1118887	540887	259204	731548	561070	328817	354516	315015	369875	405289	256433	455789	206643	481455	50591.5	224324	183184	8	20	3.68162	1.75287	2.10034	0.00158147
7157	2	0.091041	0.091041	1208.45	605.234	27.37	27.37	SGMSFSVQDR	OT_ostta04g03960	Orn/DAP/Arg decarboxylase 2, N-terminal Ornithine/diaminopimelate/arginine (ODA) decarboxylase family signature Ornithine decarboxylase signature Pyridoxal-dependent decarboxylase, pyridoxal binding domain Pyridoxal-dependent decarboxylase [O. tauri	[1] Phospho (S),[3] Oxidation (M)|	[1] Phospho (S),[3] Oxidation (M)|	[0] 1.0 (S)|	34443.2	33712.7	45145.1	29287.1	28146.1	35608.1	23058.4	57440	26097.2	15195.6	16544.3	33983.9	23384.6	23490.7	11275.5	12311.5	20066.8	8920.2	10132.6	13374.3	21333.2	41344.1	22938	19680.3	22610.1	16731.7	24282.4	8005.9	15945.1	15872.3	4	12	2.74289	1.45956	1.87925	0.000538075
1766	2	0.190536	0.190536	1366.65	684.332	43.25	43.25	LGNILSAEDLSR	OT_ostta14g02980	Ion transport 2 Coil Two pore domain K+ channel signature Ion channel PROTEIN C27F2.6-RELATED POTASSIUM CHANNEL, SUBFAMILY K EF-hand calcium-binding domain profile. Voltage-gated potassium channels Region of a membrane-bound protein predic [O. tauri	[6] Phospho (S)|	[6] Phospho (S)|	[5] 1.0 (S)|	108110	147236	194027	137269	114683	45513.2	51995.7	93498.1	52590.1	10349.2	70231.8	164295	110956	95524	76884.3	59873.2	89123.1	83654.8	78363.8	71697.7	84533.7	158339	103249	74382.3	113857	52862.7	88071.8	22098.8	75807.7	66262.3	0	4	2.30323	1.53246	1.50297	0.0022016
6415, 730	2, 3	-0.5563	-0.556302696556486, 0.136568979532823	2685.22	1343.62	99.36	99.36, 71.43	SESPVQPTGSAISYASELLDQAAER	OT_ostta07g00080	RWP-RK domain PB1 domain FAMILY NOT NAMED PROTEIN NLP8-RELATED RWP-RK domain profile. CAD & PB1 domains [O. tauri]	[3] Phospho (S)|	[1] Phospho (S)| [8] Phospho (T)|	[0] 0.791 (S),[2] 0.209 (S)| [0] 0.21 (S),[2] 0.108 (S),[7] 0.574 (T),[9] 0.108 (S),[12] 0.001 (S)|	886706	661325	471491	879207	727263	1344656	987043	1287365	1468980	125871	738914	1158448	965306	1324563	1240603	846792	802796	648131	893765	759520	786596	303887	1034111	877938	1138749	703774	676964	325162	620449	584122	4	20	2.18523	1.44456	1.51273	0.00801379
5009	2	0.485057	0.485057	1688.73	845.372	55.67	55.67	SVVVNTDDVETFER	OT_ostta09g00030	ABC transporter, conserved site ATPases associated with a variety of cellular activities ABC-2 type transporter ATP-BINDING CASSETTE TRANSPORTER ABC transporters family signature. ATP-binding cassette, ABC transporter-type domain profile. [O. tauri]	[1] Phospho (S)|	[1] Phospho (S)|	[0] 1.0 (S)|	45359.3	51126.9	57800.2	62142.8	36661.3	70953.9	45834.4	141859	85388.1	5095.45	87356.1	136938	67753.9	72158.5	70497.8	40385	67909.4	46873.3	52940.9	71454.5	43270.2	94953.2	67769.8	54027.7	48176.4	23374.7	57290.3	8441.99	25360	26148.5	8	20	3.09144	1.41274	2.18826	0.000802192
10257	2	-0.96757	-0.96757	1707.71	854.861	64.34	64.34	APSVDEDANGVNDVAR	OT_ostta08g00860	L-aspartate oxidase Coil FAD-dependent pyridine nucleotide reductase signature nadB: L-aspartate oxidase FAD binding domain Fumarate reductase flavoprotein C-term SUCCINATE DEHYDROGENASE 2 FLAVOPROTEIN SUBUNIT PX DOMAIN-CONTAINING PROTEIN [O. tauri]	[3] Phospho (S)|	[3] Phospho (S)|	[2] 1.0 (S)|	23646.5	19026.1	38508.5	27792.3	13879.2	65137.3	45790.3	120873	57041.6	17122.8	28248.5	74410.1	38838.2	41985	27724.1	14364.4	50992.2	26560.2	26015.1	44284.2	30278.1	76656.1	30915.6	23271.9	30357.8	10262.6	28440	6437.39	11204.4	11701.5	4	20	5.30602	1.93966	2.73554	0.000298187
5543	2	0.868726	0.868726	1589.63	795.82	54.8	54.8	SVSPSSFQGDADDAK	OT_ostta15g01570	Coil [O. tauri]	[3] Phospho (S)|	[3] Phospho (S)|	[0] 0.027 (S),[2] 0.967 (S),[4] 0.006 (S)|	28565.3	37545.6	41533.3	29437.3	13829.6	45903.9	35232.2	67096.5	36493.4	6924.9	38318.6	49960.1	50041.6	51664.3	51598	22101.4	55397.9	24696	23024.9	48999.4	42633.7	97683.6	47742.2	49281.1	32809.9	22866.9	28355.5	8596.76	17381.6	15022.2	16	20	2.92932	1.39734	2.09636	0.00134255
4297	2	0.133565	0.133565	1452.59	727.303	83.99	83.99	EQSFVSYAARSE	OT_ostta03g00220	Ribulose-phosphate binding barrel Pdx1 SOR/SNZ family TIGR00343: pyridoxal 5'-phosphate synthase, synthase subunit Pdx1 FAMILY NOT NAMED PYRIDOXINE BIOSYNTHESIS PROTEIN SNZ1-RELATED PdxS/SNZ family signature. Pyridoxal biosynthesis lyase P [O. tauri	[11] Phospho (S)|	[11] Phospho (S)|	[10] 1.0 (S)|	49434.5	75061	61220	38729.6	36132.1	49726.7	47701.5	42092.4	46497.4	2612.62	25970.4	26589.2	22279.5	28711.2	25934	20478.3	38548.7	17091.8	22707.8	22720.3	53545.3	34347.6	28169.6	26516.5	36110.4	21910.8	37168.8	9214.54	28052.9	23981.6	0	20	2.16554	1.49879	1.44486	0.000769505
4023	2	-0.29795	-0.29795	1061.55	531.783	39.16	39.16	AVTPTPAVVK	OT_ostta07g01090	Histone deacetylase superfamily Coil Histone deacetylase superfamily signature Histone deacetylase domain HISTONE DEACETYLASE 6 Arginase/deacetylase [O. tauri]	[3] Phospho (T)|	[3] Phospho (T)|	[2] 1.0 (T)|	20652.9	24523.2	33477.1	17058.7	30075.2	37039.6	27654.3	51812.6	35798.9	9011.3	57230	45481.7	35402.6	30087.1	24664	25384.2	25228	25621.8	24238.7	20437.5	24017.8	45230.3	20685.2	19755.9	37183.3	10962.7	19807.2	12215.2	16533.2	20898.9	8	20	2.39831	1.34991	1.77664	0.000882409
9299, 4645, 4038	2, 3, 3	-0.69664	-0.69664395523541, 1.57658045513126, 0.153136746232072	2571.13	1286.57	25.19	25.19, 50.65, 67.74	VGSDNDVASPDPLNYGFEQAQLR	OT_ostta01g02840	Glutathione S-transferase, N-terminal Coil [O. tauri]	[3] Phospho (S)|			150980	162532	145516	140866	151826	125500	146050	225215	188916	22548.2	148914	287314	258276	291963	205835	123946	159566	160430	139121	126842	132314	192004	177946	155537	176705	85978.2	122858	32468.8	134038	101655	8	20	2.4996	1.48341	1.68503	0.00102679
601, 8282	2, 3	0.253271	0.253271138090005, -0.251981551772891	1705.83	853.922	57.77	57.77, 46.04	VSSGGIPVDVILEDAR	OT_ostta14g00120	[O. tauri]	[3] Phospho (S)|	[3] Phospho (S)|	[1] 0.004 (S),[2] 0.996 (S)|	559822	582412	543987	592286	497964	734197	636730	1190392	827267	317256	351496	956377	689820	801055	530414	582560	638591	691245	621269	583266	570649	711080	699213	500927	784989	451215	534653	136120	369319	350356	4	20	2.29995	1.36881	1.68026	0.00487392
6059, 2019, 7920, 3827, 10707, 91, 944	2, 2, 2, 2, 2, 2, 2	-1.48481	-1.48480859066698, 0.316815444977144, 1.50888546204719, 0.168537208662091, -6.92186840185793E-4, 0.462585549542679, 0.177977768839775	2068.89	1035.45	31.73	31.73, 29.57, 42.22, 26.89, 32.16, 29.17, 39.22	LRETKTLAELMSINMGA	OT_ostta04g00320	Region of a membrane-bound protein predicted to be embedded in the membrane. [O. tauri]	[6] Phospho (T),[11] Oxidation (M),[12] Phospho (S),[15] Oxidation (M)|			6204037	3596586	6550246	6712483	3355431	2952546	2418612	3880016	2859027	1825064	1675112	5005627	1473741	1776245	1545580	1400699	3107345	1534152	2143317	1818895	2331108	3248548	2727997	1039933	1597727	1140016	2819706	308075	1763639	1753976	0	20	3.39337	1.93857	1.75045	0.00554248
600	3	0.667775	0.667775	2264.03	755.683	40.33	40.33	ISSSGMLLNIGTTSREPSVR	OT_ostta10g00980	[O. tauri]	[4] Phospho (S),[12] Phospho (T)|			288086	334147	402951	411696	333852	502637	558223	1187024	831044	23201.8	438974	841952	996921	1111379	623100	262061	667932	553636	379534	523454	459335	645882	912031	540470	788098	183452	326191	134506	265308	288710	8	20	3.34872	1.45354	2.30384	3.3507e-05
12290	2	-1.62129	-1.62129	1101.52	551.767	22.14	22.14	VPSEAPAPVR	OT_ostta14g03010	BTB/POZ-like Broad-Complex, Tramtrack and Bric a brac BTB/POZ domain FAMILY NOT NAMED PROTEIN C53A5.11-RELATED BTB domain profile. MATH/TRAF domain profile. TRAF domain-like [O. tauri]	[3] Phospho (S)|	[3] Phospho (S)|	[2] 1.0 (S)|	7969.81	10072.9	11308.4	8276.02	7922.19	7582.76	3867.16	15101.7	8990.86	0	10503	15399.6	8836.98	7012.02	6964.39	13968.5	19157.1	15311.4	11091	11966.6	4903.8	10039.5	6367.37	5947.42	4080.93	3856.57	7365.37	2618.27	3248.68	4515.58	12	20	3.30925	1.63024	2.02992	0.00025787
8156	3	-0.88727	-0.88727	2442.04	815.022	22	22	RPASDLTDLPESPRESIDER	OT_ostta06g04300	FMP27, C-terminal Golgi-body localisation protein domain Prokaryotic membrane lipoprotein lipid attachment site profile. Region of a membrane-bound protein predicted to be embedded in the membrane. [O. tauri]	[12] Phospho (S),[16] Phospho (S)|			106530	54706.1	74911.8	77789.3	27710.6	36037	39855.2	40955.2	34405.3	1640.53	19050.9	29736.7	16855.8	27030.5	16256.9	11648.9	31113.6	15633.3	14444.6	16037.7	32358.8	62382.3	38954.7	19595.4	17305.6	22787.2	72000.9	13321.3	26633.1	17085.9	0	12	3.844	1.95051	1.97077	0.00233855
1825	2	-1.0798	-1.0798	1733.68	867.846	65.74	65.74	EASTQSLEELGEGPK	OT_ostta15g01450	Sterile alpha motif/pointed domain Coil Sterile alpha motif. ARID/BRIGHT DNA binding domain FAMILY NOT NAMED AT-RICH INTERACTIVE DOMAIN-CONTAINING PROTEIN 4 ARID domain profile. SAM/Pointed domain ARID-like [O. tauri]	[3] Phospho (S),[6] Phospho (S)|			265952	307215	476387	281813	199797	82272.3	96228.4	97172.1	65931.1	11492.3	121371	161296	191357	140674	142332	80785.3	203683	87566.3	122176	177853	159104	256278	163147	115149	136840	89449.5	258248	27708.8	149005	121738	0	4	3.58582	1.8888	1.89847	0.00468931
5907	2	-0.00897	-0.00897	1817.77	909.893	69.94	69.94	DYVLLDEDEALGGSRS	OT_ostta05g03200	Forkhead-associated (FHA) domain Forkhead associated domain FHA domain SMAD NUCLEAR-INTERACTING PROTEIN 1 NUCLEAR INHIBITOR OF PROTEIN PHOSPHATASE-1 Forkhead-associated (FHA) domain profile. SMAD/FHA domain [O. tauri]	[16] Phospho (S)|	[14] Phospho (S)| [16] Phospho (S)|	[13] 0.5 (S),[15] 0.5 (S)| [15] 1.0 (S)|	88997.9	93860.7	89012.1	81611.4	93011.3	73226.7	57922.3	155016	100883	11546.4	48735.8	101668	63958.8	84150.8	48995	32225.2	46582.2	58778.1	57043.3	62583.3	63060.5	51936.5	55301.4	55360.2	64012.5	34714.8	57494.3	13086.6	37814.1	45210.2	4	20	2.56909	1.44205	1.78156	0.00122318
3413, 1452	3, 2	-0.31076	-0.310756579002833, -0.0686955459502971	2417.18	806.733	53.94	53.94, 48.9	QLSFADVWGKQPDIPEIPAAR	OT_ostta06g03440	Phospholipid-transporting P-type ATPase, subfamily IV Coil P-type cation-transporting ATPase superfamily signature haloacid dehalogenase-like hydrolase ATPase_P-type: HAD ATPase, P-type, family IC E1-E2 ATPase ATPase-Plipid: phospholipid-t [O. tauri	[3] Phospho (S)|			209475	213908	212084	240547	217060	195380	216056	222941	203794	10382.3	129472	291788	255141	268133	247426	213853	235916	268149	258484	172483	159243	147387	237378	137405	337582	200954	181284	78832.2	156096	118031	8	20	1.62128	1.14688	1.41364	0.0732663
9706	3	-0.13129	-0.13129	2092.82	698.614	25.97	25.97	GFSAMELDNYDEEHGKR	OT_ostta07g02290	Tetraspanin/Peripherin Tetraspanin family Region of a membrane-bound protein predicted to be embedded in the membrane. [O. tauri]	[3] Phospho (S),[5] Oxidation (M)|	[3] Phospho (S),[5] Oxidation (M)|	[2] 1.0 (S)|	23249	17245.2	12278.3	19270.9	9636.32	14135.3	10887.7	7701.45	5159.28	3698.68	20380.2	36463.3	28966	30246.7	15862.2	8759.92	30180.7	16119.7	18081	21434.3	11796.1	30375.2	12439.2	9913.85	12933	3603.07	12729.5	2581.32	4943.2	4162.34	8	20	4.7081	1.71692	2.74217	0.000105963
271, 83, 530, 43	2, 2, 2, 2	-0.19706	-0.197055861633367, 0.162803121526722, -0.697214209451742, -0.0132881564759965	1257.6	629.809	30.64	30.64, 52.73, 22.61, 39.53	LLTTSGAMEKK	OT_ostta10g00950	Major facilitator superfamily domain, general substrate transporter Major Facilitator Superfamily MAJOR FACILITATOR SUPERFAMILY DOMAIN-CONTAINING PROTEIN-RELATED HIGH AFFINITY NITRATE TRANSPORTER 2.5-RELATED MFS general substrate transport [O. tauri	[5] Phospho (S)|			6463942	9296972	7274295	4771303	4648983	8283493	7113106	22180419	14409571	8179122	4089579	8128746	5596692	10452799	6495869	3756396	7233741	3277145	3284061	3693978	4328402	6290977	3952194	3823318	3943479	2821080	5445669	1074517	3661702	3757929	4	20	3.87707	2.02496	1.91464	0.0008458
357	2	0.329888	0.329888	1461.68	731.845	69.57	69.57	AEALPVAVEATSPQ	OT_ostta10g01110	SEC7-like Sec7 domain Guanine nucleotide exchange factor in Golgi transport N-terminal ARF GUANINE-NUCLEOTIDE EXCHANGE FACTOR GNL1-RELATED GUANYL-NUCLEOTIDE EXCHANGE FACTOR SEC7 domain profile. ARM repeat [O. tauri]	[12] Phospho (S)|	[12] Phospho (S)| [11] Phospho (T)|	[11] 1.0 (S)| [10] 0.5 (T),[11] 0.5 (S)|	403920	600952	561511	394623	341417	482160	372326	766074	637194	568304	439715	652915	282755	429851	369028	428648	728825	501286	524160	630021	820637	1208047	932765	671435	687541	327042	438238	141772	357766	303511	16	20	2.75479	1.6201	1.70038	0.000486718
14752	2	-0.19358	-0.19358	1295.63	648.823	24.12	24.12	VPSMISVQSLR	OT_ostta04g03250	Arfaptin homology (AH) domain/BAR domain Coil BAR/IMD domain-like [O. tauri]	[9] Phospho (S)|	[9] Phospho (S)|	[5] 0.01 (S),[8] 0.99 (S)|	7092.73	10649.9	12206.1	3473.91	13239	1979.44	2323.64	6382.47	1476.94	0	3987.93	8623.87	3919.53	4545.31	3649.82	4213.03	3375.2	1345.04	3052.97	2924.66	4596.69	8235.31	5325.69	3064.54	10812.5	5878.75	7286.51	2289.11	6855.65	7569.73	0	12	3.12937	1.71323	1.82659	0.0096835
8866	3	-1.45169	-1.45169	2626	876.34	26.19	26.19	MKDANIEEESSEEEEDPRVSK	OT_ostta07g04000	ml(eIF5 Preinitiation complex (PIC)-from:Ot07geIF5)gb(MIF4-like, type 1/2/3) Coil Domain at the C-termini of GCD6, eIF-2B epsilon, eIF-4 gamma and eIF-5 domain present in translation initiation factor eIF2B and eIF5 eIF4-gamma/eIF5/eIF2-ep [O. tauri	[1] Oxidation (M),[10] Phospho (S),[11] Phospho (S)|	[1] Oxidation (M),[10] Phospho (S),[11] Phospho (S)|	[9] 1.0 (S),[10] 1.0 (S)|	58667.9	64965.3	111742	70003	27781.9	28082.2	55904.7	31424.1	26065.3	18434.6	29652.7	32621.1	35342.2	44694.5	19462.8	15130	64721.6	20606.1	26570.3	46812.1	46590.1	40494.8	30759.3	19065.1	22578.2	12161.9	43296.3	7199.61	17047.6	14869.3	0	20	3.52272	1.81776	1.93794	0.0105405
1425	2	-0.5046	-0.5046	1079.54	540.776	27.77	27.77	DVKSPSVIR	OT_ostta05g03300	Cofactor of BRCA1 Cofactor of BRCA1 (COBRA1) FAMILY NOT NAMED [O. tauri]	[4] Phospho (S)|	[4] Phospho (S)|	[3] 0.998 (S),[5] 0.002 (S)|	102995	133095	85647.5	56473.7	59508.2	149274	118004	228388	144540	61573.4	78218.1	119043	108027	120569	78620.5	60890.1	85202.1	56386.9	56480.8	65940.8	78605.5	131994	57746.7	50294.8	91280.6	38280.2	77399.4	13946.9	53890.8	52001	4	20	3.39785	1.76996	1.91973	0.000960093
9227	2	1.44199	1.44199	1580.7	791.357	26.12	26.12	MLSLPSLSTMSFR	OT_ostta15g01060	Basic-leucine zipper domain Coil bZIP transcription factor Basic-leucine zipper (bZIP) domain signature. Basic-leucine zipper (bZIP) domain profile. Leucine zipper domain [O. tauri]	[1] Oxidation (M),[6] Phospho (S),[10] Oxidation (M)|	[1] Oxidation (M),[6] Phospho (S),[10] Oxidation (M)| [1] Oxidation (M),[6] Phospho (S),[10] Oxidation (M)| [1] Oxidation (M),[9] Phospho (T),[10] Oxidation (M)|	[5] 0.997 (S),[7] 0.003 (S)| [5] 0.473 (S),[7] 0.473 (S),[8] 0.048 (T),[10] 0.006 (S)| [2] 0.001 (S),[5] 0.078 (S),[7] 0.078 (S),[8] 0.764 (T),[10] 0.078 (S)|	46790.3	36823.1	43910.1	48507.4	26422.4	26302.1	40394	20795.4	30561.2	3515.76	30967.7	51480.6	31705.5	37885.6	43771.4	30145.9	28351.9	35121.9	36669.9	29296.3	12706	20819.9	13743.9	11846	14185	34220.9	43080.2	17256.9	38166.9	43745.1	0	16	2.76195	1.27171	2.17184	2.16293e-05
2152	2	0.325114	0.325114	1754.71	878.365	55.1	55.1	VDDVASPSANDDPFAR	OT_ostta07g04750	von Willebrand factor, type A Ku70 and Ku80 are 70kDa and 80kDa subunits of the Lupus Ku autoantigen Ku70/Ku80 beta-barrel domain KU AUTOANTIGEN DNA HELICASE X-RAY REPAIR CROSS-COMPLEMENTING PROTEIN 5 SPOC domain-like [O. tauri]	[6] Phospho (S)|	[6] Phospho (S)| [6] Phospho (S)|	[5] 1.0 (S)| [5] 0.5 (S),[7] 0.5 (S)|	123226	168328	193789	121195	88659.3	140580	87864.1	182138	137190	34373.9	123088	204778	141631	157562	132789	122362	259132	143972	184362	185046	184271	284414	194610	172169	175227	78248	138497	21070.5	80320.1	71456.7	16	20	2.59423	1.36736	1.89725	0.00264277
10673	3	-0.79208	-0.79208	2831.24	944.753	41.97	41.97	YQEKEQIAIESDEGVDNEETLNAK	OT_ostta01g06320	Ankyrin repeat Coil ankyrin repeats [O. tauri]	[11] Phospho (S)|			66961.4	38672.1	57791.1	55698	35616.5	18193.6	36200	10845.9	17445	108660	20589.7	38138.2	26692.2	39489.6	23461.2	12331.5	31886	24810.1	30358.6	20102.7	41482.5	38188.4	33933.5	15057.7	25939.7	18598.9	38220.6	6552.4	17417.4	14414.8	0	20	2.67572	1.74527	1.53313	0.0082611
6030	3	-1.10855	-1.10855	2745.14	916.054	59.42	59.42	SIGEGEAGRTESGLCNSEEVEGGDVK	OT_ostta04g05260	Tetratricopeptide repeat Tetratricopeptide repeats PEPTIDYL-PROLYL CIS-TRANS ISOMERASE FK506-BINDING PROTEIN 59 TPR repeat profile. TPR repeat region circular profile. TPR-like [O. tauri]	[17] Phospho (S)|	[17] Phospho (S)|	[16] 1.0 (S)|	96670.4	91234.5	161992	110926	51975.6	78253.7	68778.1	64903.5	44617.3	16223.2	48299.7	45087.6	38936.2	56901.5	19848	17296.3	65185.3	35982.7	23674.5	50946.6	74765	112920	61703.1	51596.6	52922.3	25704	81041.3	16422.9	22091.2	26919.4	0	20	2.97829	1.74645	1.70533	0.00222123
3797	2	-0.57411	-0.57411	1150.54	576.276	56.76	56.76	QDVLISGSPR	OT_ostta02g00960	U3 small nucleolar RNA-associated protein 6 Coil HAT (Half-A-TPR) repeats HEPATOCELLULAR CARCINOMA-ASSOCIATED ANTIGEN 66 TPR-like [O. tauri]	[8] Phospho (S)|	[6] Phospho (S)| [8] Phospho (S)|	[5] 0.94 (S),[7] 0.06 (S)| [5] 0.06 (S),[7] 0.94 (S)|	19871.4	30756.1	39010.8	22401.9	25002.7	26999.5	15508	48083.8	33876	7129.92	70550.1	57390.1	31126.2	26594.9	23053.4	45415.8	71939.1	61114.2	54981.2	64698.3	53501.5	74188.9	47580.4	56018.4	56620.4	27740.7	39790.8	33895.7	26236.1	29778.4	12	0	2.17559	1.43704	1.51393	0.00117618
2869	2	0.266579	0.266579	2432.95	1217.48	84.65	84.65	VWIEDIPSDDDVTYDDDGER	OT_ostta07g04700	Pentatricopeptide repeat Coil PPR repeat family PPR: pentatricopeptide repeat domain FAMILY NOT NAMED Pentatricopeptide (PPR) repeat profile. [O. tauri]	[8] Phospho (S)|	[8] Phospho (S)|	[7] 1.0 (S)|	320456	378717	403008	329269	283421	228631	276487	240136	256043	2281.94	251676	410115	283823	364710	201887	205081	327360	280365	223262	219203	188688	157617	133148	63614.4	135139	199974	330920	15565.7	177366	98506.6	0	16	2.52854	1.42224	1.77785	0.0182243
10300	2	-0.44583	-0.44583	2400.99	1201.51	83.36	83.36	EADEHASLDEEQPQEAVAEPK	OT_ostta02g03600	Bacterial surface protein 26-residue repeat Mycoplasma protein of unknown function, DUF285 Liste_lipo_26: bacterial surface protein 26-residue repeat Region of a membrane-bound protein predicted to be embedded in the membrane. [O. tauri]	[7] Phospho (S)|	[7] Phospho (S)|	[6] 1.0 (S)|	40818.7	46752.7	119254	44178.3	50485.7	14739.1	14914	19859.7	7104.75	1966.08	14285.7	16373.9	23548.5	16464.4	6181.76	7972.72	25241.4	6450.49	10391.8	20733.7	45821.5	58119.3	30136.8	15376.6	26736.7	17267.5	43085.8	3022.9	21992.1	12935.9	0	4	4.26001	2.27711	1.8708	0.00344995
3819, 3819	3, 3	-0.01502	-0.0150249787959193, -0.0150249787959193	2318.99	774.004	44.56	44.56, 41.59	SADHDESPSVTVAEDIQNTPK	OT_ostta11g02710	Region of a membrane-bound protein predicted to be embedded in the membrane. [O. tauri]	[7] Phospho (S)| [1] Phospho (S)|	[1] Phospho (S)| [9] Phospho (S)|	[0] 0.816 (S),[6] 0.091 (S),[8] 0.091 (S),[10] 0.003 (T)| [0] 0.156 (S),[6] 0.124 (S),[8] 0.696 (S),[10] 0.024 (T)|	108068	102238	112764	104900	61756.1	59723.7	42046.8	61745.8	44691.5	22760.1	52622.9	65629.8	33062.5	70940.1	32273.7	38313.6	92685.8	43166.9	48615.7	62058.3	62443.2	128411	94672	58164.2	73976.7	38737.9	73871.7	20060.5	43569	41369	0	20	2.2505	1.52671	1.47408	0.00460078
647, 11654, 7624, 582	3, 2, 3, 2	0.12209	0.122089603946582, -0.169432012058466, 0.920544276726842, 0.56229603758455	2557.23	853.418	85.51	85.51, 48.76, 24.9, 91.38	GLSSYNLSATEKTPIEPSDLTVR	OT_ostta01g05490	ml(PP2C with kinase domain PP2C-from:Ot01g05370)gb(ml(CAMK-like-from:Ot01g05370)gb(Serine/threonine-protein kinase, active site)) Coil Serine/Threonine protein kinases, catalytic domain Serine/threonine phosphatases, family 2C, catalytic d [O. tauri	[3] Phospho (S)| [8] Phospho (S)|	[3] Phospho (S)| [8] Phospho (S)| [10] Phospho (T)|	[2] 0.5 (S),[3] 0.5 (S)| [2] 0.002 (S),[3] 0.011 (S),[7] 0.493 (S),[9] 0.493 (T),[12] 0.002 (T)| [2] 0.016 (S),[3] 0.016 (S),[7] 0.081 (S),[9] 0.443 (T),[12] 0.443 (T)|	808532	809863	720254	631608	604207	986306	1091530	1224479	849657	702244	717367	1436973	966193	1326912	1249924	614295	876481	784412	864241	708816	919202	1456377	1055702	1012360	1004098	527176	769916	238149	609175	557255	8	20	2.10883	1.29195	1.63229	0.000328037
3657	3	4.87934	4.87934	2213.92	738.98	50.37	50.37	FLEANPTYGVFGSPSPESR	OT_ostta04g03620	Zinc finger, B-box B-Box-type zinc finger B-box zinc finger CCT motif ZINC FINGER PROTEIN CONSTANS-RELATED FAMILY NOT NAMED CCT domain profile. Zinc finger B-box type profile. [O. tauri]	[18] Phospho (S),[13] Phospho (S)|			137223	156820	151888	222128	141994	86587.4	117464	162253	103460	8312.05	44265	112437	74037.1	79931.6	82092.1	38328.2	55027.2	60866.7	52143.6	43142.4	98195	108361	171775	161028	108318	74158.8	130785	35375.7	135585	118790	0	12	3.2466	1.52749	2.12545	0.00018108
9211	3	-0.50835	-0.50835	1363.68	455.569	22.82	22.82	IRPDEISSVIR	AtpA	AtpA ATP synthase alpha/beta family, nucleotide-binding domain ATP synthase alpha/beta chain, C terminal domain atpA: ATP synthase F1, alpha subunit ATP synthase alpha/beta family, beta-barrel domain ATP SYNTHASE ATP SYNTHASE SUBUNIT ALPHA [O. tauri	[8] Phospho (S)|			2584.69	5025.13	2871.14	3385.89	4730.53	1114.48	1747.87	2640.76	2116.82	608.474	1661.32	7597.19	3309.19	3764.22	3467.64	3473.11	4688.2	5003.06	3081.66	2216.65	5570.58	5951.18	5412.47	6221.06	4673.45	2967.68	6745.93	1325.93	4872.81	5256.5	16	4	2.92168	1.44713	2.01895	0.0257905
3806, 5015, 9164, 7846	3, 3, 3, 2	-0.04346	-0.0434586477691448, 0.148780689544044, 0.187989450665059, -0.23712312861911	2418.1	807.041	51.63	51.63, 53.37, 36.72, 66.65	KKGSFAELMDADEEAAAALDLK	OT_ostta03g04790	Translation elongation/initiation factor/Ribosomal, beta-barrel Coil GTP-binding elongation factor signature Translation-initiation factor 2 small_GTP: small GTP-binding protein domain Elongation factor Tu domain 4 Putative tRNA binding do [O. tauri	[4] Phospho (S),[9] Oxidation (M)|	[4] Phospho (S),[9] Oxidation (M)|	[3] 1.0 (S)|	418917	355372	294574	480862	362869	460192	403030	562606	488426	118077	277444	532623	437930	636022	350927	290880	388139	364675	442566	396414	329262	367011	421008	328518	388506	273358	378142	130387	204040	248581	4	20	1.93828	1.24931	1.55148	0.00409001
358	2	0.105494	0.105494	1378.65	690.332	44.2	44.2	AGTPTLVDQIER	OT_ostta09g02450	ml(SPRK SR proteinkinase SPRK CMGC-from:Ot09g02480)gb(Serine/threonine-protein kinase, active site) Serine/Threonine protein kinases, catalytic domain Protein kinase domain MITOGEN-ACTIVATED PROTEIN KINASE AT02150P-RELATED Serine/Threoni [O. tauri	[3] Phospho (T)|	[3] Phospho (T)| [3] Phospho (T)|	[2] 0.999 (T),[4] 0.001 (T)| [2] 0.5 (T),[4] 0.5 (T)|	515205	619080	633654	414267	460813	897861	693153	1429833	952136	846173	257729	1068045	745077	779750	566789	270577	554882	399176	432251	473360	400663	622635	433357	356271	541906	185184	338123	79339.7	274356	284762	4	20	4.27473	1.78711	2.39198	0.000184429
18, 21397, 31, 1472, 26791	2, 2, 2, 2, 2	0.348017	0.348017174168456, -0.215211429341331, -5.75101288278508E-4, -0.0237755069617851, -0.220917909794776	1209.48	605.745	45.79	45.79, 24.76, 34.12, 20.77, 34.64	LLTTSGAMEK	OT_ostta10g00950	Major facilitator superfamily domain, general substrate transporter Major Facilitator Superfamily MAJOR FACILITATOR SUPERFAMILY DOMAIN-CONTAINING PROTEIN-RELATED HIGH AFFINITY NITRATE TRANSPORTER 2.5-RELATED MFS general substrate transport [O. tauri	[4] Phospho (T),[5] Phospho (S)|			13712304	15719051	25295409	12452754	14039287	11291011	10774954	31552463	16910181	2604200	10130297	26121477	17792453	14174248	13639389	6910855	16153517	7236968	8472713	11296314	7523262	13394047	7985153	7118527	6634855	5200977	10198253	1672788	7308542	7410548	4	20	2.77313	1.40774	1.96992	0.00286556
3188	2	0.254185	0.254185	1595.68	798.849	52.3	52.3	SSQAEEDALIGQAR	OT_ostta12g02680	ml(S15 cytoplasmic small ribosome subunit-from:Ot12gS15)gb(Ribosomal protein S19 conserved site) Ribosomal protein S19 family signature RPS19p_RPS19a_RPS15e_RPS19o rpsS_arch: ribosomal protein S19 40S RIBOSOMAL PROTEIN S15 RIBOSOMAL PROTEI [O. tauri	[2] Phospho (S),[N-term] Acetyl (N Terminal),[0] Acetyl (N Terminal)|	[1] Phospho (S),[N-term] Acetyl (N Terminal),[0] Acetyl (N Terminal)| [2] Phospho (S),[N-term] Acetyl (N Terminal),[0] Acetyl (N Terminal)|	[0] 0.916 (S),[1] 0.084 (S)| [0] 0.288 (S),[1] 0.712 (S)|	144632	84870.3	166906	106463	66518	98902.3	95043.9	74355.3	59294.5	28384.8	70883	215147	97395.8	68212	83825.8	31929.8	83817.5	43955.5	72581.9	59028.4	48728.4	77327.3	47626.4	14571.1	24551.9	34645.2	65916.2	5869.33	43804.4	39582.7	0	20	2.99966	1.54706	1.93895	0.00674968
3233	2	-0.74836	-0.74836	2317.94	1159.97	77.77	77.77	DADAFTAPASPTSPFATDDDAR	OT_ostta01g05740	[O. tauri]	[10] Phospho (S)|	[10] Phospho (S)|	[9] 1.0 (S)|	101424	107086	133950	69292.6	50016.2	214456	125713	275726	201483	24985.3	42861.4	226075	181976	239304	99480.9	166529	301850	202776	129117	188494	204753	367365	254992	184767	237722	56220.2	125273	10963.1	101748	24614.3	16	20	3.91946	1.55218	2.52514	0.00145808
15057	3	-0.06029	-0.06029	1666.77	556.596	24.07	24.07	ASERGTPSASDAAVIR	OT_ostta04g02230	Coil [O. tauri]	[2] Phospho (S)|	[2] Phospho (S)|	[1] 0.741 (S),[5] 0.129 (T),[7] 0.129 (S),[9] 0.002 (S)|	4882.12	5513.81	4085.97	6064.52	3786.31	5999.85	3483.2	10165.4	7684.94	698.569	4235.15	8208.59	6489.69	7770.09	4291.76	4902.07	7259.78	5892.6	4273.1	5390.09	2429.69	7108.03	3446.93	2662.83	3635.23	1823.61	3916.71	1784.59	2852.84	2046.81	4	20	2.74993	1.37658	1.99765	0.000848964
25138	2	-1.27647	-1.27647	1098.56	550.286	21.4	21.4	APVAPKSPPR	OT_ostta15g01420	ml(RUK Microtubule-associated kinase-like protein RUNKEL RUK-from:Ot15g01440)gb(Serine/threonine-protein kinase, active site) Serine/Threonine protein kinases, catalytic domain Protein kinase domain HEAT repeats INACTIVE SERINE/THREONINE-P [O. tauri	[7] Phospho (S)|			3155.2	4409.11	5129.57	1922.7	1940.9	5103.3	4789.11	6698.8	5741.12	0	6674.98	15495.8	9864.18	17274.3	7163.27	16422.1	20730.1	12126.8	5940.2	9884.7	9922.39	16984	5813.91	6376.81	7849.33	954.562	4907.12	12749.6	2329.68	1273.74	12	0	3.932	1.66074	2.36761	0.00132047
2937, 3722	2, 2	-0.8033	-0.803298331656648, -4.17914918453974	1883.91	942.964	24.15	24.15, 28.17	SVPLAPSLPSDPPSRER	OT_ostta12g01250	ml(EDR1 Enhanced disease resistance 1 protein kinase CTR1-like TKL-from:Ot12g01310)gb(Armadillo repeat-containing protein 3 and Serine/threonine-protein kinase CTR1) Coil Tyrosine kinase catalytic domain signature Serine/Threonine protein [O. tauri]	[14] Phospho (S)|			126161	141514	156053	146382	107605	214062	146697	216234	184876	360005	228056	288986	175795	300159	195779	175580	306730	195517	147044	176167	176822	421960	196248	189310	201298	107744	188599	77798.3	101857	97533.3	8	20	2.07273	1.27847	1.62125	0.000905142
3908, 8060	2, 3	-0.1494	-0.149397154796166, 0.281074738511865	1891.88	946.949	54.81	54.81, 24.7	QVPESPPASNGFLAGVSR	OT_ostta16g01500	Phosphatidylinositol 3/4-kinase, conserved site Coil Phosphoinositide 3-kinase, catalytic domain Phosphatidylinositol 3- and 4-kinase PHOSPHATIDYLINOSITOL 4-KINASE BETA PHOSPHATIDYLINOSITOL KINASE Phosphatidylinositol 3- and 4-kinases sign [O. tauri	[5] Phospho (S)|	[5] Phospho (S)|	[4] 0.999 (S),[8] 0.001 (S)|	150626	165715	216390	156891	128895	181807	152070	240630	155255	55541.4	111061	314413	230056	329153	206046	207440	354071	230659	210433	231551	298186	558959	335329	252206	276465	133737	233724	46226.9	142944	143802	16	20	2.45725	1.5701	1.56502	0.00608735
2998	2	-0.6411	-0.6411	1588.68	795.345	52.91	52.91	ASFVSSDSLSPEQR	OT_ostta05g01120	Coil [O. tauri]	[8] Phospho (S)|	[6] Phospho (S)| [8] Phospho (S)|	[4] 0.004 (S),[5] 0.496 (S),[7] 0.496 (S),[9] 0.004 (S)| [7] 1.0 (S)|	102096	88734.9	92327.4	50750.4	37865.7	48276.6	41307.3	84433.7	47259.2	20311	100782	200522	97262	126135	88731	59176.8	119070	73443.4	101529	79311	47020.9	85148.8	28995.6	27571	34664.5	29927.4	83607.4	12777.4	35914.4	46164.8	8	20	2.94365	1.73113	1.70043	0.00234799
3200	3	-0.0206	-0.0206	2958.27	987.096	37.17	37.17	SSSAATFSPFTQASDSDRDVGDISFQR	OT_ostta02g02730	Bestrophin/UPF0187 Bestrophin, RFP-TM, chloride channel [O. tauri]	[3] Phospho (S)|	[1] Phospho (S)|	[0] 0.789 (S),[1] 0.105 (S),[2] 0.105 (S),[5] 0.002 (T)|	176801	175324	154559	155195	112141	229795	198773	253116	142010	46845.6	197804	258341	203247	261780	145947	119221	178442	187516	160992	174753	171294	202939	236438	171960	200328	110646	149969	70876.8	103450	115483	8	20	1.93872	1.22538	1.58213	0.000524281
5882	3	-1.60126	-1.60126	3451.35	1151.46	20.32	20.32	VDLDEPEGAEGTNNTAGGSTSGEDTTNKPGTDR	OT_ostta15g02850	ml(VIK-like Ankyrin Repeat Domain Kinase TKL-from:Ot15g02970)gb(Serine/threonine-protein kinase, active site) Serine/Threonine protein kinases, catalytic domain ankyrin repeats Ankyrin repeats (3 copies) Protein kinase domain SUBFAMILY NOT [O. tauri	[19] Phospho (S),[15] Phospho (T)|			50451.5	36500.1	111405	84068.8	13632.8	109297	77750.1	224666	128730	21623.2	105591	206360	161786	203979	58258.7	41082.4	189566	81603.9	65138.5	127595	110422	313715	183146	126038	100048	30691.2	81559.5	15685.1	20311.9	21981.4	16	20	4.89557	1.55471	3.14886	0.000988238
3406	3	1.65257	1.65257	1975.87	659.63	38.46	38.46	SLSRPTSTDNLLAAGEGK	OT_ostta11g01370	Glycosyl transferases group 1 GLYCOSYLTRANSFERASE DIGALACTOSYLDIACYLGLYCEROL SYNTHASE 2, CHLOROPLASTIC UDP-Glycosyltransferase/glycogen phosphorylase [O. tauri]	[3] Phospho (S),[7] Phospho (S)|	[1] Phospho (S),[6] Phospho (T)|	[0] 0.838 (S),[2] 0.17 (S),[5] 0.687 (T),[6] 0.153 (S),[7] 0.153 (T)|	82774.5	82521.3	92213.3	97933.3	50878.2	40241.8	43142	69724.4	40675.5	24281.5	32306	58395.6	37244.2	38910.1	30602.8	17906	43530	36095.3	25518.4	35683.6	25525	76530.1	49064.2	27738.1	38107.1	30115.1	66058.1	15650.5	45042	42526	0	12	2.55977	1.71552	1.49212	0.00951818
5496, 15593	2, 2	0.496189	0.496189068668364, 4.75637713793006	1743.81	872.912	35.75	35.75, 27.6	SSLSSDFAAVQLQAAK	OT_ostta10g00830	ATPase, V1 complex, subunit B ATP synthase alpha/beta chain, C terminal domain V-ATPase_V1_B: V-type ATPase, B subunit ATP synthase alpha/beta family, nucleotide-binding domain ATP synthase alpha/beta family, beta-barrel domain ATPASE, H+ [O. tauri]	[5] Phospho (S),[N-term] Acetyl (N Terminal),[0] Acetyl (N Terminal)|	[1] Phospho (S),[N-term] Acetyl (N Terminal),[0] Acetyl (N Terminal)| [4] Phospho (S),[N-term] Acetyl (N Terminal),[0] Acetyl (N Terminal)| [5] Phospho (S),[N-term] Acetyl (N Terminal),[0] Acetyl (N Terminal)|	[0] 0.768 (S),[1] 0.115 (S),[3] 0.001 (S),[4] 0.115 (S)| [0] 0.015 (S),[1] 0.004 (S),[3] 0.491 (S),[4] 0.491 (S)| [0] 0.002 (S),[1] 0.001 (S),[3] 0.001 (S),[4] 0.996 (S)|	57054.8	48100.2	54776.8	62125.8	57831.4	51820	46319.4	96682.4	59339	8999.84	39400.9	64149.6	56280.1	70765.4	34591.8	40394.2	43664.7	39715.7	46693.1	28005.5	41215.4	32150.7	60103.7	53817.1	60341.7	36862.4	39957.4	15203	30559.5	34728.3	4	20	2.01958	1.30011	1.55339	0.00772218
875	2	-0.36401	-0.36401	1527.56	764.788	90.22	90.22	QQLAALEDSDDED	OT_ostta03g01610	EMSY N-terminal Coil ENT domain EMSY N-terminal (ENT) domain profile. ENT-like [O. tauri]	[9] Phospho (S)|	[9] Phospho (S)|	[8] 1.0 (S)|	425774	459514	785401	408569	468403	139796	208573	199080	91617	60094.9	151765	420203	191952	81482.9	217926	120077	256702	113816	122330	209310	155395	213392	107324	66525.4	58741.3	169154	505974	25411.8	214159	144100	0	16	4.23637	2.21785	1.91012	0.013865
3609, 2324	2, 2	0.089763	0.0897625990547513, -0.318726352663245	2002.89	1002.45	64.47	64.47, 83.58	RETSPDISSEGALAFESK	OT_ostta05g01280	SANT/Myb domain SANT SWI3, ADA2, N-CoR and TFIIIB'' DNA-binding domains Myb-like DNA-binding domain MYB PROTEIN MYB-LIKE DNA-BINDING PROTEIN MYB Myb-type HTH DNA-binding domain profile. Homeodomain-like [O. tauri]	[4] Phospho (S)|	[4] Phospho (S)| [3] Phospho (T)|	[2] 0.002 (T),[3] 0.998 (S)| [2] 0.931 (T),[3] 0.069 (S)|	312010	385230	435146	310698	246539	446444	288953	812451	475096	256848	231692	629841	353186	602771	187168	213372	491527	346030	302864	381378	387726	652636	494125	367928	448609	130699	282470	78110.5	133794	93077	4	20	3.5211	1.37587	2.55919	0.000349413
4602, 4145, 9008	3, 3, 3	-1.31197	-1.31196841238026, -1.30684788619149, -1.1622033067962	3192.38	1065.13	64.28	64.28, 46.56, 40.6	AGSGDVSPTRPSPMQSPSQPTPAPSAAEMSR	OT_ostta08g00160	ml(WNK1 WNK1-like kinase MAP4K STE-from:Ot08g00170)gb(Serine/threonine-protein kinase, active site) Coil Serine/Threonine protein kinases, catalytic domain Protein kinase domain SERINE/THREONINE-PROTEIN KINASE WNK (WITH NO LYSINE)-RELATED [O. tauri]	[3] Phospho (S),[29] Oxidation (M),[14] Oxidation (M)|	[7] Phospho (S),[29] Oxidation (M),[14] Oxidation (M)| [9] Phospho (T),[29] Oxidation (M),[14] Oxidation (M)|	[2] 0.042 (S),[6] 0.863 (S),[8] 0.09 (T),[11] 0.004 (S)| [2] 0.008 (S),[6] 0.147 (S),[8] 0.697 (T),[11] 0.147 (S),[15] 0.002 (S)|	280395	270850	424731	339582	144310	764961	538893	734781	520466	202287	366042	640160	597534	731379	446245	206311	837892	248058	200273	483828	486597	661493	448176	312300	299757	143015	477663	61978.5	102033	128180	4	20	3.5042	1.53085	2.28906	0.00114701
1492, 198, 198, 5951	3, 2, 2, 2	0.268623	0.268623317476984, 0.419540968185722, 0.419540968185722, 1.67794176263616	1883.9	628.975	47.69	47.69, 73.0, 67.89, 48.58	LRSSVANVTAFATEEPL	OT_ostta02g05350	Phosphatidylinositol-4-phosphate 5-kinase, core Phosphatidylinositol phosphate kinases Phosphatidylinositol-4-phosphate 5-Kinase PHOSPHATIDYLINOSITOL-4-PHOSPHATE 5-KINASE Phosphatidylinositol phosphate kinase (PIPK) domain profile. SAICAR [O. tauri]	[4] Phospho (S)|	[9] Phospho (T)|	[2] 0.138 (S),[3] 0.138 (S),[8] 0.723 (T),[12] 0.001 (T)|	3115262	3058783	3120133	3854049	3508213	2318302	3040980	3656234	2786171	800990	1907198	3742298	2695090	3439849	2406520	1937774	2135002	2362821	2756645	2096862	2420222	2582148	3412154	2676844	2947798	1787444	1898909	661483	2177206	2111504	0	20	1.9286	1.25607	1.53542	0.00358741
1261	2	-0.27579	-0.27579	1254.45	628.235	68.11	68.11	GEDYSGTSFGR	OT_ostta04g05280	Helicase, C-terminal DEAD-like helicases superfamily helicase superfamily c-terminal domain Helicase conserved C-terminal domain DEAD/DEAH box helicase ATP-DEPENDENT RNA HELICASE DDX3X FAMILY NOT NAMED Superfamilies 1 and 2 helicase C-term [O. tauri	[8] Phospho (S)|	[8] Phospho (S)|	[6] 0.001 (T),[7] 0.999 (S)|	177584	186068	306720	127790	115860	58327.4	47557.6	120501	57580.7	15099.7	91509.8	129166	84287.8	89980.6	41467.5	43117.6	117353	32072.1	55148.7	84774.8	69466.7	122745	98720.2	79611.2	94792.1	74602.4	112069	33692.9	108135	79373.6	0	12	2.74922	1.88389	1.45933	0.00948317
10295	2	-1.34278	-1.34278	1939.86	970.938	76.61	76.61	ANPNLNQTSSVTESATAR	OT_ostta06g01190	GRAM domain Coil domain in glucosyltransferases, myotubularins and other putative membrane-associated proteins UNCHARACTERIZED PROTEIN ZC328.3, ISOFORM A [O. tauri]	[9] Phospho (S)|	[9] Phospho (S)| [8] Phospho (T)|	[7] 0.097 (T),[8] 0.891 (S),[9] 0.011 (S),[11] 0.001 (T)| [7] 0.25 (T),[8] 0.25 (S),[9] 0.25 (S),[11] 0.25 (T),[13] 0.001 (S)|	60621.7	48031.1	86376.3	63729.7	33458.7	38600.6	30689.1	53442.2	29862.1	1723.96	23609.7	35966.6	27634.1	37840.6	11213.2	12537.8	39690.7	17131.2	10033.9	20920.3	26217.1	69992.8	24766.1	16152.6	22825.5	10835.2	38876.8	2369.17	10346.5	12018.3	0	20	3.92523	1.83796	2.13564	0.00381931
4792	2	0.093105	0.093105	2027.9	1014.96	41.29	41.29	SFSYGDWDPIVPVVDPR	OT_ostta04g02110	Exoribonuclease, phosphorolytic domain 2 Region of a membrane-bound protein predicted to be embedded in the membrane. [O. tauri]	[3] Phospho (S)|	[1] Phospho (S)|	[0] 0.998 (S),[2] 0.002 (S)|	154290	126012	92769.2	116950	103692	62837.3	92698	48763.2	80570.7	43205.3	53814.2	111688	97115.4	132752	146651	143831	136906	145142	197371	125573	88460.6	33969.5	111319	73453.1	142003	128199	138068	91693.6	125759	114524	12	4	2.10292	1.36643	1.539	0.0206864
6032	2	-0.4377	-0.4377	901.431	451.723	43.46	43.46	LGTQLYK	PsaM	PsaM Photosystem I protein M (PsaM) PS_I_psaM: photosystem I reaction center subunit XII Photosystem I reaction center subunit XII [psaM]. Subunit XII of photosystem I reaction centre, PsaM Region of a membrane-bound protein predicted to b [O. tauri	[3] Phospho (T)|	[3] Phospho (T)|	[2] 1.0 (T)|	11790.7	23543.9	21485	13330.9	17963.2	7513.32	4396.04	15583.7	11020.5	10877.1	3967.47	13484	6191.4	4171.18	5579.93	4052.55	4472.33	3189.22	4703.13	3175.61	8662.1	10545.1	8407.9	6136.27	12623	6707.97	11573.1	1560.15	9929.13	11087.1	0	12	4.49724	1.91223	2.35183	0.00259378
7893, 638, 638, 638	4, 3, 3, 3	0.51919	0.519190168289056, 0.382527112062199, 0.382527112062199, 0.382527112062199	2652.22	664.063	30.62	30.62, 53.35, 55.68, 52.87	VAPKPAPSASASDSEQWLEGTAFAR	OT_ostta05g01290	Translocon-associated protein (TRAP), alpha subunit TRANSLOCON-ASSOCIATED PROTEIN, ALPHA SUBUNIT TRANSLOCON-ASSOCIATED PROTEIN SUBUNIT ALPHA Region of a membrane-bound protein predicted to be embedded in the membrane. [O. tauri]	[10] Phospho (S)|			1586940	1901075	2374817	1832965	1080329	922604	921575	1338183	726675	211255	599053	1349048	890900	1252232	669597	459376	916870	779578	687030	734112	1184026	2760759	2179243	1114138	1465492	1068809	2078289	517223	1148674	1138934	0	12	2.45351	1.43652	1.70796	0.00383088
4798	3	-1.47862	-1.47862	2786.2	929.739	42.65	42.65	QEQETLTREESTDTPTGNASTQQR	OT_ostta16g02620	Mg2+ transporter protein, CorA-like/Zinc transport protein ZntB CorA-like Mg2+ transporter protein MAGNESIUM TRANSPORTER MRS2-2-RELATED RNA SPLICING PROTEIN MRS2, MITOCHONDRIAL Magnesium transport protein CorA, transmembrane region Region [O. tauri]	[11] Phospho (S)|	[11] Phospho (S)| [5] Phospho (T)| [7] Phospho (T)| [11] Phospho (S)|	[4] 0.001 (T),[6] 0.001 (T),[10] 0.839 (S),[11] 0.151 (T),[13] 0.006 (T)| [4] 0.311 (T),[6] 0.311 (T),[10] 0.311 (S),[11] 0.066 (T),[13] 0.001 (T)| [4] 0.123 (T),[6] 0.855 (T),[10] 0.019 (S),[11] 0.003 (T)| [4] 0.004 (T),[6] 0.017 (T),[10] 0.488 (S),[11] 0.488 (T),[13] 0.004 (T)|	137764	107284	186245	130920	47528.1	95761.2	96473.1	80119.6	51298.9	7335.66	56676.7	63393	66313.3	80262	34501.9	30345.7	107872	41407.9	37847.8	67786.9	70587.2	131792	62911.9	44309	43553.8	37492.3	80554.3	16076.1	27026.6	24475	0	20	3.28482	1.70996	1.92099	0.00921371
3158	4	0.903464	0.903464	3806.67	952.674	33.31	33.31	GAAAAAAAAAAASDAEEATEPNVEDAVPTTEDEVVESAR	OT_ostta05g00170	NLI interacting factor NLI interacting factor-like phosphatase NUCLEAR LIM INTERACTOR-INTERACTING FACTOR-RELATED SUBFAMILY NOT NAMED FCP1 homology domain profile. HAD-like [O. tauri]	[13] Phospho (S)|			293028	225037	230072	243753	235286	198921	182886	244278	191314	37108.6	155684	327145	169167	230368	165570	100497	162499	157354	140152	157161	129932	172047	196958	136464	165512	116347	214836	40857.9	114159	107420	0	20	2.06728	1.36125	1.51866	0.00360465
5175	2	0.105306	0.105306	1748.76	875.385	33.32	33.32	FIIDAYSESPTTAAPS	OT_ostta13g00340	Aminoglycoside phosphotransferase Phosphotransferase enzyme family UNCHARACTERIZED HYDROXYLYSINE KINASE Protein kinase-like (PK-like) [O. tauri]	[16] Phospho (S)|	[16] Phospho (S)| [12] Phospho (T)|	[15] 1.0 (S)| [8] 0.002 (S),[10] 0.01 (T),[11] 0.58 (T),[15] 0.408 (S)|	91888.6	107863	102674	90710.9	87439.8	52929.7	43001.2	92177.8	46742.3	4465.86	30096.8	93439.2	52558.2	51835.6	38643.6	44873.9	78207.2	61418.5	51116.8	47310.7	84170	114075	117039	86600.8	95033.6	53872.1	81036.7	28579.2	76818.6	59952.1	16	8	1.86409	1.40583	1.32597	0.00294187
6200, 5394, 5394	3, 2, 2	-0.38693	-0.386932560849772, -5.30570966240049, -5.30570966240049	1644.81	549.278	23.67	23.67, 46.89, 51.84	SVASTGHLPVLVEEK	OT_ostta04g02270	ml(AGC-from:Ot04g02440)gb(RmlC-like jelly roll fold) Coil Serine/Threonine protein kinases, catalytic domain Cyclic nucleotide-monophosphate binding domain ACT domain Cyclic nucleotide-binding domain Protein kinase domain CYCLIC NUCLEOTIDE [O. tauri	[4] Phospho (S)|	[4] Phospho (S)|	[0] 0.004 (S),[3] 0.498 (S),[4] 0.498 (T)|	39631.7	46551.2	50201.8	34573.6	63667.5	76860.9	68067.1	95625.7	66881.1	24147	255112	130660	123292	136491	82348.8	56714.9	99358.6	101954	67248.1	77914.1	53382.1	139194	78454.5	70220.6	136796	41176.3	54925	50286.8	41699.4	58028.2	8	0	3.1024	1.7652	1.75753	6.53023e-05
13414	2	-0.23924	-0.23924	1090.47	546.242	30.02	30.02	GYLESTSVR	OT_ostta11g02830	ml(DSP-from:Ot11g03030)gb(ml(DSP12 DSP-from:Ot11g03030)gb(Dual specificity phosphatase, subgroup, catalytic domain)) Dual specificity phosphatase, catalytic domain DUAL SPECIFICITY PROTEIN PHOSPHATASE 12 Tyrosine specific protein phosphata [O. tauri	[6] Phospho (T)|	[5] Phospho (S)| [7] Phospho (S)|	[4] 0.49 (S),[5] 0.49 (T),[6] 0.02 (S)| [4] 0.069 (S),[5] 0.069 (T),[6] 0.862 (S)|	7779.72	7821.35	12673.6	6656.61	10488.2	1376.5	1647.31	10775	3234.25	0	1594.28	3680.12	2680.35	3196.62	1010.15	1113.83	3806.84	712.575	2327.97	754.971	4873.5	8648.42	4165.2	3663.86	4936.07	3214.93	4034.52	719.862	4821.26	4959.07	0	12	5.21094	2.0704	2.51688	0.00252893
4869, 9994	3, 3	0.386194	0.386194148215084, 0.897983069640357	2569.12	857.381	40.16	40.16, 32.26	LVSEFNANPSSGDEFVMQYLAR	OT_ostta02g05150	Coil [O. tauri]	[17] Oxidation (M),[3] Phospho (S)|	[17] Oxidation (M),[3] Phospho (S)|	[2] 1.0 (S)|	277863	53145.3	105791	208637	109668	136493	181310	45383.5	59537.5	3017.18	41534.7	212921	148373	116274	300177	126308	90544.6	78754.3	121264	94852.7	55240.4	30338.6	53255.5	40696.3	50224.3	99344	140663	46788.5	92296.5	88152.2	8	16	3.56588	1.48442	2.4022	0.0363472
2054	2	-0.57141	-0.57141	1553.53	777.772	22.94	22.94	SGEGGFDDTNYDR	OT_ostta07g03380	ml(eIF4A1-2 DEAD box RNA helicase eI4F Cap binding complex-from:Ot07geIF4A)gb(Helicase, C-terminal) DEAD-like helicases superfamily helicase superfamily c-terminal domain Helicase conserved C-terminal domain DEAD/DEAH box helicase EUKARYOT [O. tauri	[1] Phospho (S),[N-term] Acetyl (N Terminal),[0] Acetyl (N Terminal)|	[1] Phospho (S),[N-term] Acetyl (N Terminal),[0] Acetyl (N Terminal)|	[0] 1.0 (S)|	155664	176525	381956	239764	161412	70559.8	39922.6	198201	73860.3	18715.8	72590.8	104247	94004.5	42926.1	60614.5	27693.9	103396	25684.5	48697.3	69355.6	103417	106550	121947	105635	96672.9	87594.5	192709	24226.8	137822	89685.9	0	12	4.05826	2.02236	2.00669	0.00583557
886	2	-0.26041	-0.26041	1406.62	704.317	33.61	33.61	RLESLGVSASTK	OT_ostta03g03150	3'5'-cyclic nucleotide phosphodiesterase, conserved site 3'5'-cyclic nucleotide phosphodiesterase signature Metal dependent phosphohydrolases with conserved 'HD' motif. CYCLIC NUCLEOTIDE PHOSPHODIESTERASE 3'5'-cyclic nucleotide phosphodies [O. tauri	[4] Phospho (S),[10] Phospho (S)|			447516	290828	376852	529545	153526	306683	188302	289201	188607	170442	230094	268107	210030	197999	194518	96264.3	178655	94257.9	126433	200740	188126	230229	193849	136878	198651	139249	247057	48376.2	123982	147838	0	12	2.58242	1.66877	1.5475	0.00398107
1865, 656	2, 3	-0.57953	-0.579534326797546, 0.00697472348983752	1734.72	868.369	51.72	51.72, 26.22	IGEADDLRSPPSFHD	OT_ostta04g01150	Coil [O. tauri]	[12] Phospho (S)|	[12] Phospho (S)|	[11] 1.0 (S)|	738111	744405	738405	470691	343699	625131	820773	406614	330273	196107	326874	253263	197706	392482	235805	357822	674725	353405	375130	442768	907420	682441	564515	465571	676191	236217	337136	93401.9	380003	244687	16	20	2.55229	1.41654	1.80178	0.000744047
4509	2	-0.60822	-0.60822	1687.73	844.873	50.11	50.11	RGSDGLVNLSAPSQK	OT_ostta07g02290	Tetraspanin/Peripherin Tetraspanin family Region of a membrane-bound protein predicted to be embedded in the membrane. [O. tauri]	[3] Phospho (S),[13] Phospho (S)|			102069	93759.6	107505	61454.2	41556.4	46973.1	56291.9	86381.6	53704.4	14276.9	44561.2	51872.7	55938.6	70899.2	26042.6	33985.6	64226.8	33878	28450.2	40210.7	41966.3	73770.3	46606.2	30444.8	46063.7	18467.4	50323.6	11791.3	29236	24005.3	0	20	3.03641	1.5901	1.90957	0.00229157
8916	2	-0.55157	-0.55157	2652.22	1327.12	60.08	60.08	VAPKPAPSASASDSEQWLEGTAFAR	OT_ostta05g01290	Translocon-associated protein (TRAP), alpha subunit TRANSLOCON-ASSOCIATED PROTEIN, ALPHA SUBUNIT TRANSLOCON-ASSOCIATED PROTEIN SUBUNIT ALPHA Region of a membrane-bound protein predicted to be embedded in the membrane. [O. tauri]	[8] Phospho (S)|	[8] Phospho (S)|	[7] 1.0 (S)|	136776	185323	266786	157301	91724.2	85717.3	84354.2	89105.6	51950.1	84027.9	96501.1	104296	73740.6	106222	63575.4	31122.9	58936.9	54514	45509.5	67492.1	85985.9	197898	157007	66927.6	119525	101575	185376	35003.1	89486.6	90628.7	0	12	3.25307	1.64396	1.9788	0.00356111
4015	2	0.261104	0.261104	1159.53	580.771	28.01	28.01	STIGVEFATR	OT_ostta02g01490	Small GTPase superfamily, Rab type Transforming protein P21 ras signature Rab subfamily of small GTPases Ras family small_GTP: small GTP-binding protein domain FAMILY NOT NAMED DRAB11 small GTPase Rab1 family profile. P-loop containing nuc [O. tauri	[2] Phospho (T)|	[1] Phospho (S)|	[0] 0.979 (S),[1] 0.021 (T)|	43270.6	63369.3	41889.1	34488.2	46512.1	34908.4	25248.7	53055.6	39520.3	11585.4	29834.3	52605.8	28658.7	31443	16892.8	28484	25226.5	34909.8	31154.2	17148.5	31862.1	48232.2	42087.8	31619.4	42529.2	24534.4	27272.9	13853.2	25778.8	20531.3	0	20	2.04991	1.34345	1.52585	0.00618604
6383	3	-0.98193	-0.98193	2440.09	814.37	47.95	47.95	TQFENASSQGEAVSPTTPERPK	OT_ostta15g02340	Coil [O. tauri]	[14] Phospho (S)|	[14] Phospho (S)| [14] Phospho (S)| [14] Phospho (S)|	[16] 0.003 (T),[13] 0.98 (S),[15] 0.017 (T)| [16] 0.064 (T),[13] 0.468 (S),[15] 0.468 (T)| [16] 0.451 (T),[6] 0.004 (S),[7] 0.004 (S),[13] 0.451 (S),[15] 0.089 (T)|	24996.5	22996.8	40225.1	34415.4	18067.5	51837.7	36096.7	73419.8	47859.4	4014.37	32355.7	55335.5	41547.2	76833.5	24314.3	26938.2	83723.9	41254.5	32482.8	47776.2	38491.9	98830.1	52658.4	39417.3	37714.1	10449.3	31062.2	6592.92	13607.6	13186.3	16	20	3.56632	1.32804	2.6854	0.000297738
735, 1972	3, 4	0.121963	0.121962900955331, 0.589947333649969	2982.33	995.118	40.79	40.79, 21.04	VVAPPAGFLGSSSFGGGTGSPSFNKSPTGR	OT_ostta04g01150	Coil [O. tauri]	[28] Phospho (T),[11] Phospho (S)|			3010232	2847107	3134897	2062235	2096385	1694253	1959716	1988607	1289925	626405	1478022	2490367	2084825	3289017	1342057	1582962	2786710	2174179	1637766	1441720	2546097	4268079	3776396	2812325	3030073	1582175	2001430	762901	1808807	1392036	16	20	2.17732	1.49155	1.45977	0.0025785
3441, 3055	2, 2	0.039539	0.0395393610596045, -0.237312069941886	1653.71	827.864	57.28	57.28, 22.55	EASTQSLEELGEGPK	OT_ostta15g01450	Sterile alpha motif/pointed domain Coil Sterile alpha motif. ARID/BRIGHT DNA binding domain FAMILY NOT NAMED AT-RICH INTERACTIVE DOMAIN-CONTAINING PROTEIN 4 ARID domain profile. SAM/Pointed domain ARID-like [O. tauri]	[6] Phospho (S)| [4] Phospho (T)|	[3] Phospho (S)| [6] Phospho (S)| [4] Phospho (T)|	[2] 0.986 (S),[3] 0.012 (T),[5] 0.002 (S)| [2] 0.012 (S),[3] 0.012 (T),[5] 0.976 (S)| [2] 0.08 (S),[3] 0.92 (T)|	77185.4	101672	137586	80067.5	63690.7	39055.5	21984.3	70986.7	39990.2	5662.76	40305.1	50511.3	66186.9	77168.5	36237.4	30709.5	77408.1	28813	38867.4	54225.9	105447	151926	124313	98561.1	96927.9	48286.5	74057.2	20094.7	58155	49219.2	16	4	2.68427	1.72924	1.55229	0.000720236
2111, 5170	2, 3	0.822572	0.822571648051617, 0.598674387030725	2081.9	1041.95	73.39	73.39, 44.31	SNALFDGEAEDLDAVPSPR	OT_ostta11g00560	Coil Iguana/Dzip1-like DAZ-interacting protein N-terminal [O. tauri]	[17] Phospho (S)|	[17] Phospho (S)|	[16] 1.0 (S)|	247364	325824	321478	275938	242902	254746	214178	412210	282139	71540.6	195437	362359	292984	345121	206797	283305	505807	406831	369547	423683	480493	636615	589766	424474	478823	172849	293545	70457.6	226850	253063	16	20	2.56713	1.5841	1.62057	0.000678302
2786	2	-0.69844	-0.69844	1601.71	801.861	26.91	26.91	SASFKLDQNEEVR	OT_ostta12g01580	ml(CK2-from:Ot12g01620)gb(RmlC-like jelly roll fold) cheY-homologous receiver domain Cyclic nucleotide-monophosphate binding domain Serine/Threonine protein kinases, catalytic domain Response regulator receiver domain Cyclic nucleotide-bin [O. tauri	[3] Phospho (S)|	[1] Phospho (S)| [3] Phospho (S)|	[0] 0.985 (S),[2] 0.015 (S)| [0] 0.042 (S),[2] 0.958 (S)|	57000.5	67141.3	95920.8	65652.3	47432.9	63403.6	50691.9	90254.1	62131.8	50543.1	100728	102312	67236.8	116780	53766.6	51538.1	140664	86185.2	104640	135872	114743	212156	119684	98868.4	121145	41352	81607.6	24939.2	35299.4	55578	16	20	2.79172	1.58002	1.76689	0.00118452
1804, 2205	2, 3	-0.53019	-0.530186331654749, 0.152973910419761	1948.9	975.458	108.55	108.55, 37.73	VISDAAATVSDFSTSASIK	OT_ostta01g02825	Nucleotide-binding, alpha-beta plait RNA recognition motif RNA recognition motif. (a.k.a. RRM, RBD, or RNP domain) Eukaryotic RNA Recognition Motif (RRM) profile. RNA-binding domain, RBD [O. tauri]	[17] Phospho (S)|	[13] Phospho (S)| [15] Phospho (S)| [17] Phospho (S)|	[16] 0.137 (S),[9] 0.002 (S),[12] 0.588 (S),[13] 0.137 (T),[14] 0.137 (S)| [16] 0.098 (S),[12] 0.098 (S),[13] 0.098 (T),[14] 0.706 (S)| [16] 1.0 (S)|	1262975	977191	1284204	1004725	1143560	623672	464856	1328201	520545	19671.8	279031	870057	416900	864018	280232	416883	564707	490458	567268	478184	842405	1083596	1322646	963214	922446	384911	811649	212159	350494	441019	0	20	2.57821	1.55369	1.65941	0.000617529
4053	2	0.64601	0.64601	1543.66	772.837	49.64	49.64	AEEMLASSSLPSAR	OT_ostta01g05420	WD40 repeat Cyclophilin peptidyl-prolyl cis-trans isomerase signature WD40 repeats WD domain, G-beta repeat Cyclophilin type peptidyl-prolyl cis-trans isomerase/CLD PEPTIDYL-PROLYL CIS-TRANS ISOMERASE Trp-Asp (WD) repeats circular profile. [O. tauri	[4] Oxidation (M),[9] Phospho (S)|	[4] Oxidation (M),[9] Phospho (S)|	[6] 0.004 (S),[7] 0.004 (S),[8] 0.993 (S)|	114360	120051	171759	97056.5	90033.6	45368.1	35290.1	100090	48617.7	11130.1	63376.4	94199.2	58505.7	60935.6	29960.6	28222.6	66254.7	30008.4	40941	50295	51015.4	130526	59611.8	49331.3	53592	36463.1	80573.1	15994.9	42300.2	44705.1	0	12	2.75012	1.80984	1.51954	0.0060681
3066, 3504, 3504	3, 3, 3	0.107412	0.107412213255332, 0.649502788312841, 0.649502788312841	3564.59	1189.2	50.78	50.78, 48.86, 53.48	APPGEVERTESSSDVFNVEEIPANSPSEGVAER	OT_ostta04g04260	Armadillo-like helical Sec7 domain Guanine nucleotide exchange factor in Golgi transport N-terminal Domain of unknown function (DUF1981) GUANYL-NUCLEOTIDE EXCHANGE FACTOR PROTEIN EFA-6, ISOFORM B SEC7 domain profile. ARM repeat [O. tauri]	[13] Phospho (S)|	[9] Phospho (T)|	[8] 0.25 (T),[10] 0.25 (S),[11] 0.25 (S),[12] 0.25 (S)|	359411	338004	464682	391348	176197	468856	426745	492161	331702	59009.1	357156	580562	450947	561448	270890	217073	478656	312776	274524	394412	347981	600750	409486	254149	376906	149751	321711	62073.5	152347	143718	8	20	2.67719	1.25761	2.12879	0.00132269
5127	2	-1.70932	-1.70932	1778.78	890.398	29.68	29.68	ATTVTPTTSRVSVDGK	OT_ostta03g02870	DnaJ domain Coil dnaJ domain profile. Chaperone J-domain [O. tauri]	[2] Phospho (T),[12] Phospho (S)|	[3] Phospho (T),[9] Phospho (S)| [3] Phospho (T),[12] Phospho (S)| [5] Phospho (T),[12] Phospho (S)| [8] Phospho (T),[12] Phospho (S)|	[1] 0.367 (T),[2] 0.446 (T),[4] 0.14 (T),[6] 0.079 (T),[7] 0.139 (T),[8] 0.53 (S),[11] 0.299 (S)| [1] 0.359 (T),[2] 0.511 (T),[4] 0.125 (T),[6] 0.004 (T),[11] 1.0 (S)| [4] 0.997 (T),[6] 0.002 (T),[11] 1.0 (S)| [1] 0.089 (T),[2] 0.021 (T),[4] 0.182 (T),[6] 0.301 (T),[7] 0.392 (T),[8] 0.027 (S),[11] 0.988 (S)|	51969.9	48586.1	85626.7	63313.8	37796.4	88340.9	53664.5	93823.9	69179.6	23162.8	53686.8	69866	78429.3	96255.5	45363.4	35595.2	90716.7	45340.7	39893	96270	41270.7	95591.1	45167.8	36464.7	44187	23785.7	52120.7	8674.91	18244.8	29757.2	4	20	2.87563	1.33367	2.15617	0.00374725
7173	2	-2.95452	-2.95452	956.43	479.222	34.83	34.83	SSALSGSLR	OT_ostta04g02270	ml(AGC-from:Ot04g02440)gb(RmlC-like jelly roll fold) Coil Serine/Threonine protein kinases, catalytic domain Cyclic nucleotide-monophosphate binding domain ACT domain Cyclic nucleotide-binding domain Protein kinase domain CYCLIC NUCLEOTIDE [O. tauri	[7] Phospho (S)|	[7] Phospho (S)|	[4] 0.004 (S),[6] 0.996 (S)|	24410.2	32414.5	22610.8	14745	17526.9	6736.24	8330.29	20879.9	10154.3	9273.52	6367.98	10588.1	6944.15	8552.36	5144.21	7039.2	8887.64	6776.31	8133.38	4767.33	11732	25143.3	14474.3	10244.3	18415	6472.04	12244	2583.95	17642.7	14154.4	0	12	3.13751	1.78427	1.75842	0.00317278
7888	3	1.78353	1.78353	3031.25	1011.42	67.63	67.63	LQDIDSDDAPSLDELFGDESEDDKQR	OT_ostta10g00080	Helicase, C-terminal Coil helicase superfamily c-terminal domain DEAD-like helicases superfamily DSHCT (NUC185) domain DEAD/DEAH box helicase HELICASE SKI2W Superfamilies 1 and 2 helicase C-terminal domain profile. Superfamilies 1 and 2 he [O. tauri	[11] Phospho (S)|	[11] Phospho (S)|	[10] 1.0 (S)|	43701.2	39334.1	40645	67128.7	38442.1	39073.3	55046.9	50824.1	52229.2	4126.95	43432.4	60671.6	53007.4	77783.3	60532	38569	76075.6	63329.4	58259.7	49153.9	41147.1	54055	47931.2	37342.9	59862.5	28010.2	47228.6	11055.1	38562.6	21374.9	8	20	2.02027	1.2283	1.64477	0.00584969
2208	2	-0.77441	-0.77441	1239.59	620.8	40.13	40.13	SRSPLASDLSK	OT_ostta10g02970	Thioredoxin, conserved site Erv1 / Alr family PROTEIN T10H10.2 QUIESCIN Q6-RELATED SULFHYDRYL OXIDASE Thioredoxin family active site. Thioredoxin domain profile. ERV/ALR sulfhydryl oxidase domain profile. FAD-dependent thiol oxidase Thiore [O. tauri	[3] Phospho (S)|	[1] Phospho (S)| [3] Phospho (S)| [3] Phospho (S)|	[0] 0.732 (S),[2] 0.268 (S)| [2] 1.0 (S)| [0] 0.001 (S),[2] 0.499 (S),[6] 0.499 (S)|	79376.7	109173	90256.7	84226.1	81752.1	84457.7	92111.5	169647	104219	72446.2	85439.9	75593.4	79845.4	127305	57697.1	61514.1	102835	69196.4	68387.9	93315.1	66110	111242	128827	55918.2	59221.2	23755.4	58813.2	17013.8	46573.2	41650	4	20	2.99801	1.38562	2.16366	0.000419406
2939	2	0.478994	0.478994	1440.61	721.314	60	60	SEEPLASIDGSTR	OT_ostta17g01340	Multi antimicrobial extrusion protein Polysaccharide biosynthesis C-terminal domain MatE ENHANCED DISEASE SUSCEPTIBILITY 5-RELATED MULTIDRUG RESISTANCE PROTEIN Region of a membrane-bound protein predicted to be embedded in the membrane. [O. tauri]	[7] Phospho (S)|	[7] Phospho (S)|	[6] 1.0 (S)|	112248	101230	182388	88848.6	84538.9	46698.6	40057	99984.2	37920.4	12122.4	51344.8	84027.6	44349.2	33987.8	33368.1	21364	60425.1	22097.3	35010.4	39111.6	72945.6	135110	75818.6	62342.1	54794.4	55513.3	147541	27207.7	83469.2	56992.9	0	12	3.1979	1.66863	1.91648	0.00479063
6543	3	0.187089	0.187089	2367.05	790.025	42.31	42.31	VQGNSTSDSTWKPPPAPEFSR	OT_ostta01g05250	Peroxisomal membrane protein 14 Coil Peroxisomal membrane anchor protein (Pex14p) conserved region PEROXISOMAL MEMBRANE PROTEIN PEX14 [O. tauri]	[5] Phospho (S)|	[5] Phospho (S)| [7] Phospho (S)| [9] Phospho (S)| [6] Phospho (T)|	[4] 0.722 (S),[5] 0.118 (T),[6] 0.118 (S),[8] 0.021 (S),[9] 0.021 (T)| [19] 0.001 (S),[4] 0.122 (S),[5] 0.122 (T),[6] 0.419 (S),[8] 0.168 (S),[9] 0.168 (T)| [4] 0.061 (S),[5] 0.061 (T),[6] 0.061 (S),[8] 0.408 (S),[9] 0.408 (T)| [4] 0.082 (S),[5] 0.378 (T),[6] 0.378 (S),[8] 0.082 (S),[9] 0.082 (T)|	66726.2	67348.3	98561.9	81797.6	39867.6	76795.4	59412	85649.6	54385.7	4302.77	58548.1	61810.7	61317.4	91693.3	42658.5	29253.5	66932.9	40132.3	25998.3	39302.2	38768	81930.5	54597	30932.2	49137.9	30311	55364	19514.9	25980.3	25795.4	0	20	2.25719	1.30451	1.7303	0.00281564
7214	3	0.638383	0.638383	2262.01	755.01	57.05	57.05	SQSKSSFGTGLDEIVDEVER	OT_ostta14g02850	Coil [O. tauri]	[9] Phospho (T)|			46824.4	36379.4	24474.7	45850.9	31059.5	38199.7	52523.2	53358.6	50998.3	2584.15	20997.4	41020	31765.9	63572.5	35111.4	35564.8	54146.3	41490	48783.6	52288.8	35650.6	26395.6	49708.4	28922.7	41378.4	17654.8	30022.9	14587.7	20297.7	22628.3	4	20	2.31815	1.28294	1.80691	0.00102698
2343	3	0.057664	0.057664	1785.76	596.26	24.69	24.69	RTDDPSDTEAFLSPR	OT_ostta02g04300	RWP-RK domain Coil FAMILY NOT NAMED PROTEIN RKD5 RWP-RK domain profile. [O. tauri]	[8] Phospho (T)|	[8] Phospho (T)|	[1] 0.001 (T),[5] 0.135 (S),[7] 0.863 (T)|	128245	142427	142250	123128	85410.5	83586.8	73408	97024.2	75390.1	44473.5	61588.8	96476.3	46547.1	81381.7	58252.6	54880.7	103511	58822	65813.7	76096.8	65533.1	90389.5	60067.4	42391.1	48629.2	63538.4	123500	25727.1	71544.7	54746.4	0	16	2.02423	1.56496	1.29347	0.0176133
1906, 3704	2, 2	0.551267	0.551267302019647, 0.593905639816205	1316.57	659.29	67.6	67.6, 44.94	SLEQFLEESR	OT_ostta16g02530	Cation/H+ exchanger Sodium/hydrogen exchanger family FAMILY NOT NAMED Region of a membrane-bound protein predicted to be embedded in the membrane. [O. tauri]	[1] Phospho (S)| [9] Phospho (S)|	[1] Phospho (S)| [9] Phospho (S)|	[0] 1.0 (S)| [8] 1.0 (S)|	74679.5	101702	163814	144101	110535	72478.7	69276.4	224620	123726	61168.2	34007.5	139649	41817.8	63987.1	64679.1	37120	51368.6	50873.3	50725.8	69165.1	43850.4	67470.9	75956.4	48817.9	45865.6	37412.1	50311.3	7095.62	38786.2	54203.9	4	20	3.26197	1.61174	2.02388	0.0041493
1277	2	1.10873	1.10873	1330.56	666.289	34.98	34.98	DDALSLPSFMR	OT_ostta08g01960	Domain of unknown function DUF1336 Protein of unknown function (DUF1336) FAMILY NOT NAMED [O. tauri]	[8] Phospho (S)|	[8] Phospho (S)|	[7] 1.0 (S)|	170585	241393	160584	164538	268449	103598	204022	272394	193611	0	60092	299603	212931	199641	201622	170207	163476	190454	180765	145210	106081	67319.3	138925	74188.2	168044	91134.9	154128	15584	109661	72829.7	0	20	2.26813	1.25838	1.80242	0.0287775
8265	2	-0.1736	-0.1736	935.422	468.719	20.43	20.43	SLSIGHSR	OT_ostta06g03440	Phospholipid-transporting P-type ATPase, subfamily IV Coil P-type cation-transporting ATPase superfamily signature haloacid dehalogenase-like hydrolase ATPase_P-type: HAD ATPase, P-type, family IC E1-E2 ATPase ATPase-Plipid: phospholipid-t [O. tauri	[3] Phospho (S)|	[3] Phospho (S)| [7] Phospho (S)|	[2] 1.0 (S)| [2] 0.096 (S),[6] 0.904 (S)|	19829.3	32063.1	23027.4	10636.9	19241.5	4245.02	6794.39	20687.8	12012.6	0	3988.42	9952.85	9379.93	12967.6	5417.44	7989.87	16138.8	10061.6	9455.37	8035.94	18842.6	35159.8	20219.8	20778	31471.6	6462.6	14532	17550.9	14464.1	14689.9	16	8	3.03244	1.69748	1.78643	0.00177808
7905	3	-0.05451	-0.05451	1727.82	576.949	40.58	40.58	TPSTFLQASAQTLQR	OT_ostta06g03180	Winged helix-turn-helix DNA-binding domain Coil Domain found in Dishevelled, Egl-10, and Pleckstrin Domain found in Dishevelled, Egl-10, and Pleckstrin (DEP) DEP domain profile. \\Winged helix\\ DNA-binding domain Region of a membrane-bound [O. tauri]	[4] Phospho (T)|	[1] Phospho (T)| [4] Phospho (T)|	[0] 0.884 (T),[2] 0.058 (S),[3] 0.058 (T)| [0] 0.135 (T),[2] 0.098 (S),[3] 0.767 (T)|	24895.5	19067.7	25448.8	27108.4	17574.6	11790.8	11066.1	16789.9	9659.09	793.574	7941	16840.5	14059.6	13535.7	12545.4	7367.68	7645.56	8581.1	6947.93	6087.28	10725.2	23541.9	15404	9393.54	13883.9	11766.6	22486	2948.34	16222	16684	0	12	3.11484	1.62863	1.91255	0.00934461
3673, 3673	3, 3	0.094759	0.0947590988122647, 0.0947590988122647	1940.94	647.986	40.73	40.73, 39.81	RASWTDLTVLVASGETR	OT_ostta01g03620	Class II glutamine amidotransferase domain Glutamine amidotransferase domain ASPARAGINE SYNTHETASE N-terminal nucleophile aminohydrolases (Ntn hydrolases) [O. tauri]	[8] Phospho (T)| [5] Phospho (T)|	[5] Phospho (T)| [8] Phospho (T)|	[2] 0.138 (S),[4] 0.721 (T),[7] 0.138 (T),[12] 0.001 (S),[15] 0.001 (T)| [2] 0.127 (S),[4] 0.127 (T),[7] 0.746 (T)|	63077.2	41149.8	22618	58874.4	52195.2	61560	37394.3	29307.2	29870.7	0	29218.3	38072.8	74694	64560.2	64204.1	69692.7	75480.5	85214.7	100704	56315.7	93781.4	27097	87544.9	86341.9	181207	101108	92127.2	50942.9	68602.3	56265.4	16	4	2.40797	1.47302	1.63471	0.0559322
9715, 9715	2, 2	-0.33053	-0.330528931153544, -0.330528931153544	1544.7	773.358	22.83	22.83, 21.12	GSPTIGSGSGFVPFR	OT_ostta07g00490	Basic-leucine zipper domain Coil basic region leucin zipper bZIP transcription factor CAMP-RESPONSE ELEMENT BINDING PROTEIN-RELATED BASIC LEUCINE ZIPPER 10-RELATED Basic-leucine zipper (bZIP) domain signature. Basic-leucine zipper (bZIP) d [O. tauri	[4] Phospho (T)| [2] Phospho (S)|	[2] Phospho (S)| [4] Phospho (T)|	[1] 0.849 (S),[3] 0.149 (T),[6] 0.002 (S)| [1] 0.159 (S),[3] 0.803 (T),[6] 0.035 (S),[8] 0.003 (S)|	18544.8	22500.2	24916.9	22078	30421	15519.9	13087.2	24997.3	19407.5	309906	27536.2	42028.1	30262.4	34556.4	23688.5	14713.8	26279	30500.1	24007.5	25606.6	28906.2	53947.8	49047.8	41992	34850.9	17977.5	21187.7	9930.57	19912.8	21043.2	16	20	2.31805	1.59003	1.45787	0.00020603
4313	2	-0.80728	-0.80728	2359.94	1180.98	49.33	49.33	QARPSAPTETAIPDDELSDST	OT_ostta18g00680	Pseudouridine synthase I, TruA tRNA pseudouridine synthase PSEUDOURIDYLATE SYNTHASE F14O10.3 PROTEIN-RELATED [O. tauri]	[18] Phospho (S),[21] Phospho (T)|	[18] Phospho (S),[20] Phospho (S)| [20] Phospho (S),[21] Phospho (T)|	[17] 0.987 (S),[19] 0.506 (S),[20] 0.506 (T)| [17] 0.439 (S),[19] 0.781 (S),[20] 0.781 (T)|	214547	183449	258780	157412	113018	125934	147762	99435.9	99123	11021.2	96957	128780	127768	101651	80268	52021.4	129940	54241.9	56433.9	92270.4	126784	108168	58425.7	52849.5	59478.3	56039.4	176371	10578	59691.1	56094	0	20	2.58438	1.73724	1.48763	0.014919
1801, 2674	2, 3	-0.40114	-0.401136279620551, -0.352656860713298	2435.89	1218.95	68.61	68.61, 20.95	DESDSEEEDFPAPQPAGDLTK	OT_ostta05g03850	Cytochrome b5-like heme/steroid binding domain Cytochrome b5-like Heme/Steroid binding domain MEMBRANE-ASSOCIATED PROGESTERONE RECEPTOR COMPONENT-RELATED Region of a membrane-bound protein predicted to be embedded in the membrane. [O. tauri]	[3] Phospho (S),[5] Phospho (S)|			920128	889239	1139126	992190	553640	441294	505500	420745	291218	79278.6	308003	558746	510932	452369	362866	248656	648605	327463	214840	348678	539874	960486	577459	418668	405689	369431	719770	82295.5	369945	274719	0	12	2.51326	1.76626	1.42293	0.00960829
8459, 8074	2, 3	-2.04811	-2.04811096342874, -1.30909663838437	2264.86	1133.44	51.64	51.64, 26.28	ASMSSLNAMSTDGSMYDLTR	OT_ostta01g02440	Alpha,alpha-trehalose-phosphate synthase Trehalose-phosphatase trehalose_OtsA: alpha,alpha-trehalose-phosphate synthase (UDP-forming) Glycosyltransferase family 20 BCDNA.GH08860 TREHALOSE-6-PHOSPHATE SYNTHASE HAD-like UDP-Glycosyltransfera [O. tauri	[2] Phospho (S),[3] Oxidation (M),[9] Oxidation (M),[15] Oxidation (M)|	[2] Phospho (S),[3] Oxidation (M),[9] Oxidation (M),[15] Oxidation (M)|	[1] 0.994 (S),[3] 0.006 (S),[4] 0.001 (S)|	145976	117296	197412	157524	71263.9	81910.3	44181.9	108818	54362.2	7714.1	52303.8	85923.9	58514.2	66969.9	19841	17528.2	69797.1	25349.2	20031.1	43406.2	55531.6	94200	62680.4	60469	29379.1	25841.2	120274	13277.8	25535	31582.4	0	12	3.91496	2.03835	1.92065	0.00430639
7034	3	0.665093	0.665093	2817.27	940.098	35.68	35.68	STTRDDSPSTASTSPLTFDVIAVDGR	OT_ostta01g03000	tRNA-guanine(15) transglycosylase-like Queuine tRNA-ribosyltransferase Q_tRNA_tgt: queuine tRNA-ribosyltransferase tgt_general: tRNA-guanine family transglycosylase QUEUINE TRNA-RIBOSYLTRANSFERASE Queuine tRNA-ribosyltransferase [tgt]. tRN [O. tauri	[10] Phospho (T),[N-term] Acetyl (N Terminal),[0] Acetyl (N Terminal)|			63610.8	49847.9	36251.8	55020.4	40202.4	67056	56690.6	50593.1	40956.2	4948.26	31285.3	35322.6	40089.8	61740.4	38010.5	37837.3	58000.1	47640.8	52923	44828.4	71759.8	42945	66385.8	53296.4	62644.3	38597.7	45486.1	23098.3	33898.4	19366.6	16	20	1.85127	1.25576	1.47422	0.00646061
5003	3	0.672122	0.672122	2370.09	791.039	35.9	35.9	QGATALEATSPMSFNEALPIAR	OT_ostta10g02360	Axin interactor dorsalization-associated protein, C-terminal domain Coil Cytoskeletal adhesion EH domain profile. EF-hand [O. tauri]	[12] Oxidation (M),[13] Phospho (S)|	[12] Oxidation (M),[13] Phospho (S)|	[9] 0.001 (S),[12] 0.999 (S)|	26905.3	43657.6	53708.2	31142.2	20867.7	39504.5	32150.8	49938	47691.6	19674.7	25254.3	83961	45290.2	46931.9	33065.3	23306	33328.6	26034.6	19991	22193.1	28662.7	41148.5	37438.8	32676	17315.9	13966.6	28837.7	9200.7	17969.5	15164	8	20	2.75437	1.42177	1.93728	0.00175959
1705, 12739	2, 2	-0.3626	-0.362597649502998, -0.269354630847623	973.427	487.721	47.07	47.07, 42.95	VGSITFDR	OT_ostta02g03540	DNA-binding TFAR19-related protein Double-stranded DNA-binding domain PROGRAMMED CELL DEATH PROTEIN 5 [O. tauri]	[3] Phospho (S)| [5] Phospho (T)|	[3] Phospho (S)| [5] Phospho (T)|	[2] 1.0 (S)| [2] 0.013 (S),[4] 0.987 (T)|	78775.7	100706	127970	62956.7	77577.4	60552.5	45723.2	143894	68585.9	26664.5	48100.4	91032.6	50692.9	53852.4	25698.6	34379.6	46959.1	32080.4	37893.8	22111.7	56286.7	59500.2	63641.5	45929.3	65996	40792.6	53300.7	10001.7	42448.4	42439.9	0	12	2.58317	1.51897	1.70061	0.00643215
1592	2	-0.21464	-0.21464	994.485	498.25	33.57	33.57	QLSGELIR	OT_ostta03g03060	Zinc finger, PHD-finger Coil PHD zinc finger PHD-zinc-finger like domain PHD FINGER PROTEIN RHINOCEROS PHD FINGER PROTEINS Zinc finger PHD-type signature. Zinc finger PHD-type profile. FYVE/PHD zinc finger [O. tauri]	[3] Phospho (S)|	[3] Phospho (S)|	[2] 1.0 (S)|	57075.9	61881.1	93436.1	61159.6	52550.6	45272.8	36503.9	98302.1	52534.5	35563.8	37295.7	65829.1	41606.7	37904.8	43760.7	22526.6	56233.9	24147.2	34681.6	35169.8	34297.7	42505	31481.9	25230.6	30038.7	30928	47955.3	11315.4	33581.1	31986.4	0	20	2.09354	1.46525	1.42879	0.00764123
1638, 5838	3, 2	-0.89131	-0.891309821899187, -1.08292505564864	2420.95	807.989	60.34	60.34, 49.51	IRAEVATGNNDISDSEDGEGGR	OT_ostta03g04820	Endoribonuclease L-PSP/chorismate mutase-like zinc finger FAMILY NOT NAMED Zinc finger C2H2 type domain signature. YjgF-like [O. tauri]	[13] Phospho (S),[15] Phospho (S)|			512205	473839	558192	584673	296682	320430	297495	271946	220187	97394.3	152912	258736	205633	304170	171176	152432	323081	166166	188334	268926	267934	455630	248144	170362	167403	218793	429221	78933.2	210202	198189	0	8	2.21996	1.72241	1.28887	0.0134328
3109, 4180	3, 2	1.53485	1.53484994095254, -2.3366617036465	2031.92	678.314	38.88	38.88, 37.74	LSAEGTGIKSSVSPSEVPK	OT_ostta02g00640	Pseudouridine synthase/archaeosine transglycosylase Putative RNA-binding Domain in PseudoUridine synthase and Archaeosine transglycosylase CBF5: putative rRNA pseudouridine synthase unchar_dom_2: uncharacterized domain 2 TruB family pseudo [O. tauri	[11] Phospho (S),[13] Phospho (S)|	[10] Phospho (S),[13] Phospho (S)| [10] Phospho (S),[15] Phospho (S)| [6] Phospho (T),[15] Phospho (S)|	[1] 0.001 (S),[5] 0.13 (T),[9] 0.746 (S),[10] 0.13 (S),[12] 0.559 (S),[14] 0.435 (S)| [5] 0.062 (T),[9] 0.469 (S),[10] 0.469 (S),[12] 0.153 (S),[14] 0.847 (S)| [1] 0.021 (S),[5] 0.747 (T),[9] 0.137 (S),[10] 0.12 (S),[12] 0.168 (S),[14] 0.806 (S)|	141510	168620	190976	140031	90258.9	109626	87952.9	119209	109247	560907	144495	176740	102411	162674	98878.9	176510	403009	255183	170691	236176	199972	369854	237676	157414	189832	103942	244460	81194.8	102017	127468	12	4	2.33139	1.48853	1.56624	0.00260439
992, 3926	3, 2	0.110017	0.110017091788565, -1.55428600166324	2292.11	765.044	27.83	27.83, 26.25	LSLGQSPGAAQNSSSKLDPISR	OT_ostta10g01020	ml(CAMK-like-from:Ot10g01030)gb(Serine/threonine-/ dual specificity protein kinase, catalytic domain) Serine/Threonine protein kinases, catalytic domain Protein kinase domain SERINE/THREONINE-PROTEIN KINASE CALCIUM/CALMODULIN-DEPENDENT PRO [O. tauri	[15] Phospho (S)|	[6] Phospho (S)| [14] Phospho (S)|	[1] 0.003 (S),[20] 0.154 (S),[5] 0.602 (S),[12] 0.154 (S),[13] 0.044 (S),[14] 0.044 (S)| [20] 0.009 (S),[5] 0.002 (S),[12] 0.146 (S),[13] 0.697 (S),[14] 0.146 (S)|	461456	431287	529307	501296	327320	419011	380127	460540	383044	251479	373170	495386	366509	590617	347453	248134	468346	301260	246460	322669	367153	716088	435494	333599	406181	232297	355886	164361	205274	200909	16	20	1.94913	1.18027	1.65143	0.000738245
4173, 20094, 691	2, 3, 3	-0.69399	-0.693993868322224, -0.280889235368032, -0.514037629166676	2471.99	1237.01	70.68	70.68, 40.62, 41.17	ELYDVHAEDSEDESAVSSSAPR	OT_ostta01g00720	ClpA/B, conserved site 2 Coil ATP-dependent Clp protease ATP-binding subunit signature ATPases associated with a variety of cellular activities C-terminal, D2-small domain, of ClpB protein ATPase family associated with various cellular act [O. tauri	[19] Phospho (S)|	[17] Phospho (S)| [18] Phospho (S)| [19] Phospho (S)|	[17] 0.475 (S),[16] 0.475 (S),[18] 0.05 (S),[9] 0.001 (S),[13] 0.001 (S)| [17] 0.498 (S),[16] 0.003 (S),[18] 0.498 (S)| [17] 0.004 (S),[18] 0.996 (S)|	1459684	1478395	2878926	1753960	762066	846821	637429	1155113	667502	164447	681585	980158	566173	958138	400979	192040	865249	451376	262580	576243	840871	2050844	1207458	910726	838204	519434	1441941	278888	360910	418914	0	12	3.54976	1.8335	1.93606	0.00255756
7177, 4298	2, 2	-0.59163	-0.591633288516733, 0.122917658274966	1211.5	606.757	42.28	42.28, 20.14	MNLSPTQQR	OT_ostta13g01480	[O. tauri]	[1] Oxidation (M),[4] Phospho (S),[N-term] Acetyl (N Terminal),[0] Acetyl (N Terminal)|			53472	66983.6	54849.5	40503.3	42356.2	27843.8	24422.1	70483.4	40473.1	798.729	11988.8	49396.7	27684.9	36698.7	30651	63072.8	112109	64453	64062.3	63748.7	147515	136986	99957.1	80998.4	93885.4	36098.8	76699.5	8475.49	58772.8	32201.2	16	8	3.5759	1.9094	1.87279	0.00188648
6096, 6096	3, 3	0.701239	0.70123870105991, 0.70123870105991	2390.04	797.687	35.43	35.43, 33.54	SSASMDLLTAISDVPTPSAEMR	OT_ostta07g04320	Basic-leucine zipper domain Coil basic region leucin zipper bZIP transcription factor Basic-leucine zipper (bZIP) domain signature. Basic-leucine zipper (bZIP) domain profile. Leucine zipper domain [O. tauri]	[5] Oxidation (M),[21] Oxidation (M),[9] Phospho (T)| [2] Phospho (S),[5] Oxidation (M),[21] Oxidation (M)|	[1] Phospho (S),[5] Oxidation (M),[21] Oxidation (M)| [4] Phospho (S),[5] Oxidation (M),[21] Oxidation (M)| [5] Oxidation (M),[21] Oxidation (M),[9] Phospho (T)|	[0] 0.526 (S),[1] 0.398 (S),[3] 0.064 (S),[8] 0.011 (T)| [0] 0.005 (S),[1] 0.017 (S),[3] 0.978 (S)| [3] 0.017 (S),[8] 0.982 (T)|	75758.1	68081.2	70142.7	86888.6	46982.9	104858	71771.9	155447	83960.3	7897.56	59854.6	128739	95837.1	123710	62295	46507.4	78199.9	81314.3	70930.4	68548.2	86841.1	109188	105616	88427.2	65280.5	58460.9	79700.2	22212.4	41166.6	32930.8	4	20	2.21796	1.31455	1.68725	0.00621775
4883	2	-0.86684	-0.86684	1695.73	848.874	54.73	54.73	DVPSLSQDESTSPVR	OT_ostta08g03270	Lipase, class 3 Lipase (class 3) SN1-SPECIFIC DIACYLGLYCEROL LIPASE ALPHA CGI-141-RELATED/LIPASE CONTAINING PROTEIN alpha/beta-Hydrolases [O. tauri]	[12] Phospho (S)|	[12] Phospho (S)|	[10] 0.002 (T),[11] 0.998 (S)|	57009.4	60620.3	85549.6	60991	37499.6	31114.3	29066.5	61184.9	35270.2	7568.27	46329.9	52948.5	35715.1	46680.5	26240.5	36081.9	78549.4	51637.7	51853.6	69861.9	83429.9	131538	76464	61613.7	72696.1	30812.7	59798.4	15386.5	38918.2	29969.4	16	20	2.43441	1.60255	1.51908	0.00265584
4662	3	-0.45005	-0.45005	2289.97	764.329	23.32	23.32	TEGVTPVDSTNDSKEMSLER	OT_ostta03g05130	[O. tauri]	[17] Phospho (S),[16] Oxidation (M)|	[9] Phospho (S),[16] Oxidation (M)| [13] Phospho (S),[16] Oxidation (M)| [17] Phospho (S),[16] Oxidation (M)|	[16] 0.005 (S),[4] 0.006 (T),[8] 0.492 (S),[9] 0.492 (T),[12] 0.006 (S)| [16] 0.421 (S),[8] 0.002 (S),[12] 0.577 (S)| [16] 0.979 (S),[12] 0.021 (S)|	71217.1	73632.1	114288	108849	39305.2	95889.6	76390.1	129496	81853	45128.5	64420.5	74535	77405.7	116165	39140.8	43472.1	130730	48275.3	45016.6	73388.5	68042	103400	56459.4	47143.4	30862.1	26612.8	61043.4	19671.8	26851.7	28350.9	4	20	2.95043	1.39143	2.12043	0.00676392
7517	2	-1.02712	-1.02712	1575.65	788.831	23.33	23.33	EMSPALTTSSTEAR	OT_ostta05g01060	Phosphoesterase domain Coil Domain in homologues of a S. cerevisiae phosphatidylinositol transfer protein (Sec14p) CRAL/TRIO domain SEC14 RELATED PROTEIN CRAL-TRIO lipid binding domain profile. Region of a membrane-bound protein predicted [O. tauri]	[2] Oxidation (M),[9] Phospho (S)|	[2] Oxidation (M),[3] Phospho (S)| [2] Oxidation (M),[8] Phospho (T)|	[2] 1.0 (S)| [6] 0.039 (T),[7] 0.459 (T),[8] 0.459 (S),[9] 0.039 (S),[10] 0.004 (T)|	64425.8	31127.8	76876.4	87218.6	38157.6	43859.2	31898.6	40059	26987.7	4364.24	24443.7	36645.3	22720.7	16317.5	11842.9	17535.1	45986.5	22069.5	17696.8	26893.6	30327.9	66145.1	35049.1	20048.6	18944.8	20327.7	54987.1	23095.7	19882.1	29528	0	8	2.65969	1.72342	1.54327	0.0223044
9384	2	-1.00831	-1.00831	1831.75	916.884	36.14	36.14	AQASAPEYVSPPNSVR	OT_ostta01g05940	Coil TRANSMEMBRANE PROTEIN 131 HOMOLOG RW1 PROTEIN HOMOLOG [O. tauri]	[10] Phospho (S),[14] Phospho (S)|	[8] Phospho (Y),[14] Phospho (S)| [8] Phospho (Y),[14] Phospho (S)|	[7] 1.0 (Y)| [9] 0.001 (S),[13] 0.999 (S)|	78469.4	59550	100735	68724.7	32102	41739.1	38212.2	45712.3	32570.7	59.309	25952.4	31911.8	29200.8	31129.6	15085.7	17404.8	33073.4	18566.7	18196.8	28192.8	50558.2	87246.3	45125.7	35832.6	31115.4	19280.6	55568.9	7991.12	23956.5	19130.8	0	12	2.94177	1.75359	1.67757	0.00152723
802	2	0.07321	0.07321	1256.59	629.303	72.06	72.06	AVSAVAAAQSFR	OT_ostta04g04110	Clathrin/coatomer adaptor, adaptin-like, N-terminal Adaptin C-terminal domain AP1_gamma Adaptin N terminal region AP-1GAMMA, ISOFORM D ADAPTIN, ALPHA/GAMMA/EPSILON Gamma-adaptin ear (GAE) domain profile. ARM repeat Clathrin adaptor appenda [O. tauri	[10] Phospho (S)|	[10] Phospho (S)|	[9] 1.0 (S)|	168298	234908	255025	116150	141916	243035	166971	289372	215052	140056	317808	445487	180021	253219	224300	159544	237092	179939	134263	141871	154292	227426	146163	143529	162201	102318	208960	97108.3	87649.1	111182	8	20	2.33991	1.47652	1.58474	0.0028562
741, 4568	3, 2	0.496894	0.496893771114518, -0.463995555675463	2193.86	732.294	79.35	79.35, 31.05	RESDRDVDAFEEDFNDR	OT_ostta06g01510	Kelch-type beta propeller Coil Broad-Complex, Tramtrack and Bric a brac Galactose oxidase, central domain KELCH REPEAT DOMAIN POZ domain Region of a membrane-bound protein predicted to be embedded in the membrane. [O. tauri]	[3] Phospho (S)|	[3] Phospho (S)|	[2] 1.0 (S)|	283389	367309	600396	480323	298618	641682	512113	545512	303548	158195	504446	523078	585190	726170	323678	291269	729036	377748	393485	531402	507617	499113	623857	455146	429906	332368	498440	123678	233727	149682	8	20	1.99011	1.19463	1.66588	0.0202813
241, 145, 145	2, 3, 3	-0.67229	-0.672287055431011, 0.372277414374439, 0.372277414374439	1834.73	918.37	45.5	45.5, 24.96, 25.71	SGSEGGGFDGERPSGGFR	OT_ostta03g05300	Coatomer delta subunit Adaptor complexes medium subunit family COATOMER SUBUNIT DELTA Mu homology domain (MHD) profile. Second domain of Mu2 adaptin subunit (ap50) of ap2 adaptor SNARE-like [O. tauri]	[1] Phospho (S)|			3119780	3228154	3969073	3022298	1962261	3021457	2421048	4216895	3066093	1540838	2438170	3391543	2753709	3234780	1508250	1667370	3322619	2068390	1773953	2249916	2444284	2604297	2351893	1705994	2637524	1266414	2713057	649509	1281345	1421816	4	20	2.16947	1.27778	1.69785	0.00444769
5602, 5602	3, 3	-0.27062	-0.270616566077151, -0.270616566077151	2592.11	865.045	56.23	56.23, 51.47	LGGSGGSYSNLNITTGTSGGSYSGYR	OT_ostta01g04270	ml(CDKC Part of CDKC kinase complex CDC2 CMGC-from:Ot01g04200)gb(Serine/threonine-protein kinase, active site) Coil Serine/Threonine protein kinases, catalytic domain Protein kinase domain CYCLIN-DEPENDENT KINASE 12 CELL DIVISION PROTEIN K [O. tauri	[9] Phospho (S)| [4] Phospho (S)|	[4] Phospho (S)|	[3] 0.957 (S),[6] 0.022 (S),[8] 0.022 (S)|	72160.5	48872.7	75748.4	62757.3	25806	84457.5	53812	112952	40969.1	6121.62	80412.9	154761	89532.1	123501	59968.5	22547.4	91888.8	60335.9	43905.3	52957.9	28597.1	80356.6	59107.7	37328.8	48010.4	19860	50677.3	15059.6	13940.8	15660.5	8	20	4.41132	1.69487	2.60275	0.00070473
8718	3	-1.27655	-1.27655	2413	805.342	33.26	33.26	HAADNATSVSVGASSPDRPASTR	OT_ostta09g02130	Cation-transporting P-type ATPase, C-terminal Coil H+-transporting ATPase (proton pump) signature P-type cation-transporting ATPase superfamily signature Cation transporter/ATPase, N-terminus ATPase-IIB_Ca: calcium-translocating P-type ATP [O. tauri	[21] Phospho (S),[15] Phospho (S)|	[21] Phospho (S),[8] Phospho (S)| [21] Phospho (S),[14] Phospho (S)| [21] Phospho (S),[15] Phospho (S)| [21] Phospho (S),[14] Phospho (S)| [22] Phospho (T),[15] Phospho (S)|	[21] 0.469 (T),[20] 0.53 (S),[6] 0.243 (T),[7] 0.275 (S),[9] 0.109 (S),[13] 0.175 (S),[14] 0.199 (S)| [21] 0.497 (T),[20] 0.497 (S),[6] 0.025 (T),[7] 0.118 (S),[9] 0.119 (S),[13] 0.62 (S),[14] 0.123 (S)| [21] 0.276 (T),[20] 0.724 (S),[13] 0.126 (S),[14] 0.874 (S)| [21] 0.123 (T),[20] 0.877 (S),[7] 0.001 (S),[9] 0.001 (S),[13] 0.499 (S),[14] 0.499 (S)| [21] 0.837 (T),[20] 0.163 (S),[6] 0.001 (T),[…	46423.4	40247.8	75428	70657.3	30786.5	37264.4	44032.5	94157.7	56791.2	8052.96	37917.5	66601.5	51058.4	82106.7	14430.3	51840.2	160721	124242	70816.6	118479	62342.2	151729	72931.6	46291.1	91671.5	11118.8	48561.7	8534.62	14572.9	19221.5	12	20	5.15735	1.69797	3.03736	0.000508746
2230	2	-4.38711	-4.38711	1149.54	575.776	25.4	25.4	GIDALSPIER	OT_ostta01g03870	Domain of unknown function SprT-like SprT homologues. SprT-like family TRANSCRIPTIONAL REGULATOR ACIDIC REPEAT-CONTAINING PROTEIN HMG-box [O. tauri]	[6] Phospho (S)|			17706.5	48495.8	53698.9	42918.5	51751.5	36112.7	34460	65854.9	63681.5	850.125	198986	34885.6	30338.7	27620.5	22849	34308.4	66381.5	78495.5	53889.1	95116.7	54819.5	72246.7	69994.5	74069.7	63958	53064.5	69388.7	84860.2	28487.8	68332.4	16	0	1.56167	1.15098	1.35681	0.508084
8260	2	-1.32991	-1.32991	1954.82	978.419	38.18	38.18	SASTRTPDAEGASEALDR	OT_ostta10g02310	TFIID subunit, WD40-associated region Coil G protein beta WD-40 repeat signature WD40 repeats WD40 associated region in TFIID subunit WD domain, G-beta repeat TRANSCRIPTION INITIATION FACTOR TFIID SUBUNIT 5 Trp-Asp (WD) repeats signature. [O. tauri]	[6] Phospho (T),[N-term] Acetyl (N Terminal),[0] Acetyl (N Terminal)|	[1] Phospho (S),[N-term] Acetyl (N Terminal),[0] Acetyl (N Terminal)| [3] Phospho (S),[N-term] Acetyl (N Terminal),[0] Acetyl (N Terminal)| [6] Phospho (T),[N-term] Acetyl (N Terminal),[0] Acetyl (N Terminal)|	[0] 0.52 (S),[2] 0.16 (S),[3] 0.16 (T),[5] 0.16 (T)| [0] 0.255 (S),[2] 0.732 (S),[3] 0.013 (T)| [0] 0.029 (S),[2] 0.081 (S),[3] 0.081 (T),[5] 0.809 (T)|	50612.4	47818.5	67594.8	49336.4	29420.9	41422.4	37950.8	46374.1	36885.6	0	33871.8	33541.9	34799.4	44390.8	27731.3	17715.3	37929.2	15584.1	23185.6	34091.3	29315.9	54144.3	28938.8	26144.8	27249.4	10807.1	39884.9	6482.79	16763.4	15698	0	20	2.73085	1.45944	1.87116	0.00117254
3092, 1777	3, 3	-0.69705	-0.697046727282959, -1.27151115379088	2816.15	939.723	35.86	35.86, 35.16	TAQEMPGEEHEEDSYVEKESSAVR	OT_ostta10g01860	Nucleotide-binding, alpha-beta plait Coil RNA recognition motif. (a.k.a. RRM, RBD, or RNP domain) PROBABLE MEMBRANE PROTEIN DUF221-RELATED SUBFAMILY NOT NAMED Eukaryotic RNA Recognition Motif (RRM) profile. RNA-binding domain, RBD Region o [O. tauri	[14] Phospho (S)|	[14] Phospho (S)|	[13] 1.0 (S)|	633856	558450	941112	647722	324110	434218	405518	305647	303936	193844	251882	311625	260216	363361	174204	139018	435132	215151	257608	327988	385828	588605	382918	180895	363834	181146	556604	84794.9	176020	180909	0	20	2.63274	1.73564	1.51687	0.0105019
3989	2	-1.49396	-1.49396	1926.71	964.364	126.6	126.6	FADDDDTTYGSEATSPR	OT_ostta07g01390	[O. tauri]	[15] Phospho (S)|	[15] Phospho (S)| [14] Phospho (T)|	[13] 0.001 (T),[14] 0.999 (S)| [13] 0.5 (T),[14] 0.5 (S)|	60012.8	66079.2	105585	73630.2	45441	118558	85920.5	171342	96692.3	21252.8	62946.8	112996	95083.5	130547	83739.3	54652.8	125642	56122.3	57452.8	93305.9	69151.8	147307	102369	69879.8	65540.5	26792.2	60687.9	11410.7	39649.1	37898.2	4	20	3.34758	1.44968	2.30918	0.00074826
1433	3	0.159973	0.159973	2341.01	781.346	36.4	36.4	SGTVEGEGAPKDENFIGYTYK	OT_ostta09g00810	ml(NDR Nuclear Dbf2-Related AGC-from:Ot09g00870)gb(Serine/threonine-protein kinase, active site) Extension to Ser/Thr-type protein kinases Serine/Threonine protein kinases, catalytic domain Protein kinase C terminal domain Protein kinase d [O. tauri	[3] Phospho (T)|	[1] Phospho (S)| [3] Phospho (T)|	[0] 0.985 (S),[2] 0.015 (T)| [0] 0.165 (S),[2] 0.835 (T)|	210430	230416	263037	249264	108588	198691	192413	296380	234578	118992	183936	323292	233646	421134	179161	150558	371700	250986	153508	200494	159922	404663	271086	186877	212867	102915	183571	56041.5	87410.5	85248.5	8	20	2.60327	1.25083	2.08123	0.00341609
2964	2	-0.14168	-0.14168	1975.87	988.94	46.1	46.1	SLSRPTSTDNLLAAGEGK	OT_ostta11g01370	Glycosyl transferases group 1 GLYCOSYLTRANSFERASE DIGALACTOSYLDIACYLGLYCEROL SYNTHASE 2, CHLOROPLASTIC UDP-Glycosyltransferase/glycogen phosphorylase [O. tauri]	[3] Phospho (S),[8] Phospho (T)|	[1] Phospho (S),[7] Phospho (S)| [3] Phospho (S),[7] Phospho (S)| [1] Phospho (S),[7] Phospho (S)|	[0] 0.936 (S),[2] 0.064 (S),[5] 0.084 (T),[6] 0.555 (S),[7] 0.361 (T)| [0] 0.013 (S),[2] 0.987 (S),[5] 0.124 (T),[6] 0.872 (S),[7] 0.005 (T)| [0] 0.64 (S),[2] 0.36 (S),[5] 0.036 (T),[6] 0.483 (S),[7] 0.482 (T)|	212948	178046	223374	178430	110130	118065	90458.4	118996	99867	37452.5	101712	114350	89595.7	104044	71831.8	46346.1	95872.7	61290.2	52248.1	77070.7	81276.5	182106	86829.1	61839.8	115691	84811.4	162329	23744.8	88908.9	94643.7	0	12	2.7129	1.67535	1.61931	0.0120598
554	2	-0.02222	-0.02222	2247.8	1124.91	67.43	67.43	SDDDGGWDDDDFEVPDVTK	OT_ostta10g02240	ml(eIF3j eIF3 Preinitiation complex (PIC)-from:Ot10g02260)gb(Eukaryotic translation initiation factor 3 subunit J) Translation initiation factor eIF3 subunit EUKARYOTIC TRANSLATION INITIATION FACTOR 3 SUBUNIT 1 [O. tauri]	[1] Phospho (S),[N-term] Acetyl (N Terminal),[0] Acetyl (N Terminal)|	[1] Phospho (S),[N-term] Acetyl (N Terminal),[0] Acetyl (N Terminal)|	[0] 1.0 (S)|	1591521	1938003	1740629	1524613	1393354	988644	1713701	1320037	1204453	7370.18	862170	2317489	1392762	1369308	1543175	976530	1454767	1126805	937805	949651	1186614	893006	210303	703345	930161	884375	1539800	224060	1181785	759233	0	16	2.08698	1.35847	1.53628	0.0418011
11479	2	-0.51333	-0.51333	1719.75	860.88	20.98	20.98	ASAASEEAHLIEQER	OT_ostta03g02400	Kinetochore protein Nuf2 Coil Nuf2 family KINETOCHORE PROTEIN NUF2 MEMBRALIN/KINETOCHORE PROTEIN NUF2 [O. tauri]	[5] Phospho (S)|	[2] Phospho (S)| [5] Phospho (S)|	[1] 0.5 (S),[4] 0.5 (S)| [1] 0.124 (S),[4] 0.876 (S)|	20428.1	23127.3	33305.4	24836.2	19947.7	14669.3	4585.46	15323.6	8524.73	1771.6	6394.47	21810.1	14091.4	17407.6	11570.3	6457.23	12303.1	5809.71	12914.1	16254.1	9404.14	30465.3	18552.8	14633.3	15489.7	10962.6	21586.4	4128.4	13076.9	9337.4	0	12	2.26365	1.62854	1.38999	0.0390915
4377	3	0.411859	0.411859	2829.21	944.077	36.19	36.19	SAAPANWGGYGLDDPADGAYYATPPPR	OT_ostta15g02350	P-loop containing nucleoside triphosphate hydrolase Uridine kinase signature Phosphoribulokinase / Uridine kinase family CYTH domain URIDINE KINASE URIDINE-CYTIDINE KINASE C P-loop containing nucleoside triphosphate hydrolases CYTH-like ph [O. tauri	[1] Phospho (S)|	[1] Phospho (S)|	[0] 1.0 (S)|	152102	145621	154128	128134	89598.2	301618	231090	188704	130138	4781.88	124927	237087	205070	197021	169598	72960.9	118949	101996	74178.9	96152.3	131349	163586	154813	119492	159532	81671.6	140814	33408.6	99324.8	71199.2	4	20	2.49623	1.48971	1.67564	0.000365289
5770, 6599	2, 2	-1.08957	-1.08957222940299, 0.391635495284328	1369.52	685.768	36.63	36.63, 25.13	MDAADPDLASAR	OT_ostta09g02030	Coil PROBABLE MEMBRANE PROTEIN DUF221-RELATED SUBFAMILY NOT NAMED Region of a membrane-bound protein predicted to be embedded in the membrane. [O. tauri]	[1] Oxidation (M),[10] Phospho (S),[N-term] Acetyl (N Terminal),[0] Acetyl (N Terminal)|			99985.1	66569.6	142814	92038.6	40573.8	64987.8	36433.5	72018.2	48421.9	9862.9	18294.2	36941.1	12407.9	24997.3	22405.3	16407.7	48152.6	7458.69	18465.9	33216.6	57258.1	77165.8	84178.7	35209.6	33155.7	37868.7	99023.6	15762.8	55150	36646.3	0	8	3.84178	1.78042	2.1578	0.00217382
2161	3	1.16925	1.16925	2794.22	932.416	33.22	33.22	ASVDDDAKPSEYGLDHLTGEPLEEK	OT_ostta02g02100	Region of a membrane-bound protein predicted to be embedded in the membrane. [O. tauri]	[2] Phospho (S)|	[2] Phospho (S)|	[1] 1.0 (S)|	408398	298920	413901	283991	153905	136765	138678	180488	95580.6	73229.9	225678	223631	144586	186215	38584.8	69943.7	184413	122087	82707.6	111820	182548	450855	294708	166111	232580	106136	214514	37995.5	142561	38301.1	0	20	2.88988	1.69947	1.70046	0.0104857
4188	3	-0.58526	-0.58526	2551.96	851.661	22.94	22.94	ELYDVHAEDSEDESAVSSSAPR	OT_ostta01g00720	ClpA/B, conserved site 2 Coil ATP-dependent Clp protease ATP-binding subunit signature ATPases associated with a variety of cellular activities C-terminal, D2-small domain, of ClpB protein ATPase family associated with various cellular act [O. tauri	[3] Phospho (Y),[19] Phospho (S)|	[3] Phospho (Y),[19] Phospho (S)|	[2] 1.0 (Y)|	350300	202985	424092	383012	121800	94361.8	125820	94664.7	46333.2	2796.43	82146	188858	102880	102427	62977.7	20242.4	121675	44036.4	21184.3	66117.1	119458	315160	165274	109116	68938.9	63308.5	234173	22816.1	41059.3	53157.8	0	12	5.42419	2.25791	2.40231	0.00209741
1161	2	-0.27698	-0.27698	1801.79	901.901	95.8	95.8	AASAEIASDYVATPGGSR	OT_ostta15g02350	P-loop containing nucleoside triphosphate hydrolase Uridine kinase signature Phosphoribulokinase / Uridine kinase family CYTH domain URIDINE KINASE URIDINE-CYTIDINE KINASE C P-loop containing nucleoside triphosphate hydrolases CYTH-like ph [O. tauri	[3] Phospho (S)|	[3] Phospho (S)|	[2] 1.0 (S)|	410417	495867	656805	479188	415167	345918	279142	509445	314087	215255	354031	560341	270796	301534	175191	129758	309662	155658	125395	152367	311352	622362	280098	216378	295136	176538	406489	75886.6	166369	203161	0	12	2.81546	1.54286	1.82483	0.00199889
2505, 5393, 7914	2, 3, 2	-0.43671	-0.436712084281534, 3.25291882085405, -0.419033748636606	2710.22	1356.12	89.16	89.16, 45.99, 40.31	VGLLDSDSDVSETEDELTPLGVANR	OT_ostta11g00830	Nuclear protein 96 Coil NUCLEOPORIN NUCLEAR PORE COMPLEX PROTEIN NUP98-NUP96 [O. tauri]	[8] Phospho (S)|	[6] Phospho (S)| [8] Phospho (S)| [11] Phospho (S)|	[5] 1.0 (S)| [5] 0.092 (S),[7] 0.815 (S),[10] 0.092 (S)| [10] 0.999 (S),[12] 0.001 (T)|	369152	337906	231855	279809	142880	692739	250924	886304	671649	143251	253522	400545	280899	643716	328314	291437	439596	327278	341178	239964	503665	376514	684001	623858	677024	306648	251184	98083.7	275262	256651	4	20	2.63255	1.55213	1.69609	0.00335606
2367	2	1.1028	1.1028	1124.55	563.282	36.9	36.9	LNASIASLEK	OT_ostta13g02210	Coil [O. tauri]	[7] Phospho (S)|	[4] Phospho (S)| [7] Phospho (S)|	[3] 0.986 (S),[6] 0.014 (S)| [6] 1.0 (S)|	33026.4	53361.4	48402.4	33056.7	36174.5	40756.8	24277.6	61406.9	41711.1	15235.1	75624.1	97757.9	55768.1	77508.2	54357.7	46736.5	70237.9	53206.4	55772.8	54044.3	42873.9	73918.6	49223	47281.1	49746.4	29765	41108.2	26819.6	31179.6	28649.9	8	20	2.29184	1.46775	1.56146	0.000229587
2647	3	0.559557	0.559557	2307.93	770.318	25.61	25.61	TTHSRDPSVEFTLEGSEEK	OT_ostta02g04260	ENTH/VHS UNCHARACTERIZED AP-4 COMPLEX ACCESSORY SUBUNIT TEPSIN [O. tauri]	[4] Phospho (S),[8] Phospho (S)|	[4] Phospho (S),[8] Phospho (S)| [1] Phospho (T),[8] Phospho (S)| [1] Phospho (T),[2] Phospho (T)|	[0] 0.223 (T),[1] 0.179 (T),[3] 0.686 (S),[7] 0.906 (S),[11] 0.004 (T),[15] 0.001 (S)| [0] 0.374 (T),[1] 0.265 (T),[3] 0.373 (S),[7] 0.988 (S)| [0] 0.791 (T),[1] 0.749 (T),[3] 0.23 (S),[7] 0.23 (S)|	228230	170690	298682	232577	143647	153240	124116	184186	153016	117121	116572	226426	159791	194034	129757	71511.4	195896	137752	132383	168929	112044	195106	131244	85376.4	107214	98459.3	169292	52673	86145.3	80731.6	0	20	2.20362	1.43388	1.53682	0.0120506
5297	3	-1.61511	-1.61511	2573.01	858.679	43.48	43.48	SGEDGNSDLEESSTAPHEYADKR	OT_ostta09g00480	START-like domain Bet v1-like [O. tauri]	[7] Phospho (S)|	[1] Phospho (S)| [7] Phospho (S)|	[0] 0.999 (S),[6] 0.001 (S)| [6] 1.0 (S)|	112886	83646.6	165840	122647	71164.1	52854.8	61654.8	55511.2	42011.8	8828.25	41280.7	57789.8	57074	68530.6	25590.9	16917.5	54822.6	35213.8	24034.5	53602	53773.4	147669	193689	44487.5	53438.3	29089.7	81010.5	17342.1	31612	27350	0	12	3.01306	1.72411	1.7476	0.00306715
2103, 5884	2, 2	3.7079	3.70789786670833, -1.51271780608548	1420.63	711.322	35.66	35.66, 24.89	SIGEDLDSLGHAK	OT_ostta10g02370	Coil PEHE domain [O. tauri]	[1] Phospho (S)| [8] Phospho (S)|	[1] Phospho (S)| [8] Phospho (S)|	[0] 1.0 (S)| [7] 1.0 (S)|	88321.2	122888	129524	97418.9	74115.4	91646.2	88584.6	134551	127807	46199.9	139347	177652	118857	185775	123289	98010.4	179173	126755	116055	138177	112780	205847	142921	105041	149832	81449.6	124354	31865.6	68910.4	72960.4	8	20	1.96269	1.25388	1.5653	0.00588448
3514	3	-1.98328	-1.98328	2768.13	923.717	23.15	23.15	SASTASIESFKTDSVYEDKEGTEK	OT_ostta01g04600	ABC transporter, conserved site Coil ATPases associated with a variety of cellular activities ABC transporter transmembrane region FAMILY NOT NAMED MULTIDRUG RESISTANCE PROTEIN PGP-1 ABC transporters family signature. ATP-binding cassette, [O. tauri	[4] Phospho (T),[6] Phospho (S)|			214153	192165	291611	221861	96973.2	214692	190758	266152	214707	26900.6	165239	247046	210579	280718	89155.1	77009.3	286999	165566	120527	182543	91383.8	285655	154706	114382	125241	66127.5	166426	30302.3	56482.1	56421	4	20	2.9484	1.30412	2.26083	0.00481885
10782	2	-1.18227	-1.18227	1991.93	996.972	22	22	GSQSSPQQERPSLSPSLK	OT_ostta04g04960	EF-hand domain pair Coil Region of a membrane-bound protein predicted to be embedded in the membrane. [O. tauri]	[16] Phospho (S)|	[16] Phospho (S)|	[15] 1.0 (S)|	34264.1	29036.7	39080.7	33363.6	23044.6	15089	21630.9	13119.6	16120.6	3852.13	10248.1	24015.1	32015.1	45265.3	8691.33	11135.8	26674.1	11553.6	6552.22	14683.7	16038.1	26554.1	12874.8	9628.32	24501.9	3142.35	21164.2	5166.38	4237.11	5894.4	0	20	4.00939	1.69745	2.36201	0.0020628
1547	2	-0.17071	-0.17071	1417.61	709.813	55.11	55.11	AASIYGETASPSGK	OT_ostta17g02370	Rossmann-like alpha/beta/alpha sandwich fold Cytidylyltransferase CRAL/TRIO domain CRAL-TRIO DOMAIN-CONTAINING PROTEIN C34C12.6 SEC14 RELATED PROTEIN CRAL-TRIO lipid binding domain profile. Nucleotidylyl transferase [O. tauri]	[10] Phospho (S)|	[10] Phospho (S)| [8] Phospho (T)|	[7] 0.003 (T),[9] 0.997 (S)| [7] 0.894 (T),[9] 0.103 (S),[11] 0.003 (S)|	131455	211770	203838	168656	115366	155892	111175	228985	150569	84688.4	76979.1	127336	93564.4	154865	75430.5	126174	227215	133917	120335	166568	137104	239665	145708	107197	120452	60213.1	103379	28316.5	78310.2	73924.2	0	20	2.41494	1.2355	1.95462	0.00113759
10612	2	0.104671	0.104671	1974.6	988.306	61.45	61.45	FIDWLEDSDDDEDSD	OT_ostta07g04000	ml(eIF5 Preinitiation complex (PIC)-from:Ot07geIF5)gb(MIF4-like, type 1/2/3) Coil Domain at the C-termini of GCD6, eIF-2B epsilon, eIF-4 gamma and eIF-5 domain present in translation initiation factor eIF2B and eIF5 eIF4-gamma/eIF5/eIF2-ep [O. tauri	[8] Phospho (S),[14] Phospho (S)|	[8] Phospho (S),[14] Phospho (S)|	[7] 1.0 (S),[13] 1.0 (S)|	126713	68638.6	47488.4	109868	34165.1	12972.6	50641.6	14631.6	12564.7	2252.47	10019.2	109502	63900.4	8867.34	45163.8	34796.3	79355.4	51641.4	33633	42986.4	47797.5	4885.38	23477.8	17761.3	34287.4	12843.4	86101.6	3155.3	30816.9	3801.16	0	4	3.40818	1.86418	1.82825	0.0835868
12166, 12211	2, 2	-1.49298	-1.49297718857277, 0.547282185621442	1828.68	915.347	84.77	84.77, 54.0	SDSPPSDAEIAEMDNR	OT_ostta15g01950	Armadillo-type fold Pumilio-like repeats Pumilio-family RNA binding repeat RNA BINDING PROTEIN PUMILIO-RELATED PUMILIO HOMOLOGY DOMAIN FAMILY MEMBER 4 Pumilio RNA-binding repeat profile. Pumilio homology domain (PUM-HD) profile. ARM repeat [O. tauri	[3] Phospho (S),[13] Oxidation (M)|	[3] Phospho (S),[13] Oxidation (M)|	[0] 0.007 (S),[2] 0.993 (S)|	29548	34977.4	56100.5	23069.7	13980.7	89658.5	46219.9	164641	69292.2	31590.7	12921.8	30424.1	28665.6	40464.3	17935.7	5705.13	18658.8	6299	4462.56	12021.2	34436.8	55746	54680	44783.8	26902.5	15038	26576.6	4091.41	15111.2	17419	4	12	9.80483	2.53926	3.8613	1.84169e-05
8325	2	0.772851	0.772851	1988.71	995.362	42.42	42.42	SSDDDADEAQFVSFVR	OT_ostta14g01470	Coil Tropomyosin Region of a membrane-bound protein predicted to be embedded in the membrane. [O. tauri]	[1] Phospho (S),[2] Phospho (S),[N-term] Acetyl (N Terminal),[0] Acetyl (N Terminal)|			109632	81464.2	77327.4	145770	85054.4	24569.2	59652.5	44903.3	35980.5	1667.71	17521.8	69305.1	30903.4	23811.7	23354.3	23724.7	48970.5	42459.6	37937.5	37719.4	43307.2	10206.3	7610.14	23451.2	24896.9	15100.6	63233.1	290.939	35991	18354.2	0	16	4.56051	2.29754	1.98495	0.0410517
130, 3227	2, 3	0.228826	0.228826443852169, -0.0986086243714154	1709.75	855.883	108.45	108.45, 36.9	AVILGGGDSDEEEAIR	OT_ostta09g04350	Transcription initiation factor TFIID subunit 1, domain of unknown function Coil Bromodomain signature bromo domain Protein of unknown function (DUF3591) TRANSCRIPTION INITIATION FACTOR TFIID TRANSCRIPTION INITIATION FACTOR TFIID SUBUNIT 1 [O. tauri	[9] Phospho (S)|			2192682	3352356	3253036	2363169	2251858	1899764	1557748	2672196	2594576	1529517	2026558	2439456	1785256	1688532	1561512	1049428	2186693	1320381	1733331	1762816	1853080	2861897	1826440	1395749	1729486	1414628	2187325	365734	1213739	1313658	0	20	2.06512	1.38675	1.48918	0.0218266
363	2	-0.34852	-0.34852	1364.58	683.295	47.73	47.73	RFEQEQSFSK	OT_ostta10g01860	Nucleotide-binding, alpha-beta plait Coil RNA recognition motif. (a.k.a. RRM, RBD, or RNP domain) PROBABLE MEMBRANE PROTEIN DUF221-RELATED SUBFAMILY NOT NAMED Eukaryotic RNA Recognition Motif (RRM) profile. RNA-binding domain, RBD Region o [O. tauri	[7] Phospho (S)|	[7] Phospho (S)|	[6] 1.0 (S)|	586998	637210	715226	583867	446754	461805	417631	869368	522576	341656	429020	478845	479876	585566	286652	278739	799277	370023	403100	594870	334870	627054	432584	322167	387621	190698	390975	116906	285634	286725	0	20	2.3369	1.28292	1.82155	0.00463836
7235	2	0.325945	0.325945	1417.5	709.755	39.91	39.91	SVSDGFEGFASR	OT_ostta13g00480	Ankyrin repeat EAG/ELK/ERG potassium channel family signature ankyrin repeats Cyclic nucleotide-binding domain Ion transport protein Ankyrin repeats (3 copies) VOLTAGE AND LIGAND GATED POTASSIUM CHANNEL POTASSIUM CHANNEL KAT3 Ankyrin repea [O. tauri	[1] Phospho (S),[3] Phospho (S)|			23122.2	23036.4	29667	16495.2	20060.5	14657.4	16453.2	52096.4	22095.5	2042.93	0	43921.3	27333.7	16846	9999.01	12647.3	27274.7	14350.7	10348.1	13282	12384.2	20853.8	19607.4	16295.1	18303	7275.73	14966.4	482.043	18135.5	1344.66	4	20	3.11883	1.37546	2.26748	0.0197195
407	2	-0.67416	-0.67416	1652.78	827.395	100.21	100.21	ASSAAPTTIAGATVEAR	OT_ostta04g02230	Coil [O. tauri]	[3] Phospho (S)|	[2] Phospho (S)| [3] Phospho (S)|	[1] 0.5 (S),[2] 0.5 (S)| [1] 0.054 (S),[2] 0.946 (S)|	873800	863370	1076956	744560	601094	847568	596569	1209456	766130	642932	730551	1107890	642115	983662	401999	447886	879866	523569	496858	537370	626914	1254328	640348	384416	743232	376870	613368	157482	321105	377996	4	20	2.3146	1.24009	1.86647	0.00740533
657, 3511, 4763	3, 2, 2	1.04023	1.04022886593063, 3.09113190621397, -0.197693473158468	2552.14	851.721	102.75	102.75, 101.96, 30.11	GNSLEALGEAEEDVDDGRVGALTR	OT_ostta02g05150	Coil [O. tauri]	[3] Phospho (S)|	[3] Phospho (S)|	[2] 1.0 (S)|	765722	874887	879661	960076	696006	812984	970275	1084254	728842	407999	563816	900260	689126	974469	616849	429872	691053	628923	889178	795174	652082	692407	779868	438544	695285	397649	594533	136141	476617	552806	4	20	2.0834	1.26832	1.64264	0.00756135
6261	3	-1.04101	-1.04101	3131.5	1044.84	50.17	50.17	AYLLGVSETDLEPPSPAALIHAETAETTR	OT_ostta10g02360	Axin interactor dorsalization-associated protein, C-terminal domain Coil Cytoskeletal adhesion EH domain profile. EF-hand [O. tauri]	[15] Phospho (S)|	[15] Phospho (S)|	[14] 1.0 (S)|	59054.7	38972.6	15408	57182.9	65835.7	162519	135537	44099.5	171308	44320.9	53085.2	83087.4	139985	166049	234536	195414	139112	114238	259182	162913	124410	10807.3	112822	125833	177170	83257.3	72247.6	51428	73673.9	77809.6	12	0	3.683	1.5666	2.35095	0.0448167
2300, 2590, 487, 4782, 4782	3, 3, 2, 2, 2	0.373006	0.37300550358556, 0.29791788012678, 0.0409534279349688, -0.380201566459288, -0.380201566459288	2101.97	701.664	46.11	46.11, 54.36, 71.46, 35.88, 37.11	GDSASGLASFLGASEPTATRK	OT_ostta02g05150	Coil [O. tauri]	[3] Phospho (S)|	[3] Phospho (S)|	[2] 1.0 (S)|	2481218	2169512	2821281	2509871	1931559	2383187	2565100	3194353	2506903	1015635	1799421	3679029	2900889	3801625	2157252	1857934	2979231	2529258	2302260	2015745	1693706	3081350	2388538	1890235	2361525	1369522	2154754	426557	1538596	1425558	8	20	2.0735	1.23644	1.67699	0.00915175
9397	2	0.232709	0.232709	1830.84	916.429	28.27	28.27	STSLTDMSALEEAIKR	OT_ostta02g02730	Bestrophin/UPF0187 Bestrophin, RFP-TM, chloride channel [O. tauri]	[5] Phospho (T)|	[1] Phospho (S)| [5] Phospho (T)|	[0] 0.395 (S),[1] 0.298 (T),[2] 0.298 (S),[4] 0.009 (T)| [0] 0.113 (S),[1] 0.078 (T),[2] 0.078 (S),[4] 0.731 (T)|	25925.1	27830.7	18164.1	26948.7	25558.9	23427.2	38000.8	26238.4	35005.3	0	22317.4	42587.1	45287.1	45754.9	40024.2	21801.8	33219.6	31215	33677.6	39006.1	34178.6	41352.2	52079.1	28614.3	45468.3	23368	21124.2	15550.3	30729.1	28300.3	16	20	1.69387	1.26928	1.33452	0.00870247
4925, 1361	2, 3	0.80642	0.806419654185877, 0.280381508566539	2651.1	1326.56	84.72	84.72, 62.55	VGSDNDVASPDPLNYGFEQAQLR	OT_ostta01g02840	Glutathione S-transferase, N-terminal Coil [O. tauri]	[3] Phospho (S),[9] Phospho (S)|			452950	457657	469261	464281	378537	469696	433897	780539	536601	111579	341230	899126	628316	676232	527759	310119	583390	478268	387961	434772	383727	430216	557015	460606	506627	241781	359545	66533.1	333504	283660	8	20	2.39113	1.32738	1.80139	0.00546823
3253, 3808	2, 3	-1.33713	-1.33712829376693, -0.824396088224005	1406.65	704.334	37.6	37.6, 29.24	SDSVKPGGSPGLAR	OT_ostta08g00460	ml(MAPK Mitogen-activated protein kinase MAPK CMGC-from:Ot08g00430)gb(Serine/threonine-/ dual specificity protein kinase, catalytic domain) Serine/Threonine protein kinases, catalytic domain Protein kinase domain MITOGEN-ACTIVATED PROTEIN [O. tauri]	[9] Phospho (S)|	[3] Phospho (S)| [9] Phospho (S)|	[0] 0.258 (S),[2] 0.742 (S)| [8] 1.0 (S)|	77282.6	228296	237236	71087	45981.7	110916	106510	299019	214233	36326.7	75216.1	192700	162854	298534	82625.8	167876	281336	188425	114797	134302	122984	217314	103807	92043.6	118979	33276.9	84073.1	10817.5	54159.7	48741.1	4	20	3.95271	1.31793	2.99918	0.00474096
8098	3	0.107088	0.107088	2291.05	764.69	30.42	30.42	LASWDDLPGDGESLADAVKPR	OT_ostta08g03440	Exoribonuclease, phosphorolytic domain 2 3' exoribonuclease family, domain 1 3' exoribonuclease family, domain 2 EXOSOME COMPLEX COMPONENT RRP45 EXOSOME COMPLEX EXONUCLEASE (RIBOSOMAL RNA PROCESSING PROTEIN) Ribonuclease PH domain 2-like R [O. tauri	[3] Phospho (S)|	[3] Phospho (S)|	[2] 1.0 (S)|	26683.4	30707.4	31477.4	32155.8	27917.2	18787	14733.2	20219	13851.8	5118.43	23165.9	28783.1	32254.5	38429.5	23265.8	24154.8	24421.5	31077.5	23472.1	19423	34497.3	34137.8	45760.8	31405.3	48889.4	28708.2	34937.3	7604.1	34302.5	24279.8	16	4	2.30434	1.41353	1.6302	0.0129614
5998	3	0.286936	0.286936	2528.09	843.702	80.41	80.41	SAPGGSDNTSLVQLSMQASGADSPR	OT_ostta09g03040	Coil [O. tauri]	[23] Phospho (S),[16] Oxidation (M)|	[23] Phospho (S),[16] Oxidation (M)|	[22] 1.0 (S)|	35750.8	35890.8	50150.9	56418.6	25617.7	67054.7	45326	113346	60496.1	29643.4	64565.3	102072	78597.6	103939	37451.7	31850.6	115164	53973.5	42890.1	52453.7	59665.1	146348	100191	71296	48278.3	26958.5	59850.8	15165.8	17604.1	20603.6	16	20	3.03731	1.41101	2.15258	0.00257462
4730	3	-0.5302	-0.5302	1643.83	548.95	24.37	24.37	AAVEPTKTPPLSPTR	OT_ostta06g00770	Coil [O. tauri]	[8] Phospho (T)|	[14] Phospho (T)|	[5] 0.025 (T),[7] 0.025 (T),[11] 0.119 (S),[13] 0.831 (T)|	27852.6	41064.6	48860.3	40954	28827	40101.3	41073.2	62472.7	43891.6	2813.11	42255.9	72148	46180.9	82680.6	45696	47941.4	83516.3	47939.7	40014.4	46199.1	41568.5	92451.8	40902.9	39825.5	36536.8	15054.5	41170.1	15760	20030.9	22280.8	8	20	2.52818	1.2918	1.9571	0.000916614
1204, 2559	3, 3	-0.70327	-0.703267972632508, -4.35909954573587	3061.12	1021.38	75.02	75.02, 31.19	EYTDDNSDDDFTPGEERDDEEITMK	OT_ostta16g01860	DNA polymerase beta-like, N-terminal domain Helix-hairpin-helix domain DNA polymerase beta, N-terminal domain-like [O. tauri]	[24] Oxidation (M),[7] Phospho (S)|	[24] Oxidation (M),[7] Phospho (S)|	[2] 0.004 (T),[6] 0.996 (S)|	964946	973971	1396366	1046281	771189	537276	736736	432257	413436	212429	554498	837062	702742	589041	441653	312603	1056675	472818	431599	642122	701915	869109	501220	313518	326114	355514	1070715	119076	316861	329220	0	20	2.35137	1.64919	1.42577	0.0309101
19467	2	-3.11033	-3.11033	1775.8	888.909	35.38	35.38	GTATPPGASTPSTPTTPR	OT_ostta01g01150	[O. tauri]	[4] Phospho (T)|	[2] Phospho (T)| [4] Phospho (T)|	[1] 0.795 (T),[3] 0.198 (T),[8] 0.001 (S),[9] 0.001 (T),[11] 0.001 (S),[12] 0.001 (T),[14] 0.001 (T),[15] 0.001 (T)| [1] 0.015 (T),[3] 0.985 (T)|	15015	10973.3	19724.2	15219	11738.3	11863	13440.4	15843	9292.84	0	1470.01	5528.37	11712.3	15799.4	7404.43	4992.48	8241.42	4546.36	1471.5	4329.56	2484.52	7773.56	2982.48	2024.57	1314.74	5942.23	18698.6	1928.83	6006.87	6845.38	0	16	4.38302	1.69515	2.58563	0.00513389
2822, 4265	3, 4	0.58002	0.580020488017799, 0.263803939164851	3743.69	1248.9	95.37	95.37, 49.52	TPVTPVATPSAPVAALTNDTSSSAADDNFFSSMGPPK	OT_ostta10g02360	Axin interactor dorsalization-associated protein, C-terminal domain Coil Cytoskeletal adhesion EH domain profile. EF-hand [O. tauri]	[33] Oxidation (M),[23] Phospho (S)|	[33] Oxidation (M),[21] Phospho (S)| [33] Oxidation (M),[22] Phospho (S)| [33] Oxidation (M),[23] Phospho (S)|	[16] 0.001 (T),[19] 0.004 (T),[21] 0.331 (S),[20] 0.331 (S),[22] 0.331 (S),[9] 0.001 (S)| [16] 0.002 (T),[19] 0.032 (T),[21] 0.677 (S),[20] 0.144 (S),[22] 0.144 (S)| [21] 0.13 (S),[20] 0.003 (S),[22] 0.866 (S)|	689338	539810	715166	671750	396701	699680	487584	927386	630771	165481	502641	977596	661863	847428	462318	345054	638591	466356	339307	431238	528163	850039	677470	615722	573560	440829	635879	167818	273799	284830	8	20	1.91434	1.20658	1.58657	0.00757425
12396	3	-0.72303	-0.72303	2095.86	699.627	26.57	26.57	AEAGAEAGGGADASPTHSTFGR	OT_ostta18g01560	Coil Region of a membrane-bound protein predicted to be embedded in the membrane. [O. tauri]	[19] Phospho (T)|	[16] Phospho (T)|	[17] 0.004 (S),[18] 0.004 (T),[13] 0.023 (S),[15] 0.969 (T)|	3549.14	6055.71	10532.5	7684.89	5140.49	7809.7	6225.64	23083.3	14549.7	5527.83	12950.7	23033.8	15524.6	28287.9	7321.87	4536.22	19738.1	17370.7	10401.9	19631.6	8073.79	26961.9	14750.4	8962.63	9815.65	1545.72	7648.5	1954.19	2719.13	2423.3	8	20	5.34772	1.53198	3.49072	0.000397785
154, 1676	2, 2	0.203	0.202999946111782, 0.0767218452347109	1341.63	671.824	33.71	33.71, 26.75	KNPSFGVTDVAK	OT_ostta06g00100	High mobility group box domain Coil high mobility group HMG (high mobility group) box SWI/SNF-RELATED CHROMATIN BINDING PROTEIN HMG boxes A and B DNA-binding domains profile. HMG-box [O. tauri]	[4] Phospho (S)|	[4] Phospho (S)| [4] Phospho (S)|	[3] 1.0 (S)| [3] 0.5 (S),[7] 0.5 (T)|	1175247	1020766	826701	664026	642246	577612	567884	1266513	820420	571186	863678	1209306	1228365	1208469	491509	1383311	1865808	1308951	1334842	1008989	1100251	2113599	1106750	708968	2102386	935016	925616	277830	608182	647225	16	20	2.10142	1.38941	1.51246	0.0276352
7935	2	-1.45083	-1.45083	1404.6	703.308	49.17	49.17	LGDGEGNNSPLPR	OT_ostta07g03420	CCR4-Not complex component, Not1, C-terminal Domain of unknown function (DUF3819) CCR4-NOT TRANSCRIPTION COMPLEX SUBUNIT 1 [O. tauri]	[9] Phospho (S)|	[9] Phospho (S)|	[8] 1.0 (S)|	20281.2	16399.3	33013.1	18303.7	13161.8	8289.69	8620.97	20272.7	10320	2396.09	10323.4	18461.8	12065.3	9890.94	8201.88	14007.1	27747.5	11695.4	12820.9	19612.6	34570.1	77737.8	40303.7	32173.9	26652.3	9318.45	21205.5	6210.65	16679.1	12728	16	8	3.58713	2.17624	1.64832	0.000254885
5784, 5784, 5784	3, 3, 3	-2.16623	-2.1662284117045, -2.1662284117045, -2.1662284117045	2734.23	912.417	31.37	31.37, 30.65, 30.61	SLTGADGPTTTELDKDDKDPQTPPR	OT_ostta03g05240	Coil [O. tauri]	[9] Phospho (T)| [3] Phospho (T)| [1] Phospho (S)|	[1] Phospho (S)| [3] Phospho (T)|	[0] 0.911 (S),[2] 0.089 (T)| [0] 0.262 (S),[2] 0.738 (T)|	87464	100400	156527	127705	75465.1	80295.7	66803	111329	77238.9	18090.5	86271.4	116007	89643.8	144417	46508.7	60486.3	155560	99014.6	62316.8	109662	87943.4	168329	76372.9	55549.5	100046	34560.2	89882.7	17932.9	30172.3	37701.1	0	20	2.60434	1.24657	2.0892	0.00551729
4125	3	-0.45297	-0.45297	3285.39	1096.14	49.06	49.06	AAFGSHEDMMDTDGGIEQLNVTADNGIPIR	OT_ostta05g02430	ml(ACT-like domain containing protein tyrosine kinase GmPK6/AtMRK1 TKL-from:Ot05g02530)gb(Serine/threonine-protein kinase, active site) Tyrosine kinase catalytic domain signature Serine/Threonine protein kinases, catalytic domain Protein t [O. tauri	[9] Oxidation (M),[10] Oxidation (M),[12] Phospho (T)|	[5] Phospho (S),[9] Oxidation (M),[10] Oxidation (M)| [5] Phospho (S),[9] Oxidation (M),[10] Oxidation (M)|	[4] 0.928 (S),[11] 0.072 (T)| [21] 0.001 (T),[4] 0.499 (S),[11] 0.499 (T)|	189596	170626	253802	248115	173834	159717	108609	219493	136960	24818.5	170760	298501	261937	384385	153087	108519	199070	172052	191499	190245	187057	284349	259493	225292	211808	112395	219313	48451.3	66901	105886	8	20	2.29438	1.34299	1.70841	0.00344456
6627	3	2.82673	2.82673	2517.92	840.313	22.62	22.62	SMYDDLGTGFEDEDEDDARSR	OT_ostta04g01120	Ribosomal protein S1, RNA-binding domain Coil S1 RNA binding domain S1 domain profile. Nucleic acid-binding proteins [O. tauri]	[2] Oxidation (M),[20] Phospho (S)|			84211.4	60958.5	73489.8	56677.4	26942.7	44333.6	39770.7	24826.9	31176.8	8723.95	34899.8	34643.1	24902.4	53244.3	20990.2	15485.1	63463.8	27333.2	21396.5	27629.7	24904.3	29740.7	26920.1	16907.7	20859.2	22288.3	56352	9894.75	21712.3	18322.9	0	16	2.5331	1.72846	1.46553	0.0279152
6196, 8256	2, 3	-0.19618	-0.196179619372556, 0.223505959930096	2018.86	1010.43	52.25	52.25, 28.02	AGQPVPTGSFSSYGGQPMR	OT_ostta03g01190	K Homology domain, type 1 Coil K homology RNA-binding domain Domain with 2 conserved Trp (W) residues Putative DNA-binding (bihelical) motif predicted to be involved in chromosomal organisation SAP domain WW domain KH domain KH DOMAIN CONT [O. tauri	[18] Oxidation (M),[9] Phospho (S)|	[18] Oxidation (M),[9] Phospho (S)| [18] Oxidation (M),[7] Phospho (T)|	[6] 0.005 (T),[8] 0.97 (S),[10] 0.022 (S),[11] 0.004 (S)| [6] 0.848 (T),[8] 0.027 (S),[10] 0.052 (S),[11] 0.073 (S)|	137444	116100	152372	98692.8	85099.3	71072	62039.7	131146	59148.5	15471.5	62423.1	113756	81961.3	106319	35428.5	48365.8	84882.2	39041.3	40780.5	44652.7	81329	133869	92662.6	93368.7	73260.4	44019.8	98811.4	23103.4	32587.1	41473.9	0	20	2.45716	1.49541	1.64313	0.00306165
20852	2	-0.07675	-0.07675	1203.47	602.74	23.97	23.97	ECATMLDLR	OT_ostta11g01110	ABC transporter, conserved site ATPases associated with a variety of cellular activities ABC transporter transmembrane region 2 ATP-BINDING CASSETTE, SUB-FAMILY D MEMBER ABC transporters family signature. ATP-binding cassette, ABC transpor [O. tauri	[4] Phospho (T),[5] Oxidation (M)|			3848.8	1564.11	2698.61	1695.37	2510.24	2948.13	1638.14	4989.41	1908.05	0	5020.05	12428.8	5150.09	3551.55	4202.09	2681.8	4202.13	2036.03	2138.24	3041.99	1696.6	3663.78	1528.07	1418.38	968.35	1579.69	3224.33	917.807	2481.44	1439.43	8	16	3.27245	2.02255	1.61798	0.00445653
1671, 4917, 4917	3, 2, 2	0.461041	0.4610407463232, -0.503714374303171, -0.503714374303171	2072.84	691.953	68.84	68.84, 63.91, 70.91	SCASDDEAAADDADAIIKR	OT_ostta14g00190	SCL-interrupting locus protein Coil SCL-interrupting locus protein N-terminus [O. tauri]	[4] Phospho (S)|	[4] Phospho (S)|	[3] 1.0 (S)|	246291	180014	301441	157530	104608	174990	116909	144277	82971.1	36274.3	115474	141560	103594	139507	85232.9	70939.6	195366	78158.9	74602.6	125648	129816	248096	148595	136585	115920	101701	162582	23130	79395.7	48823	0	20	2.38164	1.49848	1.58937	0.0303174
4457	3	-0.05697	-0.05697	2865.22	956.081	20.78	20.78	VASFGNGYGMPGEGHESVYDFGKPQR	OT_ostta06g00310	NOT2/NOT3/NOT5 NOT2 / NOT3 / NOT5 family CCR4 NOT-RELATED CCR4-NOT TRANSCRIPTION COMPLEX SUBUNIT 2 [O. tauri]	[3] Phospho (S)|			132112	94288.7	103366	88869.3	68386.7	140856	168904	118985	118347	1562.27	73597.1	134384	181976	204273	171337	75362.5	153902	98410.7	95949.6	113361	112103	106917	106946	62714.6	133858	69830.8	119922	50787.1	63787.7	57898.6	8	20	2.11351	1.36782	1.54517	0.0106805
2757	3	0.747467	0.747467	2002.89	668.637	52.75	52.75	RETSPDISSEGALAFESK	OT_ostta05g01280	SANT/Myb domain SANT SWI3, ADA2, N-CoR and TFIIIB'' DNA-binding domains Myb-like DNA-binding domain MYB PROTEIN MYB-LIKE DNA-BINDING PROTEIN MYB Myb-type HTH DNA-binding domain profile. Homeodomain-like [O. tauri]	[3] Phospho (T)|			64676.8	98033.1	118992	89807.6	60698.4	93189.6	82348.5	200556	101891	56158.8	109096	150935	76079.1	143164	57401.4	53051	139430	89534.6	81919.9	109368	99837.1	145742	123266	80306.1	97804.8	33744	83611.8	28369.8	30913	38722.9	4	20	2.77431	1.27941	2.16844	0.0015163
1542	2	-0.20501	-0.20501	1095.53	548.773	41.4	41.4	ATLTPSASIR	OT_ostta11g01990	Ubiquitin carboxyl-terminal hydrolases family 2 FAMILY NOT NAMED Ubiquitin carboxyl-terminal hydrolases family 2 signature 1. Ubiquitin carboxyl-terminal hydrolases family 2 profile. Cysteine proteinases [O. tauri]	[8] Phospho (S)|	[6] Phospho (S)| [8] Phospho (S)| [4] Phospho (T)|	[3] 0.004 (T),[5] 0.946 (S),[7] 0.049 (S)| [3] 0.001 (T),[5] 0.008 (S),[7] 0.99 (S)| [1] 0.041 (T),[3] 0.32 (T),[5] 0.32 (S),[7] 0.32 (S)|	91647.4	138111	141424	75235.5	135578	57875.9	64591.2	128654	74129.5	25795.8	66214.8	110060	47795.4	65385.2	38325.7	60232.8	56417.5	44695.1	42885.5	35401.4	82421.5	142950	69419.3	68035.2	81210.7	51895.9	84780.3	24590.9	63185.7	66055.6	0	12	2.4287	1.52454	1.59308	0.00672125
14247	2	-2.19839	-2.19839	1459.65	730.833	34.67	34.67	SEKSDVSSLATTR	OT_ostta06g03290	Coil [O. tauri]	[1] Phospho (S)|			12358.7	16091.3	19145.8	15582.6	8851.19	7468.99	9109.62	11204.5	9289.42	946.786	10876.3	10618.3	6763.98	13695.2	5447.3	12108.3	22744.7	13961	11251	22697.3	20247.2	33435.2	11797.5	10046.6	9822.58	4052.72	11068.1	6954.84	4682.26	4503.69	16	20	2.73015	1.40244	1.94671	0.00213844
8301	2	-0.33595	-0.33595	1688.69	845.354	66.56	66.56	TVDFVEAEASEQER	OT_ostta03g03840	Coil [O. tauri]	[10] Phospho (S)|	[10] Phospho (S)|	[9] 1.0 (S)|	88982.7	45482.5	88284.1	66164.6	32837	31510.1	16551.6	35281.4	24104.1	6592.75	20513	42276.3	12367.1	24178	15144.8	11374.7	32298.8	10979.6	13990.2	15931.5	26217	54967.6	30712.2	11367.7	22896.2	20558.1	41650.9	2789.27	22378.5	20960.2	0	12	3.80434	2.12234	1.79252	0.0197213
4232	2	0.342594	0.342594	1151.53	576.774	32.46	32.46	ASAASGLAQVR	OT_ostta03g03830	Methyltransferase type 11 Methyltransferase domain Sterol methyltransferase C-terminal METHYLTRANSFERASE STEROL 24-C-METHYLTRANSFERASE ERGosterol biosynthesis methyltransferase (ERG6) family profile. S-adenosyl-L-methionine-dependent methy [O. tauri	[5] Phospho (S),[N-term] Acetyl (N Terminal),[0] Acetyl (N Terminal)|	[2] Phospho (S),[N-term] Acetyl (N Terminal),[0] Acetyl (N Terminal)| [5] Phospho (S),[N-term] Acetyl (N Terminal),[0] Acetyl (N Terminal)|	[1] 0.885 (S),[4] 0.115 (S)| [4] 1.0 (S)|	37681.1	52480.4	60308.9	33315.2	56573.4	25142.2	21171.4	49221.6	30910.7	4807.02	22635.4	43629.7	22402.8	18793.2	9546.21	28044.7	29032.1	21584.2	21210.1	22380.1	42450.1	56122.5	33326	34271.1	49654.6	32019.8	41956.7	21910.3	21512.7	37830.8	0	8	2.05422	1.42967	1.43685	0.00581653
4379, 769, 7984	2, 3, 3	0.032378	0.0323781560612608, 0.350638189420799, -0.2883692417127	2420.11	1211.06	88.41	88.41, 54.85, 59.24	AGAMDVELTPAALGLNPTPMSPR	OT_ostta10g01110	SEC7-like Sec7 domain Guanine nucleotide exchange factor in Golgi transport N-terminal ARF GUANINE-NUCLEOTIDE EXCHANGE FACTOR GNL1-RELATED GUANYL-NUCLEOTIDE EXCHANGE FACTOR SEC7 domain profile. ARM repeat [O. tauri]	[20] Oxidation (M),[4] Oxidation (M),[21] Phospho (S)|	[20] Oxidation (M),[4] Oxidation (M),[21] Phospho (S)|	[20] 1.0 (S)|	857987	913696	1021339	921602	582043	976212	747486	1315097	804436	567483	558165	1224325	737469	1011855	637524	516838	808254	585568	650793	706369	610474	950644	906303	582768	464566	436488	669580	162604	458537	459009	4	20	2.19742	1.29612	1.69538	0.00716944
4108	3	-0.6232	-0.6232	2446.11	816.379	24.45	24.45	TNPLSGTQTFSKPGGASFVEGER	OT_ostta20g00120	[O. tauri]	[17] Phospho (S)|	[17] Phospho (S)|	[16] 0.983 (S),[4] 0.001 (S),[6] 0.003 (T),[8] 0.006 (T),[10] 0.006 (S)|	132915	131484	99449	65685	41263.7	78722.9	87212.5	115826	80617.9	26619	113765	231858	130877	229665	132626	77482.1	177422	127272	93684.1	84101.9	69962	166911	91128.6	70408.7	99516.1	58342.8	97365.5	29085.3	52905.5	46895.2	8	20	2.94732	1.62083	1.8184	0.00526395
935	2	0.240121	0.240121	1266.49	634.253	78.2	78.2	SFEDFASASAR	OT_ostta02g01890	Vesicle transport protein, SFT2-like Got1/Sft2-like family VESICLE TRANSPORT PROTEIN SFT2C UNCHARACTERIZED Region of a membrane-bound protein predicted to be embedded in the membrane. [O. tauri]	[1] Phospho (S)|	[1] Phospho (S)|	[0] 1.0 (S)|	176436	241236	264386	183284	198065	97981.6	91233.1	177960	102806	68686.3	110679	260136	87186.1	110684	95136.8	78789.9	138067	88264.6	81061.4	93044.6	145236	177588	163874	127550	173882	88781.9	159041	28170.9	110527	87504.1	0	20	2.24336	1.57305	1.42612	0.00680858
571, 379, 379, 3385	3, 3, 3, 2	-0.07629	-0.0762911303413857, 1.29402417686757, 1.29402417686757, -0.5456837920377	2787.27	930.098	78.84	78.84, 71.34, 73.89, 79.09	RATSFKVDEETQTAVNEIEQEQR	OT_ostta02g03600	Bacterial surface protein 26-residue repeat Mycoplasma protein of unknown function, DUF285 Liste_lipo_26: bacterial surface protein 26-residue repeat Region of a membrane-bound protein predicted to be embedded in the membrane. [O. tauri]	[4] Phospho (S)|	[4] Phospho (S)| [3] Phospho (T)|	[2] 0.016 (T),[3] 0.984 (S)| [2] 0.872 (T),[3] 0.128 (S)|	2468266	2631550	2986772	3256956	2095366	2391954	2101336	4233943	2617220	1044065	1759113	3230718	2239785	3537634	1097825	1059639	2627494	2480310	2106627	2536391	2027650	2851294	3820072	1884481	2996138	1034293	1525978	861820	954647	1270780	4	20	2.51094	1.22383	2.0517	0.00194952
5266, 1452	2, 2	-0.04509	-0.0450923595361193, -0.0686955459502971	1385.65	693.832	46.22	46.22, 48.9	RQLSFADVWGK	OT_ostta06g03440	Phospholipid-transporting P-type ATPase, subfamily IV Coil P-type cation-transporting ATPase superfamily signature haloacid dehalogenase-like hydrolase ATPase_P-type: HAD ATPase, P-type, family IC E1-E2 ATPase ATPase-Plipid: phospholipid-t [O. tauri	[4] Phospho (S)|	[4] Phospho (S)|	[3] 1.0 (S)|	133856	183298	218320	183697	185255	134434	139900	264813	184051	8321.2	91496.1	295047	205849	211968	138924	128140	192510	208603	167392	140849	121428	142846	215380	120075	241364	111782	137865	43959.3	104911	82754.2	8	20	1.95998	1.15232	1.7009	0.0292172
1413	2	-0.24686	-0.24686	892.348	447.181	28.77	28.77	DFAASFR	OT_ostta16g01430	[O. tauri]	[5] Phospho (S)|	[5] Phospho (S)|	[4] 1.0 (S)|	48328.9	109225	85053.2	43091.2	86298.4	17922	23906	81046.3	34294.6	5702.9	19968.3	81297.6	40212.2	29028.9	26061.6	26793.8	30110.4	26133.2	34416.7	18598.2	26720.5	20944.5	28977.2	24496.3	31953.7	35392	38099.2	8295.98	51344.7	26287.5	0	16	2.79503	1.86997	1.49469	0.033845
19302	2	-4.744	-4.744	1410.7	706.36	20.6	20.6	SKSAQLDALSALK	OT_ostta04g05010	DNA-binding domain Ethylene responsive element binding protein signature DNA-binding domain in plant proteins such as APETALA2 and EREBPs AP2 domain FAMILY NOT NAMED ETHYLENE-RESPONSIVE TRANSCRIPTION FACTOR 10-RELATED AP2/ERF domain profil [O. tauri	[1] Phospho (S)|			7429.65	4348.33	6742.36	2282.54	5117.89	7214.17	8112.48	11464.7	6758.81	0	3467.34	10045.1	9726.62	9726.34	3669.85	2459.95	4817.09	3674.47	1323.91	1925.93	2680.32	3324.33	2317.36	4070.62	3920.48	2211.12	2799.78	5095.31	2778.36	324.123	4	20	3.17501	1.69769	1.87019	0.00753823
1700	3	0.521713	0.521713	1988.93	663.982	43.41	43.41	QQSGFFGLGTPSKEDIAK	OT_ostta01g00800	Short-chain dehydrogenase/reductase SDR Glucose/ribitol dehydrogenase family signature Short-chain dehydrogenase/reductase (SDR) superfamily signature short chain dehydrogenase FAMILY NOT NAMED Short-chain dehydrogenases/reductases family [O. tauri]	[3] Phospho (S)|	[3] Phospho (S)|	[2] 1.0 (S)|	184289	189306	226722	227876	183611	98132.8	110232	166725	143262	53086.4	93138.1	165490	136124	202225	107520	86369.5	152980	149062	105814	105162	129520	297592	244278	158822	163794	98264.2	160714	45298.8	127145	99725.6	0	20	1.90494	1.35244	1.40852	0.00900291
3248, 1799, 1799	2, 2, 2	-1.2796	-1.27959520319496, -0.497566386962366, -0.497566386962366	1615.76	808.888	68.77	68.77, 60.05, 60.79	ISSSGMLLNIGTTSR	OT_ostta10g00980	[O. tauri]	[3] Phospho (S)|	[2] Phospho (S)| [3] Phospho (S)| [4] Phospho (S)|	[1] 0.936 (S),[2] 0.06 (S),[3] 0.004 (S)| [1] 0.001 (S),[2] 0.999 (S),[3] 0.001 (S)| [1] 0.05 (S),[2] 0.05 (S),[3] 0.9 (S)|	199042	266796	282822	225947	261108	259440	195595	845267	512180	287915	218993	609799	475261	737191	270322	180513	441086	322761	316626	258966	242428	525957	428664	359099	450668	151377	215137	56040.6	194074	129921	8	20	3.09633	1.37509	2.25174	0.00454868
1099	3	-1.33555	-1.33555	1652.78	551.932	44.74	44.74	ASSAAPTTIAGATVEAR	OT_ostta04g02230	Coil [O. tauri]	[8] Phospho (T)|	[7] Phospho (T)|	[1] 0.008 (S),[2] 0.001 (S),[6] 0.495 (T),[7] 0.495 (T)|	159485	168814	220073	161253	121106	161260	121198	288476	153811	79190.7	137960	228367	118525	181447	79832.2	84951.8	163447	109212	102096	101594	112026	221195	141710	88661.9	135222	72905.3	130905	38332.9	64053.4	76764.7	4	20	2.36559	1.31744	1.7956	0.00646721
2963, 7024, 1310, 1310	3, 4, 3, 3	1.02948	1.02948351950405, -0.20720931854086, -1.42375321100834, -1.42375321100834	3692.55	1231.86	52.88	52.88, 47.82, 76.81, 72.29	TPPSALPDLPSLAHAGSWADFDETAMEEDEEER	OT_ostta02g05290	Coil [O. tauri]	[17] Phospho (S)|			2149175	1158546	716898	1456605	957365	1440770	1715106	199627	1311253	72354.8	1100960	1519651	1858023	2074263	2846865	1278813	1286333	912695	1759524	1446463	681254	75192.6	523535	290364	681882	1271491	1440224	521567	972633	952715	8	16	4.17354	1.57686	2.64675	0.0076188
19813	2	-1.61028	-1.61028	2019.83	1010.92	24.52	24.52	ANPNLNQTSSVTESATAR	OT_ostta06g01190	GRAM domain Coil domain in glucosyltransferases, myotubularins and other putative membrane-associated proteins UNCHARACTERIZED PROTEIN ZC328.3, ISOFORM A [O. tauri]	[10] Phospho (S),[14] Phospho (S)|	[10] Phospho (S),[14] Phospho (S)|	[7] 0.289 (T),[8] 0.046 (S),[9] 0.664 (S),[11] 0.002 (T),[13] 1.0 (S)|	50104.6	24813.5	43211.9	40239.8	5384.18	21228.3	18237.8	15652.6	5270.03	0	7548.98	15526.2	15409.1	10369.5	5456.11	2334.49	13018	4290.34	1888.31	14077	5866.57	21542.4	7835.21	3305.48	2370.31	3518.2	19375.5	323.14	2005.21	3078.25	0	20	5.78631	2.46631	2.34614	0.01638
22121	3	0.65915	0.65915	2016.96	673.326	21.98	21.98	TVGMSGLSSNTALSALLGSR	OT_ostta16g00550	Pyruvate kinase, barrel Pyruvate kinase family signature Pyruvate kinase, barrel domain Pyruvate kinase, alpha/beta domain pyruv_kin: pyruvate kinase PYRUVATE KINASE Pyruvate kinase active site signature. PK beta-barrel domain-like Phospho [O. tauri	[4] Oxidation (M),[11] Phospho (T)|	[4] Oxidation (M),[5] Phospho (S)|	[0] 0.109 (T),[18] 0.001 (S),[4] 0.384 (S),[7] 0.384 (S),[8] 0.093 (S),[10] 0.026 (T),[13] 0.004 (S)|	1397.07	1969.79	2381.34	1141.24	777.28	8605.01	1732.68	5098.35	4185.9	0	2967.91	2468.95	6336.38	4064.49	4090.2	3946.97	1244.46	5334.64	1745.48	4464.93	2298.95	1550.07	2583.88	4834.26	8955.04	4776.32	3824.77	907.87	2690.96	974.765	4	0	3.19921	1.43919	2.22293	0.0999961
2265, 7486	3, 2	0.139391	0.139390958438122, -0.871741874098119	2187.81	730.277	61.05	61.05, 28.98	QYSPEPEDDEMPEHAYR	OT_ostta01g04130	Homeodomain-like TELOMERIC REPEAT BINDING PROTEIN Myb-like domain profile. [O. tauri]	[3] Phospho (S),[11] Oxidation (M)|	[2] Phospho (Y),[11] Oxidation (M)| [3] Phospho (S),[11] Oxidation (M)|	[1] 1.0 (Y)| [2] 1.0 (S)|	346143	398448	624368	533613	269276	351028	276422	464687	311685	214573	215757	308249	266583	400053	163614	121596	402418	165968	183507	343722	253156	464648	309402	224273	209494	124424	309166	77659.4	136038	132699	0	20	2.78447	1.49113	1.86735	0.00470409
2168, 2089, 2089	2, 2, 2	-0.81633	-0.816331388056871, -0.175020983083511, -0.175020983083511	1329.53	665.774	57.31	57.31, 47.18, 50.03	ASSEAGGPGAGSFR	OT_ostta09g02330	Zinc finger, RanBP2-type Zinc finger domain Zn-finger in Ran binding protein and others ZINC FINGER PROTEIN SUBFAMILY NOT NAMED Zinc finger RanBP2-type signature. Zinc finger RanBP2 type profile. Ran binding protein zinc finger-like [O. tauri]	[12] Phospho (S)| [3] Phospho (S)| [2] Phospho (S)|	[2] Phospho (S)| [3] Phospho (S)| [12] Phospho (S)|	[1] 0.914 (S),[2] 0.086 (S)| [2] 1.0 (S)| [11] 1.0 (S)|	222706	208618	228495	136266	129828	63663.8	56421.7	214474	82327.8	15840.1	65761.1	89538.4	105767	86619	42054.5	37649.3	104443	46437.3	64924.1	65730	82815	183214	96200.3	65807.9	97796.6	43617.6	98987.4	25860.8	110585	84736.8	0	12	2.90088	1.82412	1.59029	0.00960027
4523, 3481	2, 3	-0.35078	-0.350775991272439, 1.67161186940797	2328.95	1165.48	48.48	48.48, 40.96	DADDASPASTGEDVVVNPALAR	OT_ostta13g00480	Ankyrin repeat EAG/ELK/ERG potassium channel family signature ankyrin repeats Cyclic nucleotide-binding domain Ion transport protein Ankyrin repeats (3 copies) VOLTAGE AND LIGAND GATED POTASSIUM CHANNEL POTASSIUM CHANNEL KAT3 Ankyrin repea [O. tauri	[6] Phospho (S),[9] Phospho (S)|	[6] Phospho (S),[9] Phospho (S)|	[5] 1.0 (S),[8] 0.995 (S),[9] 0.005 (T)|	228821	276969	265940	223600	143890	184123	135357	196274	219958	35491.9	120594	167163	162233	143171	96983.8	114099	205894	146017	112318	160294	229770	379177	261618	176097	204640	157969	212321	34211.5	109749	121688	16	20	1.96765	1.39684	1.40864	0.0178697
7070	2	-1.45702	-1.45702	1682.71	842.364	30.59	30.59	SVTTNASDATDAGVPR	OT_ostta12g00330	Prefoldin, subunit 3 Coil Prefoldin subunit PREFOLDIN SUBUNIT 3 [O. tauri]	[7] Phospho (S),[N-term] Acetyl (N Terminal),[0] Acetyl (N Terminal)|	[1] Phospho (S),[N-term] Acetyl (N Terminal),[0] Acetyl (N Terminal)| [3] Phospho (T),[N-term] Acetyl (N Terminal),[0] Acetyl (N Terminal)| [4] Phospho (T),[N-term] Acetyl (N Terminal),[0] Acetyl (N Terminal)|	[0] 0.597 (S),[2] 0.199 (T),[3] 0.199 (T),[6] 0.004 (S),[9] 0.001 (T)| [0] 0.147 (S),[2] 0.423 (T),[3] 0.423 (T),[6] 0.008 (S)| [0] 0.13 (S),[2] 0.004 (T),[3] 0.814 (T),[6] 0.052 (S)|	51098.7	50309.3	73792.7	42141.1	35857.8	37748.5	23158.1	56018.3	31500.7	5538.97	29139.2	44053.5	25901.2	26418	18601.8	12520.8	31715	12781.6	14118.7	17945.6	33514.8	79354.4	33822.2	34798.9	32403.1	16043.2	43809.7	7270.24	18339.1	17677.9	0	12	2.84233	1.53616	1.85029	0.00141311
5309	3	0.408342	0.408342	2949.31	984.11	44.43	44.43	SIDFEDEQETIDSEDESKPFIAVVK	OT_ostta03g05290	Chloroplast envelope membrane protein, CemA Coil CemA family [O. tauri]	[1] Phospho (S)|	[1] Phospho (S)|	[0] 1.0 (S)|	125892	88838	94507.9	144494	106838	90140	122440	131342	94441.7	6686.65	81161.6	194397	110585	136709	91858.7	62529.9	101021	93293.5	102827	91823.3	90929.9	89168.3	116365	75536.2	90364.2	51366.7	85898.3	41610.5	69372.1	58143.2	8	20	2.0063	1.25303	1.60116	0.00219044
6046	3	-1.33429	-1.33429	2938.29	980.438	61.66	61.66	TTASTAADLDSDDDEEEPPKAKPITNK	OT_ostta16g00610	Ribosomal RNA methyltransferase, Spb1, C-terminal Coil Spb1 C-terminal domain FtsJ-like methyltransferase Domain of unknown function (DUF3381) RIBOSOMAL RNA METHYLTRANSFERASE PRE-RRNA PROCESSING PROTEIN FTSJ3 AdoMet-dependent rRNA methyltr [O. tauri	[11] Phospho (S)|	[11] Phospho (S)|	[10] 1.0 (S)|	124264	128808	198829	142535	74229.4	69186.8	131554	65820.5	72990.4	16345.7	74337.5	97452.5	80723.9	109873	41826.3	34308.7	112840	55896.6	44021.7	93373.2	56927.7	144599	46272.6	19507	42748.2	37287.5	112842	13585.4	35762	30269	0	20	2.91045	1.68744	1.72477	0.024771
3788	3	-0.38007	-0.38007	2028.88	677.301	32.93	32.93	AVAAEGMKPSASNESLSER	OT_ostta08g00160	ml(WNK1 WNK1-like kinase MAP4K STE-from:Ot08g00170)gb(Serine/threonine-protein kinase, active site) Coil Serine/Threonine protein kinases, catalytic domain Protein kinase domain SERINE/THREONINE-PROTEIN KINASE WNK (WITH NO LYSINE)-RELATED [O. tauri]	[7] Oxidation (M),[10] Phospho (S)|			44345.4	23061.5	34962.5	63058	34009.2	45178.4	53039.2	163803	95217.1	61405	56347.3	84140.2	83348.9	162542	39929	39768.9	136648	72567.2	54623	72319.6	48096.7	115793	69082.6	47397.4	55785.4	11774.3	40838.9	17672.4	21726.1	20563.8	4	20	3.96664	1.41242	2.80841	0.000756684
4172, 4766	2, 2	0.599941	0.599940565262036, 0.538266547859963	1565.67	783.844	50.18	50.18, 34.57	DCPSPVGAIMGVGAR	OT_ostta11g01570	Zinc finger, CCHC-type zinc finger Zinc knuckle ZINC FINGER CCHC DOMAIN CONTAINING PROTEIN Zinc finger CCHC-type profile. Retrovirus zinc finger-like domains [O. tauri]	[4] Phospho (S)|	[4] Phospho (S)|	[3] 1.0 (S)|	116926	133942	164544	107000	105955	79940.1	68980.8	136472	92817.8	21108.2	104014	162811	140134	151181	106949	107395	212512	123326	103204	136910	207062	261315	208096	154197	186684	92377.9	149089	32999.5	96271	91272.9	16	20	2.20201	1.55363	1.41733	0.00399167
12307	2	2.20159	2.20159	1240.52	621.267	47.38	47.38	LSDGFNSFFK	OT_ostta10g01610	ml(CAMK-like-from:Ot10g01610)gb(Serine/threonine-protein kinase, active site) Serine/Threonine protein kinases, catalytic domain Protein kinase domain SERINE/THREONINE-PROTEIN KINASE STN7, CHLOROPLASTIC SERINE/THREONINE PROTEIN KINASE Prot [O. tauri	[7] Phospho (S)|	[7] Phospho (S)|	[6] 1.0 (S)|	14302.1	19525.9	19221.4	6224.8	7296.28	6871.17	4795.16	14783.4	6250.85	0	3489.87	24431.8	7483.47	9101.26	6061.48	2357.92	6926.34	6444.7	6356.57	3799.19	4559.97	5970.33	6431.53	4374.9	9871.34	2558.73	7695.56	11.9394	3285.15	845.418	0	20	4.62398	1.74038	2.65689	0.0330987
15609	2	-0.17549	-0.17549	1457.7	729.859	21.11	21.11	TLLAASSQPHTPR	OT_ostta13g00480	Ankyrin repeat EAG/ELK/ERG potassium channel family signature ankyrin repeats Cyclic nucleotide-binding domain Ion transport protein Ankyrin repeats (3 copies) VOLTAGE AND LIGAND GATED POTASSIUM CHANNEL POTASSIUM CHANNEL KAT3 Ankyrin repea [O. tauri	[7] Phospho (S)|	[6] Phospho (S)|	[5] 0.5 (S),[6] 0.5 (S)|	13646.7	15257.4	20583.5	14442.9	23146.7	4758.65	5170.01	8876.2	8863.45	1451.72	8387.31	12541.1	9010.41	17625.2	3917.38	9607.08	13312.3	8410.83	4424.52	6774.62	14159.6	29893.4	12058.2	12205.5	21931.7	6446.92	10003.7	7538.51	7420.83	12589.1	16	4	2.60944	1.54747	1.68627	0.00264143
1626	4	-0.55991	-0.55991	4930.16	1233.55	56.14	56.14	ESDLKPGSNADQPGAGGGIAAARPPAQPGMVEEESDDEGGEASPFVQGR	OT_ostta11g02540	Endonuclease/exonuclease/phosphatase Inositol polyphosphate phosphatase, catalytic domain homologues Endonuclease/Exonuclease/phosphatase family INOSITOL 5-PHOSPHATASE SUBFAMILY NOT NAMED DNase I-like Region of a membrane-bound protein pre [O. tauri	[35] Phospho (S),[30] Oxidation (M)|			862965	898004	1215184	846279	501662	598551	538119	546210	329290	292925	479353	729426	526542	575152	272721	331969	740669	452854	338228	379162	583209	809280	623394	396565	378860	442026	766687	112005	285238	279114	0	20	2.29386	1.58762	1.44484	0.0352984
11416	2	-0.95509	-0.95509	1399.6	700.806	47.57	47.57	LGSVGEADTSSAAR	OT_ostta01g02590	Mammalian uncoordinated homology 13, domain 2 Protein of unknown function (DUF810) FAMILY NOT NAMED SUBFAMILY NOT NAMED Munc13-homology domain 2 (MHD2) profile. [O. tauri]	[3] Phospho (S)|	[3] Phospho (S)|	[2] 1.0 (S)|	19096.1	14986.7	31128.6	17003.8	11374.7	11103.4	4520.08	12009	5455.34	3411.04	7806.8	12109	9229.44	11564.6	6250.29	4330.11	11666.3	4070.59	6976.51	10156.6	8245.01	16496.7	13792.6	6891.49	7646.31	5851.45	11301.3	2189.26	7028.38	7360.12	0	20	2.77464	1.83562	1.51155	0.0133059
4148	3	-0.98998	-0.98998	2589.05	864.023	30.69	30.69	DATPDAEAGVEYGSDEERVQSER	OT_ostta05g03030	PQ loop repeat Region of a membrane-bound protein predicted to be embedded in the membrane. [O. tauri]	[14] Phospho (S)|	[14] Phospho (S)| [21] Phospho (S)|	[2] 0.002 (T),[20] 0.027 (S),[13] 0.971 (S)| [2] 0.007 (T),[20] 0.956 (S),[13] 0.037 (S)|	122062	133423	178422	84356	49853.6	95516.3	81211.1	73697.3	52676.6	2045.16	53442.4	58599.5	46416.7	53238	28017.2	41213.5	79997.4	38610.8	41561.5	59833.6	113738	117602	95093.8	57997.5	74366.9	51792.8	91216.1	14403.1	45728.1	41209.8	0	8	2.36998	1.58465	1.49558	0.00942838
6419	3	-0.74893	-0.74893	2339.04	780.686	33.23	33.23	EVEGSQSPQSDRESQLISGAR	OT_ostta05g00070	Zinc finger, RING/FYVE/PHD-type TOPOISOMERASE-RELATED PROTEIN LP06848P-RELATED Nucleotidyltransferase PAP/OAS1 substrate-binding domain [O. tauri]	[7] Phospho (S)|	[7] Phospho (S)| [10] Phospho (S)|	[4] 0.015 (S),[6] 0.978 (S),[9] 0.007 (S)| [17] 0.046 (S),[4] 0.046 (S),[6] 0.156 (S),[9] 0.597 (S),[13] 0.156 (S)|	39252.9	40890.9	45133.9	33131.3	19809.4	25265.7	19621.9	51826.7	33184.4	7746.09	16805.1	24001.9	24372.3	37678.1	14605	18327.3	50825.7	32367.2	25763.2	35744.9	60287	77037.6	66104	51919.1	61791.3	15098.5	34744.3	7874.51	16977.9	17938.4	16	20	3.42358	1.84588	1.85472	0.000383091
10706	3	0.852201	0.852201	2357.88	786.966	21.35	21.35	SGSWEHVDVDDSNDMSVDAR	OT_ostta17g02360	Glutamine amidotransferase subunit PdxT SNO glutamine amidotransferase family PLP_synth_Pdx2: pyridoxal 5'-phosphate synthase, glutaminase subunit Pdx2 FAMILY NOT NAMED PdxT/SNO family family signature. Glutamine amidotransferase subunit P [O. tauri	[3] Phospho (S),[15] Oxidation (M),[N-term] Acetyl (N Terminal),[0] Acetyl (N Terminal)|	[1] Phospho (S),[15] Oxidation (M),[N-term] Acetyl (N Terminal),[0] Acetyl (N Terminal)|	[0] 0.583 (S),[2] 0.417 (S)|	19757	24094.1	35167.5	25171.9	11338.3	36445.3	28053.7	108898	49099	3741.42	35492.2	74199.8	25633	57073.6	16401.1	9455.04	48797.6	17678.5	18306.8	22849.6	19957.2	39147	42016.2	26561.6	21072.1	5243.6	20000.1	5823.89	7716.96	7882.88	4	20	5.95961	1.82382	3.26765	0.0006032
6011	2	-0.11601	-0.11601	1201.54	601.778	40.99	40.99	SLLEALSMSR	OT_ostta06g01190	GRAM domain Coil domain in glucosyltransferases, myotubularins and other putative membrane-associated proteins UNCHARACTERIZED PROTEIN ZC328.3, ISOFORM A [O. tauri]	[7] Phospho (S),[8] Oxidation (M)|	[7] Phospho (S),[8] Oxidation (M)|	[6] 1.0 (S)|	18415.9	23114.7	32981.3	26688.3	25132.9	6667.88	13239.5	27505.5	13927.6	1957.94	8704.34	20019.3	11644.7	11405.3	7184.4	8214.3	13641.4	9995.92	9519.34	7579.82	11971.5	24391.7	18790.2	11749.6	14341.2	10700.5	19080.6	4415.18	15462.9	16147.2	0	12	2.58082	1.65513	1.55928	0.0176561
7575	2	0.332658	0.332658	1865.72	933.87	46	46	VTVEDSDDDEGFSFPK	OT_ostta13g00780	DEP domain DEP domain profile. [O. tauri]	[6] Phospho (S)|	[6] Phospho (S)|	[5] 1.0 (S)|	44582	54983.8	65576.5	37810.8	50618.3	21667.3	31480.3	52879.4	44332.4	1639.54	26527.3	51018.8	36219.4	31292.3	33328.2	30891.7	39050.4	33542.3	37681	49145.8	45900.3	55089.1	37979.9	26793.2	34090.2	18098.1	39451.1	2659.96	23995.1	17994.9	0	20	2.48115	1.36786	1.81389	0.018961
20661	2	-0.5289	-0.5289	1091.51	546.76	33.7	33.7	GSIFGSLFGK	OT_ostta08g03890	[O. tauri]	[6] Phospho (S)|	[6] Phospho (S)|	[5] 1.0 (S)|	1881.44	2296.49	2919.58	3114.19	5550.31	419.648	1488.35	2350.56	269.422	0	310.057	3648.99	510.581	1986.96	216.454	3128.34	1535.36	2210.14	1796.52	1110.74	3129.38	2778.97	5365.51	3755.85	6769.84	1265.59	2229.12	0	992.294	2378.52	16	4	3.85153	1.91623	2.00995	0.00745166
5801, 3089	3, 3	-0.33859	-0.338589724096382, -0.330185379833213	2894.51	965.845	45.95	45.95, 50.89	KLAGLTPPRPSQLDLLPEAESVDGLAK	OT_ostta06g02320	Glycosyl hydrolases 36 Raffinose synthase or seed imbibition protein Sip1 FAMILY NOT NAMED (Trans)glycosidases [O. tauri]	[11] Phospho (S)|			317109	173398	124698	280921	172221	308280	303154	184164	191130	23029.7	162970	292986	288832	405703	436616	307349	207456	209050	315377	251086	221666	129444	222587	182836	242516	251722	248302	86885.2	230375	135676	8	20	1.66545	1.33535	1.2472	0.19419
775, 435	2, 2	-0.34437	-0.344371588904461, -0.156662568015149	1194.6	598.308	55.62	55.62, 33.64	TKSVEVSLPR	OT_ostta05g04370	ABC-2 type transporter ATPases associated with a variety of cellular activities ABC transporter ATP-BINDING CASSETTE TRANSPORTER ATP-binding cassette, ABC transporter-type domain profile. P-loop containing nucleoside triphosphate hydrolase [O. tauri	[3] Phospho (S)|	[3] Phospho (S)| [1] Phospho (T)|	[0] 0.001 (T),[2] 0.999 (S)| [0] 0.893 (T),[2] 0.107 (S)|	532612	775914	898058	554982	579613	455954	388380	1084705	607092	443605	396604	617549	355626	554155	288768	309284	583847	353599	342720	354391	434564	641116	470361	362685	578430	280834	426921	126475	322279	341303	0	20	2.23071	1.36813	1.63047	0.00740186
1358	2	-0.46104	-0.46104	1142.54	572.276	37.77	37.77	LTTAQPASFK	OT_ostta05g01060	Phosphoesterase domain Coil Domain in homologues of a S. cerevisiae phosphatidylinositol transfer protein (Sec14p) CRAL/TRIO domain SEC14 RELATED PROTEIN CRAL-TRIO lipid binding domain profile. Region of a membrane-bound protein predicted [O. tauri]	[8] Phospho (S)|	[8] Phospho (S)|	[7] 1.0 (S)|	103893	172005	152394	80245.4	89104.8	69446.3	61200.1	133380	102702	46355.3	65475.2	121837	52601.5	99937.5	46390.8	80049.1	103778	56821.7	47374.3	46458.2	68225.2	130305	71739.2	53774.7	84740.3	49797.7	68926.7	24668	56607.2	47074	0	20	2.41888	1.47406	1.64096	0.0196646
6976	3	0.687857	0.687857	2874.15	959.059	44.15	44.15	KPSVPSPSDSDVDPPSDEDVFEDVR	OT_ostta04g00770	Small-subunit processome, Utp14 Coil Utp14 protein PROTEIN F27C1.6 U3 SMALL NUCLEOLAR RNA-ASSOCIATED PROTEIN 14 [O. tauri]	[8] Phospho (S),[16] Phospho (S)|	[6] Phospho (S),[16] Phospho (S)|	[2] 0.02 (S),[5] 0.957 (S),[7] 0.02 (S),[9] 0.003 (S),[15] 1.0 (S)|	40013.5	42686.2	69161.9	31984.1	18646.2	131048	36566.4	364177	127987	15780.5	32059.8	72730	62467.5	112694	24981.4	25566.3	74814.7	40080.1	32689.2	39780	103342	135151	197282	134558	116442	25907.8	51476.5	9287.56	24005.7	19569.2	4	20	6.332	2.09489	3.02259	0.000326302
2476	2	0.510881	0.510881	1122.5	562.258	41.23	41.23	YDSILGTFK	OT_ostta01g01560	Glyceraldehyde 3-phosphate dehydrogenase, NAD(P) binding domain Glyceraldehyde-3-phosphate dehydrogenase signature Glyceraldehyde 3-phosphate dehydrogenase, NAD binding domain GAPDH GAPDH-I: glyceraldehyde-3-phosphate dehydrogenase, type I [O. tauri	[3] Phospho (S)|	[3] Phospho (S)|	[2] 1.0 (S)|	113775	154273	84369.7	39466.3	58646.1	20585.5	27661.7	53248.8	32427.2	14888	12311.3	48248.4	23878.2	35475.1	37433.3	12417.8	30959.1	31364.3	29332.1	19414.2	44756.7	51826.2	62249.3	42522.4	76896.2	22713.7	60185.4	8792.66	53310.1	42267.2	0	12	3.64839	1.98139	1.84133	0.00859253
4333	2	-1.01382	-1.01382	1447.63	724.824	35.84	35.84	ASPSTPPLEGEQR	OT_ostta03g03390	Transcription factor jumonji, JmjN Small domain found in the jumonji family of transcription factors A domain family that is part of the cupin metalloenzyme superfamily. JmjC domain, hydroxylase jmjN domain JUMONJI DOMAIN CONTAINING PROTEI [O. tauri	[5] Phospho (T)|	[4] Phospho (S)| [5] Phospho (T)|	[1] 0.012 (S),[3] 0.494 (S),[4] 0.494 (T)| [3] 0.001 (S),[4] 0.999 (T)|	85771.9	74350.5	134375	86676.1	61130.3	49566.5	32503.6	67838.8	26043.8	4580.01	40925	62087	52783.6	47268.2	35472.9	22754.4	57939.5	18582	36863.2	49568.2	33081.7	70097.4	35499.2	25367.7	23409	23897.6	68020.9	10219.5	35143.9	41723.2	0	20	2.4709	1.82651	1.3528	0.0187674
10738	3	2.59252	2.59252	2058.84	687.288	54.18	54.18	MSVDYDSSPADSPRPPSR	OT_ostta01g03260	Nuclear control of ATP synthase 2 Coil ATP synthase regulation protein NCA2 Region of a membrane-bound protein predicted to be embedded in the membrane. [O. tauri]	[1] Oxidation (M),[8] Phospho (S)|	[1] Oxidation (M),[7] Phospho (S)| [1] Oxidation (M),[8] Phospho (S)| [1] Oxidation (M),[12] Phospho (S)| [1] Oxidation (M),[17] Phospho (S)|	[6] 0.918 (S),[7] 0.082 (S)| [6] 0.021 (S),[7] 0.978 (S),[11] 0.001 (S)| [16] 0.495 (S),[6] 0.005 (S),[7] 0.005 (S),[11] 0.495 (S)| [16] 0.96 (S),[11] 0.039 (S)|	21777.2	13938.6	51449.6	27387.4	16034.8	9137.02	3827.92	15998.5	8743.34	0	12173.3	10900.3	9864.49	7365.12	3883.66	7079.49	27802.1	14094.8	7888.85	14615.1	28183.4	59539.5	41539.8	26912.4	23638.4	4361.48	37601.1	9138.91	15329.6	14756.7	16	8	4.06939	1.94607	2.09108	0.00332444
2220, 1013	2, 3	-0.07773	-0.0777255416733843, -0.275534157578317	2735.12	1368.57	72.74	72.74, 68.87	EISYVTNDDESEEEENADEVIVK	OT_ostta12g02065	FACT complex subunit Spt16p/Cdc68p Metallopeptidase family M24 Histone chaperone Rttp106-like FACT complex subunit (SPT16/CDC68) FACT complex subunit SPT16 N-terminal lobe domain FACT COMPLEX SUBUNIT SPT16 CDC68 RELATED Creatinase/aminopep [O. tauri	[11] Phospho (S)|	[11] Phospho (S)|	[10] 1.0 (S)|	1399771	1305606	2344968	1659123	877722	905421	840110	1001407	649499	54675.2	1000413	1642468	881856	1359860	533895	445602	1601273	816941	538511	1032304	993142	2238882	1172659	815825	662853	539069	1439036	117247	326263	296004	0	20	2.79185	1.50307	1.85744	0.0190788
3947	2	-1.23766	-1.23766	1858.8	930.405	50.76	50.76	AEDAPTPSVPREDEPK	OT_ostta12g02940	Dpy-30 motif DPY30-RELATED PROTEIN DPY-30 HOMOLOG [O. tauri]	[8] Phospho (S),[N-term] Acetyl (N Terminal),[0] Acetyl (N Terminal)|	[8] Phospho (S),[N-term] Acetyl (N Terminal),[0] Acetyl (N Terminal)| [6] Phospho (T),[N-term] Acetyl (N Terminal),[0] Acetyl (N Terminal)|	[7] 1.0 (S)| [5] 0.567 (T),[7] 0.433 (S)|	161423	146542	210863	130253	71847.1	68962.9	67767.9	64707.8	42786.3	2469.93	65988.2	91455.6	58437.8	59014.2	53422.1	51138.2	86870.1	38648.7	47804.4	90568.4	121756	236480	119862	111093	81060.1	68542.8	148986	24019.4	72547.1	73390.8	0	4	2.36152	1.58603	1.48895	0.00668934
11069	2	-0.23343	-0.23343	1192.51	597.263	35.44	35.44	SSADLSPPPSR	OT_ostta11g01370	Glycosyl transferases group 1 GLYCOSYLTRANSFERASE DIGALACTOSYLDIACYLGLYCEROL SYNTHASE 2, CHLOROPLASTIC UDP-Glycosyltransferase/glycogen phosphorylase [O. tauri]	[6] Phospho (S)|	[1] Phospho (S)| [6] Phospho (S)|	[0] 0.68 (S),[1] 0.16 (S),[5] 0.16 (S)| [5] 1.0 (S)|	40152.2	41696.7	51464.2	41319	34771.5	20847.1	14457.8	64886.2	24099.5	2127.07	6708.22	12116.2	16800.6	11318.7	9218.88	6916.23	16232	7832.3	10073.6	18569.5	28684.4	53557.2	23295.8	17773.8	31429	13778.1	33813.1	4063.63	29826.7	24255.5	0	8	3.72852	1.69551	2.19906	0.00173866
4269	2	-0.18376	-0.18376	1109.45	555.734	44.02	44.02	GASFGYSVSR	OT_ostta04g02920	Coil [O. tauri]	[3] Phospho (S)|	[3] Phospho (S)|	[2] 1.0 (S)|	14697.6	22720.3	24995.1	11445.6	12737.8	11911.7	12719.5	24621.1	17952.7	0	19702	43667.9	15736.2	27753.5	16096.6	19842.2	31380.7	22889.3	19504.5	13452.9	20160.2	14489.6	16198.7	12482.8	23128	5839.2	16067.1	2833.84	10148.6	9513.41	8	20	2.76915	1.38806	1.99498	0.00627705
2983	3	-0.04229	-0.04229	1848.84	617.286	38.94	38.94	VEIEPASESRDERPR	OT_ostta18g01420	Multi antimicrobial extrusion protein MatE matE: MATE efflux family protein MULTIDRUG RESISTANCE PROTEIN Region of a membrane-bound protein predicted to be embedded in the membrane. [O. tauri]	[9] Phospho (S)|	[7] Phospho (S)| [9] Phospho (S)|	[6] 0.5 (S),[8] 0.5 (S)| [6] 0.014 (S),[8] 0.986 (S)|	127775	102942	225814	184559	88481.1	53662.4	72989.8	104010	44893.9	4001.92	46467.9	66859.2	55921.2	58778.5	35954.4	25357.9	76055.2	31064.2	44480.6	77205.5	81494.1	219448	101231	63969.7	59738.6	34493.3	165375	40199.2	69176.5	60703	0	12	2.87048	1.75942	1.63149	0.0112314
1732	2	-0.20914	-0.20914	1123.58	562.795	27.08	27.08	SISNIGGLKR	OT_ostta07g04120	Phosphatidylinositol-4-phosphate 5-kinase, core Phosphatidylinositol phosphate kinases Possible plasma membrane-binding motif in junctophilins, PIP-5-kinases and protein kinases. MORN repeat Phosphatidylinositol-4-phosphate 5-Kinase PHOSPH [O. tauri	[3] Phospho (S)|			70623.5	73196.6	101418	48713	60510.7	35839.2	42191.8	55484	31461.1	19553.8	39429	84667.5	36016.9	52821.3	32529.3	50288.8	57912.2	40184.6	34312.5	26155.6	40606.9	81747.2	43851.8	28908.5	50355.7	31290.8	50828	13273.2	30271	32700.6	0	20	2.23828	1.49896	1.49322	0.0311356
1951	2	-0.81943	-0.81943	1486.62	744.318	29.89	29.89	SDSVKPGGSPGLAR	OT_ostta08g00460	ml(MAPK Mitogen-activated protein kinase MAPK CMGC-from:Ot08g00430)gb(Serine/threonine-/ dual specificity protein kinase, catalytic domain) Serine/Threonine protein kinases, catalytic domain Protein kinase domain MITOGEN-ACTIVATED PROTEIN [O. tauri]	[3] Phospho (S),[9] Phospho (S)|			167955	102536	203493	117867	57744.4	134422	139635	215379	105557	45293	152644	214111	271575	195410	120879	101127	225431	102010	101198	206433	103734	248086	113994	75878.6	90667.6	29558.2	96561.5	16580.1	66309.9	59393.2	8	20	3.55666	1.43735	2.47446	0.00230793
4101	3	-0.03556	-0.03556	3459.43	1154.15	58.17	58.17	TGTNSVAVFGIEDSDDDCDEGHNDDTGALIIK	OT_ostta17g00620	SET domain UNCHARACTERIZED PUTATIVE METHYLTRANSFERASE SET domain profile. [O. tauri]	[14] Phospho (S)|	[14] Phospho (S)|	[13] 1.0 (S)|	450654	290501	241576	350394	299295	212501	323832	163758	280691	13932.7	148453	272853	262673	377459	276288	169470	258463	251400	276965	249291	237745	138063	225074	178558	317564	155362	282958	41146.5	155205	151290	0	20	2.07697	1.34454	1.54475	0.0426681
1832	2	-0.84144	-0.84144	1468.65	735.335	45.64	45.64	VETQTSGVLGGGER	OT_ostta02g05190	SANT/Myb domain Coil SANT SWI3, ADA2, N-CoR and TFIIIB'' DNA-binding domains NUCLEAR RECEPTOR CO-REPRESSOR RELATED (NCOR) SMRTER, ISOFORM A SANT domain profile. Homeodomain-like [O. tauri]	[6] Phospho (S)|	[6] Phospho (S)|	[2] 0.003 (T),[4] 0.052 (T),[5] 0.944 (S)|	238320	132917	291758	205440	114990	186242	134194	118339	109769	62285.1	142477	210332	160305	134326	113762	74615.4	154491	80197.7	75554.9	138942	92713.2	193828	77915	54679	62780.6	80296.6	164116	40811.4	79481.9	81394.9	0	20	2.20449	1.51993	1.45039	0.0151161
99964	2	-1.54785	-1.54785	1360.6	681.307	41.91	41.91	EQGPPGGNVTTPK	OT_ostta07g00490	Basic-leucine zipper domain Coil basic region leucin zipper bZIP transcription factor CAMP-RESPONSE ELEMENT BINDING PROTEIN-RELATED BASIC LEUCINE ZIPPER 10-RELATED Basic-leucine zipper (bZIP) domain signature. Basic-leucine zipper (bZIP) d [O. tauri	[11] Phospho (T)|	[11] Phospho (T)|	[9] 0.024 (T),[10] 0.976 (T)|	1916.78	2342.62	1920.12	1051.69	366.862	381.397	195.673	1242.73	660.52	0	0	434.102	704.644	750.624	139.734	3769.33	6653.36	3358.72	4116.28	985.332	7145.79	13245.6	5937.09	7637.3	6704.44	234.772	2462.02	101.643	1954.08	168.527	16	8	16.0347	3.14019	5.1063	9.81331e-05
10484, 3222, 3222	2, 3, 3	-0.56574	-0.565738518448842, -0.475870050845306, -0.475870050845306	2082.93	1042.47	38.4	38.4, 60.01, 56.62	SALASASTATAGGGTNERPER	OT_ostta17g00580	Zinc finger, RING/FYVE/PHD-type Ring finger Zinc finger, C3HC4 type (RING finger) MAHOGUNIN Zinc finger RING-type profile. RING/U-box [O. tauri]	[8] Phospho (T)|	[1] Phospho (S)| [5] Phospho (S)| [8] Phospho (T)| [15] Phospho (T)|	[0] 0.406 (S),[4] 0.269 (S),[6] 0.081 (S),[7] 0.081 (T),[9] 0.081 (T),[14] 0.081 (T)| [0] 0.221 (S),[4] 0.515 (S),[6] 0.155 (S),[7] 0.053 (T),[9] 0.053 (T),[14] 0.005 (T)| [0] 0.002 (S),[4] 0.013 (S),[6] 0.048 (S),[7] 0.876 (T),[9] 0.048 (T),[14] 0.013 (T)| [0] 0.005 (S),[4] 0.037 (S),[6] 0.135 (S),[7] 0.135 (T),[9] 0.135 (T),[14] 0.552 (T)|	208740	179093	258471	169841	138846	99545.1	115556	167971	84147.4	15428.2	86523.6	140373	90793.7	141378	43134.5	91725.8	142925	83757.8	63254.8	93267	128054	224506	123222	94087.9	97662.3	47471.6	140024	39529.5	57180.8	64838.2	0	20	2.73602	1.62196	1.68686	0.00362778
7506, 13081	3, 2	-2.83266	-2.83265616078708, 0.767583726261967	3236.39	1079.8	50.67	50.67, 26.27	AQAAFSPYRVDDEGWYDSDEDPIELLR	OT_ostta09g02500	Coil [O. tauri]	[18] Phospho (S)|			206138	118471	71598.8	144903	180980	41145.5	127646	3773.13	18421.3	15811	53679.4	100559	88661.3	46886.1	113221	147938	108952	110047	151598	59392.7	109364	2573.67	55796.9	22547.1	57922.6	100403	135097	41725.9	133441	90397	0	4	3.02468	1.61	1.87869	0.0302677
58692	2	-1.5811	-1.5811	1478.64	740.326	37.29	37.29	SNALAEDSDPKPR	OT_ostta15g02210	Protein of unknown function DUF408 Coil Rtr1/RPAP2 family RTR1-type zinc finger. [O. tauri]	[8] Phospho (S)|	[8] Phospho (S)|	[7] 1.0 (S)|	1238.78	4606.71	18990	849.601	315.102	132.595	158.761	484.82	75.8136	0	1561.01	1642.09	977.628	506.021	0	789.759	3318.98	194.483	608.191	60.9989	468.347	1228.5	5001.48	431.613	259.058	1141.45	616.126	8.86871	281.535	28.3732	0	4	24.4136	3.29385	7.41188	0.0580528
1257	3	-0.50886	-0.50886	2653.08	885.367	83.23	83.23	RVEEEAVASDEEEEDPAFTEHR	OT_ostta10g01860	Nucleotide-binding, alpha-beta plait Coil RNA recognition motif. (a.k.a. RRM, RBD, or RNP domain) PROBABLE MEMBRANE PROTEIN DUF221-RELATED SUBFAMILY NOT NAMED Eukaryotic RNA Recognition Motif (RRM) profile. RNA-binding domain, RBD Region o [O. tauri	[9] Phospho (S)|	[9] Phospho (S)|	[8] 1.0 (S)|	405955	453618	861465	522808	372541	187418	276223	276533	220922	153616	268441	405418	284435	343367	177772	121387	473062	228978	256123	276828	371584	548306	304512	135004	265550	181157	443574	66118.5	169040	146859	0	20	2.59885	1.69067	1.53717	0.029205
5681	2	3.46429	3.46429	1858.74	930.379	22.35	22.35	SGDASDDAAWQTVASTR	OT_ostta14g01350	G-protein beta WD-40 repeat Coil G protein beta WD-40 repeat signature WD40 repeats WD domain, G-beta repeat F-BOX AND WD40 DOMAIN PROTEIN Trp-Asp (WD) repeats signature. Trp-Asp (WD) repeats circular profile. Trp-Asp (WD) repeats profile. [O. tauri	[5] Phospho (S),[N-term] Acetyl (N Terminal),[0] Acetyl (N Terminal)|	[1] Phospho (S),[N-term] Acetyl (N Terminal),[0] Acetyl (N Terminal)| [5] Phospho (S),[N-term] Acetyl (N Terminal),[0] Acetyl (N Terminal)|	[0] 0.998 (S),[4] 0.002 (S)| [0] 0.073 (S),[4] 0.923 (S),[11] 0.003 (T)|	82014.4	114274	139868	87024.2	54827.5	69203.3	56253.4	169224	64227.3	1623.95	38572.6	96552.3	50672.9	70331.4	23184.5	21811.7	70720.3	35769.5	33693.5	43295.8	62878.1	147244	68000.6	41355.2	54100.2	26508.8	67567.1	4582.16	27170.3	18891.4	0	20	3.30299	1.48639	2.22216	0.00740436
9254	2	-0.42077	-0.42077	1610.69	806.352	28.89	28.89	VNTMYSTTLTDAAK	OT_ostta13g00780	DEP domain DEP domain profile. [O. tauri]	[4] Oxidation (M),[8] Phospho (T)|	[4] Oxidation (M),[6] Phospho (S)| [4] Oxidation (M),[7] Phospho (T)| [4] Oxidation (M),[6] Phospho (S)|	[2] 0.003 (T),[5] 0.541 (S),[6] 0.405 (T),[7] 0.05 (T),[9] 0.001 (T)| [5] 0.046 (S),[6] 0.952 (T),[7] 0.003 (T)| [2] 0.005 (T),[5] 0.33 (S),[6] 0.33 (T),[7] 0.33 (T),[9] 0.005 (T)|	47035.8	35329	50598.9	48246.8	26046.4	26788.7	29968.3	59419.7	32155.8	5.84758	39332.8	51562.8	30229.2	53136.7	30598.8	23551.8	53866.1	24196	28753	41130.9	30835.8	72468.1	32236.1	20051.5	28310.1	19094.7	34601.8	9368.61	14145.8	14608.1	0	20	2.25723	1.19027	1.89639	0.0134272
1744	3	-0.06651	-0.06651	2688.29	897.104	24.96	24.96	ALLEVDSTKDLTDALEHSPSPDKK	OT_ostta10g01020	ml(CAMK-like-from:Ot10g01030)gb(Serine/threonine-/ dual specificity protein kinase, catalytic domain) Serine/Threonine protein kinases, catalytic domain Protein kinase domain SERINE/THREONINE-PROTEIN KINASE CALCIUM/CALMODULIN-DEPENDENT PRO [O. tauri	[7] Phospho (S)|	[7] Phospho (S)| [12] Phospho (T)|	[6] 0.905 (S),[7] 0.048 (T),[11] 0.048 (T)| [6] 0.167 (S),[7] 0.167 (T),[11] 0.665 (T)|	311631	281209	350562	415804	216602	364790	388500	327808	314279	206562	233280	418446	452600	556482	333210	161612	368291	275473	291843	303787	239861	497186	358015	206255	408141	184034	252578	72381.3	169222	180966	8	20	2.32084	1.28872	1.80088	0.00577619
846, 900	2, 2	-0.11367	-0.113671154962943, 0.288617504826174	1326.65	664.334	66.7	66.7, 61.7	RLESLGVSASTK	OT_ostta03g03150	3'5'-cyclic nucleotide phosphodiesterase, conserved site 3'5'-cyclic nucleotide phosphodiesterase signature Metal dependent phosphohydrolases with conserved 'HD' motif. CYCLIC NUCLEOTIDE PHOSPHODIESTERASE 3'5'-cyclic nucleotide phosphodies [O. tauri	[10] Phospho (S)|	[10] Phospho (S)|	[9] 1.0 (S)|	556768	603735	651048	512317	384606	516419	326218	672997	434117	270274	445606	647653	381066	431617	371835	279578	374860	304685	277326	332802	425796	698645	385193	407770	491222	276721	477292	119352	260589	288676	0	20	1.90385	1.26723	1.50238	0.00439015
1309	3	-0.10512	-0.10512	3540.37	1181.13	106.34	106.34	AEEPAEEEVSEAAEEGAEEDWGLGDDESPAKAD	OT_ostta01g02490	G-protein beta WD-40 repeat Coil G protein beta WD-40 repeat signature Beta'-COP WD40 repeats Coatomer WD associated region WD domain, G-beta repeat COATOMER COATOMER SUBUNIT BETA' Trp-Asp (WD) repeats profile. Trp-Asp (WD) repeats circula [O. tauri	[28] Phospho (S)|	[28] Phospho (S)|	[27] 1.0 (S)|	1242655	1532284	1764190	1595970	911470	1068380	870055	1690618	949618	16079	535941	1237088	624519	958708	363784	376840	1288276	948154	636398	947081	1417578	1843932	2657438	1308115	1626200	773828	1761361	258231	607844	556385	16	8	2.37988	1.58577	1.50077	0.00954519
25268	2	0.064411	0.064411	1179.59	590.802	31.55	31.55	ANLGDIGSLIK	OT_ostta03g03410	ml(CDPK Calcium Dependent Protein Kinase CDPK CAMK-from:Ot03g03430)gb(Serine/threonine-protein kinase, active site) EF-hand, calcium binding motif Serine/Threonine protein kinases, catalytic domain Protein kinase domain EF-hand domain pair [O. tauri	[8] Phospho (S)|	[8] Phospho (S)|	[7] 1.0 (S)|	1880.46	3499.52	3308.75	3292.41	3099.47	311.36	912.711	2975.6	2727.87	0	334.404	4516.99	3136.7	5336.06	2974.99	1114.45	1810.27	3116.2	1978.22	1815.68	1865.19	4786.29	5075.42	3051.61	5335.08	1476.66	1840.36	66.368	1308.48	1975.64	16	20	3.01666	1.57434	1.91614	0.141725
6205	3	0.164887	0.164887	2058.04	687.021	23.04	23.04	KSPSVSVTAPINPSPVAEAK	OT_ostta12g01270	Armadillo-type fold Coil MICROTUBULE ASSOCIATED PROTEIN XMAP215 CYTOSKELETON-ASSOCIATED PROTEIN 5 ARM repeat [O. tauri]	[4] Phospho (S)|	[2] Phospho (S)| [4] Phospho (S)| [6] Phospho (S)| [8] Phospho (T)|	[1] 0.819 (S),[3] 0.146 (S),[5] 0.029 (S),[7] 0.006 (T)| [1] 0.023 (S),[3] 0.951 (S),[5] 0.023 (S),[7] 0.004 (T)| [1] 0.028 (S),[3] 0.028 (S),[5] 0.801 (S),[7] 0.143 (T)| [1] 0.018 (S),[3] 0.112 (S),[5] 0.112 (S),[7] 0.758 (T)|	34039.6	35808	57866.8	43266.6	35470.4	29152.9	23264.3	31651	17574.7	2917.77	27492.8	36981.8	27096.9	39711.9	14817.5	26302.1	58534.6	36542.9	28732.2	33764.7	36326.8	68871.6	47695.7	29943.5	31251.5	28444.8	40893.6	17459.3	18987.3	18908.7	16	20	1.71692	1.28163	1.33963	0.0429662
2350	2	-0.364	-0.364	1000.45	501.232	38.4	38.4	RASFDAVR	OT_ostta10g03450	Rudiment single hybrid motif Biotin carboxylase C-terminal domain Carbamoyl-phosphate synthase L chain, ATP binding domain Biotin-requiring enzyme Carbamoyl-phosphate synthase L chain, N-terminal domain Carboxyl transferase domain Acetyl-C [O. tauri	[3] Phospho (S)|	[3] Phospho (S)|	[2] 1.0 (S)|	38410.6	56703.9	47100.5	50807.4	45165.3	95042.8	63945.5	140102	70422.5	29215.3	28187.3	44058.8	43460.6	39798.7	38320.8	20250.4	37895.7	21588.2	27026.6	27535.5	34859.9	69676.9	36588.7	31517.1	29950.8	31450	44676.4	9678.09	41724.9	41888.6	4	12	3.43934	1.97923	1.73771	0.000920952
4489	2	-0.6712	-0.6712	1895.9	948.956	55.09	55.09	SLSRPTSTDNLLAAGEGK	OT_ostta11g01370	Glycosyl transferases group 1 GLYCOSYLTRANSFERASE DIGALACTOSYLDIACYLGLYCEROL SYNTHASE 2, CHLOROPLASTIC UDP-Glycosyltransferase/glycogen phosphorylase [O. tauri]	[7] Phospho (S)|	[7] Phospho (S)|	[5] 0.006 (T),[6] 0.988 (S),[7] 0.006 (T)|	66982.9	90735.4	78431.4	70838.7	48702.8	87518.8	43510.2	77933.4	80363.2	23910.6	62310.5	59455.4	58138.7	93451.1	42354.6	43582.7	85468.2	49948.2	40154.1	48686.2	107507	195854	110696	86216.1	130466	55354.8	66235.5	17121.6	49323.6	48549.1	16	20	2.66602	1.74541	1.52745	0.00218616
7487, 5673	3, 3	0.462779	0.462778954355396, -0.0810441118982098	1926.89	643.303	23.81	23.81, 22.21	RGDTSQLSTMLEAVSPR	OT_ostta01g00020	6-phosphofructo-2-kinase 6-phosphofructo-2-kinase family signature Phosphoglycerate mutase family 6PFK_fruc_bisph_Ptase Histidine phosphatase superfamily (branch 1) 6-PHOSPHOFRUCTO-2-KINASE/FRUCTOSE-2,6-BISPHOSPHATASE Phosphoglycerate muta [O. tauri	[15] Phospho (S)|			79079.9	57130.6	92057.3	85519.1	36149.7	69709.6	71695.9	106698	76050.9	23895.9	54117.2	81793.4	73978.1	96862	51622.4	41527.4	89670.4	50566.9	40744.6	61924.7	42383.3	68003.5	67750.2	32093	49152.4	21969.2	65419.4	18611.4	26590.8	32769.4	4	20	2.45036	1.33384	1.83708	0.00358497
477, 372, 1179	4, 3, 3	-0.68839	-0.688392566054751, -0.530765956722598, -0.663564078250986	3979.73	995.94	60.9	60.9, 78.58, 41.47	TPEPERAETVTAPSAVNDGPTWVGESSDEDDGSVSRR	OT_ostta11g01895	hypothetical protein [O. tauri]	[26] Phospho (S)|	[33] Phospho (S)| [35] Phospho (S)|	[34] 0.329 (S),[32] 0.329 (S),[20] 0.114 (T),[25] 0.114 (S),[8] 0.001 (T),[26] 0.114 (S)| [34] 0.669 (S),[32] 0.171 (S),[20] 0.053 (T),[25] 0.053 (S),[26] 0.053 (S)|	9212667	8538668	10454825	6583511	3479875	5648500	7365328	3485460	2584361	119910	3600864	5074801	3181836	4108732	2570577	2336818	5137051	3037844	2603702	3016162	4754646	6167488	3815620	1586938	3095652	3054535	6897122	897346	2473611	1806673	0	20	2.5295	1.74824	1.44689	0.0368465
9974, 1740, 1740	2, 3, 3	-1.52037	-1.52037015569439, -0.731891496098049, -0.731891496098049	1980.97	991.495	47.41	47.41, 23.66, 22.75	VAVASPSAPSASARPPPSPR	OT_ostta14g02680	Glycosyltransferase like family 2 FAMILY NOT NAMED Nucleotide-diphospho-sugar transferases Region of a membrane-bound protein predicted to be embedded in the membrane. [O. tauri]	[18] Phospho (S)|	[18] Phospho (S)|	[17] 1.0 (S)|	230263	199382	304960	280990	173155	221959	253349	337761	251272	98787.8	193697	283677	275796	418831	195372	180468	301373	199483	136717	188717	166212	364821	193960	133879	178193	68745.5	238433	44707	106861	108146	8	20	2.41205	1.26272	1.9102	0.00316458
3499	3	0.509835	0.509835	2652.25	885.091	30.05	30.05	RTANNNSSVTDLQALVASEVDVGGR	OT_ostta12g02400	HAD-superfamily hydrolase, subfamily IIB T6PP: trehalose-phosphatase HAD-SF-IIB: HAD hydrolase, family IIB Trehalose-phosphatase Glycosyltransferase family 20 ALPHA,ALPHA-TREHALOSE-PHOSPHATE SYNTHASE [UDP-FORMING] 5-RELATED TREHALOSE-6-PHO [O. tauri	[2] Phospho (T)|			295516	198832	162087	243838	234179	366880	386036	250190	306359	113716	320166	244113	334157	411023	367983	322504	316184	433946	419796	373936	331152	128112	323620	309718	336906	316546	233247	274605	360362	303188	12	0	1.64517	1.2129	1.35639	0.0477348
4385	3	0.263866	0.263866	2757.28	920.101	51.61	51.61	TASSADALTDLFGGATIEPIASPTPMK	OT_ostta04g04110	Clathrin/coatomer adaptor, adaptin-like, N-terminal Adaptin C-terminal domain AP1_gamma Adaptin N terminal region AP-1GAMMA, ISOFORM D ADAPTIN, ALPHA/GAMMA/EPSILON Gamma-adaptin ear (GAE) domain profile. ARM repeat Clathrin adaptor appenda [O. tauri	[4] Phospho (S),[26] Oxidation (M)|	[3] Phospho (S),[26] Oxidation (M)| [1] Phospho (T),[26] Oxidation (M)|	[0] 0.092 (T),[2] 0.418 (S),[3] 0.418 (S),[8] 0.072 (T)| [0] 0.757 (T),[2] 0.11 (S),[3] 0.11 (S),[8] 0.022 (T),[15] 0.001 (T)|	102137	84312.8	88391.1	122013	83133	110778	66372	148250	101100	12745	110590	166584	139701	193482	118785	74374.7	105970	80408.1	104551	118334	109453	115588	111714	132615	97115.3	70765.3	122785	45394.3	58632.9	54422	8	20	2.07143	1.39133	1.48882	0.00279592
5040, 6801, 123247, 251, 16375, 145395, 4144, 1481, 2238, 24307, 8494, 1337, 44009	2, 2, 2, 2, 2, 2, 3, 2, 2, 2, 2, 2, 2	-1.1163	-1.11630429277567, 0.321812628914831, -0.107934273665231, -0.682679471624305, 0.221527778085984, -0.848905079071964, -0.307660804678854, -0.578649872968271, -0.459463667575256, -0.0509941896558617, -0.723140100548112, -1.17397284352228, -0.044482344115040	2003.78	1002.9	71.13	71.13, 55.35, 25.52, 112.39, 43.81, 37.81, 43.25, 63.76, 53.6, 26.71, 38.59, 64.7, 45.71	EKMQAAEGVVMSVDEGDN	OT_ostta02g04680	ml(S1 chloroplastic small ribosome subunit-from:Ot02g07080)gb(Ribosomal protein S1, RNA-binding domain) Ribosomal protein S1 signature Ribosomal protein S1-like RNA-binding domain S1 RNA binding domain S1 RNA-BINDING DOMAIN-CONTAINING PROT [O. tauri	[11] Oxidation (M),[12] Phospho (S)|			4755727	4590198	8022582	5091062	3157899	4228652	3959666	8094453	3786496	2348016	2872356	5649612	3292117	3267231	2149174	752952	3188346	1218783	1261584	2292076	2664449	4310867	3433589	2789308	1853668	1098536	5039631	518004	1338731	1409746	0	12	2.93989	1.52025	1.93382	0.00151629
3551	2	-0.80369	-0.80369	1848.76	925.387	56.49	56.49	EALMGGYSVDQAEVER	OT_ostta08g01410	Region of a membrane-bound protein predicted to be embedded in the membrane. [O. tauri]	[4] Oxidation (M),[8] Phospho (S)|	[4] Oxidation (M),[8] Phospho (S)|	[7] 1.0 (S)|	210423	246865	174795	116091	116937	71233.1	82255.1	125847	95753	10000.8	83926.1	177952	64208.6	74874.9	44780.2	36870.6	103746	47738.2	59500.3	56518.1	84747.6	154148	73270.6	62100	75661.4	51508.9	168300	13940.5	53338.3	48263.5	0	12	2.84228	1.809	1.57119	0.0180408
6083	3	0.482827	0.482827	2302.96	768.662	42.98	42.98	EFLVDEYDSSAEHAVEDLR	OT_ostta17g00270	ATP-dependent helicase, C-terminal Coil DEXDc2 HELICc2 DEAD_2 Helicase C-terminal domain rad3: DNA repair helicase (rad3) PROTEIN CHL-1 DNA REPAIR DEAD HELICASE RAD3/XP-D SUBFAMILY MEMBER Superfamilies 1 and 2 helicase ATP-binding type-2 d [O. tauri	[9] Phospho (S)|	[9] Phospho (S)| [10] Phospho (S)|	[8] 0.877 (S),[9] 0.123 (S)| [8] 0.113 (S),[9] 0.887 (S)|	59974.2	44722.7	34340.6	67010.5	57891.5	25872.2	49538.4	42025.4	51510.9	0	96678.9	66252.2	49518.4	66894.3	53057.6	40696.3	43919.1	58131.6	89009.7	54595.5	39159.6	14167.5	41775.7	30144.8	51497.9	26691.1	50147.2	17342.2	32842.1	24264.8	8	20	2.19715	1.40263	1.56645	0.00829949
2074, 2188	2, 2	-0.54811	-0.548109385471908, 0.204058378299213	1302.52	652.265	50.44	50.44, 43.46	SMSADAEELVR	OT_ostta01g02840	Glutathione S-transferase, N-terminal Coil [O. tauri]	[2] Oxidation (M),[3] Phospho (S)|	[1] Phospho (S),[2] Oxidation (M)|	[0] 1.0 (S)|	99360.1	112542	214183	128831	93888.1	150347	97483.1	277372	121867	108124	167449	269556	173991	174427	153604	62798.2	215974	79773.5	143235	171322	132062	140637	134398	120336	130819	53550.1	99367.7	10487.2	77983.3	66058	8	20	3.05428	1.39616	2.18763	0.00696866
2459, 2459	3, 3	0.731195	0.731194977280951, 0.731194977280951	2237.96	746.993	41.16	41.16, 37.66	RASSSSVDALGSSDAETVIAR	OT_ostta04g02250	DnaJ domain DnaJ domain signature DnaJ molecular chaperone homology domain FAMILY NOT NAMED dnaJ domain profile. Chaperone J-domain Region of a membrane-bound protein predicted to be embedded in the membrane. [O. tauri]	[3] Phospho (S),[4] Phospho (S)| [5] Phospho (S),[6] Phospho (S)|			154946	193701	294433	229352	135608	84261.3	59478.3	135981	66063	9111.07	130126	168198	97224.1	119648	43625.6	51241.9	154976	107316	88041.2	147774	137362	313659	177006	121866	136944	54171.9	181314	42365.8	53937.6	57855.9	0	20	2.58707	1.58127	1.63607	0.00759985
6208	2	-2.20998	-2.20998	1730.66	866.337	40.48	40.48	EGSDTPVSAPPMNAAK	OT_ostta08g00820	ml(Atypical TKL-like-from:Ot08g00790)gb(Serine/threonine-/ dual specificity protein kinase, catalytic domain) Serine/Threonine protein kinases, catalytic domain Protein kinase domain SERINE-THREONINE PROTEIN KINASE Protein kinases ATP-bind [O. tauri	[3] Phospho (S),[5] Phospho (T)|	[3] Phospho (S),[5] Phospho (T)| [3] Phospho (S),[5] Phospho (T)|	[2] 0.922 (S),[4] 0.539 (T),[7] 0.539 (S)| [2] 1.0 (S),[4] 1.0 (T)|	95538.2	83963.8	154003	93493	77429.9	33082.9	42186.7	79730.9	41864.2	0	20985.2	45981.9	45462.6	34288.6	44442	19703.2	54266.1	17771	16298.1	52287.7	69336.1	142122	83569	48569.9	54343.6	48299	130736	16268.7	60935.4	56740.5	0	12	3.14626	1.66945	1.88461	0.00636861
3676	2	-0.2999	-0.2999	931.38	466.697	28.83	28.83	SLSFDAGR	OT_ostta13g02340	DENN domain Domain found in a variety of signalling proteins, always encircled by uDENN and dDENN DENN (AEX-3) domain DENN DOMAIN-CONTAINING PROTEIN RME-4, ISOFORM A DENN domain profile. [O. tauri]	[3] Phospho (S)|	[3] Phospho (S)|	[2] 1.0 (S)|	12612.7	19041	25773.5	10361.9	11186.4	16998.6	10857.7	42119.7	20802.4	4027.39	16421	36568.2	17474.3	18355.3	18525.6	7950.4	22823.1	10338.1	13959.9	13532.3	8497.06	11772	11178.6	7467.04	11859.8	7038.31	11221.5	1838.11	9919.63	9748.89	4	20	2.85349	1.48351	1.92347	0.00941537
3137	3	0.985921	0.985921	3078.34	1027.12	47.45	47.45	EEVREDGVPTPPPSPPPFESLFPDQR	OT_ostta01g00470	Nicotinamide N-methyltransferase-like Putative methyltransferase HEPATOCELLULAR CARCINOMA-ASSOCIATED ANTIGEN S-adenosyl-L-methionine-dependent methyltransferases [O. tauri]	[10] Phospho (T),[14] Phospho (S)|	[10] Phospho (T),[14] Phospho (S)|	[9] 1.0 (T),[13] 1.0 (S)|	624072	442987	468953	546569	371407	426836	426975	378588	376940	62338.6	238091	414141	402770	467394	355521	263497	392464	357640	321168	272326	400515	335947	489237	317381	415002	361162	404256	169847	327236	249048	0	20	1.62349	1.28928	1.25923	0.0241213
4020	2	-0.87112	-0.87112	1428.6	715.308	65.45	65.45	SAENLSQQPGYR	OT_ostta15g01710	Sodium/solute symporter Sodium:solute symporter family sss: transporter, solute:sodium symporter (SSS) family UREA ACTIVE TRANSPORTER SODIUM/SOLUTE SYMPORTER Sodium:solute symporter family profile. Region of a membrane-bound protein predic [O. tauri	[1] Phospho (S)|	[1] Phospho (S)| [6] Phospho (S)|	[0] 1.0 (S)| [5] 1.0 (S)|	143036	136963	177309	156478	111345	101283	95750.3	193887	93080.7	16621.7	100776	139254	112632	118907	72968.5	73484.6	143050	74051.8	67591.4	93855.5	96606.5	199651	103425	80955	81711.4	57973.2	118038	30302.2	61846.6	58034.9	0	20	2.223	1.35317	1.64281	0.0098363
1127	3	-0.32154	-0.32154	2643.04	882.02	44.07	44.07	SAGTSFDELDPEHNTHFGSSDEGK	OT_ostta17g01400	Polyprenyl synthetase prenyl_cyano: solanesyl diphosphate synthase GERANYLGERANYL PYROPHOSPHATE SYNTHASE SOLANESYL DIPHOSPHATE SYNTHASE 1-RELATED Polyprenyl synthases signature 1. Polyprenyl synthases signature 2. Terpenoid synthases [O. tauri]	[5] Phospho (S)|	[1] Phospho (S)| [5] Phospho (S)| [4] Phospho (T)|	[0] 0.466 (S),[3] 0.277 (T),[4] 0.257 (S)| [0] 0.008 (S),[3] 0.032 (T),[4] 0.959 (S)| [0] 0.237 (S),[3] 0.634 (T),[4] 0.129 (S)|	328117	456663	468962	444294	282124	400951	385916	497321	536838	380798	286171	404881	389290	476430	219727	136737	374874	296232	228277	271066	267285	514807	271025	205281	339706	191555	390684	85639.8	157413	162084	4	20	2.30539	1.37601	1.67542	0.00643013
2605	2	-0.74961	-0.74961	1771.77	886.89	22.52	22.52	ASSVDDDVVVVPGDYR	OT_ostta11g00740	Protein of unknown function DUF3119 Protein of unknown function (DUF3119) [O. tauri]	[3] Phospho (S)|	[2] Phospho (S)| [3] Phospho (S)|	[1] 0.5 (S),[2] 0.5 (S)| [1] 0.104 (S),[2] 0.896 (S)|	98181.5	106776	119064	96938.8	71002.9	53779.6	55480.3	102926	80968.5	14688.1	93735.8	155375	107077	162900	95374.5	100868	192167	144095	122437	130427	129032	230683	153065	138949	140981	68774.6	132329	20999.8	103210	76768	16	4	2.16326	1.41654	1.52714	0.0100516
[truncated: 855 more rows]
[truncated: 59 more columns]

## Sheet: Key LD Progenesis data
Title	Description
#
Retention time (min)
Charge
m/z
Measured mass
Mass error (u)
Mass error (ppm)
Score
Sequence
Modifications
Accession
All accessions (for this sequence)
Grouped accessions (for this sequence)
Shared accessions (for this sequence)
Description
Use in quantitation
Max fold change
Highest mean condition
Lowest mean condition
Anova
Maximum CV
[truncated: 3 more rows]

## Sheet: LD Progenesis data
																					Normalized abundance
[truncated: 5,521 more rows]
[truncated: 61 more columns]
