# Supplementary material for: A phospho-dawn of protein modification anticipates light onset in the picoeukaryote Ostreococcus tauri
Source: J Exp Bot. 2023 Jul 22;74(18):5514–31. doi: 10.1093/jxb/erad290 (PMC10540734; doi:10.1093/jxb/erad290)
Supplement: erad290_suppl_supplementary_table_S6 [file erad290_suppl_supplementary_table_s6.xlsx]

## Sheet: Key DA Proteins
Title	subtitle	Description
Accession		Protein description (as in database downloaded from NCBI )
otid		Ostreococcus tauri gene ID
TAIR IDs		A. thaliana orthologs AGI code
Peptide.count		Total number of peptides identified for a given protein
Peptides.used.for.quantitation		Total number of unique peptide identified for a given protein
Confidence.score		Protein Mascot score
Description		Protein description (as in database downloaded from NCBI )
Normalised abundance		Protein intensity normalised to a reference LC-MS run (ratio median intensity of a run vs median intensity of the reference LC-MS run)
Raw abundance		Sum of the unique peptide intensity composing a given protein
peak		Associated time where the mean intensity is maximum
trough		Associated time where the mean intensity is minimum
Fold Change
2 way ANOVA	pvalue	ANOVA pvalue calculated arcsinh transformed (to normalise distribution) of intensity. Zero intensity values treated as null.
3rd order Polynomial	FDR	pvalue corrected using Benjamini Hochberg
MaxTOST	pvalue	Maximum p-value from pairwise time comparisons with Two one-sided test at a epsilon of 0.3 (30% difference from the mean).
Mean of normalised abundance
Standard deviation of normalised abundance
Standard error of normalised abundance
Mean of asinh normalised abundance
Standard deviation of asinh normalised abundance
Standard error of asinh normalised abundance
Mean of log normalised abundance
Standard deviation of log normalised abundance
Standard error of log normalised abundance
Sig. Increasing	DA proteins with mean normalised 24h < mean normalised 96h, and ANOVA FDR < 0.05
Sig. Decreasing	DA proteins with mean normalised 24h > mean normalised 96h, and ANOVA FDR < 0.06
Yellow in Sig. worksheets = overlap with proteins measured in Martin et al. 2012 using N15 labelling

## Sheet: DA Proteins
		A. thaliana orthologs					Normalised abundance																				Raw abundance
							24A	24B	24C	24D	24E	48A	48B	48C	48D	48E	72A	72B	72C	72D	72E	96A	96B	96C	96D	96E
Accession	otid	TAIR IDs	Peptide.count	Peptides.used.for.quantitation	Confidence.score	Description	X131119_o1_06.so131105_dark.5	X131119_o1_08.so131105_dark.7	X131119_o1_12.so131105_dark.11	X131119_o1_16.so131105_dark.15	X131119_o1_18.so131105_dark.17	X131119_o1_03.so131105_dark.2	X131119_o1_07.so131105_dark.6	X131119_o1_14.so131105_dark.13	X131119_o1_19.so131105_dark.18	X131119_o1_21.so131105_dark.20	X131119_o1_02.so131105_dark.1	X131119_o1_05.so131105_dark.4	X131119_o1_10.so131105_dark.9	X131119_o1_15.so131105_dark.14	X131119_o1_17.so131105_dark.16	X131119_o1_04.so131105_dark.3	X131119_o1_09.so131105_dark.8	X131119_o1_11.so131105_dark.10	X131119_o1_13.so131105_dark.12	X131119_o1_20.so131105_dark.19	X131119_o1_06.so131105_dark.5.1	X131119_o1_08.so131105_dark.7.1	X131119_o1_12.so131105_dark.11.1	X131119_o1_16.so131105_dark.15.1	X131119_o1_18.so131105_dark.17.1	X131119_o1_03.so131105_dark.2.1	X131119_o1_07.so131105_dark.6.1	X131119_o1_14.so131105_dark.13.1	X131119_o1_19.so131105_dark.18.1	X131119_o1_21.so131105_dark.20.1	X131119_o1_02.so131105_dark.1.1	X131119_o1_05.so131105_dark.4.1	X131119_o1_10.so131105_dark.9.1	X131119_o1_15.so131105_dark.14.1	X131119_o1_17.so131105_dark.16.1	X131119_o1_04.so131105_dark.3.1	X131119_o1_09.so131105_dark.8.1	X131119_o1_11.so131105_dark.10.1	X131119_o1_13.so131105_dark.12.1	X131119_o1_20.so131105_dark.19.1	peak	trough	Fold Change
gi|357541892|gb|AET84654.1;gi|312599512|gb|ADQ91534.1	357541892		2	1	44.86	hypothetical protein OLOG_00196, partial [O. lucimarinus virus OlV4]	213097	282313	161243	293600	150857	154993	259570	152718	196843	139147	225793	193043	217338	194265	162889	251962	189779	158651	161228	222838	171480	260428	142841	281864	144228	99665.7	239612	135491	204584	145855	164334	151112	173451	188143	162889	205997	184538	111571	115086	215425	24	48	1.21903
ot|AtpA|gb|CAL36372.1	AtpA		20	19	1771.61	AtpA ATP synthase alpha/beta family, nucleotide-binding domain ATP synthase alpha/beta chain, C terminal domain atpA: ATP synthase F1, alpha subunit ATP synthase alpha/beta family, beta-barrel domain ATP SYNTHASE ATP SYNTHASE SUBUNIT ALPHA [O. tauri	1.90794e+08	1.64151e+08	1.94737e+08	1.72727e+08	1.80179e+08	2.51682e+08	1.68028e+08	1.97698e+08	1.71704e+08	1.89338e+08	2.0293e+08	2.0403e+08	1.75223e+08	1.77112e+08	1.80484e+08	1.95996e+08	1.60245e+08	2.20126e+08	2.07444e+08	1.80648e+08	1.53532e+08	1.51427e+08	1.72512e+08	1.65822e+08	1.72262e+08	1.6184e+08	1.55109e+08	1.75398e+08	1.78457e+08	1.98465e+08	1.47694e+08	1.59712e+08	1.39841e+08	1.7153e+08	1.80484e+08	1.60241e+08	1.5582e+08	1.54802e+08	1.48075e+08	1.74638e+08	48	24	1.08405
ot|AtpB	AtpB		42	40	4402.72	- contains Intron II|gb|CAL36335.1 AtpB - contains Intron II ATPases associated with a variety of cellular activities ATP synthase alpha/beta family, nucleotide-binding domain ATP synthase alpha/beta chain, C terminal domain atpD: ATP synthase F1, b	4.0146e+08	3.36397e+08	3.6492e+08	3.46006e+08	3.53344e+08	4.64034e+08	3.77299e+08	3.75018e+08	3.44708e+08	3.27044e+08	3.65411e+08	3.88123e+08	3.60586e+08	3.66269e+08	3.62348e+08	3.41666e+08	3.23709e+08	3.80972e+08	3.85448e+08	3.54963e+08	3.23056e+08	3.1032e+08	3.23272e+08	3.32175e+08	3.37818e+08	2.98389e+08	3.48289e+08	3.32715e+08	3.58264e+08	3.4281e+08	2.65949e+08	3.03817e+08	2.87774e+08	3.54726e+08	3.62348e+08	2.79336e+08	3.1477e+08	2.67916e+08	2.75136e+08	3.43154e+08	48	96	1.05672
ot|AtpE|gb|CAL36334.1	AtpE		10	10	821.36	AtpE Coil ATP synthase, Delta/Epsilon chain, long alpha-helix domain ATP synthase, Delta/Epsilon chain, beta-sandwich domain ATP_synt_epsi: ATP synthase F1, epsilon subunit ATP SYNTHASE DELTA/EPSILON CHAIN ATP SYNTHASE ION EPSILON SUBUNIT [O. tauri]	2.93685e+07	2.27785e+07	2.49896e+07	2.5725e+07	2.26351e+07	3.0885e+07	2.62316e+07	2.54817e+07	2.58405e+07	2.55779e+07	2.68965e+07	3.06928e+07	2.42212e+07	2.30212e+07	2.39585e+07	2.65102e+07	2.4385e+07	2.6862e+07	3.02404e+07	2.4044e+07	2.36329e+07	2.10127e+07	2.21376e+07	2.46967e+07	2.16405e+07	1.98601e+07	2.42147e+07	2.26073e+07	2.68567e+07	2.6811e+07	1.95755e+07	2.40259e+07	1.93303e+07	2.22956e+07	2.39585e+07	2.1674e+07	2.37116e+07	1.88905e+07	2.15858e+07	2.32441e+07	48	24	1.06789
ot|AtpF|gb|CAL36371.1	AtpF		11	11	665.85	AtpF Coil ATP synthase B/B' CF(0) ATP synthase subunit b [atpF]. [O. tauri]	2.40045e+07	2.19198e+07	2.30787e+07	2.01754e+07	2.25848e+07	2.94314e+07	2.00984e+07	2.22335e+07	2.03188e+07	2.02221e+07	2.43451e+07	2.21366e+07	1.89456e+07	1.94342e+07	1.90221e+07	1.82952e+07	1.72583e+07	2.43509e+07	2.29769e+07	1.8169e+07	1.93164e+07	2.02206e+07	2.04448e+07	1.9369e+07	2.15924e+07	1.89253e+07	1.85531e+07	1.97255e+07	2.11178e+07	2.11969e+07	1.77185e+07	1.73282e+07	1.512e+07	1.88217e+07	1.90221e+07	1.49576e+07	1.67818e+07	1.71246e+07	1.64011e+07	1.75646e+07	48	96	1.11137
ot|AtpI|gb|CAL36369.1	AtpI		2	2	241.27	AtpI ATP synthase A subunit signature ATP_synt_6_or_A: ATP synthase F0, A subunit ATP synthase A chain ATP SYNTHASE SUBUNIT A, CHLOROPLASTIC ATP synthase a subunit signature. ATP synthase subunit a [atpB]. F1F0 ATP synthase subunit A Regio [O. tauri	4.72796e+06	4.99981e+06	3.39501e+06	4.42995e+06	3.92842e+06	3.07883e+06	4.41709e+06	4.1123e+06	4.18337e+06	3.29818e+06	3.41343e+06	4.36033e+06	3.34526e+06	5.55765e+06	2.84702e+06	4.19843e+06	4.91766e+06	3.19092e+06	3.59867e+06	5.00143e+06	3.8046e+06	4.61224e+06	3.00755e+06	4.25287e+06	3.75581e+06	1.97979e+06	4.07748e+06	3.64842e+06	4.34789e+06	3.45718e+06	2.48432e+06	3.4132e+06	2.66976e+06	5.3825e+06	2.84702e+06	3.43251e+06	4.78187e+06	2.24399e+06	2.56876e+06	4.83505e+06	24	48	1.12527
ot|ClpP|gb|CAL36333.1	ClpP		2	2	92.73	ClpP Clp protease catalytic subunit P signature ATP-DEPENDENT CLP PROTEASE PROTEOLYTIC SUBUNIT 1 Endopeptidase Clp serine active site. Endopeptidase Clp histidine active site. ATP-dependent Clp protease proteolytic subunit [clpP]. ClpP/cro [O. tauri	810671	485082	650523	706511	703924	1.19176e+06	788182	735258	703300	546399	1.19597e+06	649935	645060	838196	742230	866633	776274	990263	813368	914207	652348	447480	576279	678269	672994	766340	727581	652320	730959	572740	870433	508761	514804	811780	742230	708534	754839	696396	580588	883793	96	24	1.29911
ot|OT_ostta01g00140|gb|CAL49925.1	OT_ostta01g00140	AT4G25840|AT5G57440|AT1G14310|AT5G45170|AT1G56500|AT2G32150|AT3G48425|AT3G48420|AT4G39970|AT2G38740|AT4G11570|AT1G79790|AT4G21470|AT5G02230	2	2	80.82	HAD hydrolase, subfamily IA Haloacid dehalogenase-like hydrolase HAD-SF-IA-v3: HAD hydrolase, family IA, variant 3 2-DEOXYGLUCOSE-6-PHOSPHATE PHOSPHATASE 2 HALOACID DEHALOGENASE-LIKE HYDROLASE DOMAIN-CONTAINING PROTEIN HAD-like [O. tauri]	114653	101147	96563.2	179318	121981	57688.7	213198	149295	224619	269310	59796.4	129615	260570	185686	133630	51049.8	140238	108033	129594	283480	92261.4	93306.8	85542.6	172151	116622	37095.8	196806	132455	233452	282293	43520.3	101461	207954	179834	133630	41736.8	136365	75973.7	92505.3	274050	48	24	1.4896
ot|OT_ostta01g00190|gb|CEF96474.1	OT_ostta01g00190	AT2G04030|AT5G56000|AT5G56010|AT5G52640|AT5G56030|AT4G24190|AT3G07770	5	5	213.95	Histidine kinase-like ATPase, ATP-binding domain 90kDa heat shock protein signature HSP90_HTPG Histidine kinase-, DNA gyrase B-, and HSP90-like ATPase Hsp90 protein HEAT SHOCK PROTEIN 90 Heat shock hsp90 proteins family signature. Chaperon [O. tauri	615560	426178	474246	512588	562977	564127	556543	523600	500772	489992	553132	477216	475126	482287	547480	531243	509926	601419	495793	553175	495342	393141	420121	492098	538240	362753	513752	464537	520466	513614	402573	373558	379185	467087	547480	434329	495846	422944	353900	534772	96	72	1.06166
ot|OT_ostta01g00270|gb|CEF96478.1	OT_ostta01g00270	AT4G39710|AT3G21640|AT3G12340|AT3G60370|AT2G43560|AT4G19830|AT5G48570|AT3G25230|AT3G25220|AT5G48580|AT5G64350|AT4G25340|AT3G10060|AT4G26555|AT1G20810|AT5G45680|AT4G20850|AT5G13410|AT1G73655|AT1G18170	2	2	89.83	Peptidyl-prolyl cis-trans isomerase, FKBP-type, domain FKBP-type peptidyl-prolyl cis-trans isomerase PEPTIDYL-PROLYL CIS-TRANS ISOMERASE PEPTIDYL-PROLYL CIS-TRANS ISOMERASE FKBP16-3, CHLOROPLASTIC FKBP-type peptidyl-prolyl cis-trans isomer [O. tauri	1.14665e+06	1.08597e+06	932299	1.1289e+06	1.39042e+06	1.11611e+06	1.16772e+06	1.05602e+06	1.25133e+06	998831	1.18923e+06	1.32382e+06	1.12816e+06	1.13893e+06	1.29094e+06	986894	1.16875e+06	1.13438e+06	1.20755e+06	1.15245e+06	922711	1.00179e+06	825897	1.08378e+06	1.32933e+06	717698	1.07794e+06	936900	1.30055e+06	1.04698e+06	865527	1.03627e+06	900353	1.10303e+06	1.29094e+06	806855	1.13648e+06	797745	861958	1.11411e+06	72	48	1.08606
ot|OT_ostta01g00485|gb|CEF96496.1	OT_ostta01g00485	AT3G17465|AT1G61580|AT1G43170|AT2G43030	7	7	415.89	ml(L3 cytoplasmic large ribosome subunit-from:Ot01g00490)gb(Translation elongation/initiation factor/Ribosomal, beta-barrel) Ribosomal protein L3 60S RIBOSOMAL PROTEIN L3-RELATED Ribosomal protein L3 signature. Translation proteins [O. tauri]	2.41398e+06	1.98957e+06	2.24756e+06	2.2124e+06	2.33616e+06	2.24499e+06	1.9515e+06	2.31681e+06	1.53426e+06	1.77089e+06	1.56114e+06	1.77241e+06	1.62174e+06	1.71568e+06	1.50877e+06	1.56351e+06	1.31484e+06	1.45846e+06	1.73497e+06	1.46413e+06	1.94253e+06	1.83534e+06	1.99105e+06	2.12397e+06	2.23351e+06	1.4436e+06	1.80146e+06	2.05547e+06	1.5946e+06	1.85626e+06	1.13621e+06	1.38742e+06	1.29426e+06	1.66161e+06	1.50877e+06	1.27828e+06	1.27853e+06	1.02565e+06	1.23843e+06	1.41542e+06	24	96	1.48617
ot|OT_ostta01g00670|gb|CEF96513.1	OT_ostta01g00670	AT4G04950|AT3G11630|AT5G06290|AT5G04260|AT5G11640|AT1G50320|AT1G76760|AT1G43560|AT1G11530|AT4G37200|AT3G51030|AT3G17880|AT2G01270|AT1G15020|AT1G35620|AT1G19730|AT5G42980|AT1G45145|AT1G69880|AT1G53300|AT3G17860|AT2G41680|AT1G48130|AT3G53220|AT4G26160|AT3G20560|AT4G27080|AT3G50960|AT5G66410|AT5G61440|AT4G05420|AT2G47470|AT4G04610|AT4G21990|AT1G07700|AT5G06690|AT2G33270|AT1G76080|AT2G15570|AT3G14950…	4	3	255.43	Thioredoxin-like fold Thioredoxin family signature C-terminal domain of 1-Cys peroxiredoxin THIOREDOXIN PEROXIDASE 2-CYS PEROXIREDOXIN BAS1, CHLOROPLASTIC-RELATED Thioredoxin domain profile. [O. tauri]	850171	789818	649657	614567	641818	760694	518843	637335	663345	555495	1.65646e+06	932821	730099	764294	708023	798420	825881	780704	718195	672311	684134	728593	575513	590001	613617	489152	478951	565443	689432	582275	1.20558e+06	730200	582671	740207	708023	652765	803076	549025	512653	649945	72	48	1.5281
ot|OT_ostta01g00720|gb|CEF96515.1	OT_ostta01g00720	AT1G63160|AT1G74310|AT1G71960|AT1G24290|AT5G15450|AT5G51070|AT5G53350|AT1G33360|AT4G30350|AT5G50920|AT5G65930|AT2G25140|AT2G40130|AT2G37360|AT2G39350|AT3G53510|AT5G13580|AT3G55090|AT3G48870|AT5G57710|AT2G29970|AT1G07200|AT5G57130|AT4G29920|AT3G52490|AT3G14470|AT5G49840	7	7	374.48	ClpA/B, conserved site 2 Coil ATP-dependent Clp protease ATP-binding subunit signature ATPases associated with a variety of cellular activities C-terminal, D2-small domain, of ClpB protein ATPase family associated with various cellular act [O. tauri	1.54252e+06	1.21552e+06	1.30724e+06	1.30389e+06	1.45978e+06	1.54067e+06	1.15622e+06	1.31379e+06	1.16387e+06	1.24529e+06	1.31575e+06	1.13766e+06	1.17273e+06	1.18318e+06	1.19537e+06	1.41699e+06	993876	1.07679e+06	1.03435e+06	1.11803e+06	1.24127e+06	1.1213e+06	1.15804e+06	1.25177e+06	1.39564e+06	990704	1.06732e+06	1.16559e+06	1.20965e+06	1.30532e+06	957614	890547	935924	1.1459e+06	1.19537e+06	1.15849e+06	966433	757244	738327	1.08084e+06	24	96	1.2108
ot|OT_ostta01g00830|gb|CEF96523.1	OT_ostta01g00830	AT1G53800|AT2G20970|AT4G32260|AT1G44575	12	12	965.87	ATPase, F0 complex, subunit B/B', bacterial/chloroplast Coil ATP synthase B/B' CF(0) [O. tauri]	2.27391e+07	2.37005e+07	2.17567e+07	1.96443e+07	2.36846e+07	2.35079e+07	2.18348e+07	1.98372e+07	1.82554e+07	1.68789e+07	2.26992e+07	2.03333e+07	1.92755e+07	1.7489e+07	1.64159e+07	1.88521e+07	1.69312e+07	1.96623e+07	1.82998e+07	1.60346e+07	1.82982e+07	2.18633e+07	1.92736e+07	1.8859e+07	2.26439e+07	1.51164e+07	2.0156e+07	1.75995e+07	1.89734e+07	1.76926e+07	1.65207e+07	1.59167e+07	1.53832e+07	1.69378e+07	1.64159e+07	1.5413e+07	1.64637e+07	1.38274e+07	1.30626e+07	1.55012e+07	24	96	1.2422
ot|OT_ostta01g00860|gb|CAL49998.1	OT_ostta01g00860	AT4G13780|AT3G59980|AT2G40660	2	2	89.23	Nucleic acid-binding, OB-fold Putative tRNA binding domain FAMILY NOT NAMED AMINOACYL TRNA SYNTHASE COMPLEX-INTERACTING MULTIFUNCTIONAL PROTEIN 1 tRNA-binding domain profile. Nucleic acid-binding proteins [O. tauri]	364871	274626	331751	305935	305626	386549	284967	329630	284079	240219	294143	260331	265292	282117	271195	280606	195846	296883	318932	190268	293612	253338	293888	293706	292198	248564	263057	292447	295252	251800	214080	203784	211722	273226	271195	229415	190438	208781	227656	183938	24	96	1.23413
ot|OT_ostta01g00890|gb|CEF96527.1	OT_ostta01g00890	AT2G22950|AT1G13210|AT3G27870|AT1G17260|AT3G57330|AT1G27770|AT4G37640|AT5G57110|AT4G29900|AT2G41560|AT2G07560|AT1G54280|AT1G72700|AT1G59820|AT1G17500|AT1G68710|AT3G13900|AT3G25610|AT3G22910|AT3G63380|AT1G80660|AT3G42640|AT2G24520|AT2G18960|AT5G62670|AT4G30190|AT5G57350|AT1G07670|AT4G00900|AT1G07810|AT5G44240|AT4G30110|AT2G19110|AT1G26130|AT3G21180|AT5G23630|AT1G10130|AT4G37270|AT3G60330|AT1G63440…	34	34	2474.85	Cation-transporting P-type ATPase, C-terminal P-type cation-transporting ATPase superfamily signature Sodium/potassium-transporting ATPase signature Cation transporter/ATPase, N-terminus haloacid dehalogenase-like hydrolase E1-E2 ATPase Ca [O. tauri	5.48897e+07	4.30484e+07	4.84889e+07	4.52178e+07	4.50098e+07	6.76428e+07	4.59175e+07	4.98719e+07	4.4381e+07	4.56205e+07	5.77527e+07	5.51502e+07	4.63582e+07	4.48956e+07	4.69164e+07	4.6848e+07	4.07791e+07	5.79998e+07	5.48351e+07	4.38117e+07	4.41698e+07	3.97114e+07	4.2955e+07	4.34103e+07	4.30321e+07	4.34965e+07	4.2387e+07	4.42463e+07	4.61264e+07	4.78198e+07	4.20328e+07	4.31708e+07	3.69972e+07	4.34807e+07	4.69164e+07	3.83015e+07	3.96531e+07	4.0788e+07	3.91417e+07	4.23542e+07	48	24	1.0709
ot|OT_ostta01g01030|gb|CEF96535.1	OT_ostta01g01030	AT5G18070|AT1G70820|AT5G17530	7	7	452.65	Alpha-D-phosphohexomutase, alpha/beta/alpha I/II/III Phosphoglucomutase/phosphomannomutase family signature Phosphoglucomutase/phosphomannomutase, alpha/beta/alpha domain II Phosphoglucomutase/phosphomannomutase, alpha/beta/alpha domain II [O. tauri	1.2092e+06	962025	1.07599e+06	978733	1.01058e+06	1.43578e+06	1.20359e+06	1.27004e+06	1.25126e+06	1.38553e+06	1.34016e+06	1.37876e+06	1.37655e+06	1.58639e+06	1.45883e+06	1.63017e+06	1.35943e+06	1.703e+06	1.67874e+06	1.5271e+06	973047	887451	953186	939610	966175	923254	1.11105e+06	1.12677e+06	1.30047e+06	1.45233e+06	975380	1.07928e+06	1.09859e+06	1.53639e+06	1.45883e+06	1.33278e+06	1.32189e+06	1.19762e+06	1.1983e+06	1.4763e+06	96	24	1.50833
ot|OT_ostta01g01085|gb|CAL50021.1	OT_ostta01g01085	AT5G14030	4	4	164.84	Translocon-associated protein subunit beta Translocon-associated protein beta (TRAPB) TRANSLOCON-ASSOCIATED PROTEIN, BETA SUBUNIT PRECURSOR (TRAP-BETA) (SIGNAL SEQUENCE RECEPTOR BETA SUBUNIT) TRANSLOCON-ASSOCIATED PROTEIN SUBUNIT BETA Regi [O. tauri	315693	422583	384991	364985	318808	365694	388546	295363	336317	323335	357452	344053	350763	316602	309130	347557	352141	371704	361713	356899	254039	389825	341052	350396	304799	235153	358672	262046	349544	338922	260157	269320	279934	306624	309130	284152	342417	261398	258193	345026	24	72	1.07691
ot|OT_ostta01g01290|gb|CEF96555.1	OT_ostta01g01290	AT1G62780	2	2	87.25	Coil [O. tauri]	630154	547502	640940	538891	515451	614682	548436	508152	450946	580066	646102	552698	597944	494057	467916	496463	445684	636896	502211	531659	507086	505061	567790	517350	492802	395261	506268	450832	468681	608030	470238	432644	477202	478486	467916	405894	433378	447893	358482	513972	24	96	1.09952
ot|OT_ostta01g01500|gb|CEF96573.1	OT_ostta01g01500	AT2G29560|AT2G36530|AT1G74030	24	24	1663.27	Enolase, N-terminal Coil Enolase signature Enolase, C-terminal TIM barrel domain Enolase, N-terminal domain eno: phosphopyruvate hydratase ENOLASE Enolase signature. Enolase [eno]. Enolase C-terminal domain-like Enolase N-terminal domain-l [O. tauri	3.19016e+07	2.28591e+07	2.87871e+07	2.59129e+07	2.87366e+07	3.95385e+07	2.66491e+07	3.20625e+07	2.68153e+07	2.77136e+07	3.32983e+07	3.13134e+07	2.7638e+07	2.92297e+07	2.84178e+07	2.77022e+07	2.47459e+07	3.41733e+07	3.53959e+07	2.7858e+07	2.56713e+07	2.10871e+07	2.55017e+07	2.48771e+07	2.7474e+07	2.54246e+07	2.46001e+07	2.84458e+07	2.78699e+07	2.90496e+07	2.42348e+07	2.45117e+07	2.20571e+07	2.83085e+07	2.84178e+07	2.26485e+07	2.40626e+07	2.40321e+07	2.52659e+07	2.69312e+07	48	24	1.10551
ot|OT_ostta01g01510|gb|CAL50065.1	OT_ostta01g01510	AT2G45790|AT3G52340|AT2G35840	4	4	146.01	HAD-superfamily hydrolase, subfamily IIB HAD-SF-IIB: HAD hydrolase, family IIB Eukaryotic phosphomannomutase PHOSPHOMANNOMUTASE HAD-like [O. tauri]	754899	530334	738340	597354	654276	926226	747702	920063	635553	641519	718553	712374	722529	827956	716445	778665	536951	822422	827097	580192	607468	489224	654074	573476	625528	595594	690213	816278	660548	672446	522968	557637	576630	801862	716445	636614	522125	578363	590388	560890	48	24	1.18193
ot|OT_ostta01g01550|gb|CEF96576.1	OT_ostta01g01550	AT5G46190|AT2G25970|AT5G15270|AT5G06770|AT3G12130|AT2G22600|AT3G04610|AT4G26000|AT4G18375|AT5G53060|AT1G14170|AT1G33680|AT4G10070|AT5G04430|AT1G51580|AT5G64390|AT2G25910	7	7	281.53	K Homology domain, type 1 K homology RNA-binding domain KH domain KH DOMAIN CONTAINING RNA BINDING PROTEIN NEURO-ONCOLOGICAL VENTRAL ANTIGEN 1 Type-1 KH domain profile. Eukaryotic type KH-domain (KH-domain type I) [O. tauri]	1.48218e+06	1.32677e+06	1.42017e+06	1.26023e+06	1.41888e+06	1.85707e+06	1.39671e+06	1.47902e+06	1.4373e+06	1.5102e+06	1.81367e+06	1.42733e+06	1.44271e+06	1.45805e+06	1.57445e+06	1.57069e+06	1.35861e+06	1.74091e+06	1.73509e+06	1.47613e+06	1.19271e+06	1.22393e+06	1.25809e+06	1.20985e+06	1.35653e+06	1.19416e+06	1.28932e+06	1.31218e+06	1.49382e+06	1.58301e+06	1.32e+06	1.11729e+06	1.15139e+06	1.4121e+06	1.57445e+06	1.28415e+06	1.32109e+06	1.22428e+06	1.23852e+06	1.42702e+06	96	24	1.14087
ot|OT_ostta01g01560|gb|CEF96577.1	OT_ostta01g01560	AT1G13440|AT3G04120|AT3G62410|AT2G47400|AT1G42970|AT1G12900|AT3G26650|AT1G16300|AT1G79530|AT1G76560	22	18	1781.29	Glyceraldehyde 3-phosphate dehydrogenase, NAD(P) binding domain Glyceraldehyde-3-phosphate dehydrogenase signature Glyceraldehyde 3-phosphate dehydrogenase, NAD binding domain GAPDH GAPDH-I: glyceraldehyde-3-phosphate dehydrogenase, type I [O. tauri	7.0118e+07	5.5025e+07	6.78887e+07	6.11076e+07	6.28309e+07	8.31847e+07	5.65233e+07	6.63255e+07	5.98858e+07	6.0006e+07	6.69706e+07	6.63969e+07	5.75416e+07	6.35553e+07	6.0217e+07	6.06938e+07	5.24801e+07	6.61046e+07	6.62606e+07	5.2265e+07	5.64241e+07	5.07596e+07	6.01407e+07	5.8665e+07	6.00702e+07	5.34905e+07	5.21774e+07	5.88438e+07	6.2241e+07	6.28988e+07	4.87417e+07	5.19746e+07	4.59223e+07	6.15523e+07	6.0217e+07	4.96215e+07	5.1031e+07	4.64876e+07	4.72973e+07	5.05263e+07	48	96	1.09443
ot|OT_ostta01g01600|gb|CEF96580.1	OT_ostta01g01600	AT3G60240|AT5G57870|AT1G15510|AT5G15980|AT3G02490|AT4G24800|AT5G63190|AT1G22730	4	4	149.18	ml(eIF4isoG plant specific isoform of 4G eI4F Cap binding complex-from:Ot01g01600)gb(MIF4-like, type 1/2/3) Coil Domain in DAP-5, eIF4G, MA-3 and other proteins. MA3 domain MIF4G domain EUKARYOTIC TRANSLATION INITIATION FACTOR 4 GAMMA MI d [O. tauri	480636	538196	578606	484950	525528	625807	545613	552398	523637	613093	572776	497207	446030	505063	475281	477891	482987	446340	456970	503086	386768	496476	512571	465565	502437	402414	503662	490087	544231	642650	416871	389207	355964	489146	475281	390710	469651	313886	326188	486349	48	96	1.20837
ot|OT_ostta01g01720|gb|CEF96589.1	OT_ostta01g01720	ATCG00190|AT3G18090|AT3G23780|AT1G29940|AT5G45140|AT4G21710	3	3	138.17	RNA polymerase, beta subunit, conserved site RNA polymerase Rpb2, domain 7 RNA polymerase Rpb2, domain 2 RNA polymerase Rpb2, domain 5 RNA polymerase beta subunit RNA polymerase Rpb2, domain 4 RNA polymerase Rpb2, domain 3 RNA polymerase R [O. tauri	35380.6	94865.6	88773	104011	107040	33951.4	103834	54520.8	46168.6	45139.8	71255.8	65768.9	113585	89478.2	37381.9	83963.5	88182.7	92035.2	63974.6	44765	28470.8	87511.9	78641.4	99853.1	102337	21831.9	95850.8	48370.8	47984.3	47316	51860.5	51483	90649.3	86658.2	37381.9	68646.1	85747.8	64723.1	45665.5	43275.8	24	48	1.51639
ot|OT_ostta01g01830|gb|CEF96597.1	OT_ostta01g01830	AT3G11130|AT3G08530|AT1G08190|AT1G09070	11	11	502.19	Clathrin, heavy chain/VPS, 7-fold repeat Coil Clathrin heavy chain repeat homology CHC Region in Clathrin and VPS Clathrin-H-link Clathrin, heavy-chain linker CLATHRIN HEAVY CHAIN Clathrin heavy-chain (CHCR) repeat profile. ARM repeat Clat [O. tauri	1.54013e+06	1.23198e+06	1.18114e+06	1.20682e+06	1.33943e+06	1.17589e+06	1.32016e+06	1.28726e+06	1.12595e+06	1.13849e+06	1.37705e+06	1.39057e+06	1.20725e+06	1.30527e+06	1.16393e+06	1.17376e+06	1.1377e+06	1.14671e+06	1.20638e+06	1.21233e+06	1.23935e+06	1.13648e+06	1.04634e+06	1.15858e+06	1.28058e+06	756136	1.21866e+06	1.14205e+06	1.17023e+06	1.19337e+06	1.00223e+06	1.08852e+06	963470	1.26413e+06	1.16393e+06	959629	1.10629e+06	806416	861123	1.172e+06	24	96	1.10594
ot|OT_ostta01g01960|gb|CEF96606.1	OT_ostta01g01960	AT5G58320|AT2G30500|AT5G65930|AT2G32240|AT3G14400|AT2G16640|AT3G16620|AT3G10180|AT1G59540|AT3G44050|AT3G19050|AT3G17360|AT5G41790|AT3G05270|AT1G77580|AT5G27330|AT1G11720	2	2	85.13	Coil SPINDLE ASSEMBLY ABNORMAL PROTEIN 6 HOMOLOG STRUCTURAL MAINTENANCE OF CHROMOSOMES SMC FAMILY MEMBER [O. tauri]	15657.8	41702.8	18136.5	37869.8	25464.7	13107.1	31790.5	11398.7	20530.8	18220.8	23272.8	18566.8	19786.7	13287.5	24350.3	9724.8	34982.8	9307.33	12772.2	18820.4	12599.9	38470.1	16066.6	36356	24345.8	8428.31	29346.2	10112.9	21338.2	19099.2	16938.1	14533.8	15791.2	12868.7	24350.3	7950.71	34016.8	6545.32	9116.85	18194.3	24	96	1.62172
ot|OT_ostta01g01980|gb|CEF96608.1	OT_ostta01g01980	AT1G09795|AT1G58080	3	3	208.43	Nitrogen regulatory PII-like, alpha/beta ATP phosphoribosyltransferase HisG_C-term: ATP phosphoribosyltransferase, C-terminal domain HisG, C-terminal domain hisG: ATP phosphoribosyltransferase ATP PHOSPHORIBOSYL TRANSFERASE ATP PHOSPHORIBO [O. tauri	1.51622e+06	1.04557e+06	1.48902e+06	1.16088e+06	1.24241e+06	1.98811e+06	1.20096e+06	1.44043e+06	1.10815e+06	1.37018e+06	1.65806e+06	1.48568e+06	1.30991e+06	1.26177e+06	1.24702e+06	1.33581e+06	979448	1.73393e+06	1.41203e+06	1.21016e+06	1.22011e+06	964517	1.31908e+06	1.11448e+06	1.18782e+06	1.27842e+06	1.10862e+06	1.27794e+06	1.15173e+06	1.43623e+06	1.20675e+06	1.16297e+06	1.0454e+06	1.222e+06	1.24702e+06	1.09212e+06	952403	1.21937e+06	1.00792e+06	1.1699e+06	48	24	1.10129
ot|OT_ostta01g02210|gb|CEF96621.1;ot|OT_ostta01g04320|gb|CEF96771.1	OT_ostta01g02210	AT4G37190|AT5G19780|AT5G19770|AT2G29550|AT5G23860|AT5G12250|AT1G75780|AT2G19480|AT4G26110|AT5G56950|AT4G22360|AT5G44340|AT5G10770|AT3G61650|AT5G05620|AT5G55280|AT4G14960|AT1G04820|AT2G36250|AT3G52750|AT4G20890|AT5G62690|AT5G62700	9	8	546.36	Beta tubulin, autoregulation binding site Coil Tubulin signature Beta-tubulin signature Tubulin/FtsZ family, C-terminal domain Tubulin/FtsZ family, GTPase domain Tubulin C-terminal domain TUBULIN TUBULIN BETA-6 CHAIN Tubulin-beta mRNA auto [O. tauri	5.68577e+06	3.99267e+06	5.18729e+06	4.74739e+06	4.89153e+06	7.12265e+06	4.6709e+06	5.43435e+06	4.70082e+06	4.9677e+06	5.88464e+06	5.49435e+06	4.84228e+06	5.1043e+06	4.85699e+06	5.01179e+06	4.24663e+06	6.09727e+06	6.08258e+06	4.84528e+06	4.57535e+06	3.68316e+06	4.59527e+06	4.55762e+06	4.6766e+06	4.5801e+06	4.31177e+06	4.82134e+06	4.88569e+06	5.20719e+06	4.28288e+06	4.3009e+06	3.86448e+06	4.94343e+06	4.85699e+06	4.09749e+06	4.12938e+06	4.28787e+06	4.34179e+06	4.68409e+06	48	24	1.0976
ot|OT_ostta01g02220|gb|CAL50131.1	OT_ostta01g02220	AT5G53100|AT5G50690|AT5G50590|AT4G10020|AT5G50700|AT5G50600|AT1G24360|AT2G47120|AT5G19200|AT3G06060|AT3G12800|AT5G04900|AT2G20360|AT2G30670|AT4G05530|AT2G29310|AT4G09750|AT4G11410|AT4G23430|AT3G26770|AT4G03140|AT3G26760|AT3G59710|AT2G47130|AT2G47140|AT3G46170|AT1G63380|AT3G55290|AT3G55310|AT1G62610|AT1G67730|AT3G04000|AT4G13180|AT3G03980|AT3G42960|AT5G50770|AT4G24050|AT1G64590|AT3G50560|AT5G61830…	4	4	249.94	Short-chain dehydrogenase/reductase SDR Short-chain dehydrogenase/reductase (SDR) superfamily signature Glucose/ribitol dehydrogenase family signature short chain dehydrogenase 3oxo_ACP_reduc: 3-oxoacyl-[acyl-carrier-protein] reductase FAM [O. tauri	6.54552e+06	5.61527e+06	5.25884e+06	5.18621e+06	5.16614e+06	5.85398e+06	5.69829e+06	6.01145e+06	5.89902e+06	5.02735e+06	6.86325e+06	5.87195e+06	5.60245e+06	5.72777e+06	5.74176e+06	5.13892e+06	5.09917e+06	5.89117e+06	6.82105e+06	5.92488e+06	5.26719e+06	5.17999e+06	4.65866e+06	4.9789e+06	4.93915e+06	3.7643e+06	5.26017e+06	5.33335e+06	6.13102e+06	5.26972e+06	4.99512e+06	4.59648e+06	4.47116e+06	5.54725e+06	5.74176e+06	4.20143e+06	4.95837e+06	4.14293e+06	4.86892e+06	5.72777e+06	72	24	1.07328
ot|OT_ostta01g02390|gb|CEF96634.1	OT_ostta01g02390	AT1G69740|AT1G44318	7	6	399.27	Porphobilinogen synthase Delta-aminolevulinic acid dehydratase signature Porphbilin_synth PORPHOBILINOGEN SYNTHASE DELTA-AMINOLEVULINIC ACID DEHYDRATASE Delta-aminolevulinic acid dehydratase active site. Aldolase [O. tauri]	4.02736e+06	2.62652e+06	2.53263e+06	2.97958e+06	2.90864e+06	3.11347e+06	2.6708e+06	2.85224e+06	2.32056e+06	2.86136e+06	2.21725e+06	2.57157e+06	2.5994e+06	2.22626e+06	2.31042e+06	1.77917e+06	1.96118e+06	2.43507e+06	3.11008e+06	2.04407e+06	3.24082e+06	2.42292e+06	2.24359e+06	2.86048e+06	2.78084e+06	2.00206e+06	2.46545e+06	2.5305e+06	2.41183e+06	2.9993e+06	1.61373e+06	2.01299e+06	2.07451e+06	2.15609e+06	2.31042e+06	1.4546e+06	1.90702e+06	1.71245e+06	2.22e+06	1.97607e+06	24	96	1.33057
ot|OT_ostta01g02400|gb|CEF96635.1	OT_ostta01g02400	AT1G07770|AT2G19720|AT4G29430|ATCG00770	3	2	101	ml(S15A cytoplasmic small ribosome subunit-from:Ot01g02370)gb(Ribosomal protein S8) 30S RIBOSOMAL PROTEIN S8 Ribosomal protein S8 signature. 30S ribosomal protein S8 [rpsH]. [O. tauri]	376108	430515	371348	277326	342480	283566	397950	296128	256902	319364	322436	273871	244917	237219	270266	240031	378737	214896	215074	240891	302655	397143	328966	266240	327432	182342	367353	262724	267005	334760	234671	214382	195462	229743	270266	196242	368279	151124	153521	232877	24	96	1.39403
ot|OT_ostta01g02440|gb|CAL50152.1	OT_ostta01g02440	AT1G78580|AT4G27550|AT1G16980|AT1G23870|AT1G06410|AT1G60140|AT1G70290|AT1G68020|AT4G17770|AT1G76030|AT4G38510|AT1G20260|AT2G18700	3	3	86.54	Alpha,alpha-trehalose-phosphate synthase Trehalose-phosphatase trehalose_OtsA: alpha,alpha-trehalose-phosphate synthase (UDP-forming) Glycosyltransferase family 20 BCDNA.GH08860 TREHALOSE-6-PHOSPHATE SYNTHASE HAD-like UDP-Glycosyltransfera [O. tauri	245908	172467	190521	173908	189764	153843	159296	218530	207265	203265	283933	236256	166076	225435	216040	145050	196190	144860	212896	172759	197883	159098	168777	166956	181426	98926.2	147048	193879	215416	213065	206649	184938	132541	218331	216040	118589	190772	101872	151967	167012	72	96	1.29364
ot|OT_ostta01g02480|gb|CEF96641.1	OT_ostta01g02480	AT1G14810	11	10	739.64	Aspartate-semialdehyde dehydrogenase ASA_dh Semialdehyde dehydrogenase, NAD binding domain Semialdehyde dehydrogenase, dimerisation domain asd_B: aspartate-semialdehyde dehydrogenase RETINALDEHYDE BINDING PROTEIN-RELATED NAD(P)-binding Ros [O. tauri	7.20558e+06	5.33888e+06	6.71832e+06	5.49877e+06	6.09189e+06	9.46212e+06	6.04291e+06	6.73277e+06	5.79692e+06	6.16556e+06	7.5489e+06	6.94544e+06	6.18824e+06	5.58157e+06	5.98326e+06	6.89621e+06	5.69471e+06	7.50285e+06	7.48896e+06	5.72106e+06	5.79834e+06	4.92502e+06	5.95157e+06	5.27897e+06	5.82422e+06	6.08446e+06	5.57829e+06	5.97331e+06	6.0249e+06	6.46279e+06	5.49414e+06	5.4368e+06	4.93866e+06	5.40566e+06	5.98326e+06	5.63814e+06	5.53746e+06	5.27633e+06	5.34567e+06	5.53073e+06	48	24	1.10848
ot|OT_ostta01g02760|gb|CEF96659.1	OT_ostta01g02760	AT4G31570|AT5G58320|AT2G30500|AT4G14455|AT5G48600|AT5G62410|AT3G47460|AT2G44950|AT1G55250|AT3G44050|AT3G19050|AT3G17360|AT3G10180|AT1G59540|AT5G54670|AT4G21270|AT4G05190|AT1G17860|AT1G24460|AT2G31970|AT5G41790|AT5G16730|AT1G65010|AT3G02930	3	3	181.32	Carbohydrate binding module family 20 Coil Starch binding domain Tropomyosin Starch-binding domain-like [O. tauri]	1.99495e+06	2.56454e+06	2.70278e+06	2.28618e+06	2.77633e+06	1.61696e+06	2.32803e+06	2.27227e+06	1.90238e+06	1.57298e+06	2.0805e+06	1.58187e+06	1.67686e+06	1.84253e+06	1.66649e+06	1.55792e+06	1.19501e+06	2.01029e+06	2.07599e+06	610841	1.60534e+06	2.36574e+06	2.39432e+06	2.1948e+06	2.65434e+06	1.03976e+06	2.14904e+06	2.01595e+06	1.97719e+06	1.64881e+06	1.5142e+06	1.23827e+06	1.33826e+06	1.78446e+06	1.66649e+06	1.27371e+06	1.16202e+06	1.41372e+06	1.48186e+06	590520	24	96	1.65432
ot|OT_ostta01g02780|gb|CAL50190.1	OT_ostta01g02780	AT1G27180|AT1G27170|AT1G23180|AT1G71020|AT1G23030|AT1G27910|AT1G24330|AT1G67530|AT4G21350|AT2G05810|AT2G46770|AT4G23510|AT1G08315|AT1G09665|AT5G45250|AT3G25510|AT1G69550|AT3G54850|AT3G20170|AT1G61350|AT3G46510|AT4G12710|AT3G01400|AT3G03440|AT3G51570|AT5G44910|AT4G36150|AT5G40140|AT5G62560|AT3G47820|AT5G65200|AT5G45230	7	7	303.52	Armadillo-type fold Sterile alpha motif. TIR domain SAM domain (Sterile alpha motif) SUBFAMILY NOT NAMED TUMOR NECROSIS FACTOR RECEPTOR SUPERFAMILY MEMBER Armadillo/plakoglobin ARM repeat profile. SAM domain profile. Toll/Interleukin recep [O. tauri	597954	537419	624788	483849	607044	788078	605955	686630	543523	595417	793092	687255	631122	676569	653364	688072	563826	844413	747104	597565	481175	495760	553482	464508	580371	506761	559365	609177	564898	624121	577218	537974	503681	655246	653364	562547	548257	593828	533288	577685	72	24	1.20706
ot|OT_ostta01g03030|gb|CEF96677.1	OT_ostta01g03030	AT4G36400|AT5G06580	11	11	514.81	FAD linked oxidase, N-terminal FAD linked oxidases, C-terminal domain FAD binding domain 4Fe-4S dicluster domain D-LACTATE DEHYDROGENASE SUBFAMILY NOT NAMED 4Fe-4S ferredoxin-type iron-sulfur binding region signature. 4Fe-4S ferredoxin-typ [O. tauri	2.7196e+06	2.67581e+06	3.2625e+06	3.04963e+06	3.54744e+06	3.05803e+06	2.33918e+06	2.84428e+06	2.25084e+06	2.26163e+06	2.56676e+06	2.2933e+06	2.27718e+06	2.33982e+06	1.97023e+06	2.00284e+06	1.63676e+06	2.21869e+06	2.00801e+06	1.5743e+06	2.18847e+06	2.46838e+06	2.89016e+06	2.92773e+06	3.39157e+06	1.96641e+06	2.15933e+06	2.52344e+06	2.33936e+06	2.37066e+06	1.8681e+06	1.79516e+06	1.81735e+06	2.26608e+06	1.97023e+06	1.63747e+06	1.59157e+06	1.56028e+06	1.43333e+06	1.52193e+06	24	96	1.61589
ot|OT_ostta01g03040|gb|CAL50214.1	OT_ostta01g03040	AT2G36460|AT4G26530|AT3G52930|AT2G21330|AT2G01140|AT4G38970	26	25	1909.59	Fructose-bisphosphate aldolase, class-I Fructose-bisphosphate aldolase class-I FRUCTOSE-BISPHOSPHATE ALDOLASE 1, CHLOROPLASTIC-RELATED Aldolase [O. tauri]	1.19164e+08	9.02724e+07	1.06703e+08	9.29736e+07	1.05916e+08	1.47144e+08	1.03489e+08	1.18108e+08	9.49632e+07	1.10239e+08	1.24691e+08	1.21379e+08	1.03822e+08	1.04562e+08	9.97848e+07	1.06412e+08	9.92559e+07	1.21431e+08	1.23801e+08	9.79629e+07	9.58916e+07	8.32747e+07	9.45249e+07	8.92572e+07	1.01262e+08	9.46183e+07	9.5532e+07	1.04785e+08	9.86979e+07	1.15554e+08	9.07509e+07	9.50136e+07	8.28578e+07	1.01267e+08	9.97848e+07	8.69995e+07	9.65152e+07	8.53956e+07	8.83703e+07	9.47039e+07	48	24	1.11439
ot|OT_ostta01g03070|gb|CEF96678.1	OT_ostta01g03070	AT5G58110|AT3G12050|AT4G00810	2	2	78.92	Activator of Hsp90 ATPase homologue 1-like Activator of Hsp90 ATPase, N-terminal Activator of Hsp90 ATPase homolog 1-like protein HEAT SHOCK PROTEIN 90 (HSP90) CO-CHAPERONE AHA-1 AHSA1 PROTEIN Bet v1-like Activator of Hsp90 ATPase, Aha1 [O. tauri]	210336	171516	267108	238824	278703	182711	182856	252972	154322	168923	314891	187692	192394	203319	146238	182571	101338	212205	124962	126117	169257	158221	236623	229277	266457	117489	168797	224437	160391	177067	229180	146922	153544	196911	146238	149264	98539.8	149232	89198.7	121922	24	96	1.56116
ot|OT_ostta01g03140|gb|CEF96683.1	OT_ostta01g03140	AT3G15640|AT1G80230	3	3	183.09	Cytochrome c oxidase, subunit Vb Cytochrome c oxidase subunit Vb CYTOCHROME C OXIDASE SUBUNIT 5B, MITOCHONDRIAL Cytochrome c oxidase subunit Vb, zinc binding domain profile. Rubredoxin-like [O. tauri]	913125	908805	809081	806082	910748	1.28696e+06	742617	1.00381e+06	878576	705422	909899	756496	698979	812230	729465	685821	707796	852095	888516	631054	734793	838357	716742	773861	870730	827556	685520	890576	913128	739429	662231	592175	557835	786632	729465	560707	688252	599230	634229	610060	48	96	1.2263
ot|OT_ostta01g03150|gb|CAL50223.1	OT_ostta01g03150	AT4G00100|AT3G60770	4	4	226.52	ml(S13 cytoplasmic small ribosome subunit-from:Ot01g03120)gb(S15/NS1, RNA-binding) Ribosomal S13/S15 N-terminal domain Ribosomal protein S15 RIBOSOMAL PROTEIN S15P/S13E Ribosomal protein S15 signature. 30S ribosomal protein S15 [rpsO]. S15 [O. tauri	5.49489e+06	4.00984e+06	4.94256e+06	4.11407e+06	4.46316e+06	5.58017e+06	4.21795e+06	4.71665e+06	3.6471e+06	4.39268e+06	4.81049e+06	4.09587e+06	4.28995e+06	3.88627e+06	4.0836e+06	4.03113e+06	3.78563e+06	4.5444e+06	4.13875e+06	3.58472e+06	4.42174e+06	3.69901e+06	4.37847e+06	3.94962e+06	4.26705e+06	3.58824e+06	3.89364e+06	4.1846e+06	3.79054e+06	4.60444e+06	3.50111e+06	3.20619e+06	3.42369e+06	3.76379e+06	4.0836e+06	3.29573e+06	3.6811e+06	3.19582e+06	2.95427e+06	3.46547e+06	24	96	1.14637
ot|OT_ostta01g03170|gb|CAL50225.1	OT_ostta01g03170	AT4G15510|AT5G27390|AT3G63540|AT3G05410|AT1G77090	2	2	72.76	Mog1/PsbP, alpha/beta/alpha sandwich Mog1p/PsbP-like [O. tauri]	333447	297256	279407	291489	379188	558792	318958	387769	294169	331800	786468	350854	347306	358862	337252	498274	365960	536801	318251	291350	268325	274213	247519	279837	362527	359322	294434	344028	305738	347795	572397	274644	277175	347552	337252	407374	355855	377502	227170	281657	72	24	1.37953
ot|OT_ostta01g03190|gb|CEF96685.1	OT_ostta01g03190	AT4G26310|AT1G69410|AT1G13950|AT5G39410|AT1G26630	5	5	372.34	ml(eIF5A Hypusine containing-from:Ot01geIF5A)gb(Translation elongation factor, IF5A C-terminal) Transl_init_eIF5A Eukaryotic elongation factor 5A hypusine, DNA-binding OB fold eIF_5A: translation elongation factor IF5A TRANSLATION INITIATI [O. tauri	2.53202e+06	3.35883e+06	2.16643e+06	2.04874e+06	2.69939e+06	3.34376e+06	2.38039e+06	2.33601e+06	2.19339e+06	2.57725e+06	2.27352e+06	2.53645e+06	2.15053e+06	1.93153e+06	2.14658e+06	1.86628e+06	2.40481e+06	2.00866e+06	2.1916e+06	1.85894e+06	2.03752e+06	3.09846e+06	1.91918e+06	1.96685e+06	2.58079e+06	2.15015e+06	2.19737e+06	2.0725e+06	2.27965e+06	2.70149e+06	1.65468e+06	1.9855e+06	1.71627e+06	1.87066e+06	2.14658e+06	1.52582e+06	2.33841e+06	1.41257e+06	1.56438e+06	1.7971e+06	48	96	1.24206
ot|OT_ostta01g03210|gb|CAL50228.1	OT_ostta01g03210	AT1G27310|AT5G43960|AT1G11570|AT1G69250|AT3G25150|AT5G60980|AT5G48650|AT1G13730|AT2G03640	2	2	66.44	Nuclear transport factor 2, Eukaryote Nuclear transport factor 2 (NTF2) domain NUCLEAR TRANSPORT FACTOR 2 Nuclear transport factor 2 domain profile. NTF2-like [O. tauri]	1.16967e+06	1.06666e+06	1.31938e+06	906792	1.14633e+06	1.8231e+06	1.05899e+06	1.42978e+06	1.01562e+06	1.38029e+06	1.49676e+06	1.33372e+06	1.21853e+06	1.34266e+06	1.39176e+06	1.52593e+06	1.00266e+06	1.63402e+06	1.46832e+06	1.18345e+06	941235	983974	1.16881e+06	870545	1.09597e+06	1.17231e+06	977570	1.2685e+06	1.05556e+06	1.44683e+06	1.08935e+06	1.04402e+06	972474	1.30034e+06	1.39176e+06	1.24756e+06	974978	1.14912e+06	1.0481e+06	1.14408e+06	96	24	1.21494
ot|OT_ostta01g03280|gb|CEF96688.1	OT_ostta01g03280	AT1G29900|AT1G36180|AT1G36160|AT5G35360|AT1G03090	46	43	2985.66	Rudiment single hybrid motif Coil Biotin carboxylase C-terminal domain Acetyl-CoA carboxylase, central region Carbamoyl-phosphate synthase L chain, N-terminal domain Carboxyl transferase domain Biotin-requiring enzyme Carbamoyl-phosphate s [O. tauri	2.6416e+07	2.02824e+07	2.35279e+07	2.12924e+07	2.45227e+07	2.7898e+07	2.36665e+07	2.42749e+07	2.15568e+07	2.30891e+07	2.50236e+07	2.31054e+07	2.33978e+07	2.27813e+07	2.20555e+07	2.27828e+07	2.10082e+07	2.51302e+07	2.44483e+07	2.10382e+07	2.1257e+07	1.87102e+07	2.08427e+07	2.04413e+07	2.34452e+07	1.79394e+07	2.18468e+07	2.15366e+07	2.24046e+07	2.42022e+07	1.82123e+07	1.80866e+07	1.86731e+07	2.20633e+07	2.20555e+07	1.86265e+07	2.04282e+07	1.76726e+07	1.74514e+07	2.03383e+07	48	96	1.05312
ot|OT_ostta01g03320|gb|CEF96692.1	OT_ostta01g03320	AT1G14670|AT2G01970|AT5G37310|AT1G08350|AT5G25100|AT5G10840|AT3G13772|AT2G24170|AT4G12650|AT5G35160|AT1G10950	2	2	115.76	Nonaspanin (TM9SF) Endomembrane protein 70 MULTISPANNING MEMBRANE PROTEIN-LIKE-RELATED TRANSMEMBRANE 9 SUPERFAMILY PROTEIN Region of a membrane-bound protein predicted to be embedded in the membrane. [O. tauri]	378116	306937	354164	295893	393525	437648	341716	366372	284486	290796	435789	372326	384502	364822	394581	380598	278585	453810	441928	327037	304271	283144	313744	284066	376234	281422	315442	325045	295674	304815	317171	291451	306860	353325	394581	311165	270893	319139	315452	316157	72	48	1.13422
ot|OT_ostta01g03420|gb|CEF96699.1	OT_ostta01g03420	AT1G78920|AT1G16780|AT1G15690	11	9	530.61	Pyrophosphate-energised proton pump H+-PPtase V_PPase: V-type H(+)-translocating pyrophosphatase Inorganic H+ pyrophosphatase FAMILY NOT NAMED Putative K(+)-stimulated pyrophosphate-energized sodium pump [hppA]. Region of a membrane-bound [O. tauri]	6.15748e+06	5.60406e+06	6.52187e+06	5.68141e+06	6.47091e+06	8.26292e+06	5.63133e+06	6.3993e+06	6.92076e+06	6.41098e+06	6.97028e+06	7.27683e+06	5.56527e+06	7.14621e+06	6.62029e+06	6.45589e+06	6.20287e+06	6.89891e+06	6.92328e+06	6.57179e+06	4.95493e+06	5.16964e+06	5.77754e+06	5.45431e+06	6.18659e+06	5.31333e+06	5.19836e+06	5.67745e+06	7.19294e+06	6.72004e+06	5.07302e+06	5.69621e+06	4.44148e+06	6.92099e+06	6.62029e+06	5.27815e+06	6.03159e+06	4.85161e+06	4.94189e+06	6.35317e+06	48	24	1.1048
ot|OT_ostta01g03450|gb|CEF96701.1	OT_ostta01g03450	AT5G05500|AT4G27700|AT4G24750|AT3G08920|AT5G66040|AT4G35770|AT2G17850|AT5G55130|AT2G21045|AT2G42220|AT5G66170	9	9	456.02	Rhodanese-like domain Rhodanese Homology Domain FAMILY NOT NAMED RHODANESE-LIKE DOMAIN-CONTAINING PROTEIN 9, CHLOROPLASTIC Rhodanese domain profile. Rhodanese/Cell cycle control phosphatase [O. tauri]	6.95041e+06	5.60685e+06	7.55959e+06	6.06394e+06	6.21952e+06	8.89948e+06	5.71516e+06	7.06426e+06	5.99954e+06	7.45751e+06	9.72187e+06	6.42932e+06	6.62041e+06	5.49307e+06	5.57978e+06	6.00731e+06	5.80319e+06	6.62802e+06	6.70983e+06	6.37738e+06	5.59301e+06	5.17222e+06	6.69683e+06	5.82154e+06	5.94624e+06	5.72266e+06	5.27574e+06	6.2674e+06	6.23549e+06	7.81702e+06	7.07565e+06	5.03279e+06	5.28356e+06	5.31995e+06	5.57978e+06	4.9114e+06	5.64295e+06	4.66111e+06	4.78952e+06	6.16522e+06	48	96	1.11452
ot|OT_ostta01g03540|gb|CEF96707.1	OT_ostta01g03540	AT3G49560|AT5G24650|AT1G70180|AT2G45700|AT5G48680|AT3G07170|AT4G26670|AT5G55510	9	9	508.38	Sterile alpha motif, type 1 Sterile alpha motif. SAM domain (Sterile alpha motif) MITOCHONDRIAL IMPORT INNER MEMBRANE TRANSLOCASE SUBUNIT TIM22 SUBFAMILY NOT NAMED SAM/Pointed domain [O. tauri]	3.84072e+06	3.69823e+06	3.96898e+06	3.46463e+06	3.38539e+06	4.46115e+06	3.80604e+06	3.56713e+06	3.61277e+06	3.73937e+06	3.4324e+06	3.63383e+06	3.58449e+06	3.3279e+06	3.244e+06	3.15564e+06	3.2368e+06	3.39471e+06	3.35884e+06	3.07778e+06	3.09063e+06	3.41156e+06	3.51601e+06	3.32614e+06	3.23664e+06	2.86867e+06	3.51341e+06	3.16475e+06	3.75485e+06	3.91964e+06	2.49812e+06	2.84451e+06	2.86068e+06	3.22302e+06	3.244e+06	2.57996e+06	3.14742e+06	2.38731e+06	2.39756e+06	2.97539e+06	48	96	1.18261
ot|OT_ostta01g03760|gb|CEF96725.1	OT_ostta01g03760	AT2G30950|AT1G06430|AT2G18330|AT3G28570|AT3G24530|AT3G56690|AT3G47060|AT5G58870|AT2G18190|AT1G74310|AT1G67120|AT1G80350|AT5G47040|AT5G53350|AT1G33360|AT4G23940|AT4G24710|AT5G19990|AT1G79560|AT1G53750|AT3G15120|AT5G60340|AT3G16290|AT5G43010|AT1G45000|AT1G05910|AT2G25530|AT5G26860|AT5G22330|AT2G29070|AT1G21690|AT2G27600|AT5G58290|AT1G02890|AT4G02480|AT1G77470|AT4G36580|AT1G43910|AT3G53480|AT2G37280…	8	8	565.6	ATPase, AAA-type, CDC48 ATPases associated with a variety of cellular activities Cell division protein 48 (CDC48) domain 2 Cell division protein 48 (CDC48) N-terminal domain Cell division protein 48 (CDC48), N-terminal domain Cell division [O. tauri	2.87662e+06	2.13379e+06	2.42951e+06	2.40033e+06	2.46073e+06	3.55789e+06	2.39945e+06	2.73462e+06	2.01987e+06	2.34059e+06	2.77577e+06	2.56142e+06	2.28283e+06	2.2763e+06	2.20766e+06	2.46623e+06	1.96419e+06	2.99432e+06	2.37615e+06	2.14473e+06	2.31482e+06	1.96838e+06	2.15223e+06	2.30438e+06	2.35261e+06	2.28784e+06	2.21496e+06	2.42615e+06	2.0993e+06	2.45343e+06	2.02022e+06	2.00505e+06	1.82186e+06	2.20457e+06	2.20766e+06	2.01632e+06	1.90996e+06	2.10574e+06	1.69611e+06	2.07338e+06	48	96	1.09265
ot|OT_ostta01g03770|gb|CEF96726.1	OT_ostta01g03770	AT1G28410|AT1G15700|AT2G33040|AT4G04640	7	7	541.12	ATPase, F1 complex, gamma subunit conserved site Coil ATP synthase gamma subunit signature ATPsyn_F1gamma: ATP synthase F1, gamma subunit ATP SYNTHASE SUBUNIT GAMMA, MITOCHONDRIAL ATP SYNTHASE GAMMA CHAIN ATP synthase gamma subunit signatu [O. tauri	4.0953e+06	2.85045e+06	3.40535e+06	3.08378e+06	3.51423e+06	4.6042e+06	3.43342e+06	3.80174e+06	2.83633e+06	3.19405e+06	3.86005e+06	3.93212e+06	3.48816e+06	3.36053e+06	3.42122e+06	3.46832e+06	3.17091e+06	3.90991e+06	3.90593e+06	3.12293e+06	3.29549e+06	2.62949e+06	3.0167e+06	2.96052e+06	3.35982e+06	2.96065e+06	3.16943e+06	3.37289e+06	2.94788e+06	3.34803e+06	2.80937e+06	3.07801e+06	2.7838e+06	3.25462e+06	3.42122e+06	2.8356e+06	3.08336e+06	2.74962e+06	2.78808e+06	3.01904e+06	72	24	1.06567
ot|OT_ostta01g03910|gb|CEF96739.1	OT_ostta01g03910	AT5G55240|AT2G33380|AT4G26740|AT5G18580|AT1G76650|AT5G42380|AT1G29025|AT1G61950|AT1G23240|AT3G51920|AT5G12180|AT4G38230|AT2G17290|AT5G04870|AT3G10660|AT4G35310|AT5G19360|AT4G23650|AT5G54130|AT1G18210|AT4G27280|AT4G05520|AT3G20290|AT1G02270|AT2G46600|AT3G25600|AT1G18530|AT4G33000|AT5G47100|AT4G17615|AT1G21550|AT5G06260|AT4G20780|AT4G27790|AT2G35800|AT4G04710|AT3G45810|AT5G48460|AT4G26700|AT5G35700…	5	5	435.24	EF-Hand 1, calcium-binding site EF-hand, calcium binding motif EF-hand domain pair CALCIUM BINDING PROTEIN CALMODULIN-2-RELATED EF-hand calcium-binding domain. EF-hand calcium-binding domain profile. [O. tauri]	7.67696e+06	7.26853e+06	8.00536e+06	6.9208e+06	7.11569e+06	9.51808e+06	7.15145e+06	7.37182e+06	6.81753e+06	8.02815e+06	9.25703e+06	6.13836e+06	7.14724e+06	8.28034e+06	8.35396e+06	7.09046e+06	8.18145e+06	1.00121e+07	9.59517e+06	7.36723e+06	6.17766e+06	6.70509e+06	7.09172e+06	6.64416e+06	6.80303e+06	6.12044e+06	6.6016e+06	6.54027e+06	7.08565e+06	8.41518e+06	6.73733e+06	4.80503e+06	5.70401e+06	8.01938e+06	8.35396e+06	5.79695e+06	7.95554e+06	7.04095e+06	6.8491e+06	7.12214e+06	96	24	1.14219
ot|OT_ostta01g04240|gb|CAL50328.1	OT_ostta01g04240		4	4	276.13	[O. tauri]	909945	820879	753370	801140	710936	1.00114e+06	950633	831195	776082	804081	850795	978081	1.00996e+06	774000	778507	928106	909257	913132	1.08976e+06	914640	732234	757247	667389	769116	679698	643766	877541	737435	806603	842844	619215	765629	806021	749606	778507	758792	884151	642154	777882	884212	96	24	1.18983
ot|OT_ostta01g04340|gb|CEF96773.1	OT_ostta01g04340	AT5G64050|AT1G57720|AT1G09640|AT1G30230|AT2G18110|AT2G02150|AT2G40660|AT1G25350|AT2G06000|AT5G26710|AT1G15390|AT5G12110|AT5G19510	3	3	140	Glutamyl-tRNA synthetase, class Ib, archaeal/eukaryotic cytosolic Glutamyl-tRNA synthetase signature tRNA synthetases class I (E and Q), catalytic domain Glutathione S-transferase, C-terminal domain gltX_arch: glutamate--tRNA ligase tRNA s [O. tauri	239686	272992	258945	256676	339831	215781	313620	351681	410563	307379	149977	381057	159835	363069	367679	314510	213762	376138	463417	166547	192876	251830	229392	246416	324900	138755	289507	312011	426710	322198	109154	298286	127560	351627	367679	257134	207860	264517	330791	161007	48	24	1.16877
ot|OT_ostta01g04530|gb|CAL50357.1	OT_ostta01g04530	AT1G11930|AT4G26860	2	2	97.73	Alanine racemase, N-terminal YBL036c_PLPDEIII TIGR00044: pyridoxal phosphate enzyme, YggS family Alanine racemase, N-terminal domain PROLINE SYNTHETASE CO-TRANSCRIBED BACTERIAL HOMOLOG PROTEIN Uncharacterized protein family UPF0001 signatu [O. tauri	441807	324041	267200	311735	314407	310305	392677	367927	414312	350281	278508	325090	452711	396268	437033	397966	442168	336652	538318	416815	355522	298922	236705	299274	300592	199536	362486	326424	430606	367168	202700	254476	361296	383779	437033	325365	429959	236748	384255	402949	96	24	1.28492
ot|OT_ostta01g04920|gb|CEF96815.1;ot|OT_ostta11g01980|gb|CEF99656.1	OT_ostta01g04920	AT4G28000|AT5G43010|AT1G45000|AT1G80350|AT3G24530|AT4G04910|AT4G24710|AT4G27680|AT1G50250|AT5G42270|AT1G05910|AT3G03060|AT5G16930|AT1G24290|AT3G16290|AT2G20140|AT4G29040|AT3G01610|AT4G36580|AT3G02450|AT2G30950|AT1G06430|AT2G46620|AT1G02890|AT4G02480|AT3G29800|AT3G28580|AT3G28510|AT3G28610|AT3G28600|AT5G40010|AT2G27600|AT3G04340|AT3G15120|AT5G08470|AT5G53540|AT5G47040|AT3G28570|AT5G22330|AT5G26860…	20	19	1373.69	P-loop containing nucleoside triphosphate hydrolase ATPases associated with a variety of cellular activities ATPase family associated with various cellular activities (AAA) Peptidase family M41 FtsH_fam: ATP-dependent metallopeptidase HflB [O. tauri	1.26833e+07	1.05004e+07	1.08512e+07	1.06232e+07	1.13976e+07	1.52077e+07	1.22375e+07	1.34007e+07	1.15619e+07	1.20057e+07	1.47122e+07	1.37839e+07	1.29565e+07	1.32092e+07	1.25844e+07	1.3487e+07	1.22357e+07	1.43823e+07	1.39236e+07	1.33544e+07	1.02063e+07	9.68647e+06	9.6128e+06	1.01986e+07	1.08968e+07	9.77904e+06	1.12966e+07	1.1889e+07	1.20166e+07	1.25845e+07	1.07077e+07	1.07898e+07	1.03402e+07	1.27929e+07	1.25844e+07	1.10266e+07	1.18978e+07	1.01143e+07	9.93874e+06	1.29101e+07	96	24	1.20207
ot|OT_ostta01g04940|gb|CEF96816.1	OT_ostta01g04940	AT1G15820|AT3G61470|AT1G76570|AT1G19150|AT5G54270|AT3G54890|AT1G34000|AT4G10340|AT1G61520|AT3G47470|AT3G22840|AT2G05070|AT1G29920|AT1G29910|AT3G27690|AT2G05100|AT1G29930|AT2G34430|AT2G34420|AT2G40100|AT3G08940|AT5G01530|AT1G45474	3	3	197.79	Chlorophyll A-B binding protein, plant CHLOROPHYLL A/B BINDING PROTEIN Chlorophyll a-b binding protein [O. tauri]	5.73706e+06	4.76846e+06	3.59147e+06	6.07426e+06	4.612e+06	4.65606e+06	3.48176e+06	4.18398e+06	3.92959e+06	3.7558e+06	5.49842e+06	5.74693e+06	3.79823e+06	4.50501e+06	4.71096e+06	3.84778e+06	4.12151e+06	7.53887e+06	5.22804e+06	5.05109e+06	4.61662e+06	4.39882e+06	3.18158e+06	5.83146e+06	4.40935e+06	2.994e+06	3.21406e+06	3.71202e+06	4.08413e+06	3.93686e+06	4.00179e+06	4.49862e+06	3.03126e+06	4.36303e+06	4.71096e+06	3.14583e+06	4.00771e+06	5.30166e+06	3.73182e+06	4.88306e+06	96	48	1.2889
ot|OT_ostta01g05005|gb|CEF96822.1	OT_ostta01g05005	AT3G14290|AT1G53850|AT2G27020|AT3G26340|AT1G13060|AT3G22630|AT1G79210|AT1G16470|AT3G51260|AT5G66140|AT1G47250|AT5G42790|AT1G21720|AT1G77440|AT2G05840|AT5G35590|AT4G31300|AT3G22110	2	2	73.59	Proteasome A-type subunit Coil Proteasome subunit A N-terminal signature Add an annotation PROTEASOME SUBUNIT ALPHA TYPE PROTEASOME SUBUNIT ALPHA/BETA Proteasome alpha-type subunits signature. Proteasome alpha-type subunit profile. N-term [O. tauri]	230406	205773	202830	161250	227971	265061	244497	238997	203959	199488	221103	182337	205102	194682	208757	190214	179205	223611	243038	157338	185408	189822	179681	154804	217954	170443	225698	212038	211980	209105	160920	142731	163686	188546	208757	155514	174257	157253	173482	152104	48	96	1.15965
ot|OT_ostta01g05020|gb|CEF96824.1	OT_ostta01g05020	AT5G35630|AT1G48470|AT3G53180|AT5G37600|AT1G66200|AT5G16570|AT3G17820	34	32	2589.48	Glutamine synthetase, glycine-rich site Glutamine synthetase type III N terminal Glutamine synthetase, catalytic domain GLUTAMINE SYNTHETASE SUBFAMILY NOT NAMED Glutamine synthetase putative ATP-binding region signature. Glutamine syntheta [O. tauri	7.59095e+07	5.67128e+07	6.70686e+07	5.89179e+07	6.35231e+07	8.5699e+07	6.76371e+07	7.37722e+07	6.29777e+07	6.61879e+07	7.64178e+07	7.42107e+07	6.92387e+07	6.65814e+07	6.45648e+07	6.66745e+07	6.24844e+07	7.89805e+07	7.69222e+07	6.61633e+07	6.10845e+07	5.23166e+07	5.94142e+07	5.65628e+07	6.0732e+07	5.51073e+07	6.24367e+07	6.54506e+07	6.54545e+07	6.93788e+07	5.56174e+07	5.80911e+07	5.52574e+07	6.4483e+07	6.45648e+07	5.45111e+07	6.0759e+07	5.55425e+07	5.49077e+07	6.39622e+07	48	24	1.10599
ot|OT_ostta01g05210|gb|CEF96837.1	OT_ostta01g05210	AT5G03160|AT3G14950|AT4G08320|AT5G10090|AT4G11260|AT4G23570|AT1G77230|AT1G26760|AT1G56440|AT2G39090|AT5G10200|AT2G42580|AT3G16760|AT4G24020|AT4G32070|AT2G25290|AT5G59010|AT5G46570|AT3G54030|AT2G47440|AT4G02100|AT4G12400|AT1G62740|AT5G48570|AT3G25230|AT5G12430|AT2G41520|AT1G45474|AT5G43120|AT3G07370|AT5G09420|AT3G17970|AT2G42810|AT4G39470|AT5G21990|AT1G78915|AT3G50030|AT1G62390|AT3G17670|AT1G04190…	4	4	170.7	Tetratricopeptide repeat Coil Tetratricopeptide repeats PB1 domain TPR repeat TPR REPEAT CONTAINING PROTEIN TPR repeat region circular profile. TPR repeat profile. CAD & PB1 domains TPR-like [O. tauri]	961875	672862	739035	732806	984868	1.02115e+06	757476	871195	724095	754711	705207	843994	652486	586439	627933	532066	549729	636396	652681	504383	774022	620703	654690	703514	941594	656637	699236	772923	752572	791095	513255	660667	520731	567957	627933	435001	534549	447542	465888	487604	48	96	1.43592
ot|OT_ostta01g05260|gb|CEF96841.1	OT_ostta01g05260	AT5G23010|AT2G26800|AT1G18500|AT1G74040	7	7	483.46	2-isopropylmalate synthase, bacterial-type LeuA allosteric (dimerisation) domain HMGL-like leuA_bact: 2-isopropylmalate synthase HOMOCITRATE SYNTHASE-RELATED 2-ISOPROPYLMALATE SYNTHASE 1, CHLOROPLASTIC-RELATED Alpha-isopropylmalate and hom [O. tauri	1.76197e+06	1.52956e+06	1.68619e+06	1.63927e+06	1.77217e+06	2.35683e+06	1.75719e+06	1.78203e+06	1.74293e+06	1.70148e+06	2.06627e+06	1.75368e+06	1.72893e+06	1.74097e+06	1.72078e+06	1.73969e+06	1.55883e+06	2.19273e+06	1.96222e+06	1.98033e+06	1.41786e+06	1.41099e+06	1.49375e+06	1.57374e+06	1.69431e+06	1.51552e+06	1.62209e+06	1.58101e+06	1.81148e+06	1.78351e+06	1.50384e+06	1.37276e+06	1.37981e+06	1.68611e+06	1.72078e+06	1.42232e+06	1.51578e+06	1.54202e+06	1.40065e+06	1.91445e+06	96	24	1.12452
ot|OT_ostta01g05290|gb|CEF96844.1	OT_ostta01g05290	AT5G66530|AT5G13480|AT1G55370|AT4G23730|AT3G61610|AT5G57330|AT4G25900|AT1G64770|AT5G14500|AT3G01590	6	6	412.98	Glycoside hydrolase-type carbohydrate-binding, subgroup PHexose_mutarotase Aldose 1-epimerase ALDOSE 1-EPIMERASE FAMILY PROTEIN APOSPORY-ASSOCIATED PROTEIN C-RELATED Galactose mutarotase-like [O. tauri]	7.26703e+06	6.54885e+06	5.38556e+06	5.15832e+06	5.5276e+06	6.68673e+06	6.89724e+06	5.63169e+06	6.20507e+06	4.98851e+06	5.52122e+06	5.30372e+06	5.16548e+06	4.72578e+06	4.87342e+06	4.68602e+06	4.24389e+06	5.56855e+06	6.18593e+06	4.70387e+06	5.84779e+06	6.0412e+06	4.77092e+06	4.95213e+06	5.28472e+06	4.29979e+06	6.36693e+06	4.99643e+06	6.4491e+06	5.229e+06	4.01838e+06	4.15168e+06	4.12242e+06	4.57684e+06	4.87342e+06	3.83115e+06	4.1267e+06	3.91605e+06	4.41556e+06	4.54738e+06	48	96	1.19777
ot|OT_ostta01g05310|gb|CEF96846.1	OT_ostta01g05310		6	6	408.3	Prokaryotic membrane lipoprotein lipid attachment site profile. Region of a membrane-bound protein predicted to be embedded in the membrane. [O. tauri]	3.46313e+06	3.01371e+06	4.15683e+06	3.22544e+06	3.45382e+06	4.33494e+06	3.06566e+06	3.61978e+06	3.06883e+06	3.17877e+06	3.91429e+06	3.0849e+06	3.44063e+06	2.78853e+06	3.01812e+06	2.50507e+06	2.11654e+06	3.34446e+06	2.7584e+06	2.25241e+06	2.78679e+06	2.7801e+06	3.68242e+06	3.09651e+06	3.30206e+06	2.78751e+06	2.82995e+06	3.21146e+06	3.18952e+06	3.33201e+06	2.84885e+06	2.41482e+06	2.74587e+06	2.70065e+06	3.01812e+06	2.04807e+06	2.0581e+06	2.35197e+06	1.96896e+06	2.17748e+06	24	96	1.33414
ot|OT_ostta01g05560|gb|CEF96860.1	OT_ostta01g05560	AT4G15560|AT3G55410|AT5G65750|AT5G09300|AT1G21400|AT1G24180|AT1G59900|AT1G01090	3	3	100.66	Pyruvate dehydrogenase (acetyl-transferring) E1 component, alpha subunit, subgroup y Dehydrogenase E1 component PDH_E1_alph_y: pyruvate dehydrogenase (acetyl-transferring) E1 component, alpha subunit PDHA1 PROTEIN PYRUVATE DEHYDROGENASE E1 [O. tauri	472792	413756	408676	445411	332043	579972	477700	352900	452075	449363	399788	438582	457295	417886	455552	384352	366952	448632	364181	400885	380456	381683	362034	427607	317453	372942	440971	313092	469854	471026	290968	343316	364954	404716	455552	314235	356820	315498	259955	387548	48	96	1.17659
ot|OT_ostta01g05690|gb|CEF96871.1	OT_ostta01g05690	AT4G16380|AT4G18480|AT5G45930|AT1G08520|AT1G49420	3	1	75.13	Magnesium chelatase, ATPase subunit I BchI-ChlI: magnesium chelatase ATPase subunit I Magnesium chelatase, subunit ChlI P-loop containing nucleoside triphosphate hydrolases [O. tauri]	88263.8	63080.9	64970.4	71649.3	57581	103908	90054.9	76526.3	65554.9	62679.4	61716.4	53127.2	79225.2	62164	58828.6	53090.3	76160	61029.5	57333.9	57900	71026	58191.1	57555.4	68785.3	55050.9	66816.3	83130.8	67894	68133	65701.2	44917.7	41587.2	63227.4	60204.8	58828.6	43405.1	74057	42918.6	40925.4	55973.8	48	96	1.30509
ot|OT_ostta01g05990|gb|CEF96890.1	OT_ostta01g05990	AT5G49555|AT3G09580|AT1G57770|AT1G06820|AT2G24580	7	6	250.94	Phytoene desaturase CrtI family crtI_fam: phytoene desaturase Flavin containing amine oxidoreductase SUBFAMILY NOT NAMED PHYTOENE DEHYDROGENASE FAD/NAD(P)-binding domain [O. tauri]	1.04913e+06	868241	921668	833715	846504	1.16273e+06	1.01877e+06	995891	943933	964668	1.06996e+06	1.09852e+06	1.11142e+06	1.01379e+06	1.06174e+06	1.11761e+06	977842	1.10995e+06	1.2284e+06	1.0854e+06	844238	800938	816479	800389	809309	747675	940436	883552	981056	1.01117e+06	778725	859904	886995	981840	1.06174e+06	913729	950842	780567	876843	1.04929e+06	96	24	1.22126
ot|OT_ostta01g06000|gb|CEF96891.1	OT_ostta01g06000	AT5G09770|AT5G64650|AT3G54210|AT1G75860	2	2	163	Ribosomal protein L17 L17: ribosomal protein L17 50S RIBOSOMAL PROTEIN L17, CHLOROPLASTIC 50S ribosomal protein L17 [rplQ]. Prokaryotic ribosomal protein L17 [O. tauri]	2.0185e+06	1.69823e+06	1.24984e+06	1.60744e+06	1.79381e+06	1.47681e+06	1.72875e+06	1.43164e+06	1.48347e+06	1.53377e+06	1.39267e+06	1.76604e+06	1.26975e+06	1.39225e+06	1.29854e+06	1.38591e+06	1.28378e+06	1.32034e+06	1.49069e+06	1.14861e+06	1.62429e+06	1.56659e+06	1.10719e+06	1.54318e+06	1.71499e+06	949637	1.59583e+06	1.27015e+06	1.54181e+06	1.60771e+06	1.01359e+06	1.38243e+06	1.01335e+06	1.34838e+06	1.29854e+06	1.13308e+06	1.24833e+06	928520	1.06406e+06	1.1104e+06	24	96	1.26224
ot|OT_ostta01g06080|gb|CEF96898.1	OT_ostta01g06080	AT1G30960|AT2G27200|AT1G08410|AT3G07050|AT1G56050|AT5G57960|AT1G78010|AT1G12280|AT1G07615|AT5G66470|AT5G39960|AT5G18570|AT3G12080|AT4G02790|AT1G80770|AT1G72660|AT1G17470|AT1G30580|AT1G50920|AT1G04730|AT4G39520	2	2	88.79	P-loop containing nucleoside triphosphate hydrolase GTP1/OBG GTP-binding protein family signature small_GTP: small GTP-binding protein domain TGS domain 50S ribosome-binding GTPase DEVELOPMENTALLY-REGULATED GTP-BINDING PROTEIN 2 DEVELOPMEN [O. tauri	149990	118289	99578.3	118208	117953	100218	143284	92585.9	133164	106209	126783	91258	165569	122809	117405	112758	146785	104961	120093	122305	120697	109120	88213.6	113483	112770	64443.5	132268	82142.1	138401	111329	92273.3	71435.5	132136	118938	117405	92187.5	142732	73813.1	85723.2	118236	72	48	1.08404
ot|OT_ostta01g06340|gb|CEF96917.1	OT_ostta01g06340	AT5G50930|AT1G04950|AT5G47670|AT1G21970|AT1G07660|AT5G22760	8	8	566.12	Histone H4 Histone H4 signature Core histone H2A/H2B/H3/H4 HISTONE H4 Histone H4 signature. Histone-fold [O. tauri]	1.49357e+08	1.06163e+08	1.54798e+08	1.28849e+08	1.22216e+08	1.93769e+08	1.00829e+08	1.4852e+08	1.14886e+08	1.3868e+08	1.55264e+08	1.56748e+08	1.24492e+08	1.29572e+08	1.36084e+08	1.39849e+08	1.06059e+08	1.60342e+08	1.50169e+08	1.31421e+08	1.20188e+08	9.79333e+07	1.37131e+08	1.23698e+08	1.16846e+08	1.246e+08	9.30768e+07	1.31767e+08	1.19404e+08	1.45366e+08	1.13003e+08	1.227e+08	9.93534e+07	1.25488e+08	1.36084e+08	1.14336e+08	1.03131e+08	1.12759e+08	1.07192e+08	1.27049e+08	72	24	1.06165
ot|OT_ostta01g06370|gb|CAL50537.1	OT_ostta01g06370	AT4G29520	3	3	133.12	[O. tauri]	640336	580656	525542	483770	475931	705151	543154	574175	485053	482732	649744	629690	555248	619237	542102	600125	439461	719093	758629	429616	515279	535645	465563	464433	455019	453435	501393	509407	504129	506004	472888	492913	443128	599722	542102	490644	427326	505697	541515	415324	72	24	1.10708
ot|OT_ostta01g06610|gb|CEF96934.1	OT_ostta01g06610	AT4G29890|AT5G13430|AT5G13440|AT4G03280|AT1G44446	4	4	316.89	Rieske iron-sulphur protein Rieske 2Fe-2S subunit signature Rieske [2Fe-2S] domain Cytochrome B6-F complex Fe-S subunit CYTOCHROME B6-F COMPLEX IRON-SULFUR SUBUNIT, CHLOROPLASTIC CYTOCHROME B-C1 COMPLEX SUBUNIT RIESKE, MITOCHONDRIAL Rieske [O. tauri	3.77665e+06	3.01809e+06	3.61277e+06	3.13023e+06	2.81657e+06	3.85521e+06	5.96953e+06	4.43886e+06	3.95769e+06	3.29685e+06	3.93752e+06	5.04495e+06	5.1052e+06	3.60577e+06	5.36267e+06	6.38981e+06	5.49825e+06	3.95128e+06	3.86834e+06	4.28183e+06	3.03908e+06	2.78414e+06	3.20045e+06	3.0051e+06	2.69281e+06	2.47903e+06	5.51055e+06	3.93815e+06	4.11334e+06	3.45579e+06	2.86576e+06	3.94912e+06	4.07432e+06	3.49213e+06	5.36267e+06	5.22412e+06	5.34643e+06	2.77871e+06	2.76125e+06	4.13938e+06	96	24	1.46686
ot|OT_ostta02g00100|gb|CAL51996.2	OT_ostta02g00100	AT1G51060|AT3G20670|AT4G27230|AT5G54640|AT1G52740|AT2G38810|AT3G54560|AT1G54690|AT1G08880|AT5G27670|AT5G02560|AT5G59870	5	3	523.36	Histone core Histone H2A signature Histone 2A Core histone H2A/H2B/H3/H4 HISTONE H2A.V Histone H2A signature. Histone-fold [O. tauri]	4.48763e+06	4.88842e+06	6.69264e+06	3.67906e+06	4.23995e+06	7.6977e+06	3.57391e+06	6.02063e+06	3.83569e+06	4.88851e+06	4.39026e+06	4.48674e+06	3.8811e+06	3.86958e+06	4.58648e+06	4.86318e+06	3.53681e+06	5.30231e+06	4.52031e+06	2.84934e+06	3.6112e+06	4.50948e+06	5.92882e+06	3.532e+06	4.05365e+06	4.94988e+06	3.29912e+06	5.34149e+06	3.98654e+06	5.12418e+06	3.19526e+06	3.51216e+06	3.0974e+06	3.74763e+06	4.58648e+06	3.97599e+06	3.43915e+06	3.72882e+06	3.22663e+06	2.75455e+06	48	96	1.23465
ot|OT_ostta02g00130|gb|CEG00904.1	OT_ostta02g00130	AT5G22140|AT2G29990|AT1G07180|AT3G17240|AT1G48030|AT3G54660|AT3G24170|AT5G03630|AT3G52880|AT1G63940|AT3G44190|AT4G16155|AT3G16950|AT3G27820	6	6	451.59	Pyridine nucleotide-disulphide oxidoreductase, class I, active site Pyridine nucleotide disulphide reductase class-I signature FAD-dependent pyridine nucleotide reductase signature gluta_reduc_2: glutathione-disulfide reductase Pyridine nu [O. tauri	1.91292e+06	1.74868e+06	1.85005e+06	1.66843e+06	1.81967e+06	2.34289e+06	1.94158e+06	2.11072e+06	1.90821e+06	1.98433e+06	1.90837e+06	2.07502e+06	1.89518e+06	1.97447e+06	1.95264e+06	2.0417e+06	1.77981e+06	2.25503e+06	2.12137e+06	1.76596e+06	1.53933e+06	1.61312e+06	1.63891e+06	1.60173e+06	1.73971e+06	1.50656e+06	1.7923e+06	1.87262e+06	1.98326e+06	2.07999e+06	1.38893e+06	1.6243e+06	1.51249e+06	1.91224e+06	1.95264e+06	1.66923e+06	1.73066e+06	1.58583e+06	1.51425e+06	1.70722e+06	48	24	1.14311
ot|OT_ostta02g00340|gb|CAL52024.1	OT_ostta02g00340	AT1G32200	3	3	133.64	Glycerol-3-phosphate O-acyltransferase, chloroplast G3POAT Phosphate acyltransferases Acyltransferase Glycerol-3-phosphate (1)-acyltransferase [O. tauri]	292888	227662	240236	225284	238940	337748	208929	282315	274974	258684	314576	325464	259699	289707	318101	260890	247856	320629	363737	264216	235688	210015	212819	216279	228441	217183	192865	250470	285788	271155	228951	254769	207259	280577	318101	213296	241012	225480	259638	255426	72	24	1.23064
ot|OT_ostta02g00390|gb|CAL52029.2	OT_ostta02g00390	AT5G07660|AT5G61460|AT2G45000	2	2	88	Nucleoporin, NSP1-like, C-terminal Nsp1-like C-terminal region [O. tauri]	90207.7	125038	161932	120205	139571	167190	151526	117503	196727	176037	133689	115762	173555	135300	95945.5	133712	170132	122541	108001	195392	72590.2	115345	143451	115400	133438	107509	139875	104249	204464	184523	97299.8	90616.7	138509	131036	95945.5	109319	165434	86176.1	77091.6	188892	48	24	1.27008
ot|OT_ostta02g00580|gb|CEG00928.1	OT_ostta02g00580	AT4G12800	4	4	349.34	Photosystem I PsaL, reaction centre subunit XI Photosystem I reaction centre subunit XI Photosystem I reaction center subunit XI, PsaL Region of a membrane-bound protein predicted to be embedded in the membrane. [O. tauri]	8.6745e+06	5.94849e+06	6.72913e+06	9.58609e+06	5.88378e+06	8.08041e+06	7.25048e+06	6.88658e+06	8.6586e+06	6.68302e+06	5.94914e+06	7.47381e+06	5.82281e+06	6.54614e+06	6.15095e+06	6.80677e+06	6.59214e+06	6.39718e+06	6.7967e+06	7.73616e+06	6.98039e+06	5.48738e+06	5.96115e+06	9.20291e+06	5.62525e+06	5.19597e+06	6.69301e+06	6.10977e+06	8.99913e+06	7.0052e+06	4.32983e+06	5.8504e+06	4.64702e+06	6.33983e+06	6.15095e+06	5.56502e+06	6.41012e+06	4.49877e+06	4.85153e+06	7.4788e+06	48	72	1.17582
ot|OT_ostta02g00610|gb|CAL52064.2	OT_ostta02g00610	ATCG00480|AT1G76030|AT4G38510|AT1G20260|AT1G61190|AT1G61180|AT1G61310|ATMG01190|ATCG00120|AT2G07698|AT5G63020|AT4G26090|AT1G12210|AT1G78900|AT5G08690|AT5G08680|AT5G08670	23	22	2033.34	ATPase, F1 complex beta subunit/V1 complex, C-terminal ATPases associated with a variety of cellular activities ATP synthase alpha/beta chain, C terminal domain ATP synthase alpha/beta family, nucleotide-binding domain atpD: ATP synthase F [O. tauri	3.78603e+07	3.02705e+07	3.5392e+07	3.11646e+07	3.12795e+07	5.01993e+07	3.14172e+07	3.75257e+07	3.09949e+07	3.29096e+07	3.83948e+07	4.06911e+07	3.47898e+07	3.10481e+07	3.48324e+07	3.67527e+07	3.00503e+07	4.08304e+07	3.865e+07	3.17935e+07	3.04663e+07	2.7924e+07	3.13527e+07	2.99189e+07	2.99051e+07	3.22798e+07	2.90016e+07	3.32928e+07	3.22138e+07	3.44961e+07	2.7944e+07	3.18525e+07	2.77648e+07	3.00696e+07	3.48324e+07	3.00479e+07	2.92206e+07	2.87137e+07	2.75886e+07	3.07358e+07	48	24	1.10291
ot|OT_ostta02g00640|gb|CEG00929.1	OT_ostta02g00640	AT5G14460|AT3G57150|AT1G09150	6	6	204.09	Pseudouridine synthase/archaeosine transglycosylase Putative RNA-binding Domain in PseudoUridine synthase and Archaeosine transglycosylase CBF5: putative rRNA pseudouridine synthase unchar_dom_2: uncharacterized domain 2 TruB family pseudo [O. tauri	1.33187e+06	1.1129e+06	1.19325e+06	1.14971e+06	1.22037e+06	1.35962e+06	1.23254e+06	1.2897e+06	982645	976487	1.73295e+06	1.28359e+06	1.47532e+06	1.01027e+06	1.06911e+06	1.17432e+06	1.25538e+06	1.3617e+06	1.27012e+06	996882	1.07176e+06	1.02663e+06	1.05707e+06	1.10376e+06	1.16674e+06	874279	1.13777e+06	1.14422e+06	1.02129e+06	1.02356e+06	1.26125e+06	1.00478e+06	1.17741e+06	978429	1.06911e+06	960087	1.22072e+06	957604	906624	963718	72	48	1.12502
ot|OT_ostta02g00670|gb|CAL52071.1	OT_ostta02g00670	AT1G71850|AT1G79940|AT5G05230|AT1G11320|AT5G66540|AT3G44160|AT5G24450|AT3G49410|AT5G19620|AT5G60140|AT3G46740	8	8	430.56	Surface antigen variable number Coil Surface antigen variable number repeat PROTEIN TOC75-3, CHLOROPLASTIC-RELATED SORTING AND ASSEMBLY MACHINERY (SAM50) PROTEIN [O. tauri]	1.38227e+06	1.51153e+06	2.13735e+06	1.7721e+06	1.8474e+06	1.87442e+06	1.69759e+06	1.8252e+06	1.33711e+06	1.5038e+06	2.42706e+06	1.78573e+06	2.1822e+06	1.79053e+06	1.51448e+06	1.90021e+06	1.55131e+06	2.09374e+06	1.63847e+06	1.13108e+06	1.11231e+06	1.39436e+06	1.89341e+06	1.70126e+06	1.76622e+06	1.20531e+06	1.56707e+06	1.61931e+06	1.38969e+06	1.5763e+06	1.76643e+06	1.39784e+06	1.74155e+06	1.7341e+06	1.51448e+06	1.55356e+06	1.50848e+06	1.47241e+06	1.16955e+06	1.09345e+06	72	48	1.17745
ot|OT_ostta02g00810|gb|CAL52091.2	OT_ostta02g00810	AT1G79470|AT1G16350|AT3G14150|AT3G14130|AT4G36910|AT4G34120|AT3G14415|AT3G14420|AT4G18360|AT5G64250	3	3	111.77	IMP dehydrogenase / GMP reductase, conserved site Domain in cystathionine beta-synthase and other proteins. IMPDH CBS domain IMP dehydrogenase / GMP reductase domain IMP_dehydrog: inosine-5'-monophosphate dehydrogenase INOSINE-5'-MONOPHOSP [O. tauri	581665	477382	531502	485532	526163	724507	547540	527367	496695	465952	676737	554831	498203	491031	474351	508749	506594	610318	587020	500163	468067	440376	470843	466124	503043	465882	505441	467879	516229	488415	492534	434315	397601	475556	474351	415938	492605	429202	419019	483524	48	24	1.06141
ot|OT_ostta02g00840|gb|CAL52094.2	OT_ostta02g00840		2	2	86.91	Glucokinase glk: glucokinase GLUCOKINASE Actin-like ATPase domain [O. tauri]	225558	172954	246858	233818	219724	289480	281576	232826	209361	201228	256523	226314	276665	200932	219561	287908	222634	250534	244277	231985	181507	159547	218685	224472	210070	186145	259927	206563	217594	210929	186699	177156	220798	194599	219561	235385	216486	176186	174367	224267	96	24	1.12596
ot|OT_ostta02g00860|gb|CEG00944.1	OT_ostta02g00860	AT4G02280|AT5G20830|AT3G43190|AT1G52420|AT3G15940|AT1G73160|AT4G19460|AT1G75420|AT1G19710|AT5G01220|AT2G40190|AT1G78800|AT1G32900|AT4G01210|AT1G73370|AT5G37180|AT5G49190	2	2	74.32	Glycosyl transferase, family 1 Glycosyl transferases group 1 Glycosyl transferase 4-like domain ALPHA-1,3/1,6-MANNOSYLTRANSFERASE ALG2 GLYCOSYLTRANSFERASE UDP-Glycosyltransferase/glycogen phosphorylase Region of a membrane-bound protein pr [O. tauri	158389	154253	153878	138335	140945	187535	147591	156349	127108	154098	192309	151557	137386	138328	156489	141840	136821	161327	160325	118304	127456	142296	136316	132805	134752	120591	136243	138713	132107	161527	139964	118637	109644	133968	156489	115964	133043	113452	114442	114369	72	96	1.07995
ot|OT_ostta02g01020|gb|CEG00952.1	OT_ostta02g01020	AT1G16030|AT5G42020|AT5G28540|AT5G16210|AT1G09080|AT4G16660|AT1G79930|AT1G11660|AT1G79920|AT3G57930|AT5G09590|AT2G32120|AT4G24280|AT5G49910|AT4G38050|AT5G02490|AT5G02500|AT3G12580	26	23	1926.92	Heat shock protein 70 family Coil 70kDa heat shock protein signature Hsp70 protein HEAT SHOCK PROTEIN 70KDA Heat shock hsp70 proteins family signature 2. Heat shock hsp70 proteins family signature 1. Heat shock hsp70 proteins family signat [O. tauri	2.56471e+07	2.04624e+07	2.42672e+07	2.12234e+07	2.42063e+07	3.20867e+07	1.98185e+07	2.30092e+07	1.96862e+07	2.2448e+07	2.55715e+07	2.46746e+07	2.16082e+07	2.12009e+07	2.1632e+07	2.00091e+07	1.94683e+07	2.55413e+07	2.41067e+07	2.15529e+07	2.06382e+07	1.88762e+07	2.14976e+07	2.0375e+07	2.31427e+07	2.06328e+07	1.82947e+07	2.04137e+07	2.04604e+07	2.35302e+07	1.86111e+07	1.9315e+07	1.72449e+07	2.05328e+07	2.1632e+07	1.63588e+07	1.89307e+07	1.79618e+07	1.72075e+07	2.08359e+07	48	96	1.05756
ot|OT_ostta02g01100|gb|CEG00957.1	OT_ostta02g01100	AT4G25220|AT5G10190|AT1G78130|AT2G29650|AT4G00370|AT5G58940|AT1G30560|AT4G36790|AT3G47420|AT4G17550|AT2G13100|AT2G38060|AT3G46980	2	2	166.82	Major facilitator superfamily domain, general substrate transporter Hexose_phosphate_transp Major Facilitator Superfamily PROTEIN SLC37A4 SODIUM-DEPENDENT PHOSPHATE TRANSPORTERS Sugar transport proteins signature 1. Major facilitator super [O. tauri	480059	370388	452870	373950	425207	555305	363085	452606	373217	439310	502816	475360	532615	407804	414959	465562	412181	524030	505424	457124	386304	341677	401185	359002	406523	357080	335169	401552	387894	460489	365953	372105	425065	394952	414959	380630	400799	368521	360776	441917	96	24	1.12454
ot|OT_ostta02g01140|gb|CEG00960.1	OT_ostta02g01140	AT1G66530|AT4G26300	3	3	142.52	Arginine-tRNA ligase, class Ia Arginyl-tRNA synthetase signature Arginyl tRNA synthetase N terminal dom DALR anticodon binding domain argS: arginine--tRNA ligase tRNA synthetases class I (R) Arginyl tRNA synthetase N terminal domain ARGINI [O. tauri	393946	265788	338293	353245	303196	529821	370421	413018	357285	382846	430386	426127	373639	403253	366888	574134	366757	504833	494544	382460	317009	245185	299685	339124	289874	340692	341940	366429	371336	401303	313238	333567	298191	390544	366888	469395	356630	355021	353009	369737	96	24	1.40391
ot|OT_ostta02g01210|gb|CEG00966.1	OT_ostta02g01210	AT3G62870|AT2G47610|AT4G22380|AT4G01790|AT2G32060|AT5G08180	3	3	196.88	Ribosomal protein L7Ae conserved site High mobility group-like nuclear protein signature Ribosomal protein L7A/RS6 family signature Ribosomal protein L7Ae/L30e/S12e/Gadd45 family RIBOSOMAL PROTEIN L7AE FAMILY MEMBER Ribosomal protein L7Ae [O. tauri]	611954	515928	1.0271e+06	433623	555548	1.25859e+06	322360	810876	679596	886659	734347	826261	564683	620203	801993	913303	728367	865529	640628	545685	492440	475934	909874	416290	531137	809318	297575	719408	706323	929403	534463	646786	450658	600657	801993	746690	708255	608678	457285	527531	48	24	1.25887
ot|OT_ostta02g01270|gb|CAL52171.2	OT_ostta02g01270	AT1G11750|AT1G09130|AT1G66670|ATCG00670|AT5G23140|AT5G45390|AT4G17040|AT1G02560|AT1G49970|AT1G12410	3	3	184.74	Clp protease proteolytic subunit /Translocation-enhancing protein TepA Clp protease catalytic subunit P signature ATP-DEPENDENT CLP PROTEASE PROTEOLYTIC SUBUNIT ATP-DEPENDENT CLP PROTEASE PROTEOLYTIC SUBUNIT-RELATED PROTEIN 3, CHLOROPLASTI [O. tauri	855375	650376	772558	724417	709903	965356	720306	840535	626244	678431	833528	785744	672242	648881	638180	694093	594149	869584	823361	626725	688322	599960	684388	695460	678710	620756	664924	745721	650872	711137	606648	615070	536497	628431	638180	567470	577743	611529	587721	605875	48	72	1.0705
ot|OT_ostta02g01320|gb|CEG00973.1	OT_ostta02g01320	AT1G09080|AT5G09590|AT4G24280|AT5G49910|AT5G42020|AT5G28540|AT1G16030|AT5G02490|AT5G02500|AT3G12580|AT1G79930|AT1G11660|AT1G79920|AT4G16660|AT2G32120	5	5	241.89	Heat shock protein 70 family Coil 70kDa heat shock protein signature Hsp70 protein HEAT SHOCK 70 KDA PROTEIN 6, CHLOROPLASTIC-RELATED HEAT SHOCK PROTEIN 70KDA Heat shock protein 70kD (HSP70), C-terminal subdomain Heat shock protein 70kD (H [O. tauri	7.07505e+06	6.0129e+06	7.2492e+06	5.78176e+06	7.31753e+06	8.50528e+06	6.53733e+06	6.88848e+06	5.64547e+06	6.22217e+06	6.92221e+06	5.55732e+06	5.65728e+06	5.47329e+06	5.45122e+06	5.31273e+06	4.6669e+06	6.53624e+06	6.53428e+06	4.97279e+06	5.6933e+06	5.5468e+06	6.42186e+06	5.55065e+06	6.996e+06	5.46918e+06	6.0347e+06	6.11145e+06	5.86749e+06	6.52214e+06	5.03803e+06	4.3502e+06	4.51492e+06	5.30079e+06	5.45122e+06	4.34353e+06	4.53803e+06	4.59656e+06	4.66421e+06	4.80735e+06	48	96	1.20611
ot|OT_ostta02g01360|gb|CAL52183.1	OT_ostta02g01360	AT1G07615|AT5G39960|AT1G30960|AT1G56050|AT3G07050|AT1G78010|AT4G02790|AT5G66470|AT2G27200|AT1G08410|AT1G30580|AT3G12080|AT5G18570|AT4G39520|AT5G11480|AT2G22870|AT3G49725|AT1G72660|AT1G17470|AT2G41670|AT1G52980|AT4G10650|AT1G80770	5	5	401.19	P-loop containing nucleoside triphosphate hydrolase GTP1/OBG GTP-binding protein family signature 50S ribosome-binding GTPase TIGR00092: GTP-binding protein YchF Protein of unknown function (DUF933) GTP-BINDING PROTEIN-RELATED Ribosome-bin [O. tauri	1.41607e+06	1.34795e+06	1.12084e+06	1.33463e+06	1.13657e+06	1.60072e+06	1.40019e+06	1.34911e+06	1.23416e+06	1.20556e+06	1.48021e+06	1.52337e+06	1.37411e+06	1.32358e+06	1.22909e+06	1.51169e+06	1.41528e+06	1.53418e+06	1.50517e+06	1.5227e+06	1.13951e+06	1.24346e+06	992920	1.28128e+06	1.08663e+06	1.02932e+06	1.29253e+06	1.19693e+06	1.2827e+06	1.26368e+06	1.07731e+06	1.19247e+06	1.09664e+06	1.28186e+06	1.22909e+06	1.23592e+06	1.3762e+06	1.0789e+06	1.0744e+06	1.47204e+06	96	24	1.17825
ot|OT_ostta02g01390|gb|CEG00977.1	OT_ostta02g01390	AT3G11964|AT5G30510|AT3G26560|AT4G29060|AT2G40290|AT1G71720|AT3G03710|AT5G14580|AT3G23700	3	3	170.52	ml(eIF2alpha Catalyzes joining of the large subunit to PIC eIF2 Preinitiation complex (PIC)-from:Ot02g03060)gb(Translation initiation factor 2, alpha subunit, C-terminal) Ribosomal protein S1-like RNA-binding domain Eukaryotic translation [O. tauri]	614505	579277	372407	552929	536427	336837	608333	411072	458027	380695	419806	495951	398187	477616	341299	384617	463360	361838	402489	447882	494493	534373	329905	530827	512856	216597	561560	364703	476040	399048	305538	388224	317782	462563	341299	314451	450565	254460	287299	432982	24	96	1.28898
ot|OT_ostta02g01460|gb|CAL52201.2	OT_ostta02g01460	AT2G27020|AT3G14290|AT1G53850|AT1G79210|AT1G16470|AT2G05840|AT5G35590|AT3G22110|AT1G47250|AT5G42790|AT3G51260|AT5G66140|AT1G21720|AT1G77440	2	2	50.26	Proteasome A-type subunit Proteasome subunit A N-terminal signature Add an annotation PROTEASOME SUBUNIT ALPHA TYPE-1 PROTEASOME SUBUNIT ALPHA/BETA Proteasome alpha-type subunits signature. Proteasome alpha-type subunit profile. N-termina [O. tauri]	111334	84900.9	92750.2	88741	83136.6	133841	82218.9	88832.6	89847.8	94262.8	132857	104102	121730	89656.6	89135.3	111841	78372.1	112922	114656	104985	89590.3	78319.6	82164.8	85193.8	79483.6	86064.3	75897.3	78812.1	93381.3	98807.1	96694.3	81489.7	97149.7	86831	89135.3	91438.2	76208.1	79411.8	81842	101492	72	24	1.16625
ot|OT_ostta02g01490|gb|CAL52204.1	OT_ostta02g01490	AT5G27540|AT4G17530|AT1G02130|AT5G47200|AT1G73640|AT1G18200|AT3G03120|AT5G17060|AT4G18430|AT5G54840|AT2G22290|AT4G35860|AT4G17170|AT5G55190|AT5G20010|AT3G11730|AT5G62880|AT3G48040|AT1G22740|AT4G09720|AT4G39990|AT5G65270|AT2G29390|AT1G07420|AT5G03530|AT5G45750|AT1G06400|AT5G64813|AT4G28950|AT3G21700|AT1G01200|AT5G47520|AT1G05810|AT2G43130|AT3G07410|AT2G31680|AT1G02440|AT1G02430|AT3G09910|AT4G39890…	4	4	150.41	Small GTPase superfamily, Rab type Transforming protein P21 ras signature Rab subfamily of small GTPases Ras family small_GTP: small GTP-binding protein domain FAMILY NOT NAMED DRAB11 small GTPase Rab1 family profile. P-loop containing nuc [O. tauri	746393	562455	819343	715137	841825	1.0738e+06	644948	788592	652840	737606	1.02899e+06	867062	858136	811886	780746	928606	622122	954791	917543	861399	600623	518855	725833	686551	804836	690489	595360	699638	678514	773165	748904	678724	684854	786298	780746	759201	604944	671450	654949	832743	72	24	1.17955
ot|OT_ostta02g01690|gb|CEG00992.1	OT_ostta02g01690	AT4G24670|AT1G34040|AT1G34060|AT4G33680|AT1G70560|AT4G26200|AT5G53970|AT5G36160|AT2G20610|AT1G23320|AT4G23600|AT2G22250|AT5G51690|AT1G62960|AT2G22810|AT4G37770|AT3G49700|AT2G24850|AT3G61510|AT1G01480|AT4G11280|AT5G10330|AT1G71920|AT4G28420|AT2G13810|AT1G80360|AT1G77670	3	3	200.43	Pyridoxal phosphate-dependent transferase, major region, subdomain 2 Aminotransferase class I and II hisC: histidinol-phosphate transaminase HISTIDINOL-PHOSPHATE AMINOTRANSFERASE SUBGROUP I AMINOTRANSFERASE RELATED Histidinol-phosphate ami [O. tauri	828997	666845	755178	646928	809641	1.07523e+06	759478	924920	712196	743366	966125	818162	694348	799695	845515	789930	656466	1.08757e+06	949046	684847	667095	615153	668991	621068	774066	691406	701084	820587	740205	779203	703153	640447	554140	774491	845515	645824	638339	764824	677436	662064	48	24	1.13691
ot|OT_ostta02g01790|gb|CAL52266.2	OT_ostta02g01790	AT3G58140|AT4G39280|AT5G03940	8	8	430.57	Phenylalanyl-tRNA synthetase Ferredoxin-fold anticodon binding domain tRNA synthetases class II core domain (F) pheS_mito: phenylalanine--tRNA ligase PHENYLALANYL-TRNA SYNTHETASE PHENYLALANINE--TRNA LIGASE, MITOCHONDRIAL Aminoacyl-transfer [O. tauri	2.85598e+06	2.36798e+06	2.87321e+06	2.23398e+06	2.3923e+06	3.04176e+06	2.55389e+06	2.67405e+06	2.52229e+06	2.69884e+06	2.78932e+06	2.64114e+06	2.63418e+06	2.60975e+06	2.42489e+06	2.54342e+06	2.55766e+06	2.84233e+06	3.00631e+06	2.65404e+06	2.29821e+06	2.18442e+06	2.54529e+06	2.14468e+06	2.28719e+06	1.95595e+06	2.35753e+06	2.37241e+06	2.62149e+06	2.82895e+06	2.03008e+06	2.06745e+06	2.10226e+06	2.5275e+06	2.42489e+06	2.07942e+06	2.48704e+06	1.99885e+06	2.14593e+06	2.56575e+06	96	24	1.06919
ot|OT_ostta02g01840|gb|CEG00998.1	OT_ostta02g01840	AT1G77240|AT1G74960|AT1G65880|AT1G65890|AT1G66120|AT5G46290|AT2G33150|AT2G04540|AT5G48880	12	12	892.67	Beta-ketoacyl synthase, active site KAS_II fabF: beta-ketoacyl-acyl-carrier-protein synthase II Beta-ketoacyl synthase, N-terminal domain Beta-ketoacyl synthase, C-terminal domain 3-OXOACYL-[ACYL-CARRIER-PROTEIN] SYNTHASE I, CHLOROPLASTIC [O. tauri]	1.61145e+07	1.23155e+07	1.45572e+07	1.28462e+07	1.49089e+07	1.96957e+07	1.41337e+07	1.60477e+07	1.34882e+07	1.46293e+07	1.8126e+07	1.54438e+07	1.51881e+07	1.48519e+07	1.54729e+07	1.58248e+07	1.43586e+07	1.7931e+07	1.59446e+07	1.49258e+07	1.29674e+07	1.13608e+07	1.28958e+07	1.23327e+07	1.42538e+07	1.2665e+07	1.3047e+07	1.42375e+07	1.40187e+07	1.53346e+07	1.31922e+07	1.20892e+07	1.21212e+07	1.43838e+07	1.54729e+07	1.29379e+07	1.39621e+07	1.26099e+07	1.13814e+07	1.44292e+07	72	24	1.1179
ot|OT_ostta02g01910|gb|CEG01004.1	OT_ostta02g01910	AT1G09080|AT4G16660|AT1G79930|AT1G11660|AT1G79920|AT5G09590|AT5G02490|AT5G02500|AT3G12580|AT2G32120|AT1G16030|AT4G24280|AT5G49910|AT5G42020|AT5G28540	11	11	833.71	Heat shock protein 70 family Coil 70kDa heat shock protein signature Hsp70 protein HEAT SHOCK PROTEIN 70KDA HEAT SHOCK 70 KDA PROTEIN 6, CHLOROPLASTIC-RELATED Heat shock hsp70 proteins family signature 1. Heat shock hsp70 proteins family s [O. tauri	1.5817e+07	1.20482e+07	1.50502e+07	1.28735e+07	1.28741e+07	2.08742e+07	1.18637e+07	1.48151e+07	1.23508e+07	1.41418e+07	1.64698e+07	1.48412e+07	1.24967e+07	1.24398e+07	1.28427e+07	1.37673e+07	1.10488e+07	1.6513e+07	1.45768e+07	1.35717e+07	1.2728e+07	1.11142e+07	1.33325e+07	1.23589e+07	1.23084e+07	1.34228e+07	1.09516e+07	1.31439e+07	1.28365e+07	1.48235e+07	1.19869e+07	1.16175e+07	9.97323e+06	1.20477e+07	1.28427e+07	1.12557e+07	1.07437e+07	1.16127e+07	1.0405e+07	1.31202e+07	48	24	1.07839
ot|OT_ostta02g01960|gb|CAL52238.2	OT_ostta02g01960	AT1G73230|AT1G17880	3	3	164.08	Nascent polypeptide-associated complex NAC domain TRANSCRIPTION FACTOR BTF3 NAC A/B domain profile. [O. tauri]	1.06997e+06	866350	870211	1.02185e+06	748730	749341	639421	797226	543603	816944	538879	698764	610864	592310	451055	435937	492920	426090	411917	506990	861002	799192	770895	981004	715831	481851	590257	707297	564982	856328	392200	546983	487513	573643	451055	356409	479309	299645	294029	490124	24	96	2.01293
ot|OT_ostta02g02090|gb|CEG01018.1	OT_ostta02g02090	AT5G55220|AT1G68050|AT5G57360|AT2G18915	6	6	259.18	Peptidyl-prolyl cis-trans isomerase, FKBP-type, domain Coil Bacterial trigger factor protein (TF) C-terminus FKBP-type peptidyl-prolyl cis-trans isomerase TRIGGER FACTOR CHAPERONE AND PEPTIDYL-PROLYL CIS/TRANS ISOMERASE TRIGGER FACTOR-LIKE [O. tauri	2.59314e+06	3.3691e+06	2.49867e+06	2.61018e+06	3.11446e+06	2.12616e+06	2.65617e+06	2.27878e+06	2.36966e+06	2.17123e+06	2.72802e+06	2.07674e+06	2.28739e+06	2.27973e+06	2.07935e+06	2.05011e+06	2.02998e+06	1.85082e+06	1.98212e+06	1.83127e+06	2.0867e+06	3.10794e+06	2.2135e+06	2.50584e+06	2.97762e+06	1.36719e+06	2.45195e+06	2.02173e+06	2.46285e+06	2.2759e+06	1.98547e+06	1.62564e+06	1.8255e+06	2.20789e+06	2.07935e+06	1.67611e+06	1.97393e+06	1.30158e+06	1.41485e+06	1.77034e+06	24	96	1.45578
ot|OT_ostta02g02200|gb|CEG01026.1	OT_ostta02g02200	AT4G18040|AT5G18110|AT5G35620|AT1G29590|AT1G29550	2	2	82.83	ml(eIF4E eI4F Cap binding complex-from:Ot02g04220)gb(Eukaryotic translation initiation factor 4E (eIF-4E), conserved site) Eukaryotic initiation factor 4E EUKARYOTIC TRANSLATION INITIATION FACTOR 4E RELATED Eukaryotic initiation factor 4E [O. tauri]	160606	1.05008e+06	848260	723600	894783	93285.4	841241	325995	328416	146035	1.32852e+06	283105	1.07373e+06	481752	257857	589709	519769	584760	383945	18049.3	129239	968678	751449	694675	855467	59985.6	776561	289222	341332	153076	966906	221611	856913	466569	257857	482128	505417	411229	274063	17448.9	24	48	2.11953
ot|OT_ostta02g02270|gb|CAL52305.2	OT_ostta02g02270	AT3G02660	5	5	387.68	Aminoacyl-tRNA synthetase, class Ic Tyrosyl-tRNA synthetase signature S4 RNA-binding domain tRNA synthetases class I (W and Y) tyrS: tyrosine--tRNA ligase S4 domain TYROSINE--TRNA LIGASE, MITOCHONDRIAL TYROSYL-TRNA SYNTHETASE Aminoacyl-tra [O. tauri	2.32627e+06	1.72177e+06	1.36783e+06	1.79213e+06	1.87035e+06	1.30248e+06	1.62617e+06	1.24346e+06	1.67721e+06	1.57901e+06	1.6756e+06	1.71486e+06	1.66791e+06	1.82831e+06	1.65322e+06	1.52163e+06	1.78882e+06	2.09096e+06	1.65234e+06	1.81334e+06	1.87196e+06	1.58831e+06	1.21172e+06	1.72049e+06	1.78817e+06	837541	1.50114e+06	1.10319e+06	1.74317e+06	1.65513e+06	1.21952e+06	1.34237e+06	1.33111e+06	1.77069e+06	1.65322e+06	1.24404e+06	1.73943e+06	1.47045e+06	1.17945e+06	1.75301e+06	24	48	1.22213
ot|OT_ostta02g02310|gb|CAL52310.2	OT_ostta02g02310	AT5G23140|AT4G17040|AT5G45390|ATCG00670|AT1G66670|AT1G11750|AT1G09130|AT1G49970|AT1G02560|AT1G12410	3	3	165.29	Clp protease proteolytic subunit /Translocation-enhancing protein TepA Clp protease catalytic subunit P signature ATP-DEPENDENT CLP PROTEASE PROTEOLYTIC SUBUNIT ATP-DEPENDENT CLP PROTEASE PROTEOLYTIC SUBUNIT 5, CHLOROPLASTIC Endopeptidase [O. tauri]	890833	777944	1.02092e+06	850861	845554	1.21695e+06	889081	945355	772859	890224	1.02974e+06	1.01214e+06	901350	849204	827289	900470	737959	900286	987737	905682	716855	717640	904406	816850	808401	782537	820722	838717	803254	933140	749456	792293	719342	822440	827289	736197	717583	633120	705054	875552	48	24	1.07486
ot|OT_ostta02g02370|gb|CEG01033.1	OT_ostta02g02370	AT2G47240|AT3G16910|AT1G49430|AT1G65060|AT5G23050|AT1G55320|AT1G21540|AT3G23790|AT4G14070|AT4G05160|AT5G27600|AT4G11030|AT3G05970|AT1G64400|AT4G23850|AT1G20560|AT1G20480|AT3G48990|AT3G16170|AT1G65880|AT1G65890|AT1G66120|AT1G62940|AT1G20510|AT4G19010|AT1G51680|AT3G21240|AT5G35930|AT2G04350|AT1G77590|AT1G77240|AT2G17650|AT5G16340|AT5G16370|AT3G21230|AT5G36880|AT1G20500|AT1G30520|AT1G20530|AT5G63380	2	2	78.67	AMP-dependent synthetase/ligase Ac_CoA_lig_AcsA: acetate--CoA ligase AMP-binding enzyme AMP-binding enzyme C-terminal domain FAMILY NOT NAMED ACETYL-COENZYME A SYNTHETASE, CYTOPLASMIC Putative AMP-binding domain signature. Acetyl-CoA synth [O. tauri	1.0418e+06	740664	710792	731819	825930	765938	967417	777884	881113	643624	744249	832594	767267	1.03052e+06	910820	738445	800381	545774	939134	769565	838338	683250	629671	702566	789640	492524	893035	690137	915765	674653	541670	651743	612334	998043	910820	603731	778280	383812	670360	743964	72	96	1.12974
ot|OT_ostta02g02380|gb|CEG01034.1	OT_ostta02g02380	AT1G08520|AT4G18480|AT5G45930	8	7	387.02	Magnesium chelatase, ATPase subunit I ATPases associated with a variety of cellular activities Magnesium chelatase, subunit ChlI BchI-ChlI: magnesium chelatase ATPase subunit I P-loop containing nucleoside triphosphate hydrolases [O. tauri]	7.44662e+06	6.41701e+06	6.71653e+06	6.53225e+06	6.35873e+06	7.84821e+06	8.17983e+06	6.67816e+06	7.13836e+06	6.60722e+06	7.30418e+06	7.23729e+06	5.87539e+06	6.62609e+06	6.7978e+06	6.07965e+06	6.25625e+06	6.90395e+06	7.68e+06	6.63265e+06	5.99231e+06	5.91958e+06	5.94999e+06	6.27114e+06	6.07933e+06	5.04666e+06	7.5509e+06	5.92485e+06	7.41909e+06	6.92575e+06	5.31604e+06	5.66525e+06	4.68898e+06	6.41726e+06	6.7978e+06	4.97054e+06	6.0835e+06	4.85516e+06	5.48204e+06	6.41199e+06	48	24	1.08905
ot|OT_ostta02g02420|gb|CEG01036.1	OT_ostta02g02420	AT4G34450|AT1G48760	2	2	97.65	Clathrin alpha-adaptin/coatomer adaptor, appendage, C-terminal subdomain Gamma-COP Coatomer gamma subunit appendage platform subdomain Adaptin N terminal region COATOMER SUBUNIT GAMMA-2 Clathrin adaptor appendage domain Subdomain of clathr [O. tauri	459933	307040	433914	389414	375052	559791	356997	412133	371291	428222	446060	461245	385934	355074	360655	385402	296161	433756	464998	424563	370109	283239	384392	373848	358573	359964	329548	365643	385893	448867	324646	361056	308003	343883	360655	315093	287983	305036	331919	410439	48	24	1.08298
ot|OT_ostta02g02510|gb|CEG01043.1	OT_ostta02g02510	AT3G04650|AT5G67030|AT2G43400|AT3G24200|AT1G24340|AT2G35660|AT5G57030|AT1G58440|AT4G37760|AT2G24580|AT2G13440|AT1G74470|AT4G14210|AT5G67290|AT1G65860|AT1G62540|AT1G62620|AT1G12200|AT1G62600|AT1G12140|AT1G63370|AT4G32360|AT4G30720	16	16	967.78	Pyridine nucleotide-disulphide oxidoreductase, FAD/NAD(P)-binding domain Aromatic-ring hydroxylase (flavoprotein monooxygenase) signature ChlP: geranylgeranyl reductase GG-red-SF: geranylgeranyl reductase family BchP-ChlP: geranylgeranyl r [O. tauri	1.48838e+07	1.1915e+07	1.382e+07	1.24704e+07	1.19794e+07	1.69834e+07	1.08076e+07	1.33667e+07	1.16335e+07	1.26118e+07	1.39526e+07	1.3111e+07	1.13086e+07	1.0436e+07	1.03866e+07	1.10345e+07	8.69245e+06	1.31199e+07	1.28794e+07	1.01714e+07	1.1977e+07	1.09914e+07	1.22428e+07	1.19719e+07	1.1453e+07	1.09209e+07	9.97662e+06	1.1859e+07	1.2091e+07	1.32198e+07	1.01548e+07	1.02631e+07	9.02507e+06	1.01071e+07	1.03866e+07	9.02151e+06	8.45243e+06	9.22649e+06	9.19342e+06	9.83298e+06	48	96	1.17005
ot|OT_ostta02g02520|gb|CEG01044.1	OT_ostta02g02520	AT2G46110|AT3G61530	2	2	62.15	Ketopantoate hydroxymethyltransferase panB: 3-methyl-2-oxobutanoate hydroxymethyltransferase 3-METHYL-2-OXOBUTANOATE HYDROXYMETHYLTRANSFERASE 3-methyl-2-oxobutanoate hydroxymethyltransferase [panB]. Phosphoenolpyruvate/pyruvate domain [O. tauri]	65494.1	77499	80184.7	73258.3	67691.8	58512	107184	72811.7	99857.7	66558.5	96324.1	71811.6	87275.7	65188	89543	80883.8	100849	83709.8	91792.5	82271.9	52703.1	71491.4	71033.4	70330	64717.4	37625.2	98943.4	64598.4	103785	69767.2	70105.4	56213.1	69652.3	63133.6	89543	66128.2	98064.1	58868.4	65522.2	79534.9	96	24	1.20701
ot|OT_ostta02g02600|gb|CEG01049.1	OT_ostta02g02600	AT1G52030	3	3	169.85	[O. tauri]	1.54003e+06	1.09406e+06	1.50842e+06	1.26445e+06	1.16351e+06	1.76275e+06	1.10251e+06	1.25524e+06	1.12281e+06	1.16249e+06	1.10115e+06	1.35933e+06	1.28023e+06	1.2012e+06	1.03596e+06	1.1702e+06	941035	1.42909e+06	1.22041e+06	1.16325e+06	1.23926e+06	1.00925e+06	1.33627e+06	1.21391e+06	1.11239e+06	1.13351e+06	1.01774e+06	1.11365e+06	1.16697e+06	1.21853e+06	801424	1.06406e+06	1.02172e+06	1.16334e+06	1.03596e+06	956721	915051	1.00499e+06	871140	1.12455e+06	24	96	1.10913
ot|OT_ostta02g02650|gb|CAL52353.2	OT_ostta02g02650	AT4G26970|AT4G13430|AT4G35830|AT2G05710	5	5	196.12	Aconitase/3-isopropylmalate dehydratase large subunit, alpha/beta/alpha, subdomain 1/3 AcnB Aconitate hydratase 2 N-terminus acnB: aconitate hydratase 2 Aconitase family (aconitate hydratase) Aconitate B N-terminal domain ACONITATE HYDRATA [O. tauri	423205	252690	357382	353351	351918	427382	380666	397659	356775	407821	426920	398998	398638	351589	386765	336902	365219	414261	461575	392276	340554	233102	316594	339226	336455	274821	351398	352802	370806	427481	310716	312330	318142	340508	386765	275442	355135	291326	329476	379226	48	24	1.1333
ot|OT_ostta02g02700|gb|CEG01054.1	OT_ostta02g02700	AT3G16780|AT5G05660	3	3	149.58	ml(L19 cytoplasmic large ribosome subunit-from:Ot07g03420)gb(Ribosomal protein L19/L19e domain) Ribosomal protein L19e 60S RIBOSOMAL PROTEIN L19 Ribosomal protein L19 (L19e) [O. tauri]	1.40846e+06	1.40621e+06	1.3079e+06	1.197e+06	1.40459e+06	1.2256e+06	1.01567e+06	1.02378e+06	1.07574e+06	1.42926e+06	940120	857359	869332	790481	869551	794208	1.00466e+06	763375	729622	901529	1.13339e+06	1.29721e+06	1.15863e+06	1.14915e+06	1.34287e+06	788102	937578	908298	1.11805e+06	1.49816e+06	684226	671129	693790	765569	869551	649321	976920	536838	520809	871538	24	96	1.60351
ot|OT_ostta02g02720|gb|CAL52383.1	OT_ostta02g02720	AT1G20020|AT5G66190|AT4G05390|AT1G30510|AT1G15140	2	2	121.59	Oxidoreductase FAD/NAD(P)-binding Oxidoreductase NAD-binding domain F9L1.8 PROTEIN NADH-CYTOCHROME B5 REDUCTASE Ferredoxin reductase-like, C-terminal NADP-linked domain [O. tauri]	351340	212359	299283	243277	222064	375240	276170	294349	250938	303127	280483	356479	263968	299674	310115	280350	250764	352362	397539	349452	282723	195897	265127	233553	212307	241292	254936	261146	260807	317740	204138	279047	210665	290229	310115	229206	243839	247796	283766	337827	96	24	1.22746
ot|OT_ostta02g02800|gb|CEG01064.1	OT_ostta02g02800	AT1G69530|AT1G26770|AT5G02260|AT2G40610|AT2G03090|AT2G40113|AT2G40590|AT3G56340|AT2G40510	2	1	73.58	ml(S26 cytoplasmic small ribosome subunit-from:Ot02g05170)gb(Ribosomal protein S26e) 40S RIBOSOMAL PROTEIN S26 [O. tauri]	1.16704e+06	816531	1.16383e+06	902385	1.14698e+06	1.48449e+06	867372	1.42702e+06	940160	1.05767e+06	1.07654e+06	1.02731e+06	1.00473e+06	935216	914274	907775	761180	1.06202e+06	1.08861e+06	893877	939120	753236	1.03101e+06	866314	1.09658e+06	954576	800682	1.26605e+06	977134	1.10866e+06	783511	804165	801849	905742	914274	742170	740162	746861	777057	864140	48	96	1.22558
ot|OT_ostta02g03140|gb|CAL52428.1	OT_ostta02g03140	AT3G15190|AT5G25430	2	2	125.16	ml(S20 chloroplastic small ribosome subunit-from:Ot02g05530)gb(Ribosomal protein S20) RIBOSOMAL S20 30S RRNA-BINDING RNA-BINDING RIBONUCLEOPROTEIN S20P SUBUNIT CHLOROPLAST DIRECT 30S ribosomal protein S20 [rpsT]. [O. tauri]	2.01913e+06	1.90832e+06	2.39241e+06	2.16158e+06	2.69988e+06	2.29658e+06	1.8648e+06	2.15228e+06	1.54042e+06	1.70966e+06	3.30235e+06	2.1682e+06	2.51929e+06	2.04054e+06	1.76177e+06	2.51501e+06	1.67599e+06	2.95558e+06	2.16054e+06	1.37183e+06	1.6248e+06	1.76039e+06	2.11936e+06	2.07518e+06	2.58125e+06	1.47678e+06	1.72142e+06	1.9095e+06	1.601e+06	1.79209e+06	2.40348e+06	1.69724e+06	2.01057e+06	1.97623e+06	1.76177e+06	2.0562e+06	1.62971e+06	2.07849e+06	1.54221e+06	1.32619e+06	72	48	1.23301
ot|OT_ostta02g03260|gb|CEG01101.1	OT_ostta02g03260	ATCG00750|AT3G52580|AT2G36160|AT3G11510|AT1G31817	4	4	166.05	ml(S14 cytoplasmic small ribosome subunit-from:Ot02g05650)gb(Ribosomal S11, conserved site) RPS11p_RPS11a_RPS14e_RPS11o Ribosomal protein S11 40S RIBOSOMAL PROTEIN S14/30S RIBOSOMAL PROTEIN S11 Ribosomal protein S11 signature. 30S ribosoma [O. tauri	5.72874e+06	4.56629e+06	5.0712e+06	5.17251e+06	5.29043e+06	6.8315e+06	4.30073e+06	4.32628e+06	4.14809e+06	4.70598e+06	3.90123e+06	4.11503e+06	4.21507e+06	3.97156e+06	3.68199e+06	3.35521e+06	2.97889e+06	4.04488e+06	3.74163e+06	3.39175e+06	4.60992e+06	4.21232e+06	4.49243e+06	4.96575e+06	5.05797e+06	4.39288e+06	3.97006e+06	3.83827e+06	4.31122e+06	4.93285e+06	2.83934e+06	3.22119e+06	3.36393e+06	3.84639e+06	3.68199e+06	2.74312e+06	2.89664e+06	2.84454e+06	2.6708e+06	3.27891e+06	24	96	1.47491
ot|OT_ostta02g03330|gb|CAL52447.1	OT_ostta02g03330	AT1G45474|AT1G19150|AT3G47470|AT2G05070|AT1G29920|AT1G29910|AT3G27690|AT2G05100|AT1G29930|AT2G34430|AT2G34420|AT2G21970|AT1G44575|AT3G61470|AT1G15820|AT1G61520|AT3G22840|AT1G76570|AT1G34000|AT2G40100|AT3G08940|AT5G01530|AT5G54270|AT4G34190|AT4G10340|AT3G54890	8	8	778.34	Chlorophyll A-B binding protein, plant LHCA2 PROTEIN-RELATED CHLOROPHYLL A/B BINDING PROTEIN Chlorophyll a-b binding protein [O. tauri]	4.47572e+07	3.10534e+07	4.03187e+07	3.82695e+07	3.22605e+07	4.47875e+07	3.31664e+07	3.95499e+07	3.19676e+07	2.95309e+07	4.79212e+07	4.31323e+07	3.31182e+07	3.36942e+07	3.70485e+07	3.47745e+07	3.46675e+07	4.55945e+07	3.79997e+07	3.43645e+07	3.60162e+07	2.86462e+07	3.57172e+07	3.67398e+07	3.0843e+07	2.87999e+07	3.06163e+07	3.50886e+07	3.32248e+07	3.09545e+07	3.48774e+07	3.37633e+07	2.64307e+07	3.26323e+07	3.70485e+07	2.84306e+07	3.37102e+07	3.2064e+07	2.71245e+07	3.32213e+07	72	48	1.08889
ot|OT_ostta02g03360|gb|CEG01111.1	OT_ostta02g03360	AT2G40840|AT5G64860	3	3	233.6	Glycoside hydrolase, catalytic domain malQ: 4-alpha-glucanotransferase FAMILY NOT NAMED 4-ALPHA-GLUCANOTRANSFERASE DPE1, CHLOROPLASTIC/AMYLOPLASTIC (Trans)glycosidases [O. tauri]	422352	457138	353952	445292	418432	525538	436683	382080	387096	355679	419386	356223	530506	308893	372952	407705	447370	472750	396439	381199	339868	421702	313556	427493	400046	337938	403107	338981	402319	372826	305232	278847	423382	299158	372952	333328	435017	332458	282981	368518	96	72	1.05911
ot|OT_ostta02g03400|gb|CAL52454.1	OT_ostta02g03400	AT2G40300|AT3G56090|AT3G11050|AT5G01600|AT5G06820	2	2	82.43	Ferritin-like superfamily Ferritin-like domain FERRITIN Ferritin-like diiron domain profile. [O. tauri]	251267	200822	165207	208973	219675	158346	248768	177901	181198	150782	186583	231860	215829	169872	158792	210154	230344	164689	181787	186458	202194	185255	146352	200620	210023	101822	229640	157833	188324	158051	135796	181497	172247	164518	158792	171816	223984	115817	129761	180255	24	48	1.14062
ot|OT_ostta02g03490|gb|CEG01121.1	OT_ostta02g03490	AT1G72560|AT3G04490|AT3G03110|AT3G05040|AT5G17020|AT5G12210|AT3G12070|AT2G46520	4	4	230.12	Armadillo-type fold Importin-beta N-terminal domain CRM1 C terminal Exportin 1-like protein EXPORTIN 1/5 EXPORTIN-1 Importin-beta N-terminal domain profile. ARM repeat [O. tauri]	353779	302340	332715	369825	409264	390086	388454	335571	365018	378648	404546	347043	443699	357075	425073	359278	347069	325969	328779	399949	284686	278904	294743	355042	391282	250838	358587	297718	379374	396902	294431	271660	354104	345822	425073	293735	337486	229235	234685	386644	72	96	1.12288
ot|OT_ostta02g03600|gb|CEG01131.1	OT_ostta02g03600	AT5G57900	2	2	122.38	Bacterial surface protein 26-residue repeat Mycoplasma protein of unknown function, DUF285 Liste_lipo_26: bacterial surface protein 26-residue repeat Region of a membrane-bound protein predicted to be embedded in the membrane. [O. tauri]	426163	312292	356442	319573	342290	550858	364563	392428	335114	326797	553446	517579	431177	423187	449738	469630	347276	510411	517074	410569	342934	288084	315762	306798	327250	354220	336533	348161	348293	342552	402802	405154	344110	409850	449738	383955	337687	358943	369091	396910	72	24	1.35199
ot|OT_ostta02g03620|gb|CEG01132.1	OT_ostta02g03620	AT5G22140|AT3G44190|AT4G05020|AT4G21490|AT4G28220|AT2G20800|AT2G29990|AT1G07180|AT5G08740	5	5	291.21	Pyridine nucleotide-disulphide oxidoreductase, FAD/NAD(P)-binding domain FAD-dependent pyridine nucleotide reductase signature EXTERNAL NADH-UBIQUINONE OXIDOREDUCTASE 1, MITOCHONDRIAL-RELATED NADH DEHYDROGENASE-RELATED [O. tauri]	1.42934e+06	1.17106e+06	1.46565e+06	1.45501e+06	1.41759e+06	1.90902e+06	1.52032e+06	1.53997e+06	1.21224e+06	1.42616e+06	1.71455e+06	1.60474e+06	1.67805e+06	1.57666e+06	1.4716e+06	1.61982e+06	1.4527e+06	1.80297e+06	1.74344e+06	1.52318e+06	1.15019e+06	1.08028e+06	1.29838e+06	1.39685e+06	1.3553e+06	1.22756e+06	1.40343e+06	1.36626e+06	1.25991e+06	1.49492e+06	1.24786e+06	1.25617e+06	1.33921e+06	1.52697e+06	1.4716e+06	1.32432e+06	1.41259e+06	1.26792e+06	1.24448e+06	1.4725e+06	96	24	1.17344
ot|OT_ostta02g03680|gb|CEG01137.1	OT_ostta02g03680	AT5G37350|AT2G24990|AT5G12110|AT5G19510|AT5G38640|AT5G60400|AT4G39040|AT2G21350|AT5G60530|AT2G17970|AT4G36090	3	3	235.22	Coil [O. tauri]	2.40491e+06	1.61024e+06	2.23585e+06	1.97683e+06	2.05949e+06	5.02809e+06	2.74472e+06	3.26227e+06	2.71923e+06	3.3009e+06	4.38745e+06	4.2597e+06	3.60754e+06	3.20779e+06	3.48223e+06	3.62269e+06	3.07637e+06	3.87001e+06	4.14056e+06	3.39422e+06	1.93523e+06	1.48542e+06	1.98067e+06	1.89781e+06	1.969e+06	3.23323e+06	2.53368e+06	2.89428e+06	2.82617e+06	3.46003e+06	3.19322e+06	3.33444e+06	2.87908e+06	3.10669e+06	3.48223e+06	2.96181e+06	2.99143e+06	2.72156e+06	2.95556e+06	3.2813e+06	72	24	1.84156
ot|OT_ostta02g03700|gb|CEG01138.1	OT_ostta02g03700		3	3	96.08	Beta-lactamase-like Coil Flavin reductase like domain Flavodoxin ANAEROBIC NITRIC OXIDE REDUCTASE FLAVORUBREDOXIN FAMILY NOT NAMED Flavodoxin signature. Flavodoxin-like domain profile. Flavoproteins FMN-binding split barrel Metallo-hydrola [O. tauri	125636	156838	121633	94666.5	129152	146297	130552	136664	142451	152033	145334	103459	123112	104135	112899	103051	135030	112412	124502	116224	101099	144681	107751	90882.5	123477	94074	120515	121248	148053	159363	105775	80986.2	98251.9	100853	112899	84251.8	131301	79052.9	88870.2	112357	48	72	1.20216
ot|OT_ostta02g03740|gb|CEG01142.1	OT_ostta02g03740		4	4	233.87	Flavodoxin/nitric oxide synthase Flavin reductase like domain Metallo-beta-lactamase superfamily FAMILY NOT NAMED SUBFAMILY NOT NAMED Flavodoxin-like domain profile. Flavoproteins Metallo-hydrolase/oxidoreductase FMN-binding split barrel [O. tauri]	497148	438855	434990	495190	514526	775048	490830	704620	691358	740186	861128	796800	714642	855308	952409	1.03038e+06	616688	907895	865545	815082	400056	404836	385345	475396	491918	498382	453091	625138	718548	775869	626735	623725	570335	828352	952409	842407	599660	638471	617832	787966	96	24	1.77913
ot|OT_ostta02g03810|gb|CEG01147.1	OT_ostta02g03810	AT4G13780|AT2G40660|AT3G59980	2	2	118.02	Nucleic acid-binding, OB-fold Putative tRNA binding domain AMINOACYL TRNA SYNTHASE COMPLEX-INTERACTING MULTIFUNCTIONAL PROTEIN 1 FAMILY NOT NAMED tRNA-binding domain profile. Nucleic acid-binding proteins [O. tauri]	753478	510267	656694	598276	755905	1.04869e+06	715767	789923	595937	690730	777943	769093	600959	749855	709989	676660	568822	922936	756299	659592	606325	470712	581747	574361	722691	674342	660733	700819	619374	724030	566193	602036	479609	726223	709989	553217	553115	649048	539852	637649	48	24	1.17297
ot|OT_ostta02g03860|gb|CAL52500.2	OT_ostta02g03860	AT4G28750|AT2G20260	2	2	155.67	Photosystem I PsaE, reaction centre subunit IV Photosystem I reaction centre subunit IV / PsaE I PHOTOSYSTEM SUBUNIT IV REACTION CENTER MEMBRANE PHOTOSYNTHESIS THYLAKOID CHLOROPLAST Electron transport accessory proteins [O. tauri]	1.06005e+07	7.65247e+06	8.87983e+06	8.24562e+06	8.44223e+06	1.36237e+07	7.7662e+06	9.08831e+06	7.38051e+06	7.79335e+06	1.18457e+07	9.88008e+06	8.05632e+06	7.59506e+06	8.32948e+06	9.27876e+06	7.09539e+06	1.13097e+07	1.06836e+07	8.0356e+06	8.53024e+06	7.05927e+06	7.86639e+06	7.91602e+06	8.07128e+06	8.76046e+06	7.16908e+06	8.06313e+06	7.67076e+06	8.16906e+06	8.62141e+06	7.73399e+06	6.42952e+06	7.3557e+06	8.32948e+06	7.58605e+06	6.89947e+06	7.95349e+06	7.62601e+06	7.76827e+06	96	24	1.05893
ot|OT_ostta02g03880|gb|CEG01153.1	OT_ostta02g03880	AT5G60730|AT3G10350|AT5G50960|AT3G24430|AT1G26090|AT4G19540|AT1G01910|AT5G24020	2	2	144.56	P-loop containing nucleoside triphosphate hydrolase MinD CobQ/CobB/MinD/ParA nucleotide binding domain minD_bact: septum site-determining protein MinD SEPTUM SITE-DETERMINING PROTEIN MIND HOMOLOG, CHLOROPLASTIC-RELATED FAMILY NOT NAMED P-l [O. tauri	410884	257621	341036	322372	359518	452025	344744	368080	324512	327838	450363	379735	356877	330779	340040	421550	306877	384495	384382	351232	330639	237651	302114	309486	343721	290667	318238	326560	337275	343642	327777	297251	284813	320354	340040	344647	298404	270394	274375	339548	72	24	1.09836
ot|OT_ostta02g03980|gb|CAL52512.1	OT_ostta02g03980	AT3G53580	4	4	187.13	Diaminopimelate epimerase, active site DapF: diaminopimelate epimerase DIAMINOPIMELATE EPIMERASE, CHLOROPLASTIC FAMILY NOT NAMED Diaminopimelate epimerase signature. Diaminopimelate epimerase [dapF]. Diaminopimelate epimerase-like [O. tauri]	822364	636964	767750	700125	719379	1.27323e+06	757182	769130	688351	808081	803530	841106	766889	654245	531346	674993	655805	806242	920167	927021	661757	587588	680128	672139	687770	818728	698965	682371	715422	847038	584815	658407	612032	633626	531346	551855	637697	566984	656822	896181	48	72	1.19428
ot|OT_ostta02g04080|gb|CEG01172.1	OT_ostta02g04080	AT2G20190|AT4G02150|AT1G50030|AT2G02560|AT5G53480|AT5G19820|AT3G08943|AT3G08947|AT2G16950|AT4G27640|AT1G02690|AT3G08960|AT3G06720|AT4G16143	7	7	444.97	Armadillo-type fold HEAT-like repeat ARMADILLO/BETA-CATENIN-LIKE REPEAT-CONTAINING PROTEIN IMPORTIN BETA Importin-beta N-terminal domain profile. HEAT repeat profile. ARM repeat [O. tauri]	871901	849100	1.01641e+06	892303	1.09766e+06	913220	986565	933912	747730	711578	1.79534e+06	918539	1.2143e+06	873379	875374	1.08198e+06	904102	1.16866e+06	870845	658815	701620	783280	900410	856635	1.04943e+06	587231	910711	828565	777136	745882	1.30666e+06	719020	969098	845853	875374	884592	879138	821855	621616	636898	72	48	1.32237
ot|OT_ostta02g04115|gb|CEG01176.1	OT_ostta02g04115		2	2	133.39	hypothetical protein Coil [O. tauri]	667944	454258	596293	427533	632639	721650	554123	668355	546865	484544	778111	563614	650883	664294	611992	701870	525769	793070	786963	604455	537495	419045	528239	410443	604842	464045	511518	592964	568372	507903	566315	441190	519452	643358	611992	573828	511251	557721	561740	584346	96	24	1.22797
ot|OT_ostta02g04120|gb|CAL52529.1	OT_ostta02g04120	AT3G01800|AT3G63190	4	4	233.61	Ribosome recycling factor Coil frr: ribosome recycling factor RIBOSOME RECYCLING FACTOR Ribosome-recycling factor [frr]. Ribosome recycling factor, RRF [O. tauri]	2.04466e+06	1.29501e+06	1.7397e+06	1.42287e+06	1.5589e+06	2.48775e+06	1.50768e+06	1.83223e+06	1.54498e+06	1.39841e+06	2.05979e+06	1.89956e+06	1.39307e+06	1.41244e+06	1.57203e+06	1.51873e+06	1.25137e+06	2.19481e+06	2.14262e+06	1.4494e+06	1.64534e+06	1.19462e+06	1.54115e+06	1.36599e+06	1.4904e+06	1.59971e+06	1.39176e+06	1.62555e+06	1.60574e+06	1.46582e+06	1.49913e+06	1.48695e+06	1.11177e+06	1.36793e+06	1.57203e+06	1.24167e+06	1.21682e+06	1.54349e+06	1.52942e+06	1.40118e+06	48	24	1.08807
ot|OT_ostta02g04290|gb|CEG01190.1	OT_ostta02g04290	AT4G26430|AT2G39990|AT5G05780|AT3G11270|AT5G56280|AT5G07370	3	3	128.71	Rpn11/EIF3F C-terminal domain JAB1/Mov34/MPN/PAD-1 ubiquitin protease Maintenance of mitochondrial structure and function EUKARYOTIC TRANSLATION INITIATION FACTOR 3 SUBUNIT F EUKARYOTIC TRANSLATION INITIATION FACTOR 3 SUBUNIT F-RELATED [O. tauri]	470872	406355	397872	417334	417028	492687	357439	441003	399740	433423	428944	389972	368140	337440	377663	324950	329495	371298	345048	376466	378911	374856	352463	400652	398704	316814	329956	391257	415461	454317	312189	305265	293802	326805	377663	265670	320397	261113	246298	363942	48	96	1.21579
ot|OT_ostta02g04340|gb|CEG01195.1	OT_ostta02g04340	AT2G47130|AT2G47140|AT5G50770|AT3G51680|AT4G27760|AT5G53090|AT1G52340|AT3G42960|AT1G03630|AT5G54190|AT4G27440|AT2G29310|AT5G50130|AT2G29330|AT1G24470|AT2G29340|AT1G10310|AT5G61830|AT5G51030|AT2G29260|AT5G06060|AT5G19200|AT3G06060|AT5G04070|AT5G15940|AT5G10050|AT5G65205|AT3G47360|AT1G49670|AT4G09750|AT3G04000|AT4G13180|AT3G03980|AT3G26770|AT4G03140|AT3G26760|AT4G05530|AT3G12800|AT2G47120|AT4G11410…	4	4	168.05	Short-chain dehydrogenase/reductase SDR Glucose/ribitol dehydrogenase family signature 11-beta-HSD1 short chain dehydrogenase SUBFAMILY NOT NAMED Short-chain dehydrogenases/reductases family signature. NAD(P)-binding Rossmann-fold domains [O. tauri]	670296	544138	596512	623732	672983	869590	503964	614796	673999	773284	513022	667253	559548	525889	714316	571436	569719	686585	652863	779196	539388	501958	528433	598800	643413	559175	465216	545446	700506	810563	373381	522316	446559	509316	714316	467189	553987	482836	466018	753274	48	72	1.15289
ot|OT_ostta02g04360|gb|CAL52555.1;ot|OT_ostta09g03765|gb|CEF99186.1	OT_ostta02g04360	AT4G15530|AT1G10760	23	22	1379.85	Pyruvate, phosphate dikinase PPDK PEP-utilising enzyme, mobile domain Pyruvate phosphate dikinase, PEP/pyruvate binding domain pyru_phos_dikin: pyruvate, phosphate dikinase PEP-utilising enzyme, TIM barrel domain PYRUVATE, PHOSPHATE DIKINA [O. tauri	1.85954e+07	1.6747e+07	1.85121e+07	1.66921e+07	1.85428e+07	1.72346e+07	1.21985e+07	1.32746e+07	1.10097e+07	1.28894e+07	1.17487e+07	1.0893e+07	1.0572e+07	1.04763e+07	1.049e+07	8.97328e+06	8.24165e+06	1.02759e+07	9.79498e+06	8.55575e+06	1.49637e+07	1.54488e+07	1.63993e+07	1.60248e+07	1.77281e+07	1.10824e+07	1.12606e+07	1.17772e+07	1.14427e+07	1.35108e+07	8.55079e+06	8.52687e+06	8.43724e+06	1.01462e+07	1.049e+07	7.33629e+06	8.01408e+06	7.22647e+06	6.99173e+06	8.27112e+06	24	96	1.94342
ot|OT_ostta02g04430|gb|CEG01201.1	OT_ostta02g04430	AT3G01510|AT1G02910|AT1G55480|AT5G17170	6	6	340.97	Tetratricopeptide-like helical PROTEIN MICS-1 MITOCHONDRIAL OUTER MEMBRANE PROTEIN 25 TPR-like [O. tauri]	2.70638e+06	2.01314e+06	2.2326e+06	2.41726e+06	2.32888e+06	3.35258e+06	2.46526e+06	2.59516e+06	2.4319e+06	2.18517e+06	2.52869e+06	2.75056e+06	2.32043e+06	2.36772e+06	2.51345e+06	2.46851e+06	1.94017e+06	2.81218e+06	2.80383e+06	2.44211e+06	2.17783e+06	1.85709e+06	1.9778e+06	2.32063e+06	2.22655e+06	2.15582e+06	2.27572e+06	2.30242e+06	2.52754e+06	2.29052e+06	1.8404e+06	2.1531e+06	1.85187e+06	2.2931e+06	2.51345e+06	2.01818e+06	1.8866e+06	1.97765e+06	2.00139e+06	2.36086e+06	48	24	1.11385
ot|OT_ostta02g04560|gb|CEG01214.1	OT_ostta02g04560	AT3G17465|AT2G43030|AT1G61580|AT1G43170	3	3	284.46	Translation elongation/initiation factor/Ribosomal, beta-barrel Ribosomal protein L3 L3_bact: 50S ribosomal protein L3 50S RIBOSOMAL PROTEIN L3 Ribosomal protein L3 signature. 50S ribosomal protein L3 [rplC]. Translation proteins [O. tauri]	2.65599e+06	2.22143e+06	2.40121e+06	2.05322e+06	2.62294e+06	3.43314e+06	2.03183e+06	2.84299e+06	2.05994e+06	2.75356e+06	2.6341e+06	2.57764e+06	2.37839e+06	2.28129e+06	2.22115e+06	2.27096e+06	1.88658e+06	2.82084e+06	2.55644e+06	1.99148e+06	2.13728e+06	2.04923e+06	2.12716e+06	1.97115e+06	2.50769e+06	2.20762e+06	1.87561e+06	2.5223e+06	2.14095e+06	2.8863e+06	1.91712e+06	2.01775e+06	1.89813e+06	2.20939e+06	2.22115e+06	1.85667e+06	1.83449e+06	1.98373e+06	1.8248e+06	1.92523e+06	48	96	1.13839
ot|OT_ostta02g04600|gb|CEG01218.1	OT_ostta02g04600	AT3G48110	3	3	93.61	Glycine-tRNA ligase, alpha subunit Glycyl-tRNA synthetase alpha subunit signature Glycyl-tRNA synthetase beta subunit glyS: glycine--tRNA ligase, beta subunit glyQ: glycine--tRNA ligase, alpha subunit GLYCINE--TRNA LIGASE 2, CHLOROPLASTIC/ [O. tauri	464853	366335	353847	328293	366809	307379	349267	308234	374882	285367	463325	430336	333308	395201	354938	325961	378848	272962	344249	385191	374068	337937	313463	315171	350692	197655	322413	273465	389625	299124	337211	336861	266004	382746	354938	266496	368387	191958	245728	372376	72	48	1.21659
ot|OT_ostta02g04650|gb|CEG01222.1	OT_ostta02g04650	AT5G53070|AT3G44890|AT1G73240	2	2	100.65	Ribosomal protein L9, C-terminal Ribosomal protein L9, N-terminal domain L9: ribosomal protein L9 Ribosomal protein L9, C-terminal domain 50S RIBOSOMAL PROTEIN L9 50S ribosomal protein L9 [rplI]. L9 N-domain-like Ribosomal protein L9 C-dom [O. tauri	590879	387032	517257	458318	516078	776557	434233	639038	478571	622160	648643	627540	516560	480517	478237	551186	452559	635093	564104	551657	475481	357031	458223	439998	493402	499352	400846	566954	497392	652154	472087	491230	412252	465373	478237	450634	440063	446625	402661	533304	48	24	1.19477
ot|OT_ostta02g04680|gb|CEG01225.1	OT_ostta02g04680	AT1G12800|AT3G11964|AT3G26560|AT3G03710|AT3G23700|AT4G29060|AT5G14580|AT1G74320|AT1G71697|AT2G40290|AT5G30510|AT1G71720	8	7	633.46	ml(S1 chloroplastic small ribosome subunit-from:Ot02g07080)gb(Ribosomal protein S1, RNA-binding domain) Ribosomal protein S1 signature Ribosomal protein S1-like RNA-binding domain S1 RNA binding domain S1 RNA-BINDING DOMAIN-CONTAINING PROT [O. tauri	4.44342e+06	4.00892e+06	4.03638e+06	3.9726e+06	4.66746e+06	6.23386e+06	4.03262e+06	4.67286e+06	3.86844e+06	4.28882e+06	4.73517e+06	4.41134e+06	4.12208e+06	4.11521e+06	3.7956e+06	4.13052e+06	3.74022e+06	4.86831e+06	4.2948e+06	4.02405e+06	3.57563e+06	3.69816e+06	3.57571e+06	3.81381e+06	4.46237e+06	4.00858e+06	3.72257e+06	4.14575e+06	4.02058e+06	4.49558e+06	3.44629e+06	3.45314e+06	3.28971e+06	3.98552e+06	3.7956e+06	3.37699e+06	3.63694e+06	3.42361e+06	3.06566e+06	3.89018e+06	48	96	1.09681
ot|OT_ostta02g04800|gb|CAL52594.1	OT_ostta02g04800	AT4G10340|AT1G15820|AT3G61470|AT2G05070|AT1G29920|AT1G29910|AT3G27690|AT2G05100|AT1G29930|AT2G34430|AT2G34420|AT1G45474|AT2G21970|AT4G34190|AT1G34000|AT1G19150|AT1G44575|AT5G54270|AT2G40100|AT3G08940|AT5G01530|AT3G47470|AT1G61520|AT3G54890|AT3G22840|AT1G76570	7	7	498.78	Chlorophyll A-B binding protein, plant CHLOROPHYLL A/B BINDING PROTEIN CHLOROPHYLL A-B BINDING PROTEIN 6, CHLOROPLASTIC Chlorophyll a-b binding protein [O. tauri]	2.04396e+07	2.07853e+07	2.27563e+07	2.08649e+07	1.9318e+07	2.69674e+07	1.99333e+07	2.17909e+07	1.8132e+07	1.72977e+07	3.32484e+07	2.32231e+07	2.58294e+07	2.17279e+07	1.93135e+07	2.30067e+07	1.97906e+07	2.70978e+07	2.42421e+07	1.76533e+07	1.64478e+07	1.91741e+07	2.01591e+07	2.00309e+07	1.84692e+07	1.73409e+07	1.84007e+07	1.93329e+07	1.88451e+07	1.81316e+07	2.41984e+07	1.81787e+07	2.06137e+07	2.10432e+07	1.93135e+07	1.88096e+07	1.92441e+07	1.90564e+07	1.73042e+07	1.7066e+07	72	48	1.1846
ot|OT_ostta02g04820|gb|CEG01239.1	OT_ostta02g04820	AT4G26910|AT5G55070|AT1G32470|AT2G35120|AT3G06850|AT3G25860|AT1G34430|AT1G52670|AT3G15690|AT5G15530|AT3G52200|AT1G54220|AT3G13930|AT3G12660|AT1G03090	2	2	89.46	Chloramphenicol acetyltransferase-like domain sucB: dihydrolipoyllysine-residue succinyltransferase, E2 component of oxoglutarate dehydrogenase (succinyl-transferring) complex 2-oxoacid dehydrogenases acyltransferase (catalytic domain) Bio [O. tauri	809562	559063	529320	522973	473912	542851	713338	695275	611495	490047	499229	626120	628627	643677	637191	514896	583266	404144	658058	524324	651456	515726	468909	502068	453089	349071	658491	616847	635543	513672	363342	490118	501689	623391	637191	420964	567161	284211	469727	506882	48	96	1.13719
ot|OT_ostta02g04860|gb|CEG01243.1	OT_ostta02g04860	AT1G67440|AT1G08510|AT1G26520|AT1G15730|AT1G80480|AT3G20480	4	3	205.48	Cobalamin (vitamin B12) biosynthesis CobW-like, C-terminal Coil Cobalamin synthesis protein cobW C-terminal domain CobW/HypB/UreG, nucleotide-binding domain COBW-RELATED SUBFAMILY NOT NAMED P-loop containing nucleoside triphosphate hydrola [O. tauri	498791	350393	480565	418245	424140	679023	416988	524318	483069	513893	529957	554180	525330	472657	497333	504487	514733	602290	570124	507203	401378	323232	425719	401527	405504	436634	384927	465174	502067	538667	385707	433805	419251	457761	497333	412454	500520	423556	406959	490330	96	24	1.24248
ot|OT_ostta02g05480|gb|CEG01303.1	OT_ostta02g05480	AT3G30280|AT3G12370|AT4G01790|AT5G13510|AT2G40010|AT3G11250|AT3G09200	2	2	81.15	Ribosomal protein L10/acidic P0 39S RIBOSOMAL PROTEIN L10, MITOCHONDRIAL FAMILY NOT NAMED Ribosomal protein L10-like [O. tauri]	183518	220625	174529	203121	166817	217759	256681	252908	288008	176314	190139	227583	250592	226634	259182	247273	239726	154357	146986	201377	147677	203523	154610	195002	159488	140026	236946	224379	299335	184814	138385	178149	199991	219492	259182	202163	233106	108550	104919	194678	48	24	1.25623
ot|OT_ostta02g05550|gb|CEG01307.1	OT_ostta02g05550	AT1G26570|AT5G15490|AT3G29360|AT5G39320|AT1G18270	8	8	477.48	Nucleotide sugar dehydrogenase UDPglc_GDPman_dh UDP_ManNAc_DH NDP-sugDHase: nucleotide sugar dehydrogenase UDP-glucose/GDP-mannose dehydrogenase family, NAD binding domain UDP-glucose/GDP-mannose dehydrogenase family, central domain SUBFAM [O. tauri	6.29589e+06	4.93693e+06	5.64009e+06	5.48142e+06	6.00449e+06	7.47412e+06	5.62057e+06	5.9976e+06	4.9102e+06	5.19069e+06	6.14361e+06	6.06273e+06	5.97094e+06	5.32016e+06	5.60758e+06	5.54685e+06	4.41654e+06	6.23799e+06	5.87228e+06	4.81183e+06	5.06631e+06	4.55423e+06	4.99639e+06	5.26231e+06	5.74066e+06	4.80611e+06	5.18842e+06	5.32106e+06	5.10331e+06	5.44093e+06	4.47136e+06	4.74582e+06	4.76524e+06	5.15249e+06	5.60758e+06	4.53495e+06	4.29459e+06	4.38682e+06	4.19168e+06	4.65175e+06	48	96	1.08583
ot|OT_ostta03g00160|gb|CEF96951.1	OT_ostta03g00160	AT1G04690|AT3G53880|AT5G53580|AT5G62420|AT5G01670|AT2G27680|AT1G04420|AT2G37790|AT2G37770|AT2G21250|AT1G06690|AT1G59960|AT2G37760|AT4G33670|AT1G60730|AT1G60710|AT1G60750|AT1G60690	3	3	110.19	NADP-dependent oxidoreductase domain Aldo-keto reductase signature Aldo/keto reductase family NAD(P)-LINKED OXIDOREDUCTASE-LIKE PROTEIN ALDO/KETO REDUCTASE NAD(P)-linked oxidoreductase [O. tauri]	970559	685913	848068	704466	766713	1.16623e+06	716937	821549	781959	807643	918826	876536	815776	710511	753775	782970	653980	909671	860593	792638	781010	632743	751279	676307	733024	749923	661814	728877	812712	846578	668728	686140	651048	688118	753775	640133	635922	639720	614298	766269	48	24	1.08014
ot|OT_ostta03g00180|gb|CEF96952.1	OT_ostta03g00180	AT5G56720|AT2G22780|AT3G47520|AT1G53240|AT3G15020|AT5G58330|AT4G17260|AT1G04410|AT5G43330	10	10	762.3	Lactate dehydrogenase/glycoside hydrolase, family 4, C-terminal Lac_mal_DH lactate/malate dehydrogenase, NAD binding domain MDH_euk_gproteo: malate dehydrogenase, NAD-dependent lactate/malate dehydrogenase, alpha/beta C-terminal domain MAL [O. tauri	1.62377e+07	1.23453e+07	1.30105e+07	1.31527e+07	1.34935e+07	1.22814e+07	1.15445e+07	1.30404e+07	1.35984e+07	1.21595e+07	1.37382e+07	1.39196e+07	1.16389e+07	1.49982e+07	1.42345e+07	1.27045e+07	1.14119e+07	1.36795e+07	1.52254e+07	1.23749e+07	1.30665e+07	1.13883e+07	1.15257e+07	1.26269e+07	1.29006e+07	7.89738e+06	1.06568e+07	1.15694e+07	1.41332e+07	1.27457e+07	9.99874e+06	1.08961e+07	9.2887e+06	1.45255e+07	1.42345e+07	1.03868e+07	1.10968e+07	9.61999e+06	1.0868e+07	1.19633e+07	72	48	1.09429
ot|OT_ostta03g00220|gb|CEF96954.1	OT_ostta03g00220	AT5G01410|AT5G64250|AT3G16050|AT5G67220	9	9	722.85	Ribulose-phosphate binding barrel Pdx1 SOR/SNZ family TIGR00343: pyridoxal 5'-phosphate synthase, synthase subunit Pdx1 FAMILY NOT NAMED PYRIDOXINE BIOSYNTHESIS PROTEIN SNZ1-RELATED PdxS/SNZ family signature. Pyridoxal biosynthesis lyase P [O. tauri	1.00038e+07	7.97902e+06	1.13622e+07	8.81685e+06	1.08947e+07	1.56899e+07	1.12789e+07	1.20607e+07	9.51856e+06	1.19802e+07	1.17047e+07	1.16722e+07	1.14923e+07	9.36314e+06	1.02607e+07	1.23577e+07	1.01319e+07	1.26378e+07	1.18593e+07	1.19868e+07	8.05009e+06	7.36051e+06	1.00655e+07	8.46442e+06	1.0416e+07	1.00891e+07	1.04117e+07	1.07002e+07	9.8929e+06	1.25578e+07	8.51873e+06	9.13687e+06	9.17167e+06	9.06805e+06	1.02607e+07	1.01033e+07	9.85215e+06	8.88747e+06	8.46526e+06	1.1588e+07	48	24	1.23385
ot|OT_ostta03g00240|gb|CEF96955.1	OT_ostta03g00240	AT1G24620|AT3G26850|AT4G08685|AT2G33790|AT1G28290|AT1G24150	7	7	257.54	Concanavalin A-like lectin/glucanase, subgroup Coil Kringle domain signature Concanavalin A-like lectin/glucanases superfamily FORMIN-RELATED EF-hand calcium-binding domain. EF-hand calcium-binding domain profile. Kringle domain profile. K [O. tauri	725391	852281	1.17124e+06	1.11461e+06	1.26376e+06	741716	771332	1.00974e+06	786080	677519	1.31739e+06	979385	940376	1.02418e+06	980655	665595	774170	1.33902e+06	1.00864e+06	516301	583723	786215	1.03757e+06	1.07006e+06	1.20823e+06	476948	712027	895843	816995	710182	958809	766650	750488	991904	980655	544171	752793	941657	719973	499125	72	48	1.31497
ot|OT_ostta03g00350|gb|CAL52685.1	OT_ostta03g00350	AT3G54050|AT3G55800|AT5G64380|AT1G43670	11	11	941.74	Fructose-1,6-bisphosphatase class 1/Sedoheputulose-1,7-bisphosphatase Fructose-1,6-bisphosphatase signature FBPtase FBPtase_SBPase Fructose-1-6-bisphosphatase FRUCTOSE-1,6-BISPHOSPHATASE-RELATED FRUCTOSE-1,6-BISPHOSPHATASE, CHLOROPLASTIC F [O. tauri	1.26067e+07	9.10146e+06	1.16883e+07	1.02989e+07	9.98945e+06	1.62738e+07	1.12666e+07	1.21749e+07	1.07444e+07	1.11025e+07	1.39251e+07	1.26108e+07	1.15879e+07	1.06536e+07	1.09177e+07	1.13909e+07	1.08548e+07	1.42156e+07	1.44357e+07	1.16418e+07	1.01446e+07	8.39594e+06	1.03544e+07	9.88718e+06	9.55052e+06	1.04646e+07	1.04004e+07	1.08015e+07	1.11669e+07	1.16377e+07	1.01348e+07	9.87157e+06	9.24795e+06	1.03178e+07	1.09177e+07	9.31286e+06	1.0555e+07	9.99702e+06	1.03043e+07	1.12545e+07	96	24	1.16492
ot|OT_ostta03g00360|gb|CEF96965.1	OT_ostta03g00360	AT3G23700|AT1G71720|AT5G30510|AT2G40290|AT3G03710|AT5G14580|AT1G12800|AT1G74320|AT1G71697|AT3G11964|AT4G29060|AT3G26560	2	2	123.25	Nucleic acid-binding, OB-fold Ribosomal protein S1-like RNA-binding domain Predicted metal-binding protein (DUF2103) S1 RNA binding domain PROGRAMMED CELL DEATH PROTEIN 11 (PRE-RRNA PROCESSING PROTEIN RRP5) SUBFAMILY NOT NAMED S1 domain pr [O. tauri	1.85974e+06	1.79822e+06	2.39981e+06	1.9428e+06	2.75112e+06	2.0839e+06	1.91734e+06	2.5384e+06	1.6664e+06	1.82142e+06	2.75433e+06	1.9707e+06	1.78527e+06	2.15127e+06	2.0201e+06	2.12139e+06	1.26334e+06	2.52357e+06	1.81743e+06	1.25097e+06	1.49654e+06	1.65882e+06	2.12593e+06	1.86514e+06	2.63024e+06	1.34002e+06	1.76992e+06	2.25207e+06	1.73193e+06	1.90922e+06	2.00462e+06	1.54264e+06	1.42477e+06	2.08347e+06	2.0201e+06	1.73439e+06	1.22845e+06	1.77469e+06	1.2973e+06	1.20936e+06	24	96	1.19773
ot|OT_ostta03g00400|gb|CAL52690.1	OT_ostta03g00400	AT5G52545|AT4G12640|AT1G10320|AT3G26420|AT2G46610|AT3G61860|AT3G13570|AT2G37220|AT1G78260|AT1G22330|AT2G41060|AT3G56860|AT3G55340|AT3G28880|AT1G22910|AT5G08695|AT4G19610|AT2G43370|AT2G23350|AT3G53460|AT5G54580|AT1G48920|AT4G10610|AT1G32790|AT1G53650|AT3G49390|AT3G06970|AT4G36960|AT2G33440|AT2G33435|AT5G04600|AT5G54900|AT4G27000|AT1G11650|AT3G11400|AT2G21660|AT4G25500|AT5G52040|AT3G16380|AT5G46870…	2	2	97.35	U2 snRNP auxilliary factor, large subunit, splicing factor RNA recognition motif U2AF_lg: U2 snRNP auxilliary factor, large subunit, splicing factor RNA recognition motif. (a.k.a. RRM, RBD, or RNP domain) RNA recognition motif (a.k.a. RRM, [O. tauri	65382.1	56458.1	59188.3	55685.5	71290.6	80015.8	57760.8	59486.2	53592.6	57100.5	79203.5	58252.2	56772.9	45066.9	79251.5	64003.7	52140.7	73722.2	74625.5	66470.1	52613.1	52081.6	52433.3	53459.6	68158.1	51452.8	53319.8	52776.1	55700.3	59853.2	57644.9	45599	45308.9	43646.6	79251.5	52327.6	50701	51844.6	53268.2	64258.8	96	48	1.07471
ot|OT_ostta03g00530|gb|CEF96978.1	OT_ostta03g00530	AT2G15880|AT3G19020|AT4G33970|AT2G47480	2	1	53.65	Coil Region of a membrane-bound protein predicted to be embedded in the membrane. [O. tauri]	3489.05	10861.8	764.449	8474.39	2312.1	580.506	2057.91	1605.17	4595.11	4243.37	2097.06	2629.71	1379.71	3816.54	1031.72	1641.66	10630	2884.6	2105.12	2061.56	2807.64	10019.8	677.204	8135.64	2210.51	373.284	1899.68	1424.11	4775.83	4447.93	1526.26	2058.5	1101.11	3696.25	1031.72	1342.18	10336.5	2028.57	1502.65	1992.97	24	72	2.36443
ot|OT_ostta03g00655|gb|CAL52712.1	OT_ostta03g00655	AT1G13580|AT3G25540|AT1G45010|AT1G35180|AT1G35170|AT1G26200|AT3G19260	2	2	47.77	TRAM/LAG1/CLN8 homology domain TRAM, LAG1 and CLN8 homology domains. TLC domain LD18904P LONGEVITY ASSURANCE FACTOR 1 (LAG1) TLC domain profile. Region of a membrane-bound protein predicted to be embedded in the membrane. [O. tauri]	93752	79733.6	97963.8	73497.8	80031	83122.1	60980.3	67199.1	92349.7	70619.5	82197.9	103982	87807.9	120147	95326.7	68763.2	103152	89834.8	78527.6	96689.3	75442.3	73552.9	86783.4	70559.9	76514.5	53450.3	56291.7	59618.9	95981.5	74024	59824.2	81395.5	70077.1	116361	95326.7	56218.8	100304	63175.8	56053.6	93472.7	72	48	1.30777
ot|OT_ostta03g00660|gb|CAL52713.1	OT_ostta03g00660	AT2G36460|AT4G26530|AT3G52930|AT2G21330|AT2G01140|AT4G38970	2	2	88.23	Fructose-bisphosphate aldolase, class-I Fructose-bisphosphate aldolase class-I FRUCTOSE-BISPHOSPHATE ALDOLASE Aldolase [O. tauri]	116314	97686.5	102294	113946	111719	164479	115899	121198	114187	106164	152085	137507	139617	101144	108808	97016.1	98503.3	146515	125588	116286	93598	90114.1	90619.1	109391	106810	105765	106988	107527	118677	111282	110689	107638	111425	97956.8	108808	79317.5	95783.4	103036	89645.8	112417	72	24	1.17935
ot|OT_ostta03g00690|gb|CEF96991.1	OT_ostta03g00690	AT1G60170|AT3G05060|AT5G27120|AT3G12860|AT1G56110	8	8	566.19	NOSIC Coil NOSIC (NUC001) domain NOP5NT (NUC127) domain Putative snoRNA binding domain NUCLEOLAR PROTEIN 5 (NUCLEOLAR PROTEIN NOP5)(NOP58) Nop domain profile. [O. tauri]	841754	892063	999758	953796	1.18329e+06	910712	981068	796090	753523	701508	1.95217e+06	820681	1.23884e+06	805822	736540	889465	948385	1.02779e+06	838624	674785	677360	822913	885657	915670	1.1313e+06	585618	905636	706290	783157	735327	1.42081e+06	642418	988685	780426	736540	727201	922198	722788	598616	652336	72	48	1.34062
ot|OT_ostta03g00830|gb|CEF97003.1	OT_ostta03g00830	AT4G24670|AT4G31990|AT4G26200|AT1G17290|AT1G72330|AT5G10330|AT1G71920|AT5G51690|AT1G62960|AT2G22250|AT5G53970|AT5G36160|AT2G20610|AT2G24850|AT5G19550|AT5G11520|AT3G61510|AT1G01480|AT4G11280|AT1G23320|AT2G13810|AT4G28420|AT1G70580|AT1G23310|AT4G28410|AT1G80360|AT4G33680|AT4G23600|AT2G30970|AT1G77670|AT1G34040|AT1G34060|AT2G22810|AT4G37770|AT3G49700	12	12	707.64	Pyridoxal phosphate-dependent transferase, major region, subdomain 2 Coil DAPAT_plant: LL-diaminopimelate aminotransferase Aminotransferase class I and II AMINOTRANSFERASE ALD1-RELATED SUBGROUP I AMINOTRANSFERASE RELATED Aminotransferases [O. tauri]	8.80091e+06	6.08575e+06	8.04627e+06	6.45727e+06	7.25867e+06	1.0987e+07	6.50487e+06	8.14424e+06	6.37063e+06	7.46192e+06	8.89056e+06	8.01512e+06	7.76213e+06	7.38077e+06	7.43015e+06	8.12715e+06	6.25285e+06	9.57818e+06	8.83248e+06	7.06483e+06	7.0821e+06	5.61399e+06	7.12796e+06	6.19916e+06	6.93973e+06	7.06503e+06	6.00473e+06	7.22556e+06	6.62117e+06	7.82165e+06	6.47061e+06	6.27413e+06	6.19474e+06	7.14816e+06	7.43015e+06	6.64452e+06	6.08019e+06	6.73579e+06	6.30469e+06	6.8298e+06	96	24	1.0875
ot|OT_ostta03g00870|gb|CAL52736.1	OT_ostta03g00870	AT1G69830|AT5G04360|AT3G20440|AT3G62420|AT4G09020|AT2G39930|AT5G03650|AT2G36390|AT1G03310|AT4G25000	3	3	139.15	Glycosyl hydrolase, family 13, catalytic domain Coil GlgB Alpha amylase, C-terminal all-beta domain Carbohydrate-binding module 48 (Isoamylase N-terminal domain) Alpha amylase, catalytic domain ALPHA-AMYLASE SUBFAMILY NOT NAMED (Trans)glyc [O. tauri	780388	596874	613455	830728	808586	595288	664620	682398	653451	898228	749408	631428	805713	669096	762132	628810	636447	615670	649258	767602	627980	550606	543442	797522	773057	382790	613519	605422	679150	941531	545425	494273	643017	648009	762132	514097	618873	432966	463445	742066	24	96	1.10075
ot|OT_ostta03g00920|gb|CEF97008.1	OT_ostta03g00920	AT4G37930|AT5G26780|AT4G32520|AT4G13930|AT1G22020|AT1G36370|AT4G22360|AT2G41500	7	7	370.58	Serine hydroxymethyltransferase SHMT SERINE HYDROXYMETHYLTRANSFERASE SERINE HYDROXYMETHYLTRANSFERASE 1 Serine hydroxymethyltransferase pyridoxal-phosphate attachment site. Trp-Asp (WD) repeats signature. Serine hydroxymethyltransferase [gl [O. tauri	2.01347e+06	1.53469e+06	1.6811e+06	1.7509e+06	1.6172e+06	2.02216e+06	1.67882e+06	1.79195e+06	1.64288e+06	1.56084e+06	1.83956e+06	1.71567e+06	1.83104e+06	1.67513e+06	1.83517e+06	1.78425e+06	1.45496e+06	1.70018e+06	2.01403e+06	1.46866e+06	1.62024e+06	1.41572e+06	1.48924e+06	1.68091e+06	1.54614e+06	1.30032e+06	1.54974e+06	1.58981e+06	1.70749e+06	1.63608e+06	1.33884e+06	1.34301e+06	1.4613e+06	1.62234e+06	1.83517e+06	1.45875e+06	1.41478e+06	1.19564e+06	1.43763e+06	1.4198e+06	72	96	1.05634
ot|OT_ostta03g01030|gb|CEF97014.1	OT_ostta03g01030	AT2G24800|AT4G31760|AT5G62550|AT1G54220|AT3G13930|AT1G70460|AT1G23540|AT3G44340|AT4G32640|AT5G08230|AT3G06850|AT1G31810|AT2G25050|AT5G58160|AT4G04980|AT1G61080|AT2G33790|AT1G28290|AT4G26910|AT5G55070|AT3G24550|AT2G18470|AT5G38560|AT1G26150|AT1G68690|AT3G19840|AT1G03090|AT3G25860|AT1G34430|AT3G52200	4	4	180.66	Chloramphenicol acetyltransferase-like domain 2-oxoacid dehydrogenases acyltransferase (catalytic domain) Biotin-requiring enzyme DIHYDROLIPOAMIDE ACETYL/SUCCINYL-TRANSFERASE-RELATED SUBFAMILY NOT NAMED 2-oxo acid dehydrogenases acyltransf [O. tauri	3.52315e+06	2.67386e+06	4.06198e+06	2.65942e+06	2.62724e+06	5.48783e+06	2.73121e+06	3.82161e+06	2.66756e+06	3.64447e+06	4.30044e+06	3.7935e+06	3.39816e+06	3.10439e+06	2.97625e+06	3.50512e+06	2.82831e+06	4.40574e+06	3.97992e+06	3.35028e+06	2.83508e+06	2.46659e+06	3.59839e+06	2.55312e+06	2.5118e+06	3.52886e+06	2.52121e+06	3.39052e+06	2.77247e+06	3.82016e+06	3.12989e+06	2.9695e+06	2.71197e+06	3.00655e+06	2.97625e+06	2.86568e+06	2.75021e+06	3.09831e+06	2.8409e+06	3.23883e+06	48	24	1.18057
ot|OT_ostta03g01040|gb|CEF97015.1	OT_ostta03g01040	AT4G39120|AT1G08560|AT5G54390|AT1G31190|AT5G63990|AT5G63980|AT3G02870|AT5G64000|AT4G05090	3	3	94.71	Inositol monophosphatase, metal-binding site Coil bisphos_HAL2: 3'(2'),5'-bisphosphate nucleotidase Inositol monophosphatase family INOSITOL MONOPHOSPHATASE 3'(2'),5'-BISPHOSPHATE NUCLEOTIDASE Inositol monophosphatase family signature 1. I [O. tauri	137149	62848.2	129709	106776	109797	124767	98352.2	119440	109723	128750	139913	113198	136754	107225	117386	96444.8	131071	133090	107672	125867	110364	57976.4	114905	102508	104973	80229.6	90790.2	105967	114039	134957	101830	88609.6	109140	103846	117386	78850.4	127452	93594.5	76857.2	121680	72	24	1.12484
ot|OT_ostta03g01170|gb|CEF97026.1	OT_ostta03g01170	AT3G05880|AT3G05890|AT3G13120|AT5G62300|AT3G45030|AT3G47370|AT3G22300	3	3	136.47	ml(S10 chloroplastic small ribosome subunit-from:Ot03gcS10)gb(Ribosomal protein S10) Ribosomal protein S10 family signature rpsJ_bact: ribosomal protein S10 Ribosomal protein S10p/S20e 30S RIBOSOMAL PROTEIN S10 FAMILY MEMBER 30S ribosomal [O. tauri]	178361	222543	327606	174302	223799	243504	286287	225074	322399	453701	313350	178517	399759	244288	237595	186092	353767	195109	157918	197681	143528	205292	290217	167334	213965	156581	264275	199686	335079	475573	228059	139741	319036	236589	237595	152143	343999	137209	112723	191105	48	96	1.40383
ot|OT_ostta03g01190|gb|CEF97028.1	OT_ostta03g01190	AT1G17760|AT1G52500|AT3G03680|AT5G14610|AT3G01540|AT3G06480|AT5G05230|AT5G20590|AT4G02390|AT2G25910|AT5G36180|AT1G33540|AT3G12240|AT2G23000|AT1G73280|AT3G12203|AT5G09640|AT2G22920|AT1G73300|AT3G12230|AT3G26560|AT5G63460|AT1G73440|AT2G41020|AT1G16970|AT4G19900|AT1G13120|AT2G18540|AT4G36700|AT1G29470|AT3G51070|AT5G64030|AT2G34300|AT2G41460|AT3G19080|AT1G49520|AT4G31520|AT1G13160|AT5G06770|AT3G12130…	3	3	250.75	K Homology domain, type 1 Coil K homology RNA-binding domain Domain with 2 conserved Trp (W) residues Putative DNA-binding (bihelical) motif predicted to be involved in chromosomal organisation SAP domain WW domain KH domain KH DOMAIN CONT [O. tauri	3.21793e+06	2.50872e+06	3.10204e+06	2.46201e+06	2.88162e+06	4.15318e+06	2.70613e+06	3.14797e+06	2.42815e+06	2.58788e+06	3.14969e+06	3.0185e+06	2.74399e+06	2.72037e+06	2.82197e+06	2.76095e+06	2.2913e+06	3.53649e+06	3.41477e+06	2.41767e+06	2.58947e+06	2.31425e+06	2.74801e+06	2.3636e+06	2.75501e+06	2.67064e+06	2.49806e+06	2.79287e+06	2.52364e+06	2.71264e+06	2.29236e+06	2.36284e+06	2.1899e+06	2.63463e+06	2.82197e+06	2.25727e+06	2.22803e+06	2.48701e+06	2.43749e+06	2.33724e+06	48	24	1.06005
ot|OT_ostta03g01320|gb|CEF97040.1	OT_ostta03g01320	AT5G43830|AT3G22850|AT2G03667|AT5G19140|AT3G15450|AT4G27450|AT2G16570|AT4G34740|AT5G10240|AT3G47340|AT5G65010	2	2	81.84	Asparagine synthase, glutamine-hydrolyzing Asn_synthetase_glu-h Glutamine amidotransferase domain asn_synth_AEB: asparagine synthase (glutamine-hydrolyzing) ASPARAGINE SYNTHETASE Glutamine amidotransferase type 2 domain profile. Adenine nu [O. tauri	380605	303697	389313	339793	329739	463324	308266	370680	327568	314805	387873	405010	313928	318906	320195	332713	248933	391901	332512	315219	306274	280155	344881	326210	315250	297933	284564	328867	340450	329981	282297	317036	250537	308855	320195	272017	242059	275602	237349	304732	48	96	1.10076
ot|OT_ostta03g01390|gb|CEF97042.1	OT_ostta03g01390	AT1G71110|AT5G67550|AT2G12400|AT2G25270|AT1G80540	12	12	861.04	FAMILY NOT NAMED Region of a membrane-bound protein predicted to be embedded in the membrane. [O. tauri]	3.46685e+07	3.10319e+07	3.20961e+07	3.23388e+07	3.10143e+07	4.34156e+07	3.25381e+07	3.5487e+07	2.90671e+07	3.1363e+07	3.93384e+07	3.62968e+07	3.40552e+07	2.98664e+07	3.25964e+07	2.96357e+07	3.03327e+07	3.74166e+07	3.79266e+07	2.94427e+07	2.78978e+07	2.86264e+07	2.8433e+07	3.10461e+07	2.96515e+07	2.79177e+07	3.00364e+07	3.1484e+07	3.02102e+07	3.28749e+07	2.86308e+07	2.84126e+07	2.71785e+07	2.89251e+07	3.25964e+07	2.42293e+07	2.94951e+07	2.6313e+07	2.70723e+07	2.84632e+07	72	24	1.06828
ot|OT_ostta03g01430|gb|CEF97046.1	OT_ostta03g01430	AT4G13235|AT2G19460|AT1G77270|AT1G34300	3	3	226.47	PAN domain [O. tauri]	1.11254e+06	951428	1.02446e+06	970633	1.02782e+06	1.11766e+06	854471	902252	884282	981473	1.1637e+06	1.07168e+06	1.00766e+06	1.00471e+06	989922	925212	776954	1.09719e+06	1.02394e+06	979304	895262	877675	907537	931834	982658	718693	788773	800477	919058	1.02879e+06	846946	838898	804186	973047	989922	756426	755500	771594	730898	946725	72	48	1.10496
ot|OT_ostta03g01470|gb|CEF97047.1	OT_ostta03g01470	AT3G18190|AT1G24510|AT3G03960|AT5G18820|AT1G55490|AT5G56500|AT3G13470|AT1G26230|AT3G20050|AT3G13860|AT3G02530|AT3G14270|AT4G33240|AT1G71010|AT3G11830|AT5G20890|AT5G26360|AT2G33210|AT3G23990	2	2	73.87	Chaperonin TCP-1, conserved site Tailless complex polypeptide 1 (chaperone) signature TCP-1/cpn60 chaperonin family chap_CCT_epsi: T-complex protein 1, epsilon subunit CHAPERONIN Chaperonins TCP-1 signature 3. Chaperonins TCP-1 signature 1 [O. tauri	1.32754e+06	957920	836426	1.00081e+06	964589	676258	796826	629814	884914	804736	870152	922257	760455	976643	870712	727337	910787	1.01485e+06	777525	794094	1.06828e+06	883664	740966	960806	922206	434856	735560	558770	919716	843531	633303	721930	606898	945863	870712	594649	885638	713684	555003	767676	24	48	1.34139
ot|OT_ostta03g01550|gb|CEF97054.1	OT_ostta03g01550	AT5G07020	3	3	258.71	Region of a membrane-bound protein predicted to be embedded in the membrane. [O. tauri]	1.64763e+06	1.62101e+06	1.20289e+06	1.91488e+06	1.45625e+06	1.86993e+06	2.41243e+06	1.70399e+06	1.95759e+06	1.83019e+06	1.68462e+06	1.82445e+06	2.69624e+06	2.64453e+06	2.13659e+06	1.81556e+06	2.02836e+06	1.90282e+06	2.03048e+06	2.47864e+06	1.32585e+06	1.49535e+06	1.0656e+06	1.83834e+06	1.39227e+06	1.20243e+06	2.22695e+06	1.51178e+06	2.03458e+06	1.91842e+06	1.22608e+06	1.42815e+06	2.15179e+06	2.56118e+06	2.13659e+06	1.48435e+06	1.97236e+06	1.33815e+06	1.44937e+06	2.39618e+06	72	24	1.40085
ot|OT_ostta03g01600|gb|CEF97056.1	OT_ostta03g01600	AT3G46780|AT1G80750|AT2G44120|AT2G01250|AT3G13580	5	5	196.17	ml(L7 cytoplasmic large ribosome subunit-from:Ot03g01550)gb(Ribosomal protein L30, ferredoxin-like fold domain) Coil Ribosomal protein L30p/L7e Ribosomal L30 N-terminal domain L7: 60S ribosomal protein L7 60S RIBOSOMAL PROTEIN L7 [O. tauri]	2.38223e+06	1.72815e+06	2.19772e+06	2.10883e+06	2.0817e+06	2.49233e+06	1.76961e+06	1.96352e+06	1.68603e+06	2.07131e+06	2.09686e+06	1.8518e+06	1.92744e+06	1.78028e+06	1.78179e+06	1.81681e+06	1.57638e+06	1.8846e+06	1.77526e+06	2.06281e+06	1.91699e+06	1.59419e+06	1.9469e+06	2.02454e+06	1.99023e+06	1.60265e+06	1.63355e+06	1.74203e+06	1.75233e+06	2.17117e+06	1.52611e+06	1.44956e+06	1.53823e+06	1.72417e+06	1.78179e+06	1.48537e+06	1.53285e+06	1.32533e+06	1.26719e+06	1.99419e+06	24	96	1.15169
ot|OT_ostta03g01610|gb|CAL52808.1	OT_ostta03g01610	AT4G02070|AT5G20030|AT3G12140|AT3G06520|AT1G09320|AT4G32440|AT4G32620|AT5G06780|AT2G31650|AT1G05830|AT5G13020|AT2G44440|AT3G57970|AT2G44150|AT1G77600|AT1G15940|AT1G80810|AT4G17510	2	2	115.4	EMSY N-terminal Coil ENT domain EMSY N-terminal (ENT) domain profile. ENT-like [O. tauri]	492176	319067	526958	362590	368930	579782	374169	499977	368247	366416	465734	481764	368588	415704	410425	346788	365963	511861	484284	399445	396054	294334	466817	348096	352720	372819	345400	443579	382730	384081	338964	377119	294160	402603	410425	283524	355858	359963	345686	386157	48	24	1.05743
ot|OT_ostta03g01690|gb|CAL52817.1	OT_ostta03g01690	AT4G30480|AT4G11260|AT4G23570|AT1G30630|AT2G34840|AT1G78915|AT2G42810|AT5G09420|AT3G17970|AT4G22670	3	3	138.77	Tetratricopeptide repeat Coatomer epsilon subunit COATOMER SUBUNIT EPSILON TPR repeat region circular profile. TPR repeat profile. TPR-like [O. tauri]	155479	220244	108608	228517	170387	183671	229631	158458	197898	132207	158376	116266	159194	102611	117137	134853	148652	133746	144576	194095	125114	203172	96213.1	219382	162900	118107	211976	140583	205680	138580	115267	91011.4	127048	99376.9	117137	110252	144547	94056.2	103200	187638	48	72	1.37988
ot|OT_ostta03g01810|gb|CAL52830.1	OT_ostta03g01810	AT1G04070|AT5G43970	2	2	87.09	Mitochondrial outer membrane translocase complex, subunit Tom22 Mitochondrial import receptor subunit Tom22 Region of a membrane-bound protein predicted to be embedded in the membrane. [O. tauri]	749799	652451	822899	656221	959859	1.08607e+06	680711	945564	681268	688339	822903	771697	726718	681603	725481	544928	538141	902878	947794	682518	603364	601875	728982	629990	917683	698376	628374	838903	708061	721523	598915	604074	579973	660122	725481	445517	523281	634943	676543	659812	48	96	1.12878
ot|OT_ostta03g01820|gb|CAL52833.1	OT_ostta03g01820	AT5G47210|AT4G00800|AT4G17520|AT4G16830	3	3	193.8	Hyaluronan/mRNA-binding protein Hyaluronan / mRNA binding family HYALURONIC ACID-BINDING PROTEIN 4 [O. tauri]	1.50225e+06	1.43604e+06	1.29874e+06	1.19189e+06	1.57366e+06	1.68987e+06	1.33358e+06	1.23311e+06	1.15046e+06	1.12944e+06	1.21773e+06	1.05212e+06	973251	996513	1.11895e+06	926038	860250	999342	1.081e+06	756684	1.20886e+06	1.32473e+06	1.15052e+06	1.14425e+06	1.50452e+06	1.08664e+06	1.23105e+06	1.09401e+06	1.19571e+06	1.18388e+06	886275	823582	776724	965107	1.11895e+06	757102	836497	702780	771625	731511	24	96	1.51463
ot|OT_ostta03g01980|gb|CEF97080.1	OT_ostta03g01980	AT3G22840|AT4G14690|AT5G47110|AT4G17600|AT1G34000	3	3	252.87	Chlorophyll a-b binding protein [O. tauri]	1.97808e+06	1.50476e+06	1.71727e+06	1.59227e+06	1.47958e+06	2.62564e+06	1.3514e+06	1.90725e+06	1.46128e+06	1.53509e+06	2.32067e+06	1.95088e+06	1.62648e+06	1.45538e+06	1.64754e+06	1.75131e+06	1.31886e+06	1.8898e+06	1.73157e+06	1.45017e+06	1.59176e+06	1.38812e+06	1.52128e+06	1.52862e+06	1.41457e+06	1.68837e+06	1.2475e+06	1.69211e+06	1.51875e+06	1.60909e+06	1.689e+06	1.52712e+06	1.29804e+06	1.40952e+06	1.64754e+06	1.43182e+06	1.28244e+06	1.32899e+06	1.23601e+06	1.40193e+06	72	96	1.10554
ot|OT_ostta03g02100|gb|CEF97087.1	OT_ostta03g02100	AT2G45030|AT1G45332|AT1G76810|AT3G22980|AT4G20360|AT1G18070|AT5G39960|AT1G04170|AT1G60560|AT5G57960|AT4G11160|AT5G13650|AT1G06220|AT1G56070|AT2G31060|AT1G62750|AT5G67560|AT3G49870|AT5G39900|AT5G10630|AT5G14610|AT3G01540|AT3G06480|AT5G08650|AT1G49300|AT3G18820|AT3G16100|AT1G52280|AT1G17220|AT4G02930	2	1	75.31	Translation elongation/initiation factor/Ribosomal, beta-barrel Coil GTP-binding elongation factor signature IF-2: translation initiation factor IF-2 Elongation factor Tu domain 2 small_GTP: small GTP-binding protein domain Translation-ini [O. tauri	27164.3	29740.3	24538.9	29190.9	29945.3	34219.1	32428	30459.6	33301.5	33895.3	19869	27810.8	29310.6	18583	26778.3	26425.9	20703.7	15197.8	22476.6	33187.5	21859.1	27434.9	21738.3	28024.1	28629.5	22004	29934.7	27023.7	34611.2	35529.4	14460.8	21769.9	23391.9	17997.4	26778.3	21605.1	20132.1	10687.7	16044	32083.4	48	96	1.3925
ot|OT_ostta03g02140|gb|CEF97089.1	OT_ostta03g02140	AT5G67580|AT1G49950|AT3G49850|AT1G74430|AT5G03780|AT1G17460|AT1G07540|AT2G37025|AT4G06599|AT3G46590|AT2G32360|AT2G32350|AT1G15720|AT1G72650|AT3G10580|AT2G30105|AT1G68030|AT1G14770|AT1G72740|AT1G17520|AT1G58220|AT1G09710|AT3G12560|AT5G13820|AT5G58340|AT5G59430	2	2	165.61	Ubiquitin supergroup SANT SWI3, ADA2, N-CoR and TFIIIB'' DNA-binding domains Ubiquitin family Myb-like DNA-binding domain TELOMERIC REPEAT BINDING PROTEIN Myb-type HTH DNA-binding domain profile. Ubiquitin domain profile. Ubiquitin-like H [O. tauri]	257766	906328	1.54553e+06	1.10141e+06	1.19564e+06	327963	873262	600637	310381	309062	2.58804e+06	676091	1.83931e+06	740365	460146	1.35943e+06	1.00443e+06	1.30568e+06	642195	228249	207425	836072	1.36914e+06	1.05738e+06	1.1431e+06	210891	806119	532884	322588	323961	1.88359e+06	529235	1.4679e+06	717032	460146	1.11143e+06	976692	918209	458403	220656	72	48	2.60353
ot|OT_ostta03g02230|gb|CEF97095.1	OT_ostta03g02230	AT1G24490|AT2G28800|AT2G46470|AT5G62050|AT3G44370|AT1G65080	4	4	184.85	Membrane insertase OXA1/ALB3/YidC yidC_oxa1_cterm: membrane protein insertase, YidC/Oxa1 family 60Kd inner membrane protein INNER MEMBRANE PROTEIN ALBINO3, CHLOROPLASTIC Region of a membrane-bound protein predicted to be embedded in the me [O. tauri	632200	601996	527517	550303	662112	653412	555949	545682	543494	465216	653413	556862	521513	516413	460876	506501	446104	610387	664140	423258	508732	555331	467312	528306	633019	420166	513204	484128	564868	487643	475559	435904	416205	500138	460876	414100	433787	429251	474068	409177	24	96	1.12215
ot|OT_ostta03g02300|gb|CAL52881.1	OT_ostta03g02300	AT1G27980|AT5G65720|AT3G62130|AT5G26600|AT1G77670|AT4G28680|AT2G20340|AT1G08490	5	5	195.65	Pyridoxal phosphate-dependent transferase, major region, subdomain 2 NifS Aminotransferase class-V IscS: cysteine desulfurase IscS CYSTEINE DESULFURASE, MITOCHONDRIAL CYSTEINE DESULFURYLASE Aminotransferases class-V pyridoxal-phosphate att [O. tauri	754431	781177	741652	735051	876593	891480	848328	752496	658456	799529	759242	652056	677793	680145	735096	631288	702636	724145	763010	814094	607091	720622	657008	705669	838076	573251	783102	667613	684351	838073	552582	510421	540928	658710	735096	516123	683235	509250	544642	787011	48	72	1.12726
ot|OT_ostta03g02360|gb|CEF97106.1	OT_ostta03g02360	AT2G02560|AT2G33400|AT1G79940|AT2G19480|AT4G26110|AT5G56950|AT5G05230|AT5G03740|AT3G44750|AT1G71850|AT5G10140|AT1G23280|AT4G27310|AT3G10040	2	2	71.07	TATA-binding protein interacting (TIP20) PROTEIN CAND-1 TIP120 ARM repeat [O. tauri]	138233	133544	131492	109533	96306.9	149660	184328	178570	153352	145945	213448	209014	220813	187544	191671	216594	182885	204364	193484	173080	111237	123192	116485	105155	92075.3	96236.6	170155	158427	159383	152981	155349	163613	176225	181634	191671	177081	177835	143717	138110	167322	72	24	1.67866
ot|OT_ostta03g02390|gb|CAL52892.1	OT_ostta03g02390	AT5G47770|AT4G17190|AT2G18620|AT4G36810|AT2G34630|AT1G78510|AT1G17050	2	2	96.75	Polyprenyl synthetase FARNESYL-PYROPHOSPHATE SYNTHETASE FARNESYL PYROPHOSPHATE SYNTHASE Polyprenyl synthases signature 2. Polyprenyl synthases signature 1. Terpenoid synthases [O. tauri]	21605.8	95950.4	74676.1	41822.6	39312.2	1623.65	90288.5	83607.1	40803	36616.3	111082	51373.2	83077.4	75422.3	71074.9	75611.8	44638.1	120979	85577.4	5284.49	17386.2	88512.6	66153.4	40150.8	37584.8	1044.06	83346.5	74176.1	42407.7	38381.6	80846.3	40214.3	66301.7	73045.3	71074.9	61818	43405.6	85077.8	61085.8	5108.69	72	48	1.5499
ot|OT_ostta03g02450|gb|CAL52898.1	OT_ostta03g02450	AT3G58360|AT3G25400|AT4G17270|AT2G17670|AT5G47540|AT5G18940|AT2G03410	2	2	87.1	Armadillo-type fold Mo25-like PROTEIN MO25 CALCIUM-BINDING PROTEIN 39-RELATED ARM repeat [O. tauri]	377274	267849	393351	325366	322380	597585	308180	459889	363591	394563	539041	416320	388065	422413	414039	485152	337990	562538	534473	450296	303593	247086	348458	312360	308214	384267	284485	408012	377890	413584	392318	325889	309704	409100	414039	396646	328657	395601	381511	435315	96	24	1.40578
ot|OT_ostta03g02460|gb|CAL52899.1	OT_ostta03g02460		3	3	195.75	Protein of unknown function DUF3181 Coil Protein of unknown function (DUF3181) [O. tauri]	1.33041e+06	932869	863875	1.03327e+06	1.05889e+06	1.56072e+06	1.41385e+06	1.25542e+06	1.18593e+06	975710	1.41839e+06	1.30873e+06	1.47965e+06	1.2121e+06	1.40144e+06	1.75521e+06	1.4121e+06	1.60601e+06	1.8511e+06	1.37515e+06	1.07059e+06	860555	765283	991971	1.01236e+06	1.00359e+06	1.30515e+06	1.11381e+06	1.23257e+06	1.02275e+06	1.03231e+06	1.02446e+06	1.18086e+06	1.1739e+06	1.40144e+06	1.43501e+06	1.3731e+06	1.12942e+06	1.32133e+06	1.3294e+06	96	24	1.53268
ot|OT_ostta03g02470|gb|CAL52900.1	OT_ostta03g02470	AT3G58610	14	13	1001.47	Acetohydroxy acid isomeroreductase, catalytic Acetohydroxy acid isomeroreductase, catalytic domain KETOL-ACID REDUCTOISOMERASE, CHLOROPLASTIC FAMILY NOT NAMED NAD(P)-binding Rossmann-fold domains 6-phosphogluconate dehydrogenase C-terminal [O. tauri	9.28202e+06	7.92724e+06	7.52924e+06	6.66087e+06	7.50396e+06	1.12237e+07	7.64199e+06	8.0444e+06	7.79531e+06	7.631e+06	9.5457e+06	8.77298e+06	7.60295e+06	6.78297e+06	7.2773e+06	7.77108e+06	6.86831e+06	9.1456e+06	8.97375e+06	6.88587e+06	7.46925e+06	7.31274e+06	6.66994e+06	6.39462e+06	7.17425e+06	7.21719e+06	7.05442e+06	7.13698e+06	8.10188e+06	7.99888e+06	6.94743e+06	6.86737e+06	6.0677e+06	6.5692e+06	7.2773e+06	6.35341e+06	6.67866e+06	6.43158e+06	6.40553e+06	6.6568e+06	48	24	1.08824
ot|OT_ostta03g02500|gb|CEF97114.1	OT_ostta03g02500	AT4G15010|AT5G42130|AT5G26200|AT1G72820|AT3G20240|AT5G17400|AT5G58970|AT5G01340|AT5G09470|AT1G74240|AT2G26360|AT5G27520|AT3G05290|AT2G46320|AT5G15640|AT3G54110|AT2G35800|AT5G46800|AT4G03115|AT2G33820|AT3G51870|AT5G01500|AT5G61810|AT5G51050|AT1G34065|AT4G39460|AT1G25380|AT1G78180|AT2G17270|AT4G26180|AT1G14560|AT2G22500|AT4G24570|AT4G27940|AT4G32400|AT4G01100|AT5G19760|AT3G55640|AT3G53940|AT2G37890…	3	3	129.17	Mitochondrial substrate/solute carrier Mitochondrial carrier protein FAMILY NOT NAMED SUBFAMILY NOT NAMED Solute carrier (Solcar) repeat profile. [O. tauri]	1.87572e+06	1.3712e+06	1.95475e+06	1.59233e+06	1.8725e+06	2.81667e+06	1.72867e+06	1.9747e+06	1.79417e+06	2.07884e+06	2.00487e+06	2.30318e+06	1.96795e+06	1.92975e+06	1.75824e+06	2.17227e+06	1.82824e+06	2.41331e+06	1.93509e+06	2.17815e+06	1.50939e+06	1.26491e+06	1.73165e+06	1.52868e+06	1.79022e+06	1.81121e+06	1.59576e+06	1.75195e+06	1.86473e+06	2.17906e+06	1.45916e+06	1.8029e+06	1.57056e+06	1.86893e+06	1.75824e+06	1.77599e+06	1.77776e+06	1.69714e+06	1.38128e+06	2.10569e+06	96	24	1.21469
ot|OT_ostta03g02770|gb|CEF97132.1	OT_ostta03g02770	AT5G10360|AT4G31700	4	4	181.31	ml(S6 cytoplasmic small ribosome subunit-from:Ot03g02750)gb(Ribosomal protein S6, eukaryotic) RPS6e Ribosomal protein S6e 40S RIBOSOMAL PROTEIN S6 [O. tauri]	2.59715e+06	1.98398e+06	2.47321e+06	2.24736e+06	2.4719e+06	2.38004e+06	1.71189e+06	2.0551e+06	1.86495e+06	2.33765e+06	1.81805e+06	1.70584e+06	1.83006e+06	1.57544e+06	1.59615e+06	1.58174e+06	1.23944e+06	1.67695e+06	1.76449e+06	1.49896e+06	2.08993e+06	1.83019e+06	2.19095e+06	2.15753e+06	2.36329e+06	1.53045e+06	1.58027e+06	1.82328e+06	1.93829e+06	2.45034e+06	1.32319e+06	1.33531e+06	1.46052e+06	1.52578e+06	1.59615e+06	1.29318e+06	1.20522e+06	1.1793e+06	1.2595e+06	1.44909e+06	24	96	1.51691
ot|OT_ostta03g02810|gb|CEF97136.1	OT_ostta03g02810	AT1G15080|AT5G41790	9	8	336.83	Prefoldin Coil [O. tauri]	1.19309e+06	1.60322e+06	1.91611e+06	1.61487e+06	2.03016e+06	1.18899e+06	1.59086e+06	1.61314e+06	1.04399e+06	1.11157e+06	3.35991e+06	1.45407e+06	2.19901e+06	1.53366e+06	1.38206e+06	1.84704e+06	1.27929e+06	2.0749e+06	1.51955e+06	898771	960080	1.47894e+06	1.69743e+06	1.55032e+06	1.94096e+06	764562	1.46854e+06	1.43117e+06	1.08505e+06	1.16516e+06	2.44536e+06	1.13822e+06	1.75497e+06	1.48533e+06	1.38206e+06	1.51009e+06	1.24397e+06	1.45916e+06	1.08467e+06	868871	72	48	1.51617
ot|OT_ostta03g02820|gb|CEF97137.1	OT_ostta03g02820	AT4G13430|AT4G26970|AT4G35830|AT2G05710|AT2G43090|AT2G43100	4	4	218.69	3-isopropylmalate dehydratase, small subunit Aconitase family signature Aconitase family (aconitate hydratase) leuC: 3-isopropylmalate dehydratase, large subunit leuD: 3-isopropylmalate dehydratase, small subunit Aconitase C-terminal domai [O. tauri	984574	681022	853129	816938	873835	1.26295e+06	820200	951640	890447	866176	976706	1.00991e+06	695259	1.00789e+06	952164	765836	721884	970443	969804	802612	792288	628231	755762	784282	835439	812118	757137	844293	925466	907933	710854	790543	554867	976123	952164	626125	701951	682457	692253	775911	48	24	1.13824
ot|OT_ostta03g02825|gb|CEF97138.1	OT_ostta03g02825	AT1G48130|AT3G52960|AT5G53660|AT2G22840|AT2G06200|AT3G11630|AT5G06290|AT3G52910|AT2G36400|AT2G34440|AT4G37740|AT4G24150|AT1G09060|AT2G45480|AT3G26060|AT1G21350|AT3G13960	4	2	316.96	Thioredoxin-like fold Coil AhpC/TSA family C-terminal domain of 1-Cys peroxiredoxin THIOREDOXIN PEROXIDASE PEROXIREDOXIN-4 WRC domain profile. Thioredoxin domain profile. [O. tauri]	797677	974961	791241	790521	1.0373e+06	1.0493e+06	872830	887867	1.00032e+06	905059	747427	836460	758758	869049	781681	716870	874912	898275	875498	837533	641892	899385	700938	758922	991723	674736	805721	787714	1.03966e+06	948691	543983	654770	605543	841660	781681	586092	850753	631706	624937	809670	48	72	1.1808
ot|OT_ostta03g02830|gb|CAL52935.1	OT_ostta03g02830	AT1G17290|AT1G72330|AT2G22250|AT3G61510|AT1G01480|AT4G11280|AT1G80360|AT4G26200|AT4G28410|AT1G77670|AT4G08040|AT5G65800|ATCG00790|AT4G33680|AT2G22810|AT4G37770|AT3G49700|AT2G24850|AT4G28420|AT2G13810|AT5G53970|AT5G36160|AT2G20610|AT4G23600|AT1G70580|AT1G23310|AT5G51690|AT1G62960	12	12	961.27	Pyridoxal phosphate-dependent transferase, major region, subdomain 2 Aminotransferase class I and II Alanine aminotransferase SUBGROUP I AMINOTRANSFERASE RELATED PLP-dependent transferases [O. tauri]	2.16144e+07	1.47715e+07	2.02664e+07	1.67326e+07	1.50224e+07	2.42758e+07	1.88985e+07	2.21505e+07	1.62376e+07	1.80853e+07	2.13056e+07	1.91688e+07	1.8879e+07	1.87983e+07	1.6519e+07	1.48511e+07	1.49035e+07	1.98248e+07	2.05283e+07	1.55204e+07	1.73931e+07	1.36265e+07	1.79534e+07	1.60638e+07	1.43623e+07	1.56102e+07	1.74455e+07	1.96519e+07	1.68761e+07	1.89571e+07	1.55064e+07	1.5005e+07	1.50668e+07	1.82058e+07	1.6519e+07	1.21418e+07	1.4492e+07	1.39417e+07	1.46532e+07	1.5004e+07	48	96	1.16373
ot|OT_ostta03g02860|gb|CAL52939.1	OT_ostta03g02860	AT1G09620|AT1G14610|AT5G49030|AT4G13780|AT3G55400|AT3G24450|AT5G16715|AT4G04350|AT4G10320	3	3	153.72	Aminoacyl-tRNA synthetase, class Ia Coil Valyl-tRNA synthetase signature tRNA synthetases class I (I, L, M and V) Anticodon-binding domain of tRNA valS: valine--tRNA ligase VALYL-TRNA SYNTHETASE, ISOFORM A ISOLEUCYL, LEUCYL, TYROSYL, VALYL [O. tauri	263215	248566	426684	289163	376193	405655	236694	394341	271606	314961	377219	320692	328709	320317	313984	388416	168444	409372	306334	223005	211809	229298	377987	277604	359664	260850	218495	349859	282287	330145	274543	251033	262334	310222	313984	317557	163793	287888	218664	215586	72	96	1.11056
ot|OT_ostta03g02925|gb|CEF97146.1	OT_ostta03g02925	AT2G20890	7	7	646.5	Photosystem II Psp29, biogenesis Coil Thylakoid formation protein [O. tauri]	4.17572e+06	3.46399e+06	3.8172e+06	3.60451e+06	3.49198e+06	5.1859e+06	4.11974e+06	4.25453e+06	3.56659e+06	4.01049e+06	5.09817e+06	4.39956e+06	4.27833e+06	3.86377e+06	3.91181e+06	4.14634e+06	3.88452e+06	5.19441e+06	5.39127e+06	3.85998e+06	3.36021e+06	3.19547e+06	3.38155e+06	3.46043e+06	3.33855e+06	3.33471e+06	3.80298e+06	3.77461e+06	3.70686e+06	4.20383e+06	3.71048e+06	3.44391e+06	3.41441e+06	3.742e+06	3.91181e+06	3.38992e+06	3.77726e+06	3.65293e+06	3.84833e+06	3.73157e+06	96	24	1.21145
ot|OT_ostta03g03015|gb|CEF97154.1	OT_ostta03g03015	AT4G26310|AT3G08740	2	2	127.14	Translation elongation factor P/YeiP, central EF-P Elongation factor P, C-terminal Elongation factor P (EF-P) KOW-like domain Elongation factor P (EF-P) OB domain efp: translation elongation factor P ELONGATION FACTOR EF-P ELONGATION FACTO [O. tauri	667452	475594	666512	583308	625748	839106	605276	688616	556570	588627	582682	592546	558695	563941	589725	527660	448922	669485	663993	490763	537099	438727	590444	559992	598253	539573	558738	610939	578459	617004	424081	463837	445879	546168	589725	431399	436527	470811	473963	474436	48	96	1.17044
ot|OT_ostta03g03130|gb|CEF97163.1	OT_ostta03g03130	AT2G33210|AT3G23990|AT3G03960|AT4G10000|AT3G18190|AT3G13860|AT5G26360|AT3G02530|AT5G18820|AT1G24510|AT2G28000|AT1G26230|AT1G55490|AT5G56500|AT3G13470|AT3G11830|AT3G14270|AT4G33240|AT1G71010|AT1G34260|AT5G20890|AT3G20050	2	2	83.01	T-complex protein 1, alpha subunit Tailless complex polypeptide 1 (chaperone) signature chap_CCT_alpha: T-complex protein 1, alpha subunit TCP-1/cpn60 chaperonin family CHAPERONIN Chaperonins TCP-1 signature 2. Chaperonins TCP-1 signature [O. tauri]	102817	73253.2	53333.9	70306.4	49118.2	75242.5	68985.7	69878.5	69723.3	78749.4	64478.5	66273.3	84619.3	50802.3	63730.9	88193.4	75278.5	68222.1	69806.4	66540.1	82736.8	67574.8	47247	67496	46960	48383.4	63681.6	61996.1	72465.3	82545.9	46927.9	51877.9	67532.3	49201.2	63730.9	72104.3	73199.9	47976.8	49828.3	64326.5	96	72	1.1156
ot|OT_ostta03g03160|gb|CEF97166.1	OT_ostta03g03160	AT1G03475	8	8	352.35	Coproporphyrinogen III oxidase, conserved site Coprogen oxidase signature Coproporphyri_ox COPROPORPHYRINOGEN-III OXIDASE, MITOCHONDRIAL COPROPORPHYRINOGEN III OXIDASE, MITOCHONDRIAL Coproporphyrinogen III oxidase signature. [O. tauri]	1.62314e+06	1.35442e+06	1.51006e+06	1.84623e+06	1.39381e+06	1.65822e+06	1.65557e+06	1.36982e+06	1.70752e+06	1.47173e+06	1.72794e+06	1.31606e+06	1.45053e+06	1.37322e+06	1.43045e+06	1.47419e+06	1.50345e+06	1.36987e+06	1.44646e+06	1.73061e+06	1.30614e+06	1.24943e+06	1.33772e+06	1.77243e+06	1.33256e+06	1.06629e+06	1.52828e+06	1.2153e+06	1.77468e+06	1.54268e+06	1.2576e+06	1.03019e+06	1.15763e+06	1.32994e+06	1.43045e+06	1.20525e+06	1.46193e+06	963353	1.0325e+06	1.67304e+06	48	72	1.07737
ot|OT_ostta03g03170|gb|CAL52969.1	OT_ostta03g03170	AT2G45140|AT3G60600|AT1G65580|AT1G05630|AT2G43900|AT1G08820|AT4G00170|AT4G05060|AT5G47180|AT5G54110	4	4	187.39	PapD-like MSP (Major sperm protein) domain AT11025P-RELATED VESICLE-ASSOCIATED MEMBRANE PROTEIN-ASSOCIATED PROTEIN Major sperm protein (MSP) domain profile. Region of a membrane-bound protein predicted to be embedded in the membrane. [O. tauri]	2.03972e+06	1.45072e+06	1.93564e+06	1.72314e+06	2.18736e+06	2.86579e+06	1.62677e+06	2.04069e+06	1.54352e+06	1.70186e+06	1.83741e+06	2.01063e+06	1.62835e+06	2.07392e+06	1.69587e+06	1.78161e+06	1.37516e+06	2.27193e+06	2.19131e+06	1.73639e+06	1.64137e+06	1.33827e+06	1.71473e+06	1.65426e+06	2.09125e+06	1.8428e+06	1.50169e+06	1.8105e+06	1.60422e+06	1.78391e+06	1.33728e+06	1.57389e+06	1.29954e+06	2.00856e+06	1.69587e+06	1.45659e+06	1.33719e+06	1.59772e+06	1.56417e+06	1.67863e+06	48	72	1.05759
ot|OT_ostta03g03210|gb|CEF97170.1	OT_ostta03g03210	AT1G17860|AT5G03555	2	2	100.44	Permease, cytosine/purines, uracil, thiamine, allantoin Coil Permease for cytosine/purines, uracil, thiamine, allantoin Region of a membrane-bound protein predicted to be embedded in the membrane. [O. tauri]	125587	103246	115486	107426	109426	144136	123208	132884	109786	102223	125161	125470	131342	123107	123574	162451	132671	108053	165720	111500	101060	95242.5	102306	103132	104618	92684.3	113735	117895	114104	107151	91093	98216	104821	119227	123574	132815	129008	75987.2	118292	107791	96	24	1.21246
ot|OT_ostta03g03240|gb|CEF97172.1	OT_ostta03g03240	ATCG00160|AT1G47280|AT1G80470|AT1G72370	5	5	277.34	ml(SA cytoplasmic small ribosome subunit-from:Ot03g03270)gb(Ribosomal protein S2, eukaryotic/archaeal) Ribosomal protein S2 signature Sa_S2_E_A: ribosomal protein S2 40S RIBOSOMAL PROTEIN SA Ribosomal protein S2 signature 2. 40S ribosomal [O. tauri]	7.9772e+06	6.25448e+06	7.27963e+06	6.84869e+06	7.50833e+06	8.03285e+06	5.84923e+06	7.35362e+06	6.61944e+06	7.8624e+06	6.41506e+06	5.88771e+06	6.25268e+06	6.78019e+06	6.31343e+06	5.38544e+06	4.95407e+06	6.0419e+06	5.84278e+06	5.53102e+06	6.41926e+06	5.76965e+06	6.44882e+06	6.57493e+06	7.17842e+06	5.16539e+06	5.3995e+06	6.52412e+06	6.87976e+06	8.24144e+06	4.66892e+06	4.60882e+06	4.99009e+06	6.56651e+06	6.31343e+06	4.40298e+06	4.81727e+06	4.24893e+06	4.17062e+06	5.34702e+06	24	96	1.29231
ot|OT_ostta03g03260|gb|CEF97174.1	OT_ostta03g03260	AT3G04260|AT2G17630|AT4G35630	5	5	352.39	Phosphoserine aminotransferase SerC serC_1: phosphoserine transaminase Aminotransferase class-V AMINOTRANSFERASE CLASS V PHOSPHOSERINE AMINOTRANSFERASE Phosphoserine aminotransferase [serC]. PLP-dependent transferases [O. tauri]	2.69501e+06	2.25036e+06	2.35314e+06	2.21867e+06	2.12158e+06	3.16993e+06	2.6345e+06	2.67097e+06	2.89584e+06	2.32004e+06	3.07454e+06	3.21627e+06	3.06912e+06	2.7051e+06	2.87103e+06	2.80474e+06	2.7793e+06	2.74558e+06	3.14245e+06	3.00374e+06	2.16868e+06	2.07592e+06	2.08458e+06	2.12998e+06	2.02836e+06	2.03837e+06	2.43194e+06	2.36968e+06	3.00972e+06	2.43189e+06	2.23767e+06	2.51766e+06	2.44938e+06	2.61984e+06	2.87103e+06	2.29307e+06	2.70256e+06	1.93081e+06	2.2431e+06	2.90382e+06	72	24	1.2833
ot|OT_ostta03g03360|gb|CEF97182.1	OT_ostta03g03360	AT3G02450|AT5G53350|AT1G33360|AT5G53170|AT3G53480|AT2G37280|AT1G43910|AT5G53540|AT5G43010|AT1G45000|AT3G01610|AT3G09840|AT5G03340|AT3G53230|AT1G05910|AT2G34560|AT2G46620|AT2G20140|AT4G29040|AT3G28580|AT3G28510|AT3G28610|AT3G28600|AT5G40010|AT1G24290|AT3G28570|AT5G15250|AT3G47060|AT5G58870|AT1G79560|AT2G29080|AT1G07510|AT4G04180|AT4G36580|AT5G64580|AT1G50250|AT5G42270|AT1G50140|AT3G19740|AT3G16290…	2	1	70.53	26S proteasome subunit P45 Coil ATPases associated with a variety of cellular activities 26Sp45: 26S proteasome subunit P45 family ATPase family associated with various cellular activities (AAA) 26S PROTEASE REGULATORY SUBUNIT 26S PROTEASE [O. tauri	137637	86480.7	111045	90984.8	90315.1	104680	75901.2	108998	75506.5	79285.6	97460.7	90610.2	72642.9	72876.9	70421.3	60656.9	64304.6	67178.6	94106.4	60005.4	110757	79777	98371.5	87347.9	86346.8	67312.7	70065.4	96702.8	78476	83107.8	70932.6	70928.5	57974.3	70580.1	70421.3	49591.3	62529	47242.9	67173.8	58009.2	24	96	1.49158
ot|OT_ostta03g03370|gb|CEF97183.1	OT_ostta03g03370		2	2	94.91	DoxX-like family Region of a membrane-bound protein predicted to be embedded in the membrane. [O. tauri]	600973	526122	301317	390057	496211	229092	524347	288167	550006	396853	387423	569721	499965	631401	578432	405100	754693	261275	480139	660670	483603	485338	266928	374465	474407	147314	484031	255661	571637	415985	281969	445970	399008	611502	578432	331198	733854	183740	342727	638691	72	48	1.34121
ot|OT_ostta03g03410|gb|CEF97187.1	OT_ostta03g03410	AT1G70740|AT4G11330|AT4G23130|AT1G03930|AT5G44100|AT3G25840|AT3G53640|AT5G39440|AT1G69270|AT5G41680|AT3G51920|AT1G21550|AT1G50240|AT1G67890|AT5G49470|AT3G06630|AT3G06620|AT5G09890|AT1G72300|AT4G34440|AT5G51770|AT2G45590|AT1G66150|AT2G34290|AT2G41920|AT5G27790|AT4G26070|AT5G12000|AT5G26150|AT4G25970|AT5G57190|AT4G29450|AT2G46070|AT1G79640|AT5G14720|AT4G24100|AT1G70430|AT4G10730|AT3G18430|AT5G61570…	13	13	845.15	ml(CDPK Calcium Dependent Protein Kinase CDPK CAMK-from:Ot03g03430)gb(Serine/threonine-protein kinase, active site) EF-hand, calcium binding motif Serine/Threonine protein kinases, catalytic domain Protein kinase domain EF-hand domain pair [O. tauri	1.06748e+07	7.78775e+06	8.82239e+06	8.13369e+06	9.26621e+06	1.27699e+07	9.18536e+06	9.78285e+06	8.99154e+06	8.77823e+06	1.05669e+07	9.25036e+06	9.00882e+06	9.25147e+06	9.27646e+06	9.49878e+06	7.71746e+06	1.06481e+07	1.13053e+07	8.25481e+06	8.59005e+06	7.18406e+06	7.8155e+06	7.80856e+06	8.85906e+06	8.2115e+06	8.47912e+06	8.67933e+06	9.34515e+06	9.20142e+06	7.69068e+06	7.24106e+06	7.18969e+06	8.9599e+06	9.27646e+06	7.76593e+06	7.50436e+06	7.48819e+06	8.06984e+06	7.98019e+06	48	24	1.10793
ot|OT_ostta03g03420|gb|CEF97188.1	OT_ostta03g03420	AT3G12340|AT5G45680|AT4G39710|AT5G64350|AT4G25340|AT5G13410|AT5G48570|AT3G25230|AT3G10060|AT5G64040|AT2G43560|AT3G55520|AT4G19830|AT3G25220|AT5G48580|AT3G21640|AT1G18170|AT3G60370|AT3G54010	2	2	111.27	Peptidyl-prolyl cis-trans isomerase, FKBP-type, N-terminal FKBP-type peptidyl-prolyl cis-trans isomerase Domain amino terminal to FKBP-type peptidyl-prolyl isomerase PEPTIDYL-PROLYL CIS-TRANS ISOMERASE FKBP-TYPE 22 KDA PEPTIDYL-PROLYL CIS- [O. tauri	696601	604388	685494	637653	548564	603779	380541	457223	422320	429252	429679	351423	359791	331548	280523	390217	196994	285730	248616	302785	560556	557537	607259	612164	524461	388250	351283	405648	438929	449945	312723	275089	287139	321099	280523	319030	191555	200938	177464	292712	24	96	2.22748
ot|OT_ostta03g03460|gb|CEF97192.1	OT_ostta03g03460	AT1G56340|AT1G09210|AT5G61790|AT2G37640|AT1G08450	12	12	699.57	Concanavalin A-like lectin/glucanases superfamily Calreticulin signature Calreticulin family CALNEXIN 99A, ISOFORM C CALRETICULIN AND CALNEXIN Calreticulin family signature 2. Calreticulin family signature 1. Concanavalin A-like lectins/gl [O. tauri	8.75471e+06	7.54237e+06	7.84769e+06	7.55734e+06	8.11509e+06	8.86582e+06	7.05882e+06	7.89205e+06	6.68061e+06	6.73067e+06	6.76581e+06	7.49931e+06	6.56891e+06	7.84166e+06	6.92297e+06	6.90776e+06	6.16325e+06	7.54876e+06	7.56332e+06	6.90129e+06	7.04492e+06	6.9577e+06	6.95205e+06	7.25525e+06	7.75852e+06	5.70101e+06	6.51608e+06	7.00181e+06	6.94335e+06	7.05515e+06	4.92421e+06	5.87036e+06	5.24246e+06	7.59452e+06	6.92297e+06	5.64758e+06	5.99307e+06	5.30861e+06	5.39875e+06	6.6717e+06	24	96	1.1349
ot|OT_ostta03g03570|gb|CAL53007.1	OT_ostta03g03570		3	3	167.24	Armadillo-type fold Coil ARM repeat [O. tauri]	389216	266195	300992	302659	275472	359772	260411	326994	267200	247725	300724	284135	295758	233510	249808	276873	248477	312739	317552	224676	313203	245560	266641	290561	263368	231345	240389	290108	277708	259668	218869	222417	236036	226151	249808	226364	241616	219932	226671	217201	24	72	1.12508
ot|OT_ostta03g03830|gb|CEF97221.1	OT_ostta03g03830	AT5G57300|AT1G20330|AT1G76090|AT1G64970|AT5G13710|AT2G41040|AT5G18400|AT5G01710|AT3G01660|AT4G33110|AT2G25605|AT3G23530|AT3G23510|AT1G78140|AT1G48600|AT1G73600|AT3G18000|AT1G23360|AT3G23470|AT4G34360|AT3G20020|AT1G69520|AT1G69526|AT2G30920|AT5G60790|AT1G69523	4	4	179.89	Methyltransferase type 11 Methyltransferase domain Sterol methyltransferase C-terminal METHYLTRANSFERASE STEROL 24-C-METHYLTRANSFERASE ERGosterol biosynthesis methyltransferase (ERG6) family profile. S-adenosyl-L-methionine-dependent methy [O. tauri	1.72056e+06	1.46578e+06	1.5164e+06	1.52216e+06	1.45672e+06	2.54174e+06	1.40692e+06	1.78251e+06	1.63821e+06	1.74709e+06	1.81561e+06	2.00237e+06	1.79642e+06	1.74501e+06	1.8892e+06	1.84381e+06	1.49522e+06	2.07222e+06	1.90176e+06	1.96782e+06	1.38454e+06	1.35216e+06	1.34333e+06	1.46131e+06	1.39271e+06	1.63442e+06	1.29874e+06	1.58144e+06	1.70264e+06	1.83131e+06	1.32141e+06	1.56743e+06	1.43367e+06	1.69002e+06	1.8892e+06	1.50745e+06	1.45393e+06	1.45727e+06	1.35749e+06	1.90236e+06	96	24	1.20819
ot|OT_ostta03g03840|gb|CAL53028.1	OT_ostta03g03840	AT5G42670|AT5G52070	6	6	283.81	Coil [O. tauri]	1.23887e+06	1.17314e+06	1.2534e+06	1.06911e+06	1.25464e+06	1.50631e+06	1.22025e+06	1.20387e+06	1.08433e+06	1.0816e+06	1.49239e+06	1.2246e+06	1.25673e+06	1.15778e+06	1.19624e+06	1.27119e+06	1.04042e+06	1.53268e+06	1.45852e+06	1.07799e+06	996917	1.0822e+06	1.11035e+06	1.02638e+06	1.19951e+06	968605	1.12642e+06	1.06807e+06	1.12698e+06	1.13375e+06	1.08617e+06	958601	1.00296e+06	1.1213e+06	1.19624e+06	1.03929e+06	1.01169e+06	1.07785e+06	1.0411e+06	1.04213e+06	96	24	1.06539
ot|OT_ostta03g03860|gb|CEF97223.1	OT_ostta03g03860	AT3G23940	9	9	426.61	Aconitase/3-isopropylmalate dehydratase, swivel ilvD: dihydroxy-acid dehydratase Dehydratase family DIHYDROXY-ACID DEHYDRATASE (DAD) DIHYDROXY-ACID DEHYDRATASE, MITOCHONDRIAL Dihydroxy-acid and 6-phosphogluconate dehydratases signature 2. [O. tauri]	2.20893e+06	1.63961e+06	2.15441e+06	1.7662e+06	2.03736e+06	2.76956e+06	1.98393e+06	2.25681e+06	1.83114e+06	2.09253e+06	2.20413e+06	1.99429e+06	1.93715e+06	1.93053e+06	1.72364e+06	1.93625e+06	1.77902e+06	2.17788e+06	2.26472e+06	1.9629e+06	1.77753e+06	1.51251e+06	1.90853e+06	1.6956e+06	1.94784e+06	1.78092e+06	1.83139e+06	2.00224e+06	1.90316e+06	2.19341e+06	1.60418e+06	1.56111e+06	1.54599e+06	1.86969e+06	1.72364e+06	1.58302e+06	1.7299e+06	1.53158e+06	1.61658e+06	1.8976e+06	48	72	1.11688
ot|OT_ostta03g03930|gb|CAL53037.1	OT_ostta03g03930	AT2G27200|AT1G08410|AT5G66470|AT4G09950|AT4G02790|AT1G33930|AT1G33960|AT1G33970|AT5G20300|AT4G02510|AT2G16640|AT3G16620|AT1G02280|AT5G05000|AT1G52980	2	2	143.18	P-loop containing nucleoside triphosphate hydrolase AIG1 family TRANSLOCASE OF CHLOROPLAST 33, CHLOROPLASTIC-RELATED GTPASE, IMAP FAMILY MEMBER-RELATED P-loop containing nucleoside triphosphate hydrolases [O. tauri]	1.10489e+06	788691	1.03759e+06	909873	1.02909e+06	1.54121e+06	875355	1.11872e+06	796166	1.01954e+06	1.10562e+06	1.00945e+06	842553	914593	915783	915784	658228	1.15071e+06	1.048e+06	814931	889109	727554	919170	873503	983873	991052	808051	992528	827477	1.06869e+06	804675	790187	672418	885769	915783	748718	640053	809233	748068	787821	48	96	1.16639
ot|OT_ostta03g04010|gb|CEF97231.1	OT_ostta03g04010	AT3G52940|AT5G06930|AT2G22230|AT5G10160	4	4	178.59	Beta-hydroxyacyl-(acyl-carrier-protein) dehydratase FabZ fabZ: beta-hydroxyacyl-(acyl-carrier-protein) dehydratase FabZ FabA-like domain (3R)-HYDROXYMYRISTOYL-[ACYL-CARRIER-PROTEIN] DEHYDRATASE (3R)-HYDROXYMYRISTOYL-[ACYL CARRIER PROTEIN] [O. tauri]	997445	834766	1.05684e+06	1.0189e+06	1.14081e+06	1.02292e+06	1.18586e+06	908355	1.30272e+06	1.09968e+06	1.12528e+06	966938	1.08246e+06	974953	976222	1.02967e+06	1.32229e+06	1.16006e+06	1.11904e+06	1.20637e+06	802645	770057	936225	978172	1.09068e+06	657772	1.09468e+06	805891	1.35396e+06	1.15269e+06	818989	756906	863883	944226	976222	841830	1.28578e+06	815805	798782	1.16624e+06	96	24	1.15621
ot|OT_ostta03g04050|gb|CEF97235.1	OT_ostta03g04050	AT1G52040	7	7	360.03	Region of a membrane-bound protein predicted to be embedded in the membrane. [O. tauri]	2.11561e+06	1.4714e+06	1.87978e+06	1.6826e+06	1.80218e+06	2.86745e+06	1.8786e+06	2.19411e+06	1.81499e+06	1.86189e+06	2.4247e+06	2.08123e+06	1.95512e+06	1.86415e+06	1.92598e+06	2.07673e+06	1.6074e+06	2.34113e+06	2.22221e+06	1.87995e+06	1.70243e+06	1.35734e+06	1.66524e+06	1.61534e+06	1.72299e+06	1.84386e+06	1.73416e+06	1.94661e+06	1.88637e+06	1.95165e+06	1.76472e+06	1.62916e+06	1.56033e+06	1.8054e+06	1.92598e+06	1.69788e+06	1.56302e+06	1.64639e+06	1.58623e+06	1.81741e+06	48	24	1.18605
ot|OT_ostta03g04070|gb|CAL53050.1	OT_ostta03g04070		3	3	135.05	Protein of unknown function DUF2214, membrane Predicted membrane protein (DUF2214) Region of a membrane-bound protein predicted to be embedded in the membrane. [O. tauri]	381895	350283	187806	347104	427857	259400	339503	164218	406311	368288	351929	424213	717680	453150	521039	359676	613837	368154	471658	534773	307311	323130	166372	333229	409057	166803	313400	145694	422290	386043	256137	332068	572761	438868	521039	294061	596888	258902	336673	516983	72	48	1.60498
ot|OT_ostta03g04270|gb|CEF97248.1	OT_ostta03g04270		2	2	102.36	Region of a membrane-bound protein predicted to be embedded in the membrane. [O. tauri]	835924	647209	859336	774471	867988	1.12572e+06	794518	821939	690876	737832	755217	772934	742463	691643	734925	651424	517256	726689	779869	544702	672669	597039	761261	743513	829849	723874	733430	729223	718046	773402	549652	605043	592538	669845	734925	532585	502973	511040	556676	526581	48	96	1.29533
ot|OT_ostta03g04290|gb|CEF97250.1	OT_ostta03g04290	AT1G14320|AT1G66580|AT1G26910|ATCG00490	2	2	141.98	ml(L10 cytoplasmic large ribosome subunit-from:Ot03g04190)gb(Ribosomal protein L10e/L16) RPL10a_RPL10e L10e: ribosomal protein L10.e Ribosomal protein L16p/L10e 60S RIBOSOMAL PROTEIN L10 [O. tauri]	763915	1.1213e+06	1.45408e+06	1.11253e+06	1.25358e+06	679219	976746	676124	557070	480270	2.23946e+06	520787	1.61054e+06	608437	448787	792722	799844	785723	513851	205619	614724	1.03438e+06	1.28813e+06	1.06806e+06	1.19849e+06	436761	901647	599856	578978	503423	1.62989e+06	407665	1.28533e+06	589261	448787	648106	777758	552555	366790	198779	24	96	1.84178
ot|OT_ostta03g04330|gb|CEF97254.1	OT_ostta03g04330	AT1G01940|AT2G38730|AT3G56070|AT5G67530|AT2G36130|AT4G32420|AT4G17070|AT2G16860|AT3G44600|AT4G33060|AT5G13120|AT2G21130|AT4G34870|AT4G38740|AT2G16600|AT1G74070|AT4G34960|AT5G35100|AT3G55920|AT3G66652|AT3G66654|AT3G62030|AT2G29960|AT5G58710|AT2G15790|AT1G26940|AT1G53720|AT3G63400	5	5	304.11	Cyclophilin-type peptidyl-prolyl cis-trans isomerase, conserved site Cyclophilin peptidyl-prolyl cis-trans isomerase signature Peptidylpro_ismrse Cyclophilin type peptidyl-prolyl cis-trans isomerase/CLD PEPTIDYL-PROLYL CIS-TRANS ISOMERASE [O. tauri]	6.49473e+06	4.53689e+06	5.77167e+06	5.37384e+06	4.28967e+06	8.74589e+06	5.14604e+06	5.80057e+06	5.54173e+06	6.56055e+06	6.4031e+06	6.8605e+06	6.35198e+06	5.15013e+06	5.95113e+06	5.67076e+06	5.00999e+06	5.782e+06	5.77335e+06	6.09406e+06	5.22632e+06	4.18521e+06	5.11296e+06	5.15903e+06	4.10118e+06	5.6239e+06	4.75037e+06	5.14625e+06	5.75967e+06	6.87683e+06	4.66022e+06	5.37031e+06	5.06934e+06	4.98782e+06	5.95113e+06	4.63625e+06	4.87166e+06	4.06615e+06	4.12106e+06	5.89133e+06	48	24	1.20131
ot|OT_ostta03g04350|gb|CEF97258.1	OT_ostta03g04350	AT5G07470|AT5G61640|AT4G25130	2	2	48.07	Peptide methionine sulphoxide reductase MsrA Peptide methionine sulfoxide reductase [O. tauri]	19884.7	23313	74794.2	32348.9	56128.7	13049.1	13728.9	60667.5	28737.3	49208.4	87645.2	29317.7	25755.7	28129.7	26616.6	26751.6	40918.7	47066.6	5504.55	76967.2	16001.2	21505.8	66258.1	31055.9	53662.5	8391.02	12673.3	53824.1	29867.5	51580.7	63788.8	22949.5	20554.9	27243.1	26616.6	21871.3	39788.9	33099.3	3929.19	74406.7	24	48	1.24837
ot|OT_ostta03g04380|gb|CEF97261.1	OT_ostta03g04380	AT4G35240|AT4G30130|AT4G10480|AT3G49470|AT3G12390|AT1G33040|AT5G13850|AT4G22740	3	3	201.84	Nascent polypeptide-associated complex subunit alpha NAC_alpha UBA/TS-N domain NAC domain NASCENT POLYPEPTIDE ASSOCIATED COMPLEX ALPHA SUBUNIT-RELATED NAC A/B domain profile. [O. tauri]	1.50367e+06	1.26216e+06	1.43421e+06	1.24837e+06	1.66208e+06	1.71341e+06	1.02135e+06	1.38964e+06	1.01611e+06	1.31864e+06	1.16513e+06	869058	1.0385e+06	1.01898e+06	968455	838371	690333	1.15209e+06	1.04562e+06	815408	1.21001e+06	1.16432e+06	1.27052e+06	1.19847e+06	1.58905e+06	1.10178e+06	942820	1.23289e+06	1.05607e+06	1.38221e+06	847990	680287	828799	986864	968455	685428	671272	810200	746370	788282	24	96	1.56556
ot|OT_ostta03g04500|gb|CEF97265.1	OT_ostta03g04500		21	21	2073.07	[O. tauri]	3.42943e+08	2.75365e+08	2.9649e+08	2.84998e+08	2.88917e+08	4.75274e+08	3.03224e+08	3.4411e+08	3.027e+08	3.13112e+08	3.9576e+08	3.70808e+08	3.22198e+08	3.0361e+08	3.16487e+08	3.3458e+08	2.83991e+08	4.05147e+08	4.38665e+08	2.99061e+08	2.75967e+08	2.5402e+08	2.62652e+08	2.73606e+08	2.76223e+08	3.05617e+08	2.7991e+08	3.05294e+08	3.14604e+08	3.28207e+08	2.88037e+08	2.90264e+08	2.57137e+08	2.94041e+08	3.16487e+08	2.73542e+08	2.76149e+08	2.84917e+08	3.13122e+08	2.89112e+08	96	24	1.1832
ot|OT_ostta03g04510|gb|CEF97266.1	OT_ostta03g04510	AT5G45775|AT3G58700|AT4G18730|AT2G42740|AT4G01310	2	2	122.37	ml(L11 cytoplasmic large ribosome subunit-from:Ot03gL11)gb(Ribosomal protein L5, conserved site) RPL5p_RPL5a_RPL11e_RPL5o ribosomal L5P family C-terminus 60S RIBOSOMAL PROTEIN L11-RELATED Ribosomal protein L5 signature. RL5-like [O. tauri]	557259	478147	498768	474413	433822	622486	392033	463637	395489	426677	473226	444641	415072	344232	329796	392165	381211	407381	377914	407248	448427	441082	441844	455449	414760	400279	361891	411338	411042	447247	344417	348059	331257	333383	329796	320623	370685	286488	269758	393700	24	96	1.24237
ot|OT_ostta03g04540|gb|CEF97268.1	OT_ostta03g04540	AT1G61520|AT1G19150|AT2G05070|AT1G29920|AT1G29910|AT3G27690|AT2G05100|AT1G29930|AT2G34430|AT2G34420|AT2G40100|AT3G08940|AT5G01530|AT3G54890|AT5G54270|AT1G15820|AT3G61470|AT3G47470|AT4G10340|AT3G22840|AT1G45474|AT1G76570	2	2	226.91	Chlorophyll A-B binding protein, plant CHLOROPHYLL A/B BINDING PROTEIN Chlorophyll a-b binding protein [O. tauri]	6.03948e+07	5.95067e+07	4.32777e+07	8.27742e+07	6.37196e+07	8.1001e+07	2.46155e+07	3.10668e+07	4.23994e+07	3.28597e+07	9.45223e+07	7.2122e+07	3.79411e+07	5.17921e+07	6.32581e+07	4.5563e+07	5.41372e+07	1.25948e+08	7.24746e+07	6.59577e+07	4.85998e+07	5.48939e+07	3.83385e+07	7.94654e+07	6.09199e+07	5.20864e+07	2.27229e+07	2.75624e+07	4.40669e+07	3.44438e+07	6.8794e+07	5.64561e+07	3.02797e+07	5.01598e+07	6.32581e+07	3.7251e+07	5.26424e+07	8.85718e+07	5.17329e+07	6.37635e+07	96	48	1.71783
ot|OT_ostta03g04620|gb|CEF97273.1	OT_ostta03g04620	AT3G15290|AT4G31810|AT3G60510|AT4G29010|AT4G16800|AT4G10590|AT4G10570|AT5G22030|AT1G32850|AT1G60550|AT5G65940|AT2G30660|AT1G12410|AT4G13360|AT3G24360|AT4G16210|AT5G43280|AT3G06860|AT4G14440|AT4G14430|AT1G65520|AT1G06550	4	4	123.32	6-phosphogluconate dehydrogenase, C-terminal-like 3-hydroxyacyl-CoA dehydrogenase, NAD binding domain 3-hydroxyacyl-CoA dehydrogenase, C-terminal domain Enoyl-CoA hydratase/isomerase family 3-HYDROXYACYL-COA DEHYROGENASE PEROXISOMAL BIFUNC [O. tauri	444596	419497	509249	408667	462877	560569	481469	501726	401023	506175	556313	499735	455309	490294	515277	618352	465935	607077	600943	483391	357767	386978	451129	392332	442538	360464	444451	445131	416794	530577	404888	391186	363369	474842	515277	505546	453070	426923	428958	467310	96	24	1.23645
ot|OT_ostta03g04670|gb|CEF97278.1	OT_ostta03g04670	AT3G63250|AT3G22740|AT3G25900|AT5G23590	18	17	847.08	5-methyltetrahydrofolate--homocysteine methyltransferase B12 binding domain Homocysteine S-methyltransferase Pterin binding enzyme metH: methionine synthase Vitamin B12 dependent methionine synthase, activation domain METHYLTETRAHYDROFOLAT [O. tauri	3.52134e+06	2.91801e+06	3.51578e+06	2.99308e+06	2.91304e+06	4.15235e+06	3.23227e+06	3.5527e+06	3.18406e+06	3.3542e+06	3.66323e+06	3.45611e+06	3.39854e+06	3.04604e+06	3.32984e+06	3.5765e+06	3.2342e+06	3.68483e+06	3.49977e+06	3.33298e+06	2.83363e+06	2.69182e+06	3.11453e+06	2.87344e+06	2.78504e+06	2.6701e+06	2.98375e+06	3.15195e+06	3.30928e+06	3.5159e+06	2.66613e+06	2.7054e+06	2.71228e+06	2.95004e+06	3.32984e+06	2.92404e+06	3.1449e+06	2.59133e+06	2.49816e+06	3.2221e+06	48	24	1.10178
ot|OT_ostta03g04750|gb|CEF97286.1	OT_ostta03g04750	AT1G67940|AT5G14100|AT3G47740|AT3G13080|AT1G04120|AT3G60160|AT4G01830|AT4G01820|AT3G13220|AT3G28415|AT3G30842|AT3G47780|AT2G47800|AT3G62700|AT5G60790|AT3G10670|AT3G13090|AT3G25620|AT3G13100|AT4G28630|AT2G34660|AT1G30410|AT1G30400|AT3G28860|AT3G59140|AT2G37360|AT2G39350|AT3G53510|AT5G13580|AT3G55090|AT1G53390|AT5G60740|AT2G37010|AT3G47790|AT3G47750|AT5G06530|AT3G62150|AT1G02520|AT2G47000|AT4G18050…	2	2	182.69	ABC transporter, conserved site sufC: FeS assembly ATPase SufC ABC TRANSPORTER I FAMILY MEMBER 6, CHLOROPLASTIC FAMILY NOT NAMED ABC transporters family signature. ATP-binding cassette, ABC transporter-type domain profile. P-loop containin [O. tauri	1.09094e+06	834707	976579	862920	893083	1.10276e+06	841968	1.06939e+06	881101	868226	1.16302e+06	1.13599e+06	922067	1.03763e+06	1.02541e+06	892934	856742	1.06844e+06	1.23797e+06	822060	877880	770002	865123	828427	853842	709109	777232	948758	915752	910082	846457	889238	735875	1.00493e+06	1.02541e+06	730036	833085	751371	883671	794712	72	24	1.13436
ot|OT_ostta03g04920|gb|CEF97300.1	OT_ostta03g04920	AT2G40100|AT3G08940|AT5G01530|AT1G61520|AT3G47470|AT5G47110|AT4G17600|AT3G61470|AT1G76570|AT1G45474|AT3G54890|AT1G15820|AT2G05070|AT1G29920|AT1G29910|AT3G27690|AT2G05100|AT1G29930|AT2G34430|AT2G34420|AT1G34000|AT4G10340|AT3G22840|AT2G21970|AT1G19150|AT5G54270	7	7	696.99	Chlorophyll A-B binding protein, plant CHLOROPHYLL A/B BINDING PROTEIN CHLOROPHYLL A-B BINDING PROTEIN 6, CHLOROPLASTIC Chlorophyll a-b binding protein [O. tauri]	1.90709e+07	1.94103e+07	1.65852e+07	1.813e+07	1.29113e+07	1.5329e+07	1.75059e+07	1.54703e+07	1.51828e+07	1.1422e+07	1.8013e+07	1.75375e+07	1.5446e+07	1.69514e+07	1.6568e+07	1.62753e+07	1.86186e+07	1.51878e+07	1.79369e+07	1.71261e+07	1.53464e+07	1.79057e+07	1.46924e+07	1.74053e+07	1.2344e+07	9.85707e+06	1.61599e+07	1.37252e+07	1.57799e+07	1.19727e+07	1.311e+07	1.37281e+07	1.2327e+07	1.64172e+07	1.6568e+07	1.33062e+07	1.81045e+07	1.06807e+07	1.28035e+07	1.65564e+07	24	48	1.14948
ot|OT_ostta03g04940|gb|CEF97302.1	OT_ostta03g04940	AT4G10610|AT1G32790|AT1G53650|AT3G49390|AT3G46020|AT4G16280|AT3G25150|AT5G60980|AT4G17720|AT2G35410|AT3G52660|AT4G00830|AT4G36690|AT1G60900|AT3G49430|AT2G46780|AT3G53460|AT3G55340|AT1G73530|AT1G16610|AT4G09040|AT4G12640|AT2G24350|AT5G54900|AT4G27000|AT1G11650|AT1G17640|AT3G13570|AT1G22910|AT3G54230|AT4G25500|AT5G52040|AT2G37510|AT5G55550|AT2G47310|AT5G23590|AT5G51300|AT5G03580|AT3G04500|AT5G12190…	2	2	101.64	Nucleotide-binding, alpha-beta plait RNA recognition motif RNA recognition motif. (a.k.a. RRM, RBD, or RNP domain) PROTEIN H28G03.1, ISOFORM A FAMILY NOT NAMED Eukaryotic RNA Recognition Motif (RRM) profile. RNA-binding domain, RBD [O. tauri]	535608	377066	472058	422697	539156	619922	450543	426061	423063	336288	375973	332363	346388	386316	394925	298563	262386	396638	520532	240454	431004	347837	418183	405801	515466	398631	415902	378001	439701	352500	273636	260169	276443	374141	394925	244096	255141	278933	371560	232454	24	96	1.36543
ot|OT_ostta03g04960|gb|CEF97304.1	OT_ostta03g04960		4	4	283.52	[O. tauri]	738103	945396	803315	823599	901059	1.3302e+06	1.49613e+06	1.24502e+06	1.13082e+06	956819	1.98637e+06	1.49175e+06	1.43069e+06	1.32345e+06	1.3245e+06	1.42563e+06	1.4398e+06	1.81801e+06	1.65309e+06	1.17898e+06	593952	872112	711634	790677	861467	855361	1.38109e+06	1.10458e+06	1.17529e+06	1.00295e+06	1.44569e+06	1.16772e+06	1.1418e+06	1.28174e+06	1.3245e+06	1.16555e+06	1.40004e+06	1.2785e+06	1.17999e+06	1.13976e+06	72	24	1.79433
ot|OT_ostta03g05300|gb|CEF97336.1	OT_ostta03g05300	AT5G05010|AT3G13224|AT5G46630	4	4	160.69	Coatomer delta subunit Adaptor complexes medium subunit family COATOMER SUBUNIT DELTA Mu homology domain (MHD) profile. Second domain of Mu2 adaptin subunit (ap50) of ap2 adaptor SNARE-like [O. tauri]	224479	187076	197061	210161	205820	159431	215774	199975	206419	221934	189857	190240	228496	188758	177367	164646	217286	175755	195594	203645	180639	172574	174571	201760	196777	102519	199184	177417	214537	232633	138179	148917	182356	182809	177367	134610	211286	123598	139616	196870	24	96	1.07072
ot|OT_ostta03g05500|gb|CEF97347.1	OT_ostta03g05500	AT5G64380|AT3G55800|AT3G54050|AT5G53140|AT1G43670	13	12	770.58	Fructose-1,6-bisphosphatase class 1/Sedoheputulose-1,7-bisphosphatase Sedoheptulose-1,7-bisphosphatase family signature FBPtase_SBPase Fructose-1-6-bisphosphatase SEDOHEPTULOSE-1,7-BISPHOSPHATASE, CHLOROPLASTIC FRUCTOSE-1,6-BISPHOSPHATASE- [O. tauri	2.2212e+07	1.7384e+07	2.08269e+07	1.83573e+07	1.91909e+07	2.83328e+07	1.92763e+07	2.17132e+07	1.87449e+07	2.0328e+07	2.3204e+07	2.30048e+07	1.94479e+07	1.78547e+07	1.90355e+07	1.95421e+07	1.81819e+07	2.23714e+07	2.19429e+07	1.90281e+07	1.7874e+07	1.60364e+07	1.845e+07	1.76235e+07	1.83477e+07	1.82189e+07	1.77942e+07	1.92639e+07	1.94821e+07	2.13079e+07	1.6888e+07	1.80079e+07	1.55209e+07	1.7292e+07	1.90355e+07	1.59771e+07	1.76799e+07	1.57326e+07	1.5663e+07	1.83951e+07	48	24	1.1064
ot|OT_ostta03g05760|gb|CEF97369.1	OT_ostta03g05760	AT1G77750|AT5G14320|AT1G34030|AT4G09800|AT1G22780|AT1G18340|AT3G12210	5	5	233.68	ml(S13 chloroplastic small ribosome subunit-from:Ot03gcS13)gb(Ribosomal protein S13) Coil bact_S13: 30S ribosomal protein S13 Ribosomal protein S13/S18 30S RIBOSOMAL PROTEIN S13/40S RIBOSOMAL PROTEIN S18 Ribosomal protein S13 family profil [O. tauri	1.98389e+06	1.47943e+06	1.94064e+06	1.6805e+06	1.94019e+06	2.77849e+06	1.61881e+06	2.16488e+06	1.67967e+06	2.06423e+06	2.16882e+06	2.11547e+06	1.81379e+06	1.76797e+06	1.84246e+06	1.98543e+06	1.71804e+06	2.2422e+06	2.08188e+06	1.84883e+06	1.59644e+06	1.36475e+06	1.71915e+06	1.61333e+06	1.85494e+06	1.78666e+06	1.49435e+06	1.92068e+06	1.74573e+06	2.16375e+06	1.57849e+06	1.65596e+06	1.44753e+06	1.71225e+06	1.84246e+06	1.62323e+06	1.6706e+06	1.57682e+06	1.48606e+06	1.78732e+06	48	24	1.14199
ot|OT_ostta03g05910|gb|CEF97382.1	OT_ostta03g05910	AT3G48000|AT1G23800|AT4G34240|AT1G44170|AT2G24270|AT4G36250|AT2G14170|AT3G24503|AT1G79440|AT1G74920|AT3G48170|AT5G62530|AT1G54100|AT3G66658	14	14	668.18	Aldehyde dehydrogenase, C-terminal Aldehyde dehydrogenase family DELTA-1-PYRROLINE-5-CARBOXYLATE DEHYDROGENASE 12A1, MITOCHONDRIAL ALDEHYDE DEHYDROGENASE-RELATED Aldehyde dehydrogenases cysteine active site. ALDH-like [O. tauri]	5.53202e+06	4.9308e+06	6.16618e+06	5.17729e+06	6.3136e+06	7.74032e+06	6.37152e+06	7.35469e+06	5.10651e+06	5.7976e+06	8.35742e+06	7.48439e+06	6.65743e+06	6.60277e+06	6.9535e+06	7.73507e+06	6.35288e+06	8.92857e+06	7.60118e+06	6.38138e+06	4.45163e+06	4.54858e+06	5.46244e+06	4.97034e+06	6.03619e+06	4.97729e+06	5.88163e+06	6.52507e+06	5.30733e+06	6.0771e+06	6.08259e+06	5.85868e+06	5.31311e+06	6.39468e+06	6.9535e+06	6.32397e+06	6.17746e+06	6.27895e+06	5.42578e+06	6.16909e+06	96	24	1.31576
ot|OT_ostta04g00070|gb|CEF97396.1	OT_ostta04g00070	AT1G71500	4	4	170.41	Rieske [2Fe-2S Rieske-like [2Fe-2S] domain RIESKE DOMAIN-CONTAINING PROTEIN FERREDOXIN-RELATED Rieske [2Fe-2S] iron-sulfur domain profile. ISP domain Region of a membrane-bound protein predicted to be embedded in the membrane. [O. tauri]	1.83423e+06	1.49013e+06	1.72152e+06	1.51997e+06	1.89667e+06	2.2714e+06	1.50345e+06	1.71537e+06	1.46926e+06	1.49993e+06	2.07884e+06	1.6115e+06	1.61574e+06	1.59363e+06	1.60478e+06	1.65959e+06	1.31941e+06	1.94496e+06	2.05056e+06	1.54712e+06	1.47601e+06	1.37462e+06	1.52504e+06	1.45921e+06	1.81333e+06	1.46058e+06	1.38785e+06	1.52188e+06	1.52704e+06	1.57223e+06	1.51299e+06	1.26146e+06	1.28947e+06	1.54341e+06	1.60478e+06	1.35683e+06	1.28297e+06	1.36778e+06	1.46371e+06	1.49565e+06	96	48	1.00736
ot|OT_ostta04g00090|gb|CEF97398.1	OT_ostta04g00090	AT3G03710|AT3G23700|AT1G74320|AT1G71697|AT4G11120|AT5G15530|AT3G11964|AT5G30510|AT1G71720|AT4G29060|AT5G67170|AT1G67190|AT5G14580|AT3G26560	7	7	318.23	Translation elongation factor EFTs/EF1B, dimerisation Ribosomal protein S1-like RNA-binding domain S1 RNA binding domain UBA/TS-N domain Elongation factor TS tsf: translation elongation factor Ts ELONGATION FACTOR TS Elongation factor Ts s [O. tauri	1.5202e+06	1.1417e+06	1.64919e+06	1.34928e+06	1.34778e+06	2.09927e+06	1.25437e+06	1.37919e+06	1.10574e+06	1.3993e+06	1.77709e+06	1.33086e+06	1.26075e+06	1.20071e+06	1.14186e+06	1.35383e+06	1.01746e+06	1.44412e+06	1.19328e+06	1.09043e+06	1.22331e+06	1.0532e+06	1.46097e+06	1.29534e+06	1.28856e+06	1.3499e+06	1.15792e+06	1.22361e+06	1.14922e+06	1.46676e+06	1.29338e+06	1.04178e+06	1.00617e+06	1.16286e+06	1.14186e+06	1.10685e+06	989366	1.01557e+06	851773	1.05415e+06	48	96	1.18671
ot|OT_ostta04g00130|gb|CEF97400.1	OT_ostta04g00130		8	8	767.53	PDZ domain PDZ domain profile. [O. tauri]	1.27303e+07	9.3239e+06	1.1429e+07	9.83904e+06	1.17063e+07	1.61459e+07	1.01048e+07	1.23376e+07	9.52944e+06	1.05598e+07	1.16604e+07	1.16282e+07	1.12076e+07	1.03844e+07	9.95811e+06	1.13684e+07	9.77921e+06	1.26615e+07	1.20539e+07	9.4275e+06	1.02441e+07	8.60113e+06	1.01246e+07	9.44574e+06	1.1192e+07	1.03824e+07	9.32789e+06	1.09459e+07	9.90421e+06	1.10688e+07	8.48649e+06	9.10238e+06	8.94449e+06	1.00571e+07	9.95811e+06	9.29448e+06	9.50919e+06	8.90411e+06	8.60414e+06	9.11387e+06	48	72	1.07
ot|OT_ostta04g00290|gb|CAL51430.1	OT_ostta04g00290		3	3	194.95	Dimeric alpha-beta barrel Dimeric alpha+beta barrel [O. tauri]	597986	603186	899965	644479	896631	811440	669594	908851	639125	768246	1.2866e+06	865054	779487	766699	690940	952016	689283	1.01878e+06	640316	1.23177e+06	481200	556429	797253	618717	857233	521783	618111	806331	664260	805282	936398	677152	622087	742536	690940	778340	670250	716449	457062	1.19079e+06	96	24	1.24433
ot|OT_ostta04g00440|gb|CAL51450.1	OT_ostta04g00440	AT3G63140|AT1G16720|AT4G35250|AT5G10730|AT2G34460|AT3G18890|AT5G02240|AT1G32220|AT5G18660|AT2G37660|AT5G15910|AT1G72640|AT4G18810|AT4G31530	6	6	396.6	NAD(P)-binding domain NADH(P)-binding FLAVIN REDUCTASE-RELATED SUBFAMILY NOT NAMED NAD(P)-binding Rossmann-fold domains [O. tauri]	4.8603e+06	4.01566e+06	3.45482e+06	4.25729e+06	4.66737e+06	4.49208e+06	4.16285e+06	3.9633e+06	4.13142e+06	3.60345e+06	4.38593e+06	4.17095e+06	3.77196e+06	4.01264e+06	3.7948e+06	3.54577e+06	3.49516e+06	4.03007e+06	4.06799e+06	3.96612e+06	3.91109e+06	3.70437e+06	3.06053e+06	4.08711e+06	4.46229e+06	2.88856e+06	3.84278e+06	3.51624e+06	4.2939e+06	3.77717e+06	3.19211e+06	3.26496e+06	3.01029e+06	3.88618e+06	3.7948e+06	2.89892e+06	3.39865e+06	2.83412e+06	2.90376e+06	3.83417e+06	24	96	1.11255
ot|OT_ostta04g00470|gb|CEF97423.1	OT_ostta04g00470	AT4G02570|AT2G04660|AT5G46210|AT1G69670|AT1G26830	2	1	50.4	Cullin repeat-like-containing domain Coil Cullin protein neddylation domain Cullin family CULLIN-4, ISOFORM A Cullin family signature. Cullin family profile. Cullin homology domain \\"Winged helix\"\" DNA-binding domain [O. tauri]"	NA	12259.7	2953.89	NA	2360.09	NA	13282.7	3610.51	9410.29	596.791	832.395	NA	NA	374.344	609.054	NA	4287.62	NA	849.472	640.673	NA	11309.3	2616.77	NA	2256.39	NA	12261.4	3203.24	9780.37	625.562	605.823	NA	NA	362.546	609.054	NA	4169.23	NA	606.359	619.359	48	72	11.111
ot|OT_ostta04g00530|gb|CEF97428.1	OT_ostta04g00530	AT5G19410|AT1G51500|AT3G21090|AT1G71960|AT3G13870|AT5G45160|AT1G72960|AT1G17840	2	2	90.18	RHD3/Sey1 Root hair defective 3 GTP-binding protein (RHD3) MSS1/TRME-RELATED GTP-BINDING PROTEIN PROTEIN SEY1 HOMOLOG Protein SEY1 [SEY1]. P-loop containing nucleoside triphosphate hydrolases Region of a membrane-bound protein predicted to [O. tauri	124506	107570	120108	108802	113549	132724	119127	118475	107313	114255	164843	127557	122738	121016	115766	142861	177040	154448	164278	153937	100190	99231.7	106400	104453	108560	85346.1	109967	105111	111533	119763	119974	99849.5	97953.4	117202	115766	116799	172151	108615	117263	148816	96	24	1.37949
ot|OT_ostta04g01030|gb|CEF97466.1	OT_ostta04g01030		2	2	72	Iron-dependent fumarate hydratase Fe_dep_fumar_hy ttdB_fumA_fumB: hydrolyase, tartrate beta subunit/fumarate domain protein, Fe-S type ttdA_fumA_fumB: hydrolyase, tartrate alpha subunit/fumarate domain protein, Fe-S type Fumarate hydratase [O. tauri	11551.9	20229.3	17147	14464.6	9296.55	4825.13	8506.99	10712.7	24982.6	8640.65	8086.71	16737.4	13754.2	8163.87	8791.18	18511.4	40994.9	13775.7	11106.1	19048.4	9295.81	18661.2	15190	13886.4	8888.06	3102.72	7852.91	9504.3	25965.1	9057.2	5885.57	13101.8	10976.8	7906.58	8791.18	15134.4	39862.9	9687.68	7927.59	18414.7	96	72	1.8626
ot|OT_ostta04g01130|gb|CAL51526.1	OT_ostta04g01130	AT1G12420|AT1G69040|AT1G76990|AT5G25320	2	2	60.92	[O. tauri]	618651	496731	468679	568246	602124	352226	497352	471705	581018	448714	565579	505202	411792	471610	500534	364471	385171	344601	334520	575409	497829	458226	415189	545532	575667	226493	459112	418496	603868	470346	411632	395465	328640	456747	500534	297981	374536	242338	238783	556267	24	96	1.37435
ot|OT_ostta04g01150|gb|CEF97476.1	OT_ostta04g01150	AT3G44050|AT3G19050|AT3G17360|AT2G43910|AT2G43940	9	9	535.76	Coil [O. tauri]	5.06095e+06	3.98736e+06	4.98165e+06	4.36529e+06	4.10565e+06	6.11715e+06	4.19042e+06	4.83459e+06	4.29296e+06	4.99154e+06	4.74591e+06	4.50739e+06	4.45468e+06	4.29322e+06	4.71489e+06	4.27758e+06	3.64596e+06	5.07382e+06	4.86034e+06	4.33083e+06	4.07255e+06	3.67827e+06	4.4131e+06	4.1908e+06	3.92525e+06	3.93353e+06	3.86823e+06	4.28924e+06	4.46179e+06	5.23217e+06	3.45411e+06	3.52832e+06	3.55516e+06	4.15792e+06	4.71489e+06	3.49722e+06	3.54529e+06	3.56813e+06	3.46935e+06	4.18676e+06	48	96	1.10087
ot|OT_ostta04g01340|gb|CEF97492.1	OT_ostta04g01340	AT2G43760|AT4G26780|AT5G55200	2	1	63.27	NADH-azoreductase, FMN-dependent Flavodoxin-like fold FMN-DEPENDENT NADH-AZOREDUCTASE NAD(P)H OXIDOREDUCTASE-RELATED FMN-dependent NADH-azoreductase [azoR]. Flavoproteins [O. tauri]	84492.5	82394.2	71571.8	78401.1	87887.6	47724.8	96491.3	78615.3	93558.6	42671.6	68821.9	78187	61745.1	131583	88032.4	72256	75153.7	44158.6	84150.7	86115.3	67991.2	76007.2	63403.4	75267.2	84025.9	30688.7	89072.3	69747.4	97238	44728.7	50089.1	61203.7	49277	127436	88032.4	59074.4	73078.5	31054.3	60067.4	83250.4	72	48	1.19303
ot|OT_ostta04g01400|gb|CEF97497.1	OT_ostta04g01400	AT3G56350|AT5G51100|AT4G25100|AT3G10920|AT5G23310	5	5	228.7	Manganese/iron superoxide dismutase, binding site Manganese superoxide dismutase signature MnSOD_FeSOD Iron/manganese superoxide dismutases, C-terminal domain Iron/manganese superoxide dismutases, alpha-hairpin domain SUPEROXIDE DISMUTASE [O. tauri]	2.64891e+06	2.32746e+06	2.97326e+06	2.62403e+06	2.7447e+06	3.53872e+06	2.97151e+06	3.34818e+06	2.69515e+06	2.75011e+06	4.61617e+06	3.64712e+06	4.65068e+06	3.71824e+06	3.65767e+06	4.49197e+06	3.91081e+06	5.07882e+06	4.52743e+06	3.59083e+06	2.13158e+06	2.14704e+06	2.63392e+06	2.51914e+06	2.6241e+06	2.27551e+06	2.74304e+06	2.9705e+06	2.80114e+06	2.88268e+06	3.35968e+06	2.85492e+06	3.71158e+06	3.60106e+06	3.65767e+06	3.6725e+06	3.80283e+06	3.57165e+06	3.23171e+06	3.47138e+06	96	24	1.62181
ot|OT_ostta04g01480|gb|CEF97504.1	OT_ostta04g01480	AT5G27450|AT2G17265|AT1G01220|AT3G06580|AT3G42850|AT4G16130|AT3G10700	2	2	107.81	Ribosomal protein S5 domain 2-type fold, subgroup Mevalonate kinase family signature Galactokinase signature Galactokinase galactose-binding signature gal_kin: galactokinase GHMP kinases C terminal GHMP kinases N terminal domain N-ACETYLGA [O. tauri	127326	123894	104852	84872.8	128976	139928	140510	119019	121114	112317	129064	101742	103357	121036	94494.7	105896	128618	151940	159807	121585	102459	114290	92885.5	81480.2	123309	89978.4	129706	105593	125877	117732	93933.9	79642.4	82486.6	117222	94494.7	86577.3	125067	106851	114071	117540	96	72	1.21494
ot|OT_ostta04g01500|gb|CEF97505.1	OT_ostta04g01500	AT1G72810|AT4G29840|AT4G11640	10	10	626.32	Tryptophan synthase beta subunit-like PLP-dependent enzymes superfamily thrC: threonine synthase Pyridoxal-phosphate dependent enzyme THREONINE SYNTHASE 1, CHLOROPLASTIC-RELATED SER/THR DEHYDRATASE, TRP SYNTHASE [O. tauri]	4.311e+06	4.07446e+06	3.68499e+06	3.95415e+06	3.87266e+06	4.50057e+06	4.32766e+06	4.04203e+06	4.13457e+06	3.85367e+06	4.43994e+06	4.24157e+06	4.0746e+06	4.0137e+06	3.75141e+06	3.79433e+06	4.23296e+06	4.21478e+06	3.934e+06	4.294e+06	3.46906e+06	3.75861e+06	3.26443e+06	3.79609e+06	3.70249e+06	2.89401e+06	3.99492e+06	3.58608e+06	4.29717e+06	4.03946e+06	3.23142e+06	3.32025e+06	3.25182e+06	3.88721e+06	3.75141e+06	3.10213e+06	4.11608e+06	2.96401e+06	2.80812e+06	4.15115e+06	48	24	1.04831
ot|OT_ostta04g01530|gb|CEF97507.1	OT_ostta04g01530	AT5G08650|AT3G22980|AT2G31060|AT1G19990|AT5G39960|AT1G62750|AT4G20360|AT1G18070|AT5G10630|AT4G11160|AT2G45030|AT1G45332|AT1G06220|AT5G39900|AT1G07940|AT5G60390|AT1G07930|AT1G07920|AT1G04170|AT5G13650|AT4G02930	2	2	74.87	Translation elongation/initiation factor/Ribosomal, beta-barrel GTP-binding elongation factor signature Elongation factor Tu domain 2 Elongation factor Tu GTP binding domain Elongation factor Tu C-terminal domain G1 TO S PHASE TRANSITION 1 [O. tauri	461428	282495	431956	372512	351525	489698	344678	366781	303423	340764	317270	301367	256134	305724	332746	251753	211185	348490	296102	272094	371311	260597	382658	357621	336079	314892	318176	325408	315356	357192	230912	235906	204413	296089	332746	205826	205354	245073	211360	263042	24	96	1.37712
ot|OT_ostta04g01570|gb|CEF97511.1	OT_ostta04g01570	AT2G37670|AT5G02430|AT5G64630|AT2G16405|AT3G18060|AT2G01330|AT2G34260|AT5G49200|AT3G16830|AT2G43770|AT3G42660|AT1G73720|AT3G18860|AT5G45760|AT1G61210|AT1G11160|AT5G23430|AT5G08390|AT2G32700|AT2G47410|AT5G49430|AT5G25150|AT1G24530|AT5G50120|AT1G15440|AT5G13480|AT3G20740|AT5G17370|AT5G23730|AT3G21060|AT5G12920|AT4G21520|AT5G27030|AT3G18950|AT2G19540|AT2G32950|AT4G38480|AT4G35140|AT3G45620|AT1G20540…	4	4	192.44	Coatomer, alpha subunit, C-terminal G protein beta WD-40 repeat signature Alpha-COP WD40 repeats Coatomer WD associated region Coatomer (COPI) alpha subunit C-terminus WD domain, G-beta repeat COATOMER COATOMER SUBUNIT ALPHA Trp-Asp (WD) r [O. tauri	626376	447459	509999	498855	519163	749173	571660	639616	509678	650138	616664	624983	598799	600050	628264	632142	512222	756371	619341	640446	504046	412773	451794	478914	496351	481743	527707	567466	529722	681481	448812	489228	477884	581139	628264	516820	498078	531913	442090	619140	96	24	1.21472
ot|OT_ostta04g01640|gb|CEF97516.1	OT_ostta04g01640	AT4G16745|AT4G32790|AT5G25820	3	3	111.62	[O. tauri]	109469	78528.8	110909	105812	125803	133506	80492.5	133757	87311.2	84027.6	135617	127400	108459	104098	85715.5	87618.4	68712.9	171470	141789	92721.9	88089.6	72441.4	98251.2	101583	120276	85848.7	74303.6	118669	90744.9	88078.5	98702.7	99726.7	86557.8	100818	85715.5	71634.2	66815.5	120585	101210	89637.3	96	48	1.08325
ot|OT_ostta04g01660|gb|CEF97518.1	OT_ostta04g01660	AT1G09620|AT5G16715|AT5G49030|AT3G55400|AT1G14610|AT4G10320|AT5G38830|AT4G04350|AT2G31170	3	3	171.75	Aminoacyl-tRNA synthetase, class Ia Coil tRNA synthetases class I (I, L, M and V) leuS_arch: leucine--tRNA ligase Anticodon-binding domain of tRNA tRNA synthetases class I (M) ISOLEUCYL, LEUCYL, TYROSYL, VALYL AND METHIONYL-TRNA SYNTHETASE [O. tauri	390471	283045	370842	391998	416276	386200	388876	297845	373778	378937	313579	335338	307216	302703	309242	281166	259808	321165	346627	273752	314212	261104	328518	376329	397985	248339	358977	264248	388478	397206	228225	262498	245180	293163	309242	229873	252634	225857	247425	264645	24	96	1.24965
ot|OT_ostta04g01760|gb|CAL51583.1	OT_ostta04g01760	AT1G05190|AT1G33120|AT4G10450|AT1G33140	5	4	195.43	ml(L9 cytoplasmic large ribosome subunit-from:Ot04g01850)gb(Ribosomal protein L6, alpha-beta domain) RPL6p_RPL6a_RPL9e_RPL9o 60S/50S RIBOSOMAL PROTEIN L6/L9 60S RIBOSOMAL PROTEIN L9 [O. tauri]	1.06079e+06	872131	1.72364e+06	942921	849453	1.09433e+06	722111	904881	1.01493e+06	1.43274e+06	863593	805137	928627	843030	721036	820827	1.01066e+06	720193	727797	838332	853621	804526	1.52692e+06	905230	812128	703693	666590	802809	1.05485e+06	1.50181e+06	628529	630250	741111	816461	721036	671084	982752	506471	519507	810442	24	96	1.32326
ot|OT_ostta04g01790|gb|CAL51586.1	OT_ostta04g01790	AT1G31330	10	10	1167.35	Photosystem I PsaF, reaction centre subunit III Photosystem I reaction centre subunit III Subunit III of photosystem I reaction centre, PsaF [O. tauri]	5.38647e+07	4.21967e+07	5.34677e+07	4.3993e+07	4.39384e+07	7.34337e+07	4.05562e+07	5.24812e+07	4.17497e+07	4.41127e+07	6.44782e+07	5.95052e+07	4.67283e+07	4.74287e+07	4.63078e+07	4.99038e+07	4.1526e+07	6.24934e+07	5.95894e+07	4.56967e+07	4.3345e+07	3.89258e+07	4.73655e+07	4.22345e+07	4.20077e+07	4.72203e+07	3.7438e+07	4.65612e+07	4.33916e+07	4.62393e+07	4.69277e+07	4.65798e+07	3.72925e+07	4.59339e+07	4.63078e+07	4.07999e+07	4.03793e+07	4.39481e+07	4.25353e+07	4.41765e+07	72	24	1.11365
ot|OT_ostta04g01820|gb|CAL51589.1	OT_ostta04g01820	AT4G14690|AT1G71500|AT5G06390|AT2G35860|AT3G11700|AT3G60900|AT2G45470|AT5G03170|AT1G34000|AT1G61520|AT1G30800|AT3G47470|AT4G28025|AT1G44575|AT1G15190|AT2G30390|AT5G26030|AT3G12345|AT5G47110|AT4G17600|AT4G12730|AT2G21970|AT5G60490|AT5G40940|AT3G46550|AT3G22840|AT5G44130|AT2G20520|AT1G03870|AT4G34190	2	2	55.78	Chlorophyll a/b binding protein domain Four repeated domains in the Fasciclin I family of proteins, present in many other contexts. Chlorophyll A-B binding protein Fasciclin domain PERIOSTIN-RELATED FAS1/BIgH3 domain profile. FAS1 domain C [O. tauri	279277	208653	188341	244237	266650	165719	159909	185482	197491	221166	183057	266159	150304	170930	143699	223059	175680	190497	206352	172142	224735	192479	166846	234474	254934	106563	147614	164559	205258	231828	133230	208346	119954	165543	143699	182366	170829	133965	147295	166415	24	72	1.29865
ot|OT_ostta04g02090|gb|CAL51621.1	OT_ostta04g02090	AT5G13630	6	5	246.59	Magnesium chelatase, subunit H, N-terminal Coil Domain of unknown function (DUF3479) CobN/Magnesium Chelatase BchH: magnesium chelatase, H subunit MAGNESIUM-CHELATASE SUBUNIT CHLH, CHLOROPLASTIC SPOT2-RELATED [O. tauri]	921942	784981	527992	977769	891680	632865	992238	791579	870319	996339	614088	668237	855109	958682	823585	790056	626285	636859	870925	639968	741888	724132	467733	938685	852501	406953	915947	702288	904547	1.04437e+06	446938	523087	682439	928468	823585	645927	608992	447867	621672	618677	48	96	1.2018
ot|OT_ostta04g02130|gb|CEF97552.1	OT_ostta04g02130	AT3G54510|AT1G62320|AT3G01100|AT1G69450|AT1G10090|AT1G58520|AT1G30360|AT4G04340|AT1G11960|AT4G22120|AT3G21620|AT4G02900|AT4G15430|AT5G45140|AT1G32090|AT4G35870	5	5	384.09	Domain of unknown function DUF221 Coil Late exocytosis, associated with Golgi transport PROBABLE MEMBRANE PROTEIN DUF221-RELATED Region of a membrane-bound protein predicted to be embedded in the membrane. [O. tauri]	1.18257e+06	737301	1.06313e+06	921154	984466	1.45186e+06	925432	1.14787e+06	958040	1.03588e+06	1.15582e+06	1.24279e+06	1.10824e+06	955004	1.05765e+06	987320	907300	1.2025e+06	1.08034e+06	1.11051e+06	951615	680148	941799	884333	941209	933594	854278	1.01839e+06	995717	1.08582e+06	841216	972837	884458	924906	1.05765e+06	807203	882248	845650	771153	1.07356e+06	72	24	1.12905
ot|OT_ostta04g02180|gb|CEF97557.1	OT_ostta04g02180	AT2G23930|AT3G11500|AT1G03330|AT3G07590|AT5G27720|AT5G19490|AT1G76300|AT1G20580|AT5G51590|AT3G12480|AT1G20220|AT1G76010|AT5G19950|AT3G13380|AT1G55610	2	2	89.05	U6 snRNA-associated Sm-like protein LSm4/Small nuclear ribonucleoprotein Sm D1/D3 snRNP Sm proteins LSM domain SMALL NUCLEAR RIBONUCLEOPROTEIN SM Sm-like ribonucleoproteins [O. tauri]	1.30379e+06	829325	1.4786e+06	1.19089e+06	1.1714e+06	1.52673e+06	941765	1.19672e+06	1.18171e+06	961886	1.77318e+06	1.61311e+06	1.29663e+06	1.6387e+06	1.48104e+06	1.41621e+06	1.11031e+06	1.99188e+06	1.13538e+06	1.14744e+06	1.04916e+06	765038	1.30985e+06	1.14329e+06	1.11993e+06	981737	869355	1.06173e+06	1.22819e+06	1.00826e+06	1.29054e+06	1.26272e+06	1.03481e+06	1.58706e+06	1.48104e+06	1.15785e+06	1.07965e+06	1.40078e+06	810443	1.10927e+06	72	48	1.34325
ot|OT_ostta04g02200|gb|CEF97559.1	OT_ostta04g02200	AT1G18210|AT5G17470|AT2G36180|AT1G66400|AT3G03430|AT5G17480|AT3G25600|AT1G18530|AT3G10190|AT1G49490|AT4G13340|AT4G18670|AT3G24480|AT1G76640|AT1G76650|AT5G42380|AT2G34670|AT1G24620|AT3G24550|AT2G18470|AT5G38560|AT1G26150|AT1G68690	2	2	66.06	Concanavalin A-like lectin/glucanases superfamily EF-hand, calcium binding motif EF-hand calcium-binding domain. EF-hand calcium-binding domain profile. Region of a membrane-bound protein predicted to be embedded in the membrane. [O. tauri]	111514	120704	137077	112115	112481	121587	80341	113408	97153.7	98560.3	157793	112787	110467	112316	111528	131845	92807.2	106196	109998	100127	89735.2	111348	121433	107634	107539	78184.4	74163.8	100615	100975	103312	114843	88288.3	88160.8	108776	111528	107793	90244.6	74681.7	78517.2	96795.6	72	48	1.18363
ot|OT_ostta04g02230|gb|CEF97561.1	OT_ostta04g02230	AT1G24485|AT5G48500|AT5G18310	2	2	118.6	Coil [O. tauri]	618760	473883	676635	591224	694706	885095	568543	698950	503942	562372	742855	592422	610098	610855	556692	531535	462260	743941	743341	531291	497917	437149	599412	567591	664182	569146	524829	620107	523761	589483	540655	463740	486902	591604	556692	434568	449496	523172	530602	513616	48	96	1.06856
ot|OT_ostta04g02490|gb|CAL51665.1	OT_ostta04g02490	AT5G64280|AT5G12860|AT5G64290	3	3	198.99	Sodium/sulphate symporter dass: transporter, divalent anion:Na+ symporter (DASS) family Sodium:sulfate symporter transmembrane region SOLUTE CARRIER FAMILY 13 MEMBER DICARBOXYLATE TRANSPORTER 1, CHLOROPLASTIC Region of a membrane-bound pro [O. tauri	589663	418970	540576	498070	427198	846999	579595	688857	546661	513248	881102	706998	748662	710890	664139	796133	728293	923249	935246	868828	474503	386493	478881	478161	408428	544648	535032	611153	568160	537992	641273	553428	597486	688486	664139	650895	708183	649269	667585	839924	96	24	1.71824
ot|OT_ostta04g02510|gb|CEF97580.1	OT_ostta04g02510	AT3G56690|AT1G73110|AT3G01610|AT2G39730|AT2G03670	27	27	2381.24	P-loop containing nucleoside triphosphate hydrolase ATPase family associated with various cellular activities (AAA) RIBULOSE BISPHOSPHATE CARBOXYLASE/OXYGENASE ACTIVASE, CHLOROPLASTIC FAMILY NOT NAMED P-loop containing nucleoside triphosph [O. tauri	9.84703e+07	7.31451e+07	8.93142e+07	7.63179e+07	8.07999e+07	1.14548e+08	8.29776e+07	8.84222e+07	7.71338e+07	7.56567e+07	8.67905e+07	8.72988e+07	7.62431e+07	7.23613e+07	7.67783e+07	7.55947e+07	6.75788e+07	8.94115e+07	8.98824e+07	6.82166e+07	7.92392e+07	6.74751e+07	7.91209e+07	7.32673e+07	7.72496e+07	7.36579e+07	7.65977e+07	7.84481e+07	8.01672e+07	7.93041e+07	6.31668e+07	6.83363e+07	6.08475e+07	7.00807e+07	7.67783e+07	6.1804e+07	6.57128e+07	6.28781e+07	6.41587e+07	6.59472e+07	48	96	1.123
ot|OT_ostta04g02580|gb|CEF97587.1	OT_ostta04g02580	AT4G10040|AT1G22840	3	3	208.81	Cytochrome c, class IA/ IB Class IA and IB cytochrome C signature CYTOCHROME C Cytochrome c family profile. [O. tauri]	1.42044e+06	1.17999e+06	1.48146e+06	1.13317e+06	1.11997e+06	1.78188e+06	1.32354e+06	1.60185e+06	1.06259e+06	1.26109e+06	1.39179e+06	1.3793e+06	1.19984e+06	1.16822e+06	1.11242e+06	1.16214e+06	1.01952e+06	1.32111e+06	1.28922e+06	1.09622e+06	1.14303e+06	1.08852e+06	1.31238e+06	1.08788e+06	1.07076e+06	1.14581e+06	1.22178e+06	1.42116e+06	1.10438e+06	1.32189e+06	1.01296e+06	1.07969e+06	957555	1.1314e+06	1.11242e+06	950131	991365	929065	920255	1.05975e+06	48	96	1.19407
ot|OT_ostta04g02610|gb|CEF97588.1	OT_ostta04g02610	AT1G23900|AT1G60070|AT5G11490|AT3G55480|AT1G48760|AT4G31480|AT4G31490|AT1G31730|AT4G11380|AT4G23460	3	3	137.79	Clathrin/coatomer adaptor, adaptin-like, N-terminal Beta-COP Adaptin N terminal region Coatomer beta C-terminal region Coatomer beta subunit appendage platform COATOMER SUBUNIT BETA ARM repeat [O. tauri]	299749	363953	177282	327616	302845	198917	485667	230459	378037	248662	283687	303110	490420	422507	288078	307130	432633	234035	303083	471696	241208	335740	157049	314521	289538	127910	448326	204463	392904	260650	206470	237270	391390	409192	288078	251101	420687	164584	216343	456004	72	24	1.215
ot|OT_ostta04g02710|gb|CAL51686.1	OT_ostta04g02710	AT5G42980|AT1G45145|AT2G18990|AT3G25580|AT5G39950|AT4G04610|AT4G21990|AT5G11640|AT2G15570|AT1G19730|AT1G62180|AT1G53300|AT3G53220|AT5G61440|AT5G16400|AT3G02730|AT1G59730|AT3G16110|AT1G52260|AT2G33270|AT3G17880|AT3G06730|AT1G07700|AT2G41680|AT3G20560|AT4G27080|AT3G15360|AT4G03520|AT4G28590|AT5G04260|AT1G07960|AT4G37200|AT4G31240|AT1G50320|AT1G48070|AT2G47470|AT3G54960|AT5G60640|AT3G51030|AT2G35010…	2	2	170.83	Thioredoxin, conserved site Thioredoxin family signature THIOREDOXIN-LIKE PROTEIN CITRX, CHLOROPLASTIC Thioredoxin family active site. Thioredoxin domain profile. Thioredoxin-like [O. tauri]	1.5027e+06	1.15233e+06	1.3551e+06	1.28655e+06	1.82491e+06	2.20625e+06	1.28968e+06	1.96138e+06	1.73773e+06	1.57401e+06	1.81677e+06	2.18228e+06	1.30652e+06	1.88113e+06	2.09031e+06	1.60632e+06	1.3577e+06	2.15315e+06	2.05392e+06	1.45575e+06	1.20922e+06	1.06301e+06	1.20045e+06	1.23512e+06	1.74472e+06	1.41869e+06	1.19052e+06	1.74013e+06	1.80607e+06	1.64989e+06	1.32226e+06	1.70826e+06	1.0427e+06	1.82184e+06	2.09031e+06	1.31328e+06	1.32021e+06	1.51419e+06	1.46611e+06	1.40732e+06	72	24	1.30266
ot|OT_ostta04g02740|gb|CEF97598.1	OT_ostta04g02740	AT1G55810|AT4G26510|AT1G03030|AT2G01460|AT3G52500|AT3G27440|AT1G32060|AT1G80380|AT5G40870|AT3G27190|AT1G73980|AT1G26190	20	20	1452.21	P-loop containing nucleoside triphosphate hydrolase Phosphoribulokinase family signature Phosphoribulokinase / Uridine kinase family URIDINE KINASE PHOSPHORIBULOKINASE, CHLOROPLASTIC Phosphoribulokinase signature. P-loop containing nucleos [O. tauri	5.30844e+07	3.87753e+07	4.27337e+07	4.07444e+07	4.41298e+07	5.43028e+07	4.4024e+07	4.60896e+07	4.35502e+07	4.15061e+07	4.67791e+07	5.11101e+07	4.53972e+07	4.56044e+07	4.50292e+07	4.4351e+07	4.31804e+07	4.87851e+07	5.2386e+07	4.02031e+07	4.27171e+07	3.57695e+07	3.78566e+07	3.91158e+07	4.21908e+07	3.49185e+07	4.06391e+07	4.08906e+07	4.52629e+07	4.35071e+07	3.40461e+07	4.00083e+07	3.62302e+07	4.41672e+07	4.50292e+07	3.62601e+07	4.19881e+07	3.43078e+07	3.73935e+07	3.88657e+07	72	24	1.06585
ot|OT_ostta04g03080|gb|CEF97621.1	OT_ostta04g03080	AT4G04950|AT3G06730|AT2G01270|AT1G15020|AT3G17860|AT1G76760|AT1G43560|AT1G62180|AT3G16110|AT1G52260|AT1G59730|AT5G39950|AT4G04610|AT4G21990|AT1G76080|AT2G47470|AT5G16400|AT3G02730|AT2G32920|AT1G04980|AT4G26160|AT5G04260|AT5G61440|AT1G21750|AT1G77510|AT5G48370|AT2G30720|AT2G35010|AT2G41680|AT3G54960|AT5G60640|AT1G34780|AT1G19730|AT3G20560|AT4G27080|AT1G69880|AT2G33270|AT1G07960|AT3G17880|AT1G08570…	12	12	1005.1	Thioredoxin, conserved site Coil Thioredoxin family signature pdi_dom: protein disulfide-isomerase domain PROTEIN DISULFIDE ISOMERASE Thioredoxin family active site. Thioredoxin domain profile. Thioredoxin-like [O. tauri]	2.96999e+07	2.58248e+07	2.72415e+07	2.49298e+07	2.80183e+07	2.68788e+07	2.10143e+07	2.47561e+07	2.06988e+07	2.14171e+07	2.55379e+07	2.4817e+07	1.98863e+07	2.04947e+07	2.06609e+07	1.84063e+07	1.98969e+07	2.30927e+07	2.24794e+07	1.87228e+07	2.38995e+07	2.38229e+07	2.41325e+07	2.39332e+07	2.67872e+07	1.7284e+07	1.93986e+07	2.19636e+07	2.15128e+07	2.24496e+07	1.85866e+07	1.94264e+07	1.58707e+07	1.98488e+07	2.06609e+07	1.50485e+07	1.93475e+07	1.62398e+07	1.6046e+07	1.80999e+07	24	96	1.32277
ot|OT_ostta04g03190|gb|CEF97632.1	OT_ostta04g03190	AT4G01800|AT2G31200|AT1G21650|AT3G09720	3	3	113.07	Protein translocase subunit SecA Coil SecA protein signature SecA DEAD-like domain SecA preprotein cross-linking domain SecA Wing and Scaffold domain secA: preprotein translocase, SecA subunit SECA INNER MEMBRANE COMPONENT OF SEC PROTEIN S [O. tauri	262765	208626	272701	244860	211040	277094	235098	250908	191558	222235	242877	262957	240064	277546	265461	256237	209447	227741	254125	257655	211448	192454	241578	235072	201767	178181	217022	222605	199092	232949	176768	205840	191589	268799	265461	209491	203664	160158	181396	249083	72	48	1.09518
ot|OT_ostta04g03270|gb|CEF97637.1	OT_ostta04g03270	AT4G38260|AT5G62790|AT5G62990	3	3	120.41	1-deoxy-D-xylulose 5-phosphate reductoisomerase, N-terminal Dxp_reductoisomrs Dxr: 1-deoxy-D-xylulose 5-phosphate reductoisomerase 1-deoxy-D-xylulose 5-phosphate reductoisomerase C-terminal DXP reductoisomerase C-terminal domain 1-DEOXY-D- [O. tauri	1.01808e+06	728380	1.12357e+06	881302	959069	1.39077e+06	922707	1.08364e+06	852103	941573	1.31108e+06	1.12992e+06	1.0602e+06	1.09039e+06	1.07563e+06	1.02325e+06	908471	1.33955e+06	1.10528e+06	1.13992e+06	819251	671918	995338	846074	916928	894314	851763	961400	885614	986965	954214	884486	846114	1.05602e+06	1.07563e+06	836577	883386	942032	788956	1.10199e+06	72	24	1.20313
ot|OT_ostta04g03310|gb|CAL51747.1	OT_ostta04g03310	AT3G56840|AT4G28720|AT5G43890|AT1G04180|AT5G25620|AT4G13260|AT1G18210|AT5G11320|AT4G32540|AT4G01690|AT4G15760|AT3G24200|AT5G67030|AT5G57030|AT1G24340|AT1G21430|AT1G48910|AT5G49555|AT5G05320|AT4G38540|AT2G35660|AT5G11330	3	3	89.05	Aromatic-ring hydroxylase-like Aromatic-ring hydroxylase (flavoprotein monooxygenase) signature MONOOXYGENASE KYNURENINE 3-MONOOXYGENASE FAD/NAD(P)-binding domain [O. tauri]	240392	194354	245763	210398	242425	282620	203676	278660	202972	292943	307542	306806	285607	247863	293298	299852	255916	327491	276262	338441	193444	179288	217715	201988	231773	181734	188016	247226	210955	307066	223831	240164	227935	240051	293298	245150	248849	230306	197198	327182	96	24	1.32173
ot|OT_ostta04g03500|gb|CEF97649.1	OT_ostta04g03500	AT5G55550|AT4G09040|AT3G52380|AT5G03580|AT5G27640|AT5G25780|AT2G47680|AT5G54900|AT4G27000|AT1G11650|AT3G14100|AT1G17370|AT5G49200|AT1G73490|AT5G56930|AT1G68200|AT1G66810|AT4G03110|AT1G73530|AT3G54770|AT2G41060|AT3G56860|AT3G13224|AT2G22090|AT4G39260|AT1G16610|AT5G04280|AT1G60650|AT4G17720|AT1G71800|AT5G19350|AT4G32720|AT5G18810|AT1G78260|AT2G24350|AT2G21660|AT3G50670|AT1G58470|AT5G26749|AT5G02530…	5	5	296.72	Nucleotide-binding, alpha-beta plait zinc finger RNA recognition motif Zinc finger C-x8-C-x5-C-x3-H type (and similar) RNA recognition motif. (a.k.a. RRM, RBD, or RNP domain) FAMILY NOT NAMED Eukaryotic RNA Recognition Motif (RRM) profile. [O. tauri	2.12069e+06	1.525e+06	2.05174e+06	1.64509e+06	1.851e+06	2.22765e+06	1.53663e+06	1.86635e+06	1.43477e+06	1.61092e+06	1.48071e+06	1.31797e+06	1.28003e+06	1.19276e+06	1.20696e+06	1.04046e+06	1.02011e+06	1.29306e+06	1.38787e+06	932163	1.70652e+06	1.40679e+06	1.81758e+06	1.57933e+06	1.76967e+06	1.43245e+06	1.41848e+06	1.65582e+06	1.4912e+06	1.68858e+06	1.07767e+06	1.03169e+06	1.02156e+06	1.15517e+06	1.20696e+06	850650	991947	909338	990674	901152	24	96	1.62038
ot|OT_ostta04g03510|gb|CEF97650.1	OT_ostta04g03510	AT1G43800|AT5G16230|AT3G02620|AT3G02610|AT2G43710|AT3G02630	7	7	464.13	Fatty acid desaturase, type 2 Dlt9_acylACP_des ACYL-(ACYL-CARRIER-PROTEIN) DESATURASE-RELATED ACYL-[ACYL-CARRIER-PROTEIN] DESATURASE 1, CHLOROPLASTIC-RELATED Ferritin-like [O. tauri]	1.69349e+06	1.5816e+06	1.43493e+06	1.65312e+06	1.41643e+06	2.58209e+06	2.48163e+06	2.22969e+06	2.43963e+06	2.14621e+06	2.84896e+06	2.89364e+06	2.88444e+06	2.30133e+06	2.67682e+06	3.17073e+06	2.94989e+06	2.86853e+06	3.14834e+06	2.57278e+06	1.36275e+06	1.459e+06	1.27116e+06	1.58704e+06	1.35419e+06	1.66037e+06	2.29083e+06	1.97818e+06	2.53557e+06	2.24967e+06	2.07349e+06	2.26511e+06	2.30199e+06	2.2288e+06	2.67682e+06	2.59229e+06	2.86844e+06	2.01727e+06	2.24731e+06	2.48719e+06	96	24	1.89089
ot|OT_ostta04g03520|gb|CEF97651.1;ot|OT_ostta09g02360|gb|CEF99069.1	OT_ostta04g03520	AT5G26667|AT1G53000|AT3G60180|AT2G37250|AT2G39270|AT5G63400|AT5G50370|AT1G03030|AT5G60340|AT3G01820|AT5G35170|AT5G47840|AT4G25280	4	4	214.92	Adenylate kinase Adenylate kinase signature Adenylate kinase, active site lid adk: adenylate kinase NUCLEOTIDE KINASE Adenylate kinase signature. Adenylate kinase [adk]. P-loop containing nucleoside triphosphate hydrolases [O. tauri]	888548	845203	919746	822281	1.02787e+06	1.19332e+06	981940	1.03375e+06	853191	820480	1.03675e+06	954771	1.04775e+06	1.00418e+06	892129	1.0808e+06	1.269e+06	1.17225e+06	1.36361e+06	1.17724e+06	715015	779685	814777	789412	982704	767344	906441	917146	886745	860035	754557	747382	836179	972534	892129	883628	1.23396e+06	824376	973351	1.13808e+06	96	24	1.34622
ot|OT_ostta04g03570|gb|CAL51775.1	OT_ostta04g03570		2	1	55.2	[O. tauri]	92688.1	346667	370126	329109	397902	97666.6	367353	232264	196230	117781	542552	239052	485032	300137	208287	495390	295741	404681	264858	42051.2	74586.2	319794	327884	315953	380418	62802.9	339109	206064	203947	123459	394874	187126	387091	290678	208287	405017	287575	284590	189058	40652.2	72	48	1.75524
ot|OT_ostta04g03720|gb|CEF97662.1	OT_ostta04g03720	AT1G02280|AT5G05000|AT1G10290|AT1G59610|AT4G05520|AT3G20290|AT1G30960	2	2	118.58	P-loop containing nucleoside triphosphate hydrolase Dynamin family SUBFAMILY NOT NAMED EH DOMAIN P-loop containing nucleoside triphosphate hydrolases Region of a membrane-bound protein predicted to be embedded in the membrane. [O. tauri]	270734	235969	298026	259615	266169	345266	252809	283204	226191	230097	313469	303668	261653	311541	274930	284603	238054	294104	314491	282587	217860	217677	264013	249238	254474	222018	233371	251258	235086	241190	228145	237707	208818	301722	274930	232683	231481	206827	224486	273187	72	24	1.10127
ot|OT_ostta04g03800|gb|CEF97667.1	OT_ostta04g03800	AT1G15690|AT1G78920|AT1G16780	2	NA	70.61	Pyrophosphate-energised proton pump H+-PPtase V_PPase: V-type H(+)-translocating pyrophosphatase Inorganic H+ pyrophosphatase PYROPHOSPHATE-ENERGIZED MEMBRANE PROTON PUMP 2-RELATED FAMILY NOT NAMED Putative K(+)-stimulated pyrophosphate-en [O. tauri	NA	NA	NA	NA	NA	NA	NA	NA	NA	NA	NA	NA	NA	NA	NA	NA	NA	NA	NA	NA	NA	NA	NA	NA	NA	NA	NA	NA	NA	NA	NA	NA	NA	NA	NA	NA	NA	NA	NA	NA	NA	NA	NA
ot|OT_ostta04g03810|gb|CAL51798.1	OT_ostta04g03810	AT3G01290|AT1G69840|AT5G62740|AT5G51570|AT3G27280|AT5G40770|AT5G54100|AT4G27585	11	10	679.14	Band 7 protein Coil prohibitin homologues SPFH domain / Band 7 family HYPERSENSITIVE-INDUCED RESPONSE PROTEIN 1-RELATED BAND 7 PROTEIN-RELATED Band 7/SPFH domain [O. tauri]	5.70878e+06	4.31271e+06	5.20917e+06	4.55541e+06	4.55081e+06	9.42451e+06	5.94201e+06	6.29069e+06	6.38722e+06	7.21851e+06	7.33684e+06	9.39769e+06	8.55462e+06	7.20673e+06	7.59846e+06	8.68156e+06	9.30726e+06	1.1078e+07	9.32104e+06	1.05525e+07	4.59386e+06	3.9784e+06	4.61465e+06	4.37332e+06	4.35085e+06	6.06028e+06	5.48515e+06	5.58109e+06	6.63841e+06	7.5665e+06	5.3398e+06	7.35639e+06	6.8272e+06	6.9796e+06	7.59846e+06	7.09779e+06	9.05027e+06	7.79053e+06	6.65343e+06	1.02015e+07	96	24	2.01096
ot|OT_ostta04g04020|gb|CEF97684.1	OT_ostta04g04020	AT5G54100|AT4G27585|AT1G03860|AT3G27280|AT5G40770|AT3G01290|AT1G69840|AT5G62740|AT5G51570	6	6	271.1	Band 7 protein Prohibitin signature prohibitin homologues SPFH domain / Band 7 family PROHIBITIN Band 7/SPFH domain [O. tauri]	2.98057e+06	3.15922e+06	2.95996e+06	3.00727e+06	3.20593e+06	3.9098e+06	3.00146e+06	3.15612e+06	2.76954e+06	2.92092e+06	4.46252e+06	3.83087e+06	3.69417e+06	2.9064e+06	2.94734e+06	3.45173e+06	2.98212e+06	3.72532e+06	3.53294e+06	3.12557e+06	2.39847e+06	2.91433e+06	2.62214e+06	2.88706e+06	3.06506e+06	2.51413e+06	2.77068e+06	2.8001e+06	2.87846e+06	3.06173e+06	3.24785e+06	2.99875e+06	2.94821e+06	2.8148e+06	2.94734e+06	2.82203e+06	2.89978e+06	2.6198e+06	2.52184e+06	3.02159e+06	72	24	1.16511
ot|OT_ostta04g04040|gb|CAL51819.1	OT_ostta04g04040	AT5G02490|AT5G02500|AT3G12580|AT5G09590|AT1G09080|AT1G79930|AT1G11660|AT1G79920|AT1G16030|AT4G24280|AT5G49910|AT4G16660|AT5G42020|AT5G28540|AT2G32120	16	16	1158.01	Heat shock protein 70 family Coil 70kDa heat shock protein signature prok_dnaK: chaperone protein DnaK Hsp70 protein STRESS-70 PROTEIN, MITOCHONDRIAL HEAT SHOCK PROTEIN 70KDA Heat shock hsp70 proteins family signature 1. Heat shock hsp70 p [O. tauri	9.44511e+06	8.27448e+06	9.84196e+06	8.01935e+06	1.0003e+07	1.20331e+07	8.22065e+06	9.72123e+06	8.18025e+06	9.05507e+06	9.54879e+06	9.19279e+06	8.13302e+06	8.55065e+06	8.52802e+06	8.43347e+06	7.28665e+06	9.74344e+06	8.7815e+06	7.92718e+06	7.6005e+06	7.63306e+06	8.71871e+06	7.69879e+06	9.56347e+06	7.73771e+06	7.58858e+06	8.62466e+06	8.50195e+06	9.49161e+06	6.94968e+06	7.19599e+06	6.49073e+06	8.28116e+06	8.52802e+06	6.89495e+06	7.08545e+06	6.85201e+06	6.2683e+06	7.66346e+06	48	96	1.11946
ot|OT_ostta04g04070|gb|CEF97687.1	OT_ostta04g04070		2	2	53.57	[O. tauri]	43513.9	44324.9	36992.4	41543.5	37660	35924.3	33607.8	36579.9	46409.6	41824.2	45948.4	37350.4	45685.2	39388	33722	33619.4	42963.8	38141.2	40936.3	50337.5	35015.7	40889	32770.5	39882.9	36005.2	23100.5	31023.8	32453.6	48234.7	43840.5	33441.6	29237.4	36460.1	38146.6	33722	27486.2	41777.4	26822.5	29220.6	48662.9	96	48	1.05996
ot|OT_ostta04g04350|gb|CEF97704.1	OT_ostta04g04350		4	4	227.57	P-loop containing nucleoside triphosphate hydrolase CobQ/CobB/MinD/ParA nucleotide binding domain P-loop containing nucleoside triphosphate hydrolases [O. tauri]	607687	593254	492330	420011	507479	789187	589387	673960	561593	571297	678189	462391	669874	560577	636754	658846	600553	706056	779635	648408	489006	547267	436141	403222	485181	507473	544070	597936	583679	598838	493591	361954	534608	542910	636754	538653	583970	496530	556509	626837	96	24	1.29485
ot|OT_ostta04g04390|gb|CEF97708.1	OT_ostta04g04390	AT2G20420	2	2	106.77	Succinyl-CoA synthetase-like SucCS_beta sucCoAbeta: succinate-CoA ligase, beta subunit CoA-ligase ATP-grasp domain SUCCINYL-COA SYNTHETASE BETA CHAIN ATP-citrate lyase / succinyl-CoA ligases family signature 3. Glutathione synthetase ATP-b [O. tauri	310679	399234	303550	307852	309315	274821	378874	333049	561854	262027	348004	309565	330000	394767	217928	383286	543010	268619	360658	593715	250003	368287	268906	295546	295724	176719	349743	295481	583951	274659	253280	242323	263364	382325	217928	313363	528017	188905	257440	573964	96	72	1.34308
ot|OT_ostta04g04420|gb|CAL51859.1	OT_ostta04g04420	AT2G36460|AT4G26530|AT3G52930|AT2G21330|AT2G01140|AT4G38970	6	6	330.22	Fructose-bisphosphate aldolase, class-I Fructose-bisphosphate aldolase class-I FRUCTOSE-BISPHOSPHATE ALDOLASE Aldolase [O. tauri]	2.46536e+06	1.93955e+06	2.2172e+06	2.02746e+06	2.18392e+06	2.92056e+06	2.37594e+06	2.58841e+06	2.11743e+06	2.01113e+06	2.62388e+06	2.75981e+06	2.29749e+06	2.3961e+06	2.11421e+06	2.52714e+06	2.11864e+06	2.73514e+06	2.67218e+06	2.29454e+06	1.98388e+06	1.7892e+06	1.96416e+06	1.94642e+06	2.08796e+06	1.87802e+06	2.19326e+06	2.29643e+06	2.20071e+06	2.10808e+06	1.90968e+06	2.16034e+06	1.83357e+06	2.32059e+06	2.11421e+06	2.06612e+06	2.06014e+06	1.92347e+06	1.90742e+06	2.21821e+06	96	24	1.13977
ot|OT_ostta04g04830|gb|CAL51905.1	OT_ostta04g04830	AT2G41680|AT2G17420|AT3G17240|AT1G48030|AT5G08740|AT4G16155|AT3G16950|AT1G06820|AT5G49555|AT2G24580|AT3G54660|AT3G24170|AT3G10390|AT1G62830|AT3G10370|AT5G57030|AT5G03630|AT3G52880|AT1G63940	8	8	562.83	Pyridine nucleotide-disulphide oxidoreductase, class I, active site FAD-dependent pyridine nucleotide reductase signature Pyridine nucleotide disulphide reductase class-I signature Pyridine nucleotide-disulphide oxidoreductase, dimerisatio [O. tauri	6.29486e+06	4.69823e+06	6.08783e+06	5.1834e+06	4.93477e+06	8.18545e+06	5.66716e+06	6.30945e+06	5.12071e+06	5.54864e+06	6.64092e+06	6.31674e+06	5.84707e+06	5.62142e+06	5.43801e+06	5.81568e+06	5.21839e+06	7.34168e+06	6.61264e+06	5.26342e+06	5.06548e+06	4.33404e+06	5.39304e+06	4.97621e+06	4.71794e+06	5.26352e+06	5.23143e+06	5.59773e+06	5.3221e+06	5.81613e+06	4.83331e+06	4.94466e+06	4.66638e+06	5.44426e+06	5.43801e+06	4.75473e+06	5.0743e+06	5.16299e+06	4.72015e+06	5.08832e+06	48	24	1.13355
ot|OT_ostta04g04870|gb|CEF97739.1	OT_ostta04g04870	AT3G06040|AT4G36420|AT4G37660|AT5G65840|AT1G70190|AT3G27830|AT3G27850|AT1G80200	4	4	205.65	Ribosomal protein L7/L12, C-terminal L12: ribosomal protein L7/L12 Ribosomal protein L7/L12 C-terminal domain RIBOSOMAL PROTEIN L7/L12 50S ribosomal protein L7/L12 [rplL]. Ribosomal protein L7/12, oligomerisation (N-terminal) domain ClpS-l [O. tauri	5.80982e+06	6.84952e+06	5.79185e+06	5.95374e+06	6.6812e+06	7.53175e+06	5.55835e+06	6.05814e+06	5.50979e+06	6.15899e+06	5.52491e+06	5.92006e+06	5.44235e+06	5.46867e+06	5.48723e+06	5.04539e+06	5.57243e+06	6.59494e+06	5.7379e+06	5.53968e+06	4.67517e+06	6.31856e+06	5.13084e+06	5.71575e+06	6.38764e+06	4.84316e+06	5.13098e+06	5.37477e+06	5.72648e+06	6.4559e+06	4.02107e+06	4.63414e+06	4.34338e+06	5.29632e+06	5.48723e+06	4.12496e+06	5.41856e+06	4.63785e+06	4.09576e+06	5.35539e+06	24	72	1.11647
ot|OT_ostta04g05020|gb|CEF97753.1	OT_ostta04g05020		5	5	302.57	[O. tauri]	7.61616e+06	6.25999e+06	6.14713e+06	5.91363e+06	7.52542e+06	7.3818e+06	6.72629e+06	6.34428e+06	5.98777e+06	4.94018e+06	7.153e+06	5.94173e+06	6.19584e+06	5.5043e+06	5.72073e+06	6.00347e+06	5.42856e+06	6.58479e+06	6.98265e+06	5.2333e+06	6.12874e+06	5.77473e+06	5.44557e+06	5.67725e+06	7.19476e+06	4.74674e+06	6.20913e+06	5.62864e+06	6.22325e+06	5.17834e+06	5.20601e+06	4.65111e+06	4.94473e+06	5.33083e+06	5.72073e+06	4.90826e+06	5.27867e+06	4.63071e+06	4.98426e+06	5.0592e+06	24	96	1.10682
ot|OT_ostta04g05030|gb|CAL51922.1	OT_ostta04g05030	AT5G04800|AT3G10610|AT2G05220|AT2G04390	4	4	208.43	ml(S17 cytoplasmic small ribosome subunit-from:Ot04g05240)gb(Ribosomal protein S17e, conserved site) Ribosomal S17 40S RIBOSOMAL PROTEIN S17-RELATED Ribosomal protein S17e signature. 30S ribosomal protein S17e [rps17e]. Rps17e-like [O. tauri]	1.26127e+06	1.04778e+06	1.30198e+06	952913	1.13969e+06	1.29117e+06	787147	1.02766e+06	933371	1.05905e+06	849960	917254	711798	706362	755399	589650	665477	760433	777635	675826	1.01494e+06	966563	1.15339e+06	914823	1.08961e+06	830267	726625	911741	970078	1.1101e+06	618607	718014	568066	684100	755399	482080	647101	534770	555082	653343	24	96	1.64416
ot|OT_ostta04g05050|gb|CEF97755.1	OT_ostta04g05050		2	1	65.18	Region of a membrane-bound protein predicted to be embedded in the membrane. [O. tauri]	98023.8	94274	460159	221676	282744	101227	71409.4	310638	99880	222508	507491	164572	151411	105371	140051	197901	118149	125340	21947.1	309905	78879.8	86966.1	407642	212815	270321	65092	65918.9	275597	103808	233235	369356	128825	120837	102050	140051	161798	114887	88144.3	15666	299596	24	96	1.49614
ot|OT_ostta04g05280|gb|CEF97774.1;ot|OT_ostta13g02520|gb|CEG00192.1	OT_ostta04g05280	AT3G11710|AT2G42520|AT3G58510|AT3G58570|AT3G03300|AT3G02065|AT5G62190|AT5G27680|AT5G63950|AT3G09720|AT4G16630|AT4G34910|AT3G16840|AT2G28600|AT4G35740|AT2G40700|AT5G08110|AT1G77030|AT5G54910|AT5G60990|AT1G63250|AT2G07750|AT5G63630|AT5G08610|AT3G53110|AT3G02060|AT5G05450|AT2G01440|AT1G16280|AT2G47330|AT1G20920|AT3G27730|AT3G06980|AT1G31970|AT5G11170|AT1G27880|AT1G12770|AT5G51280|AT1G72730|AT1G60930…	11	10	478.49	Helicase, C-terminal DEAD-like helicases superfamily helicase superfamily c-terminal domain Helicase conserved C-terminal domain DEAD/DEAH box helicase ATP-DEPENDENT RNA HELICASE DDX3X FAMILY NOT NAMED Superfamilies 1 and 2 helicase C-term [O. tauri	2.09397e+06	1.72569e+06	2.00322e+06	1.78164e+06	2.11395e+06	2.46139e+06	1.80182e+06	2.04652e+06	1.78792e+06	1.85066e+06	2.15877e+06	1.83076e+06	1.81079e+06	1.9651e+06	1.87166e+06	1.56315e+06	1.53755e+06	1.98528e+06	1.80429e+06	1.59107e+06	1.68502e+06	1.59192e+06	1.77459e+06	1.71042e+06	2.02106e+06	1.58276e+06	1.66328e+06	1.81567e+06	1.85823e+06	1.93988e+06	1.57117e+06	1.43309e+06	1.44514e+06	1.90317e+06	1.87166e+06	1.27798e+06	1.4951e+06	1.39614e+06	1.28792e+06	1.53814e+06	48	96	1.17296
ot|OT_ostta04g05560|gb|CEF97793.1	OT_ostta04g05560	AT3G13440	2	2	198.29	Region of a membrane-bound protein predicted to be embedded in the membrane. [O. tauri]	2.39478e+06	1.5843e+06	2.07154e+06	1.9094e+06	2.0861e+06	2.42495e+06	2.25616e+06	2.00212e+06	1.82547e+06	1.93607e+06	1.76216e+06	1.72948e+06	1.8615e+06	1.69265e+06	1.8757e+06	1.49577e+06	1.41094e+06	1.56251e+06	1.73675e+06	1.57678e+06	1.92708e+06	1.46149e+06	1.83512e+06	1.83307e+06	1.99444e+06	1.55933e+06	2.08269e+06	1.77628e+06	1.89726e+06	2.02941e+06	1.28251e+06	1.35381e+06	1.48561e+06	1.63931e+06	1.8757e+06	1.2229e+06	1.37198e+06	1.09882e+06	1.2397e+06	1.52433e+06	48	96	1.34204
ot|OT_ostta05g00110|gb|CEF97804.1	OT_ostta05g00110	AT5G04610|AT1G26680|AT1G74050|AT1G74060|AT4G15000	2	2	136.39	ml(L27 cytoplasmic large ribosome subunit-from:Ot05g00200)gb(Ribosomal protein L27e) Coil KOW (Kyprides, Ouzounis, Woese) motif. KOW motif Ribosomal L27e protein family 60S RIBOSOMAL PROTEIN L27 Translation proteins SH3-like domain [O. tauri]	1.93309e+06	1.26831e+06	1.75895e+06	1.56998e+06	2.10167e+06	1.89028e+06	1.29053e+06	1.85344e+06	1.27792e+06	1.3155e+06	1.43577e+06	1.33822e+06	1.17427e+06	1.10839e+06	1.24415e+06	1.07019e+06	923082	1.29136e+06	1.26319e+06	977976	1.55556e+06	1.17e+06	1.55821e+06	1.50723e+06	2.00932e+06	1.21551e+06	1.1913e+06	1.64437e+06	1.32817e+06	1.37892e+06	1.04497e+06	1.04754e+06	937150	1.07346e+06	1.24415e+06	874952	897594	908139	901674	945441	24	96	1.56213
ot|OT_ostta05g00190|gb|CEF97810.1	OT_ostta05g00190	AT3G63220|AT5G60570|AT4G38940|AT1G27420|AT1G22040|AT3G27150|AT5G40680|AT1G31350|AT1G26930|AT5G26960|AT4G35120|AT2G21950|AT4G39550|AT3G43710|AT3G59940|AT2G44130|AT3G61350|AT1G55270|AT1G30090|AT4G03030|AT1G61540|AT1G14330|AT2G02870|AT1G74510|AT2G24540|AT1G19460|AT1G19470|AT5G66130|AT1G51540|AT5G42360|AT5G42350|AT1G67480|AT1G16250|AT4G04670|AT4G29370|AT1G80440|AT1G15670|AT5G01660	5	5	243.44	Galactose oxidase, beta-propeller Kelch Kelch motif FAMILY NOT NAMED [O. tauri]	1.87707e+06	1.1912e+06	1.53269e+06	1.36803e+06	1.42548e+06	1.12682e+06	1.00989e+06	1.27477e+06	1.08679e+06	1.09011e+06	1.22194e+06	1.09784e+06	975981	1.04506e+06	1.01222e+06	848472	767984	827978	934927	740262	1.51048e+06	1.09886e+06	1.35776e+06	1.31334e+06	1.36285e+06	724582	932240	1.13098e+06	1.12953e+06	1.14267e+06	889334	859374	778903	1.01212e+06	1.01222e+06	693686	746778	582270	667358	715635	24	96	1.79494
ot|OT_ostta05g00220|gb|CAL53778.1	OT_ostta05g00220	AT5G18660|AT4G14210|AT5G41670|AT1G64190|AT3G02360|AT1G09340|AT4G20930|AT1G17650|AT3G25530|AT1G18270|AT4G29120|AT1G71180|AT3G63140	3	3	112.03	Hydroxy monocarboxylic acid anion dehydrogenase, HIBADH-type NAD-binding of NADP-dependent 3-hydroxyisobutyrate dehydrogenase NAD binding domain of 6-phosphogluconate dehydrogenase 3-HYDROXYISOBUTYRATE DEHYDROGENASE-RELATED GLYOXYLATE/SUCC [O. tauri	598461	744707	528566	574606	494401	681249	763753	588234	670856	644808	550562	565169	849626	612190	553146	506012	575639	518064	712296	645200	481583	686979	468242	551637	472677	438066	705030	521880	697239	675893	400703	442407	678062	592896	553146	413700	559744	364325	508442	623736	48	24	1.13879
ot|OT_ostta05g00250|gb|CEF97815.1	OT_ostta05g00250	AT3G16170|AT5G63380|AT2G04350|AT1G77590|AT5G27600|AT4G11030|AT3G05970|AT1G64400|AT4G23850|AT5G36880|AT1G65060|AT1G51680|AT3G21240|AT1G20560|AT1G62940|AT1G20500|AT3G48990|AT5G16340|AT5G16370|AT2G47240|AT1G77240|AT4G19010|AT1G49430|AT4G05160|AT1G30520|AT1G65880|AT1G65890|AT1G66120|AT1G20510|AT2G17650|AT3G21230|AT3G23790|AT4G14070|AT5G35930|AT1G20530|AT3G16910|AT1G21540|AT1G20480	2	2	117.55	AMP-dependent synthetase/ligase AMP-binding enzyme FAMILY NOT NAMED LETHAL (2) 44DEA, ISOFORM D Putative AMP-binding domain signature. Acetyl-CoA synthetase-like [O. tauri]	259875	181873	239098	223071	227926	365727	211060	231004	227759	250733	289527	273651	209891	229962	240166	242507	196522	289323	231779	262614	209122	167775	211810	214154	217911	235174	194832	204947	236717	262820	210720	214210	167508	222715	240166	198266	191096	203465	165446	253878	48	24	1.13645
ot|OT_ostta05g00290|gb|CAL53783.1	OT_ostta05g00290		4	3	265.95	[O. tauri]	1.13384e+06	944611	1.0476e+06	1.2737e+06	1.06799e+06	1.3222e+06	1.35545e+06	1.15371e+06	1.09133e+06	1.14677e+06	1.17715e+06	1.27887e+06	1.29208e+06	1.51039e+06	1.15957e+06	1.02405e+06	1.0892e+06	1.28612e+06	1.23554e+06	1.28452e+06	912399	871387	928042	1.22279e+06	1.02106e+06	850221	1.25123e+06	1.02357e+06	1.13425e+06	1.20205e+06	856741	1.00108e+06	1.03118e+06	1.46279e+06	1.15957e+06	837230	1.05913e+06	904454	881934	1.24179e+06	72	24	1.17381
ot|OT_ostta05g00410|gb|CEF97826.1	OT_ostta05g00410	AT2G36130|AT1G53720|AT3G63400|AT5G13120|AT2G21130|AT4G34870|AT4G38740|AT2G16600|AT4G33060|AT5G67530|AT1G26940|AT1G01940|AT3G62030|AT3G15520|AT3G01480	7	7	372.56	Cyclophilin-like peptidyl-prolyl cis-trans isomerase domain Cyclophilin type peptidyl-prolyl cis-trans isomerase/CLD PEPTIDYL-PROLYL CIS-TRANS ISOMERASE PEPTIDYL-PROLYL CIS-TRANS ISOMERASE CYP38, CHLOROPLASTIC Cyclophilin-type peptidyl-pro [O. tauri	2.30551e+06	1.38461e+06	1.65843e+06	1.51686e+06	1.86182e+06	2.42275e+06	1.69673e+06	2.20557e+06	1.66709e+06	1.68459e+06	1.85868e+06	1.84521e+06	1.69142e+06	1.59021e+06	1.85917e+06	1.7029e+06	1.58413e+06	2.05481e+06	2.02647e+06	1.70211e+06	1.85525e+06	1.27728e+06	1.46916e+06	1.45623e+06	1.78001e+06	1.55791e+06	1.56627e+06	1.95678e+06	1.73265e+06	1.7658e+06	1.35276e+06	1.4444e+06	1.34987e+06	1.54009e+06	1.85917e+06	1.39224e+06	1.54039e+06	1.44503e+06	1.44651e+06	1.64548e+06	48	24	1.1088
ot|OT_ostta05g00550|gb|CEF97836.1	OT_ostta05g00550	AT2G37250|AT2G39270|AT5G63400|AT5G50370|AT3G60180|AT5G26667|AT4G25280|AT5G60340|AT1G30000|AT3G01820|AT5G35170|AT5G47840	3	3	150.99	Adenylate kinase Adenylate kinase signature Adenylate kinase, active site lid adk: adenylate kinase NUCLEOTIDE KINASE Adenylate kinase signature. Adenylate kinase [adk]. P-loop containing nucleoside triphosphate hydrolases [O. tauri]	312684	238665	180750	256246	250617	251726	209950	257267	249982	231291	204415	267673	198519	214069	178409	225734	229302	236259	290666	188345	251617	220164	160121	246003	239605	161868	193808	228247	259813	242442	148775	209531	158432	207322	178409	184554	222970	166147	207480	182079	24	72	1.16544
ot|OT_ostta05g00790|gb|CEF97858.1	OT_ostta05g00790	AT5G53770|AT2G28910|AT1G80930|AT1G73110|AT5G22830|AT1G69200|AT1G49490|AT4G13340|AT4G18670|AT3G24480|AT1G79200|AT4G30110|AT2G19110|AT1G79940|AT1G70070|AT5G22320|AT4G28310|AT5G55920|AT4G26600|AT4G17100|AT4G39840|AT1G29760|AT2G34380|AT1G29320|AT5G35220|AT5G47090|AT4G34530|AT1G03530	2	2	63.64	[O. tauri]	181490	110668	198357	145978	152360	244110	183931	209618	146016	169046	198732	212041	184713	183010	208830	170568	122232	220678	188319	157013	146045	102089	175719	140143	145665	156971	169789	185973	151759	177196	144639	165982	147415	177242	208830	139452	118857	155191	134424	151790	72	24	1.2516
ot|OT_ostta05g00800|gb|CAL53836.1	OT_ostta05g00800	AT1G55670|AT1G30380	3	3	219.7	Photosystem I PsaG/PsaK protein Photosystem I psaG / psaK Photosystem I psaG and psaK proteins signature. [O. tauri]	9.31902e+06	7.7841e+06	9.93333e+06	5.95086e+06	7.11515e+06	7.90021e+06	9.51988e+06	6.67299e+06	8.81778e+06	6.2933e+06	9.04947e+06	8.17267e+06	6.69159e+06	6.99626e+06	6.85766e+06	9.44697e+06	1.03641e+07	7.50787e+06	8.03662e+06	7.09984e+06	7.49903e+06	7.1807e+06	8.79965e+06	5.71298e+06	6.80252e+06	5.0801e+06	8.78792e+06	5.92026e+06	9.16456e+06	6.59669e+06	6.58627e+06	6.39745e+06	5.34037e+06	6.77577e+06	6.85766e+06	7.72356e+06	1.00779e+07	5.27986e+06	5.7366e+06	6.86365e+06	96	72	1.12412
ot|OT_ostta05g00840|gb|CAL53840.1	OT_ostta05g00840	AT3G56840|AT4G28720|AT5G43890|AT1G04180|AT3G27820|AT5G03630|AT3G52880|AT1G63940|AT3G54660|AT3G24170|AT3G44190|AT5G22140|AT1G21430|AT1G48910|AT5G25620|AT4G13260|AT1G04610|AT5G57030|AT3G04650|AT5G67290|AT5G08740|AT5G11320|AT4G32540|AT2G29990|AT1G07180|AT3G17240|AT1G48030	4	4	149.78	Pyridine nucleotide-disulphide oxidoreductase, NAD-binding domain FAD-dependent pyridine nucleotide reductase signature Pyridine nucleotide disulphide reductase class-I signature MONODEHYDROASCORBATE REDUCTASE, CHLOROPLASTIC DISULFIDE OXID [O. tauri	580335	522212	502731	522846	624646	780714	567741	629312	561416	559221	727956	609955	668380	616695	620496	605096	510398	669279	648879	579115	466996	481731	445355	501947	597199	502025	524089	558324	583495	586181	529811	477465	533416	597259	620496	494709	496304	470666	463174	559850	72	24	1.17826
ot|OT_ostta05g00940|gb|CEF97868.1	OT_ostta05g00940	AT1G08570|AT1G59730|AT1G53300|AT1G35620|AT5G06690|AT1G07700|AT2G35010|AT3G58620|AT4G26310|AT1G60420|AT5G61440|AT2G18990|AT3G25580|AT3G20560|AT4G27080|AT1G62180|AT1G34780|AT2G15570|AT2G01270|AT1G15020|AT2G47470|AT1G18700|AT1G76760|AT1G43560|AT5G16400|AT3G02730|AT2G33270|AT4G04610|AT4G21990|AT3G51030|AT5G42980|AT1G45145|AT2G42580|AT3G53220|AT3G15360|AT4G03520|AT5G04260|AT4G37200|AT1G07960|AT3G17880…	7	7	627.72	Thioredoxin, conserved site Thioredoxin family signature thioredoxin: thioredoxin THIOREDOXIN M1, CHLOROPLASTIC-RELATED Thioredoxin family active site. Thioredoxin domain profile. Thioredoxin-like [O. tauri]	1.66976e+07	1.41746e+07	1.61718e+07	1.39587e+07	1.48059e+07	2.01186e+07	1.50102e+07	1.61484e+07	1.43571e+07	1.47007e+07	1.67555e+07	1.53084e+07	1.46995e+07	1.5168e+07	1.4506e+07	1.51489e+07	1.27663e+07	1.67392e+07	1.72703e+07	1.35299e+07	1.34366e+07	1.30758e+07	1.43261e+07	1.34007e+07	1.41553e+07	1.29369e+07	1.38561e+07	1.43268e+07	1.49217e+07	1.54094e+07	1.21948e+07	1.19832e+07	1.17312e+07	1.469e+07	1.4506e+07	1.23853e+07	1.24138e+07	1.17717e+07	1.23277e+07	1.30798e+07	48	96	1.06468
ot|OT_ostta05g01070|gb|CAL53863.1	OT_ostta05g01070	AT3G14920|AT3G14930|AT2G40490	2	1	101.95	Uroporphyrinogen decarboxylase (URO-D) hemE: uroporphyrinogen decarboxylase METHYLTETRAHYDROFOLATE:HOMOCYSTEINE METHYLTRANSFERASE RELATED UROPORPHYRINOGEN DECARBOXYLASE UROD/MetE-like [O. tauri]	757.435	2386.68	2447.86	10247.9	6684.64	731.368	12246.9	NA	1534.69	950.898	2122.6	1688.24	1849.47	735.175	NA	719.489	16960.6	1234.08	1027.83	7569.29	609.509	2201.67	2168.49	9838.25	6390.92	470.294	11305.3	NA	1595.05	996.74	1544.85	1321.53	1476.01	712.005	NA	588.233	16492.3	867.86	733.67	7317.48	96	72	3.44133
ot|OT_ostta05g01120|gb|CEF97883.1	OT_ostta05g01120		16	16	1219.08	Coil [O. tauri]	1.62047e+07	1.46718e+07	1.51205e+07	1.43743e+07	1.54716e+07	1.98548e+07	1.43162e+07	1.59218e+07	1.57462e+07	1.41837e+07	1.69117e+07	1.668e+07	1.36269e+07	1.51209e+07	1.53321e+07	1.46214e+07	1.33831e+07	1.74849e+07	1.55668e+07	1.39863e+07	1.304e+07	1.35345e+07	1.33948e+07	1.37997e+07	1.47918e+07	1.27673e+07	1.32155e+07	1.41258e+07	1.63655e+07	1.48674e+07	1.23085e+07	1.30569e+07	1.08752e+07	1.46443e+07	1.53321e+07	1.1954e+07	1.30136e+07	1.22961e+07	1.11117e+07	1.3521e+07	48	96	1.06637
ot|OT_ostta05g01230|gb|CEF97893.1	OT_ostta05g01230	AT5G08280	15	14	1049.78	Porphobilinogen deaminase, C-terminal Porphobilinogen deaminase signature PBGD Porphobilinogen deaminase, dipyromethane cofactor binding domain hemC: porphobilinogen deaminase Porphobilinogen deaminase, C-terminal domain PORPHOBILINOGEN DE [O. tauri	1.38607e+07	1.15742e+07	1.2112e+07	1.15717e+07	1.21268e+07	1.5924e+07	1.22186e+07	1.37976e+07	1.10503e+07	1.13418e+07	1.34268e+07	1.29219e+07	1.17369e+07	1.17609e+07	1.19494e+07	1.28532e+07	1.02078e+07	1.355e+07	1.48709e+07	1.03381e+07	1.11537e+07	1.0677e+07	1.07297e+07	1.11092e+07	1.1594e+07	1.02397e+07	1.12791e+07	1.22412e+07	1.14849e+07	1.18885e+07	9.77215e+06	1.01151e+07	9.36687e+06	1.13903e+07	1.19494e+07	1.05084e+07	9.92591e+06	9.52894e+06	1.06149e+07	9.99415e+06	48	24	1.0504
ot|OT_ostta05g01300|gb|CEF97897.1	OT_ostta05g01300	AT4G31990|AT1G62800|AT4G33680|AT5G19550|AT5G11520|AT2G30970|AT2G13810	5	5	315.99	Aminotransferases, class-I, pyridoxal-phosphate-binding site Aspartate aminotransferase signature Aminotransferase class I and II ASPARTATE AMINOTRANSFERASE Aminotransferases class-I pyridoxal-phosphate attachment site. PLP-dependent trans [O. tauri	1.51378e+06	1.31782e+06	1.4198e+06	1.51101e+06	1.28712e+06	1.79922e+06	1.65803e+06	1.53665e+06	1.47429e+06	1.50417e+06	1.71931e+06	1.7113e+06	1.39548e+06	1.37182e+06	1.21314e+06	1.3052e+06	1.51261e+06	1.39901e+06	1.67537e+06	1.75344e+06	1.21814e+06	1.21566e+06	1.25776e+06	1.45061e+06	1.23056e+06	1.15696e+06	1.53055e+06	1.36331e+06	1.53227e+06	1.57669e+06	1.25133e+06	1.33958e+06	1.1137e+06	1.32858e+06	1.21314e+06	1.06709e+06	1.47084e+06	983843	1.19589e+06	1.6951e+06	48	24	1.13091
ot|OT_ostta05g01350|gb|CEF97902.1	OT_ostta05g01350	AT3G60880|AT2G45440	7	7	276.18	Dihydrodipicolinate synthetase, conserved site Dihydrodipicolinate synthase signature dapA: dihydrodipicolinate synthase Dihydrodipicolinate synthetase family 4-HYDROXY-2-OXOGLUTARATE ALDOLASE, MITOCHONDRIAL-RELATED DIHYDRODIPICOLINATE SYN [O. tauri	2.10861e+06	1.46405e+06	2.04117e+06	1.63671e+06	1.79216e+06	2.84824e+06	1.89527e+06	2.19221e+06	1.79443e+06	2.06542e+06	2.46098e+06	2.31273e+06	2.07427e+06	1.95593e+06	1.99931e+06	2.22413e+06	1.7386e+06	2.63765e+06	2.31374e+06	2.00878e+06	1.6968e+06	1.35056e+06	1.80821e+06	1.57129e+06	1.71342e+06	1.83151e+06	1.74955e+06	1.94493e+06	1.865e+06	2.16499e+06	1.79112e+06	1.81037e+06	1.65542e+06	1.89429e+06	1.99931e+06	1.81838e+06	1.69059e+06	1.85491e+06	1.65157e+06	1.94195e+06	96	24	1.20792
ot|OT_ostta05g01360|gb|CEF97903.1	OT_ostta05g01360	AT1G68010|AT1G01510|AT4G34200|AT1G17745|AT3G19480|AT1G72680|AT5G14780|AT1G72190|AT2G21730|AT4G39330|AT2G21890|AT4G37990|AT4G37970|AT4G37980|AT2G45630|AT1G12550|AT1G79870	10	10	762.06	D-isomer specific 2-hydroxyacid dehydrogenase, NAD-binding Coil D-isomer specific 2-hydroxyacid dehydrogenase, NAD binding domain D-isomer specific 2-hydroxyacid dehydrogenase, catalytic domain SUBFAMILY NOT NAMED 2-HYDROXYACID DEHYDROGENA [O. tauri	4.20459e+06	3.10624e+06	3.83658e+06	3.42127e+06	3.86044e+06	4.86692e+06	3.59519e+06	3.83171e+06	3.44396e+06	3.56165e+06	4.25912e+06	3.9925e+06	3.51068e+06	3.57697e+06	3.63818e+06	3.50721e+06	3.23913e+06	4.24407e+06	4.3366e+06	3.34943e+06	3.38344e+06	2.86545e+06	3.39872e+06	3.28451e+06	3.69081e+06	3.12959e+06	3.31876e+06	3.39949e+06	3.5794e+06	3.73335e+06	3.09982e+06	3.12528e+06	2.80177e+06	3.46424e+06	3.63818e+06	2.86739e+06	3.14969e+06	2.98461e+06	3.0955e+06	3.238e+06	48	24	1.04722
ot|OT_ostta05g01640|gb|CEF97927.1	OT_ostta05g01640	AT3G13570|AT2G44710|AT2G47310|AT1G54080|AT1G60200|AT2G33410|AT4G14300|AT1G49760|AT4G34110|AT1G22760|AT1G71770|AT2G46780|AT4G13850|AT3G23830|AT2G22100|AT1G16610|AT4G09040|AT2G35410|AT3G52380|AT1G07360|AT2G29580|AT1G23860|AT5G04280|AT1G60650|AT1G73530|AT3G19130|AT4G03110|AT5G03480|AT5G03495|AT1G58470|AT3G25150|AT5G60980|AT5G48650|AT1G17640|AT5G59180|AT3G18610|AT1G47500|AT1G49600|AT1G47490|AT5G51300…	3	3	124.04	Nucleotide-binding, alpha-beta plait Domain with 2 conserved Trp (W) residues RNA recognition motif RNA recognition motif. (a.k.a. RRM, RBD, or RNP domain) WW domain FAMILY NOT NAMED FI20028P1 WW/rsp5/WWP domain signature. Eukaryotic RNA R [O. tauri	264366	136761	230277	202383	213328	283331	177013	236419	176347	214231	178032	204898	167909	174334	175775	193147	227313	219094	211928	175958	212735	126159	203996	194293	203954	182191	163403	209750	183283	224559	129573	160391	134004	168840	175775	157911	221036	154076	151276	170105	48	72	1.20688
ot|OT_ostta05g01710|gb|CAL53927.1	OT_ostta05g01710	AT3G15450|AT4G27450|AT2G16570|AT4G34740|AT5G10240|AT3G47340|AT5G65010|AT2G03667|AT5G43830|AT3G22850|AT5G19140|AT4G38880	13	12	640.97	Asparagine synthase, glutamine-hydrolyzing Asn_synthetase_glu-h Glutamine amidotransferase domain asn_synth_AEB: asparagine synthase (glutamine-hydrolyzing) ASPARAGINE SYNTHETASE Glutamine amidotransferase type 2 domain profile. Adenine nu [O. tauri	5.92021e+06	4.37567e+06	5.18126e+06	4.64121e+06	4.6867e+06	6.64643e+06	5.20028e+06	5.48429e+06	4.62981e+06	4.71951e+06	5.68886e+06	5.33902e+06	4.72742e+06	4.58865e+06	4.90158e+06	4.39981e+06	3.98607e+06	5.25743e+06	5.5439e+06	4.29685e+06	4.764e+06	4.03647e+06	4.58993e+06	4.45569e+06	4.48077e+06	4.27387e+06	4.80044e+06	4.86565e+06	4.81188e+06	4.94703e+06	4.14039e+06	4.17932e+06	3.77282e+06	4.44404e+06	4.90158e+06	3.59716e+06	3.876e+06	3.69725e+06	3.95728e+06	4.1539e+06	48	96	1.1361
ot|OT_ostta05g01760|gb|CAL53932.1	OT_ostta05g01760	AT2G42790|AT3G58750|AT3G60100|AT2G44350	2	2	63.25	Citrate synthase active site Citrate synthase signature cit_synth_euk: citrate (Si)-synthase, eukaryotic CITRATE SYNTHASE CITRATE SYNTHASE, MITOCHONDRIAL Citrate synthase signature. [O. tauri]	236147	193805	248160	200600	178221	317834	217525	240418	218440	255164	263987	235018	248533	233866	251691	268737	202482	266798	280290	257546	190027	178781	219838	192582	170390	204378	200800	213298	227031	267465	192132	183969	198348	226495	251691	219711	196891	187624	200073	248978	96	24	1.20713
ot|OT_ostta05g01780|gb|CAL53934.1	OT_ostta05g01780	AT2G05070|AT1G29920|AT1G29910|AT3G27690|AT2G05100|AT1G29930|AT2G34430|AT2G34420|AT3G22840|AT1G15820|AT3G61470|AT3G54890|AT4G10340|AT4G14690|AT5G02120|AT5G54270|AT5G57030|AT1G61520|AT2G40100|AT3G08940|AT5G01530|AT1G19150|AT1G45474|AT1G76570|AT3G47470	12	12	896.37	Chlorophyll A-B binding protein, plant CHLOROPHYLL A/B BINDING PROTEIN SUBFAMILY NOT NAMED Chlorophyll a-b binding protein [O. tauri]	1.07077e+08	1.07371e+08	1.12379e+08	1.10773e+08	1.13131e+08	1.47488e+08	1.06168e+08	1.22918e+08	1.07719e+08	1.18529e+08	1.25275e+08	1.24393e+08	1.16974e+08	1.15128e+08	1.19213e+08	1.28207e+08	1.00603e+08	1.46369e+08	1.33998e+08	1.20728e+08	8.61651e+07	9.90481e+07	9.95535e+07	1.06345e+08	1.0816e+08	9.484e+07	9.80047e+07	1.09052e+08	1.11955e+08	1.24243e+08	9.11761e+07	9.73733e+07	9.33537e+07	1.115e+08	1.19213e+08	1.04818e+08	9.78248e+07	1.02933e+08	9.56487e+07	1.16712e+08	96	24	1.14376
ot|OT_ostta05g01860|gb|CEF97938.1	OT_ostta05g01860	AT1G09130|AT1G73990|AT1G66670|AT1G02560|AT1G12410|AT1G49970|ATCG00670|AT5G45390|AT4G17040|AT5G23140|AT1G11750	3	3	234.91	Clp protease proteolytic subunit /Translocation-enhancing protein TepA Clp protease catalytic subunit P signature ATP-DEPENDENT CLP PROTEASE PROTEOLYTIC SUBUNIT 3, CHLOROPLASTIC Endopeptidase Clp serine active site. Endopeptidase Clp histi [O. tauri	888893	1.08703e+06	965497	1.11147e+06	1.16689e+06	1.06963e+06	1.22856e+06	1.0548e+06	1.07648e+06	978952	1.05881e+06	811501	899545	920708	967076	931507	858273	1.03519e+06	1.07571e+06	1.02237e+06	715294	1.00276e+06	855307	1.06704e+06	1.11562e+06	687808	1.1341e+06	935821	1.11881e+06	1.02615e+06	770611	635232	717901	891691	967076	761573	834574	727990	767849	988363	48	72	1.16119
ot|OT_ostta05g01870|gb|CEF97939.1	OT_ostta05g01870	AT5G13940|AT4G30920|AT2G24200	5	5	244.85	Leucine aminopeptidase/peptidase B Cytosol aminopeptidase signature Cytosol aminopeptidase family, N-terminal domain Cytosol aminopeptidase family, catalytic domain LEUCINE AMINOPEPTIDASE 1-RELATED LEUCINE AMINOPEPTIDASE-RELATED Cytosol am [O. tauri	1.65049e+06	1.09818e+06	1.5093e+06	1.3452e+06	1.47969e+06	2.1883e+06	1.3039e+06	1.84179e+06	1.38661e+06	1.52497e+06	1.98817e+06	1.67201e+06	1.56382e+06	1.65028e+06	1.57248e+06	1.62049e+06	1.17239e+06	2.01043e+06	1.92623e+06	1.50577e+06	1.32815e+06	1.01305e+06	1.33705e+06	1.29143e+06	1.41468e+06	1.40715e+06	1.20365e+06	1.63403e+06	1.44114e+06	1.59848e+06	1.447e+06	1.30883e+06	1.24804e+06	1.59827e+06	1.57248e+06	1.32486e+06	1.14001e+06	1.41382e+06	1.37496e+06	1.45568e+06	72	24	1.19256
ot|OT_ostta05g01970|gb|CEF97944.1	OT_ostta05g01970	AT1G15780|AT4G09650|AT5G13450	8	8	466.61	ATPase, F1 complex, OSCP/delta subunit Coil ATP synthase delta subunit signature ATP synthase delta (OSCP) subunit ATP_synt_delta: ATP synthase F1, delta subunit ATP SYNTHASE DELTA CHAIN ATP SYNTHASE SUBUNIT O, MITOCHONDRIAL ATP synthase s [O. tauri	3.50053e+06	3.32507e+06	3.36108e+06	3.06908e+06	3.49258e+06	3.82288e+06	3.78804e+06	3.61888e+06	3.11117e+06	2.84565e+06	3.66804e+06	3.46332e+06	3.40828e+06	3.20045e+06	3.20981e+06	3.15665e+06	2.96867e+06	3.93534e+06	3.72708e+06	2.89686e+06	2.81688e+06	3.06732e+06	2.97749e+06	2.9464e+06	3.33912e+06	2.45824e+06	3.49679e+06	3.21066e+06	3.23353e+06	2.98284e+06	2.66963e+06	2.71104e+06	2.72005e+06	3.09958e+06	3.20981e+06	2.58079e+06	2.8867e+06	2.7675e+06	2.66041e+06	2.80049e+06	48	96	1.03009
ot|OT_ostta05g02180|gb|CEF97962.1	OT_ostta05g02180	AT1G50320|AT1G59730|AT3G51030|AT5G11640|AT1G19730|AT2G47470|AT1G35620|AT4G04950|AT5G16400|AT3G02730|AT2G32920|AT1G04980|AT3G15360|AT4G03520|AT1G11530|AT1G69880|AT5G42980|AT1G45145|AT5G61440|AT3G17880|AT4G37200|AT2G42580|AT1G07960|AT3G53220|AT5G04260|AT2G41680|AT4G26310|AT1G21750|AT1G77510|AT2G33270|AT4G26160|AT3G50960|AT5G66410|AT5G39950|AT3G17860|AT5G06690|AT1G50950|AT1G76760|AT1G43560|AT2G18990…	5	5	357.46	Thioredoxin, conserved site Thioredoxin family signature thioredoxin: thioredoxin THIOREDOXIN Thioredoxin family active site. Thioredoxin domain profile. Thioredoxin-like [O. tauri]	2.72401e+06	2.24511e+06	2.21238e+06	2.20457e+06	2.68196e+06	3.13889e+06	2.7059e+06	2.34628e+06	2.38451e+06	2.29408e+06	2.83251e+06	2.54749e+06	2.52301e+06	2.17562e+06	2.27001e+06	2.28159e+06	2.02015e+06	2.95203e+06	2.7733e+06	2.01473e+06	2.19201e+06	2.07108e+06	1.95988e+06	2.11645e+06	2.56412e+06	2.01841e+06	2.49785e+06	2.08161e+06	2.47829e+06	2.40468e+06	2.06152e+06	1.99414e+06	2.01355e+06	2.10705e+06	2.27001e+06	1.86536e+06	1.96437e+06	2.07599e+06	1.9796e+06	1.94771e+06	48	96	1.06875
ot|OT_ostta05g02300|gb|CEF97971.1	OT_ostta05g02300	AT3G26618|AT1G12920|AT5G47880	2	2	77.88	Peptide Chain Release Factor eRF1/aRF1, N-terminal Coil eRF1 domain 1 eRF1 domain 3 eRF1 domain 2 aRF1/eRF1: peptide chain release factor 1, archaeal and eukaryotic forms EUKARYOTIC PEPTIDE CHAIN RELEASE FACTOR SUBUNIT 1 Translational mach [O. tauri	120674	90428.6	113487	109838	106786	152172	114213	105828	109602	122402	123525	102622	110396	109980	108462	115068	96389.7	121049	112077	126140	97106.9	83418.8	100535	105448	102094	97851.6	105431	93890.5	113913	128302	89902.7	80330.8	88104.1	106514	108462	94076.5	93728.1	85127.3	80001.7	121944	48	24	1.11641
ot|OT_ostta05g02330|gb|CAL53999.1	OT_ostta05g02330	AT4G24800|AT5G63190|AT3G10020|AT1G22730|AT3G60240|AT5G57870|AT3G48760	11	11	548.26	MIF4-like, type 1/2/3 Domain in DAP-5, eIF4G, MA-3 and other proteins. MA3 domain PROGRAMMED CELL DEATH 4 MA3 DOMAIN-CONTAINING PROTEIN MI domain profile. ARM repeat [O. tauri]	2.69796e+06	1.94962e+06	2.36299e+06	2.22968e+06	2.5282e+06	3.39945e+06	2.61562e+06	2.87219e+06	2.4025e+06	2.61221e+06	3.1968e+06	3.01314e+06	2.90785e+06	2.95989e+06	2.87099e+06	3.03139e+06	2.42511e+06	3.25215e+06	3.1796e+06	2.83339e+06	2.17105e+06	1.79849e+06	2.09331e+06	2.14055e+06	2.41711e+06	2.18596e+06	2.41451e+06	2.5482e+06	2.49699e+06	2.73814e+06	2.32666e+06	2.35864e+06	2.32067e+06	2.8666e+06	2.87099e+06	2.47838e+06	2.35815e+06	2.28705e+06	2.26962e+06	2.73913e+06	72	24	1.27023
ot|OT_ostta05g02426|gb|CEF97983.1	OT_ostta05g02426	AT1G03080|AT3G22790|AT4G14760|AT5G51010|AT1G64320|AT5G58320|AT2G30500|AT1G17140|AT1G78430|AT4G31340|AT2G24420|AT5G41790|AT1G49490|AT4G13340|AT4G18670|AT3G24480	17	17	819.18	Prefoldin Coil [O. tauri]	2.66821e+06	2.51874e+06	2.56005e+06	2.17548e+06	2.50875e+06	2.94483e+06	2.13572e+06	2.26722e+06	2.26321e+06	2.40777e+06	2.35466e+06	2.13721e+06	2.04652e+06	1.99382e+06	2.07633e+06	2.063e+06	2.00628e+06	2.32318e+06	2.29807e+06	2.29736e+06	2.14711e+06	2.32349e+06	2.26788e+06	2.08852e+06	2.39851e+06	1.89362e+06	1.97151e+06	2.01147e+06	2.35221e+06	2.52385e+06	1.71374e+06	1.67298e+06	1.63327e+06	1.93098e+06	2.07633e+06	1.68665e+06	1.95088e+06	1.63376e+06	1.64038e+06	2.22093e+06	24	72	1.17181
ot|OT_ostta05g02570|gb|CEF97996.1	OT_ostta05g02570	AT3G59870|AT2G43945	3	3	166.26	FAMILY NOT NAMED SUBFAMILY NOT NAMED MCP/YpsA-like [O. tauri]	1.41869e+06	967924	1.17392e+06	1.08937e+06	1.09481e+06	1.69616e+06	1.14623e+06	1.2673e+06	1.09489e+06	1.12822e+06	1.49586e+06	1.38231e+06	1.15839e+06	1.19128e+06	1.06959e+06	1.25417e+06	941987	1.58066e+06	1.59027e+06	1.14025e+06	1.14163e+06	892893	1.03994e+06	1.04583e+06	1.0467e+06	1.09069e+06	1.0581e+06	1.12435e+06	1.13795e+06	1.18261e+06	1.0887e+06	1.08205e+06	924479	1.15374e+06	1.06959e+06	1.02537e+06	915976	1.11159e+06	1.13515e+06	1.10231e+06	96	24	1.13275
ot|OT_ostta05g02680|gb|CEF98006.1	OT_ostta05g02680	AT5G04600|AT3G44050|AT3G19050|AT3G17360|AT5G58690	2	2	48.72	Armadillo-type fold Coil ARM repeat [O. tauri]	6331.78	39984	10502.8	19585.4	21484.1	9858.46	10429	9724.23	12906.4	13176.9	16026.1	6439.95	10688.6	11336.1	9457.93	13218.8	28454.5	9958.18	15570.4	22120.1	5095.2	36884.5	9304.17	18802.6	20540.1	6339.32	9627.14	8627.32	13413.9	13812.2	11663.9	5041.11	8530.27	10978.8	9457.93	10807.3	27668.8	7003.02	11114.3	21384.2	24	72	1.81447
ot|OT_ostta05g02740|gb|CAL54040.1	OT_ostta05g02740	AT4G14880|AT4G11640|AT5G28030|AT5G28020|AT3G04940|AT5G28237|AT3G10050|AT3G03630|AT1G55880|AT3G61440|AT1G72810|AT4G29840|AT3G59760|AT2G43750	12	12	848.74	Threonine dehydratase, catabolic ACT domain Pyridoxal-phosphate dependent enzyme ilvA_1Cterm: threonine ammonia-lyase SER/THR DEHYDRATASE, TRP SYNTHASE PROTEIN K01C8.1 ACT domain profile. Tryptophan synthase beta subunit-like PLP-dependent [O. tauri	7.59982e+06	6.40654e+06	7.59914e+06	6.56326e+06	8.07232e+06	7.30341e+06	5.75596e+06	7.08616e+06	5.13536e+06	5.71508e+06	6.51601e+06	5.44158e+06	5.44167e+06	5.22961e+06	5.19058e+06	4.95388e+06	4.17416e+06	5.76411e+06	5.23911e+06	3.64357e+06	6.11558e+06	5.90992e+06	6.73186e+06	6.30091e+06	7.71763e+06	4.69634e+06	5.3134e+06	6.28683e+06	5.33732e+06	5.9906e+06	4.7424e+06	4.25959e+06	4.34284e+06	5.06479e+06	5.19058e+06	4.05015e+06	4.0589e+06	4.05357e+06	3.73972e+06	3.52235e+06	24	96	1.52435
ot|OT_ostta05g02820|gb|CEF98016.1	OT_ostta05g02820	AT1G34130|AT5G19690	2	2	78.97	Oligosaccharyl transferase, STT3 subunit Oligosaccharyl transferase STT3 subunit DOLICHYL-DIPHOSPHOOLIGOSACCHARIDE--PROTEIN GLYCOSYLTRANSFERASE SUBUNIT STT3B 60S RIBOSOMAL PROTEIN L35 Region of a membrane-bound protein predicted to be embe [O. tauri	120378	100361	142308	131817	126271	152574	113528	119510	138195	144695	142617	112963	114424	138134	117006	118703	136686	126018	131499	150725	96868.3	92581.5	126066	126548	120723	98110.4	104799	106029	143630	151670	103798	88425.6	91318.8	133781	117006	97048.1	132912	88621.4	93864.7	145711	48	24	1.07626
ot|OT_ostta05g02870|gb|CAL54055.1	OT_ostta05g02870	ATCG01120|AT1G80620|AT1G15810	4	4	202.28	ml(-from:Ot05g03000)gb(S15/NS1, RNA-binding) Ribosomal protein S15 S15_bact: ribosomal protein S15 RIBOSOMAL PROTEIN S15, BACTERIAL AND ORGANELLAR Ribosomal protein S15 signature. RIBOSOMAL S15 RIBONUCLEOPROTEIN RRNA-BINDING RNA-BINDING 30 [O. tauri	964118	716984	989399	850496	718091	1.59004e+06	816176	1.02996e+06	835389	975675	1.17768e+06	1.12551e+06	922735	964881	1.09493e+06	1.04739e+06	902758	1.18165e+06	1.02408e+06	908406	775827	661405	876481	816499	686538	1.02245e+06	753423	913778	868243	1.02271e+06	857127	881033	736409	934472	1.09493e+06	856315	877831	830986	730993	878186	72	24	1.2469
ot|OT_ostta05g02920|gb|CEF98022.1	OT_ostta05g02920	AT2G34580|AT3G10730|AT5G04990|AT5G23290|AT5G58320|AT2G30500|AT3G08890|AT5G37070|AT1G71810|AT3G66656|AT4G29720	6	6	340.75	Sad1/UNC-like, C-terminal Coil Sad1 / UNC-like C-terminal KLAROID SAD1/UNC-84-LIKE PROTEIN-RELATED SUN domain profile. Region of a membrane-bound protein predicted to be embedded in the membrane. [O. tauri]	1.33394e+06	1.37412e+06	1.69512e+06	1.4253e+06	1.64806e+06	1.59874e+06	1.31164e+06	1.15412e+06	1.06232e+06	1.03791e+06	1.75801e+06	1.37435e+06	1.66677e+06	1.30067e+06	1.25193e+06	1.48928e+06	1.3532e+06	1.79359e+06	1.36029e+06	1.06152e+06	1.07342e+06	1.2676e+06	1.50166e+06	1.36833e+06	1.57565e+06	1.02804e+06	1.2108e+06	1.02393e+06	1.10409e+06	1.08794e+06	1.27949e+06	1.07582e+06	1.3302e+06	1.25967e+06	1.25193e+06	1.21759e+06	1.31583e+06	1.26133e+06	970983	1.02621e+06	24	48	1.21279
ot|OT_ostta05g02930|gb|CEF98023.1	OT_ostta05g02930	AT5G61810|AT5G51050|AT4G09570|AT5G23580|AT1G35670|AT3G18430|AT3G57530|AT1G74740|AT1G18890|AT5G19450|AT3G51850|AT5G12480|AT3G50360|AT3G01830|AT1G02270|AT3G51920|AT5G49480|AT4G32060|AT4G26470|AT5G07320|AT1G12310|AT2G46600|AT5G39670|AT2G41410|AT4G05520|AT3G20290|AT1G54530|AT2G31500|AT4G37400|AT5G08580|AT2G17890|AT5G66210|AT1G76040|AT5G54490|AT5G55630|AT3G22930|AT4G14640|AT2G03150|AT3G29000|AT3G47480…	5	5	353.11	RNA helicase, ATP-dependent, DEAD-box, conserved site Coil EF-hand, calcium binding motif EF-hand domain pair CENTRIN-4 CALCIUM BINDING PROTEIN EF-hand calcium-binding domain. DEAD-box subfamily ATP-dependent helicases signature. EF-hand c [O. tauri	1.32947e+07	1.00198e+07	1.13322e+07	1.14051e+07	1.27559e+07	1.53787e+07	1.05178e+07	1.23302e+07	1.06562e+07	9.17967e+06	1.10549e+07	1.15461e+07	1.02942e+07	1.06926e+07	1.09115e+07	9.84161e+06	8.85502e+06	1.25653e+07	1.26245e+07	9.70494e+06	1.06983e+07	9.24307e+06	1.00388e+07	1.09492e+07	1.21954e+07	9.88901e+06	9.70912e+06	1.09393e+07	1.10753e+07	9.62222e+06	8.04582e+06	9.03815e+06	8.21554e+06	1.03556e+07	1.09115e+07	8.04621e+06	8.61051e+06	8.83649e+06	9.01147e+06	9.38208e+06	24	96	1.09733
ot|OT_ostta05g03120|gb|CEF98038.1	OT_ostta05g03120	AT4G00180|AT2G26580|AT1G23420|AT1G08465|AT2G45190|AT1G69180|AT3G28730	4	4	242.58	High mobility group box domain HMG (high mobility group) box HMG boxes A and B DNA-binding domains profile. HMG-box [O. tauri]	1.73902e+06	1.35317e+06	1.63518e+06	1.55158e+06	1.62585e+06	2.25255e+06	1.39747e+06	1.84479e+06	1.48337e+06	1.41153e+06	1.62674e+06	1.74409e+06	1.43448e+06	1.63539e+06	1.56664e+06	1.42422e+06	1.49102e+06	2.07037e+06	2.0024e+06	1.53468e+06	1.39939e+06	1.24827e+06	1.44856e+06	1.48956e+06	1.55441e+06	1.44846e+06	1.29002e+06	1.6367e+06	1.5417e+06	1.47958e+06	1.18396e+06	1.36525e+06	1.14482e+06	1.58385e+06	1.56664e+06	1.1644e+06	1.44984e+06	1.45597e+06	1.42933e+06	1.48362e+06	96	24	1.07817
ot|OT_ostta05g03130|gb|CEF98039.1	OT_ostta05g03130	AT3G59760|AT2G43750|AT1G55880|AT5G38530|AT3G10050|AT4G11640|AT3G03630|AT4G14880|AT5G54810|AT4G27070|AT5G28237|AT5G28030|AT5G28020|AT3G04940|AT3G61440	6	6	407.39	Tryptophan synthase beta subunit-like PLP-dependent enzymes superfamily Pyridoxal-phosphate dependent enzyme cysK: cysteine synthase A CYSTEINE SYNTHASE SER/THR DEHYDRATASE, TRP SYNTHASE [O. tauri]	3.72467e+06	2.76764e+06	3.56717e+06	2.80175e+06	2.80033e+06	4.34593e+06	3.10763e+06	3.58792e+06	2.98829e+06	3.05151e+06	3.80405e+06	3.35801e+06	2.95368e+06	2.96494e+06	3.25967e+06	3.26734e+06	3.20165e+06	3.92132e+06	3.72879e+06	2.94022e+06	2.99725e+06	2.5531e+06	3.16005e+06	2.68976e+06	2.67729e+06	2.79458e+06	2.8687e+06	3.1832e+06	3.10581e+06	3.19862e+06	2.76861e+06	2.62861e+06	2.35725e+06	2.8715e+06	3.25967e+06	2.67128e+06	3.11324e+06	2.75764e+06	2.66164e+06	2.84241e+06	48	24	1.09065
ot|OT_ostta05g03620|gb|CEF98072.1	OT_ostta05g03620	AT5G22320|AT1G10510|AT2G16250|AT1G15740|AT2G24130|AT3G11080|AT3G05660|AT5G27060|AT3G11010|AT1G01760|AT5G23400|AT5G07280|AT3G03770|AT4G15475|AT4G18760|AT1G14390|AT1G35710|AT4G08850|AT3G28890|AT1G29740|AT2G02220|AT5G53890|AT1G47200|AT5G43070|AT1G47056|AT4G07400|AT1G12460|AT1G62950|AT5G55540|AT2G02780|AT5G57900|AT2G36370|AT3G63130|AT5G19320|AT5G67250|AT5G46330|AT5G27920|AT5G01720|AT3G06000|AT2G20210…	2	2	129.32	Leucine-rich repeat, ribonuclease inhibitor subtype Leucine rich repeat, ribonuclease inhibitor type WPP domain Leucine Rich repeat FAMILY NOT NAMED RNI-like [O. tauri]	300836	277547	373284	279120	471101	193840	275613	348624	257590	220419	421458	264021	249493	340049	260071	363606	151022	325527	256465	198315	242083	256032	330682	267963	450402	124646	254422	309299	267720	231045	306741	206672	199113	329332	260071	297273	146852	228925	183066	191717	24	96	1.31427
ot|OT_ostta05g03770|gb|CEF98083.1	OT_ostta05g03770	AT1G01370|AT4G40030|AT1G09200|AT1G56340|AT1G09210|AT1G07980	4	1	409.23	Histone core Histone H3 signature Core histone H2A/H2B/H3/H4 HISTONE H3 Histone H3 signature 2. Histone H3 signature 1. Histone-fold [O. tauri]	4.197e+07	3.57752e+07	3.23176e+07	3.36265e+07	3.16943e+07	4.9932e+07	3.23101e+07	5.20912e+07	3.75758e+07	3.88046e+07	4.24403e+07	4.40754e+07	4.55864e+07	5.3461e+07	5.07118e+07	6.05882e+07	3.95192e+07	6.14976e+07	4.24815e+07	4.02325e+07	3.37733e+07	3.3002e+07	2.86293e+07	3.22823e+07	3.03017e+07	3.21079e+07	2.98259e+07	4.62152e+07	3.90536e+07	4.06753e+07	3.08884e+07	3.45016e+07	3.63812e+07	5.17761e+07	5.07118e+07	4.95351e+07	3.8428e+07	4.32478e+07	3.03236e+07	3.88941e+07	96	24	1.39305
ot|OT_ostta05g03830|gb|CEF98086.1	OT_ostta05g03830	AT3G47470|AT1G76570|AT3G54890|AT5G54270|AT5G02120|AT1G45474|AT1G19150|AT1G61520|AT2G21970|AT1G15820|AT4G10340|AT3G22840|AT2G05070|AT1G29920|AT1G29910|AT3G27690|AT2G05100|AT1G29930|AT2G34430|AT2G34420|AT2G40100|AT3G08940|AT5G01530|AT3G61470	12	12	797.67	Chlorophyll A-B binding protein, plant CHLOROPHYLL A-B BINDING PROTEIN 6, CHLOROPLASTIC CHLOROPHYLL A/B BINDING PROTEIN Chlorophyll a-b binding protein [O. tauri]	1.3886e+07	1.25925e+07	1.24817e+07	1.37956e+07	1.40353e+07	1.39652e+07	1.13717e+07	1.25259e+07	1.17414e+07	1.1239e+07	1.3087e+07	1.20627e+07	1.34181e+07	1.21699e+07	1.2379e+07	1.23926e+07	1.48403e+07	1.2989e+07	1.54704e+07	1.44783e+07	1.11741e+07	1.16163e+07	1.10572e+07	1.32442e+07	1.34186e+07	8.98011e+06	1.04974e+07	1.11129e+07	1.22031e+07	1.17808e+07	9.52478e+06	9.44253e+06	1.07086e+07	1.17864e+07	1.2379e+07	1.01318e+07	1.44305e+07	9.13445e+06	1.10429e+07	1.39967e+07	96	48	1.1533
ot|OT_ostta05g03870|gb|CEF98090.1	OT_ostta05g03870	AT1G74970|AT2G09990|AT5G18380|AT3G49080	6	6	313.15	ml(S16 cytoplasmic small ribosome subunit-from:Ot05g03930)gb(Ribosomal protein S9, conserved site) Ribosomal protein S9/S16 40S RIBOSOMAL PROTEIN S16 RIBOSOMAL PROTEIN S9 Ribosomal protein S9 signature. Ribosomal protein S5 domain 2-like [O. tauri]	4.1754e+06	4.04013e+06	4.19883e+06	3.76254e+06	3.99997e+06	4.67438e+06	3.48633e+06	3.50955e+06	3.29614e+06	4.05092e+06	3.76382e+06	3.25147e+06	3.0527e+06	3.08604e+06	3.07079e+06	2.71142e+06	2.93564e+06	3.31679e+06	2.88506e+06	2.7504e+06	3.35995e+06	3.72695e+06	3.71962e+06	3.61214e+06	3.82422e+06	3.00578e+06	3.21828e+06	3.11366e+06	3.42576e+06	4.24621e+06	2.73934e+06	2.54521e+06	2.43627e+06	2.98878e+06	3.07079e+06	2.21678e+06	2.85458e+06	2.33251e+06	2.05937e+06	2.6589e+06	24	96	1.38204
ot|OT_ostta05g04070|gb|CEF98105.1	OT_ostta05g04070	AT5G10240|AT3G47340|AT5G65010|AT3G24090|AT4G38880|AT3G54690|AT2G16570|AT4G34740	6	6	293.37	Glucosamine-fructose-6-phosphate aminotransferase, isomerising Glutamine amidotransferase domain Glutamine amidotransferases class-II SIS domain GH12731P-RELATED GLUCOSAMINE--FRUCTOSE-6-PHOSPHATE AMINOTRANSFERASE, ISOMERIZING SIS domain pr [O. tauri	778005	588149	594635	685314	681540	771422	687896	622216	759409	688546	788714	683399	682759	665295	695043	650219	747695	830497	834398	630426	626061	542557	526770	657921	651593	496050	635005	552029	789275	721740	574032	534956	544891	644327	695043	531600	727049	584042	595599	609454	96	24	1.10987
ot|OT_ostta05g04130|gb|CEF98109.1	OT_ostta05g04130	AT3G04790|AT1G71100|AT2G01290|AT5G44520	7	6	475.66	Ribose 5-phosphate isomerase, type A Ribose 5-phosphate isomerase A (phosphoriboisomerase A) rpiA: ribose 5-phosphate isomerase A RIBOSE-5-PHOSPHATE ISOMERASE RIBOSE 5-PHOSPHATE ISOMERASE-RELATED Ribose-5-phosphate isomerase A [rpiA]. D-ri [O. tauri	4.61182e+06	3.19859e+06	4.16332e+06	3.60098e+06	4.32501e+06	6.45373e+06	3.73297e+06	4.72834e+06	3.98674e+06	4.17998e+06	5.07464e+06	4.66444e+06	3.56004e+06	4.23701e+06	3.9958e+06	3.93772e+06	3.45491e+06	5.19284e+06	5.10347e+06	3.88093e+06	3.71114e+06	2.95064e+06	3.68816e+06	3.45704e+06	4.13497e+06	4.14996e+06	3.44596e+06	4.19497e+06	4.14353e+06	4.38149e+06	3.69336e+06	3.65126e+06	2.84117e+06	4.10348e+06	3.9958e+06	3.21937e+06	3.35951e+06	3.65183e+06	3.64289e+06	3.75182e+06	48	24	1.1599
ot|OT_ostta05g04370|gb|CEF98131.1	OT_ostta05g04370	AT5G03910|AT5G09930|AT3G13080|AT1G04120|AT3G60160|AT5G61730|AT3G13090|AT3G21250|AT1G51500|AT3G21090|AT1G27940|AT1G31770|AT3G28860|AT3G55320|AT2G39480|AT2G01320|AT2G36910|AT2G41700|AT3G53480|AT2G37280|AT3G10670|AT3G59140|AT3G13220|AT1G53390|AT5G60740|AT2G37010|AT3G55130|AT1G10680|AT4G25960|AT3G55110|AT3G13640|AT2G36380|AT2G29940|AT1G15520|AT1G66950|AT1G64550|AT5G14100|AT3G54540|AT3G52310|AT5G60790…	5	5	268.36	ABC-2 type transporter ATPases associated with a variety of cellular activities ABC transporter ATP-BINDING CASSETTE TRANSPORTER ATP-binding cassette, ABC transporter-type domain profile. P-loop containing nucleoside triphosphate hydrolase [O. tauri	462845	371274	454436	407673	452260	697497	429436	581712	456530	557650	645183	652563	575336	536452	593461	690641	596691	777461	660843	694537	372452	342494	402572	391377	432388	448514	396418	516094	474484	584534	469569	510818	459160	519545	593461	564648	580215	546744	471715	671432	96	24	1.5919
ot|OT_ostta05g04530|gb|CEF98144.1	OT_ostta05g04530	AT5G58250|AT3G10150	7	7	388.59	Uncharacterised protein family Ycf54 Protein of unknown function (DUF2488) [O. tauri]	1.09805e+07	9.15608e+06	1.05975e+07	8.9013e+06	9.88106e+06	1.42908e+07	1.1412e+07	1.33446e+07	1.0053e+07	1.0158e+07	1.45096e+07	1.15905e+07	1.29612e+07	1.18758e+07	1.19764e+07	1.13308e+07	1.09132e+07	1.38778e+07	1.50927e+07	1.20332e+07	8.83601e+06	8.44632e+06	9.38805e+06	8.54549e+06	9.4469e+06	9.18944e+06	1.05346e+07	1.18393e+07	1.04483e+07	1.06477e+07	1.05602e+07	9.07291e+06	1.0344e+07	1.15015e+07	1.19764e+07	9.26372e+06	1.06119e+07	9.75947e+06	1.07733e+07	1.16328e+07	96	24	1.27731
ot|OT_ostta05g04570|gb|CEF98148.1	OT_ostta05g04570	AT1G17790|AT5G40600|AT3G27420|AT1G73150|AT1G06230|AT1G58025|AT3G27260|AT5G14270|AT3G01770|AT5G63320|AT1G05910|AT1G32750|AT2G34900|AT3G52280|AT5G55040|AT1G20670|AT1G76380|AT5G10550|AT5G65630|AT3G54610|AT5G46550	2	2	97.57	NET domain Coil Bromodomain signature bromo domain FALZ-RELATED BROMODOMAIN-CONTAINING PROTEINS NET domain profile. Bromodomain profile. [O. tauri]	230005	183727	214733	291012	279941	208050	253537	181297	196938	172620	140862	102751	156181	109739	128071	107157	108004	123259	166708	153197	185085	169485	190226	279379	267640	133783	234043	160847	204683	180942	102521	80432	124644	106281	128071	87608.4	105022	86681.4	118997	148100	24	72	1.88113
ot|OT_ostta05g04600|gb|CEF98151.1	OT_ostta05g04600	AT1G65560|AT1G23740|AT4G21580|AT2G21730|AT4G39330|AT2G21890|AT4G37990|AT4G37970|AT3G59760|AT2G43750|AT5G28030|AT5G28020|AT3G04940|AT5G61510|AT5G42250|AT1G22430|AT4G22110|AT4G14880|AT5G43940|AT5G37980|AT5G37940|AT5G17000|AT1G26320|AT5G38000|AT3G03080|AT5G16990|AT5G16970|AT1G49670|AT3G56460|AT3G45770|AT4G37980|AT4G13010|AT3G15090|AT5G63620	8	8	561.65	Alcohol dehydrogenase superfamily, zinc-type Enoylreductase Alcohol dehydrogenase GroES-like domain Zinc-binding dehydrogenase QUINONE OXIDOREDUCTASE ALCOHOL DEHYDROGENASE RELATED NAD(P)-binding Rossmann-fold domains [O. tauri]	4.54657e+06	3.76723e+06	4.73573e+06	4.32015e+06	4.16145e+06	5.38609e+06	4.00493e+06	5.16429e+06	4.41002e+06	4.72267e+06	5.31869e+06	4.93532e+06	4.7171e+06	4.77195e+06	5.29726e+06	5.43269e+06	4.12501e+06	5.73776e+06	4.56754e+06	4.94456e+06	3.65863e+06	3.4752e+06	4.19525e+06	4.14746e+06	3.9786e+06	3.46344e+06	3.697e+06	4.58175e+06	4.58346e+06	4.95034e+06	3.87098e+06	3.8633e+06	3.76459e+06	4.62156e+06	5.29726e+06	4.44161e+06	4.01111e+06	4.03504e+06	3.26034e+06	4.78007e+06	72	24	1.16298
ot|OT_ostta05g04700|gb|CEF98161.1	OT_ostta05g04700	AT5G53350|AT1G33360|AT1G74310|AT3G52490|AT2G29970|AT1G07200|AT5G57710|AT3G52115|AT5G57130|AT4G29920|AT1G67120|AT3G24530|AT5G60340|AT3G11950|AT4G30350|AT1G80350|AT3G44050|AT3G19050|AT3G17360|AT3G48870|AT1G24290|AT2G25140|AT5G50920|AT2G40130|AT5G15450|AT5G49840|AT5G51070|AT1G63160	2	2	113.96	Clp, N-terminal Coil ATP-dependent Clp protease ATP-binding subunit signature C-terminal, D2-small domain, of ClpB protein ATPases associated with a variety of cellular activities chaperone_ClpB: ATP-dependent chaperone protein ClpB AAA do [O. tauri	95495.5	68796.1	62973	66693.9	82980.7	89566.2	98104.3	97137.6	76037.5	69391.4	110021	110915	101698	73448.5	103905	74709.9	111666	85101.5	99349.7	89381.5	76845.4	63463.2	55786	64028	79334.6	57594.1	90561.4	86180.3	79027.8	72736.7	80073.9	86822.4	81162	71133.7	103905	61080.6	108583	59847.1	70916.5	86408	72	24	1.32644
ot|OT_ostta05g04800|gb|CEF98168.1	OT_ostta05g04800	AT1G62750|AT5G10630|AT3G22980|AT4G02930|AT1G07940|AT5G60390|AT1G07930|AT1G07920|AT4G11160|AT1G17220|AT5G39900|AT1G56070|AT1G06220|AT2G31060|AT1G76810|AT1G60560|AT5G08650|AT4G20360|AT2G45030|AT1G45332|AT1G18070|AT5G13650|AT1G04170	7	5	423.81	Translation elongation/initiation factor/Ribosomal, beta-barrel GTP-binding elongation factor signature Elongation factor Tu GTP binding domain Elongation factor Tu C-terminal domain EF-Tu: translation elongation factor Tu Elongation facto [O. tauri	1.44891e+06	1.38543e+06	1.234e+06	1.51086e+06	1.36229e+06	1.47514e+06	1.52014e+06	1.35427e+06	1.46733e+06	1.30743e+06	1.48933e+06	1.36651e+06	1.33221e+06	1.38371e+06	1.34345e+06	1.38683e+06	1.36868e+06	1.50492e+06	1.56006e+06	1.43426e+06	1.16594e+06	1.27804e+06	1.09316e+06	1.45046e+06	1.30243e+06	948564	1.40326e+06	1.2015e+06	1.52503e+06	1.37046e+06	1.08394e+06	1.06969e+06	1.0632e+06	1.3401e+06	1.34345e+06	1.13383e+06	1.33089e+06	1.05833e+06	1.11358e+06	1.38655e+06	96	72	1.0491
ot|OT_ostta05g04910|gb|CEF98175.1	OT_ostta05g04910	AT3G49010|AT5G23900|AT5G20950|AT5G04885	2	2	125.85	ml(L13 cytoplasmic large ribosome subunit-from:Ot05gL13)gb(Ribosomal protein L13e) Coil 60S RIBOSOMAL PROTEIN L13 Ribosomal protein L13e signature. [O. tauri]	851568	595010	872747	653145	818069	905594	591790	798923	486805	646930	622306	554109	628720	575811	566577	533506	386168	586658	566686	469965	685258	548887	773142	627037	782124	582327	546289	708803	505950	678118	452919	433749	501764	557664	566577	436178	375505	412563	404505	454331	24	96	1.49059
ot|OT_ostta06g00150|gb|CEF98198.1	OT_ostta06g00150	AT5G56720|AT1G04410|AT5G43330|AT2G22780|AT3G47520|AT1G53240|AT3G15020|AT4G17260|AT5G58330	3	3	194	Lactate dehydrogenase/glycoside hydrolase, family 4, C-terminal Lac_mal_DH lactate/malate dehydrogenase, alpha/beta C-terminal domain MalateDH-SF1: malate dehydrogenase lactate/malate dehydrogenase, NAD binding domain MALATE DEHYDROGENASE [O. tauri]	898357	709108	753743	671406	713908	1.15083e+06	641755	872398	719383	876844	1.01872e+06	981055	868964	922543	812951	827411	630701	984755	939976	722461	722909	654140	667720	644568	682540	740022	592412	773990	747674	919116	741429	767957	693496	893468	812951	676467	613286	692522	670961	698426	72	24	1.22893
ot|OT_ostta06g00250|gb|CEF98203.1	OT_ostta06g00250	AT1G49975|AT5G64040	5	5	516.17	Photosystem I PsaN, reaction centre subunit N Photosystem I reaction centre subunit N (PSAN or PSI-N) [O. tauri]	2.25586e+07	2.25771e+07	1.76925e+07	1.9682e+07	2.04759e+07	2.04183e+07	2.26138e+07	1.94601e+07	2.27365e+07	1.76255e+07	2.13224e+07	1.85468e+07	1.87793e+07	1.94571e+07	1.68622e+07	1.68695e+07	2.09434e+07	1.93394e+07	2.48343e+07	1.90823e+07	1.81529e+07	2.0827e+07	1.56733e+07	1.88953e+07	1.95762e+07	1.31297e+07	2.0875e+07	1.7265e+07	2.36307e+07	1.84752e+07	1.55186e+07	1.45182e+07	1.49872e+07	1.88439e+07	1.68622e+07	1.3792e+07	2.03651e+07	1.36003e+07	1.77269e+07	1.84475e+07	24	72	1.08443
ot|OT_ostta06g00270|gb|CEF98205.1	OT_ostta06g00270		2	2	64.42	Region of a membrane-bound protein predicted to be embedded in the membrane. [O. tauri]	27276.6	242784	94069.4	104718	126286	27117	148175	54860.8	83877.6	34086	259693	42054.8	86602.3	46467.1	44410.4	40566.6	40654.2	36328.8	68848.7	15654.2	21949.5	223964	83333.4	100532	120737	17437.2	136782	48672.4	87176.2	35729.2	189006	32919.9	69114.9	45002.7	44410.4	33166.1	39531.6	25548	49144.7	15133.4	24	96	2.94544
ot|OT_ostta06g00460|gb|CAL53315.1	OT_ostta06g00460	AT4G13780|AT5G16715|AT5G49030|AT1G09620|AT3G55400|AT4G04350|AT1G26460|AT4G21880|AT4G04790|AT4G10320|AT1G14610	2	2	76.76	Valyl/Leucyl/Isoleucyl-tRNA synthetase, class I, anticodon-binding Leucyl-tRNA synthetase signature leuS_bact: leucine--tRNA ligase tRNA synthetases class I (M) Anticodon-binding domain of tRNA tRNA synthetases class I (I, L, M and V) Leuc [O. tauri	222525	181871	218329	193986	177660	319366	215791	237569	158984	203767	298965	199096	221188	237412	203353	246476	235629	292891	295977	231678	179066	167773	193411	186232	169853	205363	199200	210771	165237	213590	217589	155850	176524	229929	203353	201511	229122	205973	211270	223971	96	24	1.31002
ot|OT_ostta06g00520|gb|CEF98222.1	OT_ostta06g00520	AT1G16340|AT3G57610	7	5	344.77	P-loop containing nucleoside triphosphate hydrolase Adenylosuccinate synthetase purA: adenylosuccinate synthase ADENYLOSUCCINATE SYNTHETASE Adenylosuccinate synthetase active site. Adenylosuccinate synthetase GTP-binding site. Adenylosucci [O. tauri	1.64849e+06	1.97688e+06	1.59929e+06	1.55547e+06	1.32825e+06	1.57853e+06	1.89079e+06	1.40652e+06	1.57955e+06	1.42131e+06	1.66623e+06	1.63542e+06	1.75749e+06	1.55336e+06	1.36594e+06	1.8902e+06	1.4186e+06	1.5048e+06	1.61922e+06	1.58921e+06	1.32654e+06	1.82363e+06	1.41676e+06	1.4933e+06	1.26989e+06	1.01504e+06	1.74541e+06	1.24786e+06	1.64167e+06	1.48983e+06	1.21269e+06	1.28019e+06	1.4026e+06	1.5044e+06	1.36594e+06	1.54537e+06	1.37942e+06	1.05824e+06	1.15581e+06	1.53634e+06	24	48	1.02941
ot|OT_ostta06g00580|gb|CEF98227.1	OT_ostta06g00580	AT1G23820|AT1G70310|AT5G04610|AT5G53120|AT5G19530|AT5G63100	3	3	144.67	Spermidine/spermine synthases family Spermine/spermidine synthase THERMOSPERMINE SYNTHASE ACAULIS5 SPERMIDINE/SPERMINE SYNTHASE Spermidine synthase [speE]. Spermidine/spermine synthases family profile. S-adenosyl-L-methionine-dependent met [O. tauri	604480	441483	599404	576350	633734	743035	543632	647329	477348	566703	808643	582219	594254	524397	594940	556636	440115	690247	641206	517074	486426	407261	530995	553311	605888	477796	501834	574309	496121	594024	588537	455753	474258	507870	594940	455089	427962	485412	457698	499872	72	96	1.09109
ot|OT_ostta06g00690|gb|CEF98236.1	OT_ostta06g00690	AT5G44990|AT5G17220|AT3G03190|AT2G30860|AT3G62760|AT5G02780|AT5G02790|AT3G55040|AT1G57720|AT1G09640|AT4G19880|AT5G45020|AT1G17170|AT1G78370|AT1G78380|AT1G17180|AT1G77290|AT5G44000|AT2G47730|AT1G02920|AT1G02930	2	2	58.89	Thioredoxin-like fold GST Glutathione S-transferase, C-terminal domain Glutathione S-transferase, N-terminal domain GLUTATHIONE S-TRANSFERASE OMEGA-LIKE 1-RELATED FAMILY NOT NAMED Soluble glutathione S-transferase C-terminal domain profile [O. tauri	62466.4	54999.6	50559.5	66966.8	54105.4	53069.2	87684	46599.4	57461.5	80573.8	54426.3	44371.4	54123.1	40027.7	65933	58459.7	55560.1	52172.4	45818.4	58093	50266.8	50736.2	44789.2	64289.9	51728.1	34125.3	80942.2	41342.9	59721.3	84458.1	39611.9	34733.3	43194.2	38766.2	65933	47794.9	54025.9	36689.9	32705.5	56160.4	48	72	1.2569
ot|OT_ostta06g00700|gb|CEF98237.1	OT_ostta06g00700	AT1G79550|AT1G56190|AT3G12780	26	25	2573.85	Phosphoglycerate kinase, conserved site Phosphoglycerate kinase family signature Pgk PHOSPHOGLYCERATE KINASE Phosphoglycerate kinase signature. Phosphoglycerate kinase [pgk]. [O. tauri]	1.12615e+08	8.94119e+07	1.00843e+08	9.67171e+07	9.93996e+07	1.29606e+08	1.0433e+08	1.04239e+08	9.96014e+07	1.01456e+08	1.11408e+08	1.04777e+08	9.97445e+07	9.9192e+07	9.90617e+07	1.04857e+08	9.59776e+07	1.12146e+08	1.14045e+08	1.03592e+08	9.06217e+07	8.24809e+07	8.93337e+07	9.2851e+07	9.50321e+07	8.33413e+07	9.63085e+07	9.24808e+07	1.03518e+08	1.06347e+08	8.10834e+07	8.20183e+07	7.96033e+07	9.60659e+07	9.90617e+07	8.57279e+07	9.33274e+07	7.88662e+07	8.14064e+07	1.00146e+08	48	24	1.08066
ot|OT_ostta06g00730|gb|CEF98240.1	OT_ostta06g00730	AT4G14690|AT3G22840|AT4G34190|AT1G44575|AT5G47110|AT4G17600|AT1G71500|AT3G12345|AT5G02120	2	2	91.88	Chlorophyll a/b binding protein domain UPF0041 BRAIN PROTEIN 44-RELATED ONE HELIX PROTEIN Chlorophyll a-b binding protein [O. tauri]	1.74192e+06	1.95299e+06	1.23417e+06	1.60409e+06	1.43501e+06	1.10998e+06	1.7654e+06	1.58601e+06	1.54244e+06	1.27659e+06	1.21984e+06	1.47427e+06	1.71999e+06	1.53665e+06	1.36634e+06	1.54811e+06	1.37294e+06	996439	1.5277e+06	1.50251e+06	1.40173e+06	1.8016e+06	1.09331e+06	1.53997e+06	1.37196e+06	713756	1.62966e+06	1.4071e+06	1.6031e+06	1.33813e+06	887808	1.15404e+06	1.37267e+06	1.48822e+06	1.36634e+06	1.26569e+06	1.33503e+06	700739	1.09048e+06	1.45253e+06	24	96	1.14688
ot|OT_ostta06g00860|gb|CEF98248.1	OT_ostta06g00860	AT4G24280|AT5G49910|AT5G12430|AT2G41520|AT1G33400|AT3G17670|AT5G48570|AT3G25230|AT5G10090|AT1G22700|AT2G42810|AT4G08320|AT5G63200|AT3G54010|AT2G42580|AT1G78915|AT1G62390|AT1G16030|AT4G39820|AT1G04130|AT1G18660|AT1G02910|AT4G22670|AT1G09080|AT3G17470|AT1G56090|AT1G26760|AT1G53300|AT1G04190|AT1G78120|AT5G03160|AT1G77230|AT3G14950|AT5G42020|AT5G28540|AT3G17880|AT5G21990|AT5G02490|AT5G02500|AT3G12580…	23	22	1650.59	Tetratricopeptide repeat Coil 70kDa heat shock protein signature Tetratricopeptide repeats Hsp70 protein TPR repeat HEAT SHOCK PROTEIN 70KDA Heat shock hsp70 proteins family signature 3. Heat shock hsp70 proteins family signature 1. Heat s [O. tauri	1.75598e+07	1.38303e+07	1.69652e+07	1.42103e+07	1.63055e+07	2.07923e+07	1.44759e+07	1.69731e+07	1.33867e+07	1.45617e+07	1.80935e+07	1.52735e+07	1.37062e+07	1.3222e+07	1.35257e+07	1.39573e+07	1.20934e+07	1.58895e+07	1.49823e+07	1.33419e+07	1.41304e+07	1.27582e+07	1.5029e+07	1.36423e+07	1.5589e+07	1.33702e+07	1.33629e+07	1.50585e+07	1.39132e+07	1.52637e+07	1.31686e+07	1.19559e+07	1.09386e+07	1.28053e+07	1.35257e+07	1.14111e+07	1.17594e+07	1.11742e+07	1.06944e+07	1.2898e+07	48	96	1.14126
ot|OT_ostta06g00945|gb|CEF98253.1	OT_ostta06g00945		2	2	105.49	hypothetical protein [O. tauri]	124072	110174	101520	100955	117852	156004	112278	128229	128187	135584	140419	128797	134327	133992	153900	156530	166651	208999	167180	205984	99840.9	101633	89933.3	96919.1	112674	100316	103645	113764	133228	142120	102198	100821	107202	129770	153900	127975	162050	146977	119335	199132	96	24	1.63251
ot|OT_ostta06g01030|gb|CEF98262.1	OT_ostta06g01030	AT3G03100|AT1G78630|AT4G13170|AT5G48760|AT3G24830|AT3G01790	2	2	137.34	Ribosomal protein L13 rplM_bact: ribosomal protein L13 RIBOSOMAL PROTEIN L13 54S RIBOSOMAL PROTEIN L23, MITOCHONDRIAL Ribosomal protein L13 signature. 50S ribosomal protein L13 [rplM]. [O. tauri]	2.29912e+06	1.37376e+06	2.40249e+06	2.20144e+06	2.19372e+06	3.6268e+06	2.17688e+06	2.81013e+06	2.46685e+06	2.69473e+06	2.85535e+06	2.53262e+06	3.0197e+06	2.26015e+06	2.52061e+06	2.73162e+06	2.40001e+06	2.50222e+06	2.12623e+06	2.77295e+06	1.8501e+06	1.26727e+06	2.1283e+06	2.11344e+06	2.09733e+06	2.33215e+06	2.00951e+06	2.49315e+06	2.56386e+06	2.82464e+06	2.07814e+06	1.9825e+06	2.40994e+06	2.18892e+06	2.52061e+06	2.23329e+06	2.33374e+06	1.75967e+06	1.51772e+06	2.68071e+06	48	24	1.31563
ot|OT_ostta06g01150|gb|CEF98272.1	OT_ostta06g01150	AT5G08180|AT3G62870|AT2G47610|AT2G32060|AT4G22380	4	4	394.21	ml(S12 cytoplasmic small ribosome subunit-from:Ot06gS12)gb(Ribosomal protein L7Ae/L30e/S12e/Gadd45) Ribosomal protein S12E family signature Ribosomal protein L7Ae/L30e/S12e/Gadd45 family 40S RIBOSOMAL PROTEIN S12 Ribosomal protein S12e sig [O. tauri	1.10258e+06	947463	1.02154e+06	900424	1.04323e+06	1.54963e+06	957804	1.27007e+06	1.04229e+06	1.15302e+06	1.1798e+06	1.27698e+06	1.18164e+06	981173	1.20615e+06	1.35076e+06	979368	1.36986e+06	1.44446e+06	1.16181e+06	887245	874018	904951	864432	997389	996467	884161	1.1268e+06	1.08328e+06	1.2086e+06	858669	999602	943031	950250	1.20615e+06	1.10434e+06	952325	963342	1.03107e+06	1.12316e+06	96	24	1.25742
ot|OT_ostta06g01640|gb|CEF98306.1	OT_ostta06g01640	AT5G65220	4	3	266.39	Ribosomal protein L29 Ribosomal L29 protein L29: ribosomal protein L29 50S ribosomal protein L29 [rpmC]. Ribosomal protein L29 (L29p) [O. tauri]	2.51999e+06	2.08586e+06	2.66708e+06	2.22129e+06	2.74368e+06	3.63977e+06	2.32387e+06	2.76511e+06	2.40288e+06	2.82675e+06	2.61347e+06	2.55713e+06	2.28382e+06	2.26447e+06	2.28302e+06	2.16325e+06	2.4285e+06	2.6716e+06	2.61508e+06	2.2524e+06	2.02784e+06	1.92417e+06	2.36269e+06	2.1325e+06	2.62313e+06	2.34049e+06	2.1452e+06	2.4532e+06	2.49738e+06	2.96302e+06	1.9021e+06	2.00169e+06	1.82265e+06	2.19311e+06	2.28302e+06	1.76861e+06	2.36144e+06	1.87879e+06	1.86666e+06	2.17747e+06	48	72	1.16301
ot|OT_ostta06g01650|gb|CEF98307.1	OT_ostta06g01650	AT5G61410|AT2G36230|AT1G63290|AT3G01850	5	5	492.98	Ribulose-phosphate binding barrel rpe: ribulose-phosphate 3-epimerase Ribulose-phosphate 3 epimerase family RIBULOSE-5-PHOSPHATE-3-EPIMERASE D-RIBULOSE-5-PHOSPHATE-3-EPIMERASE Ribulose-phosphate 3-epimerase family signature 2. Ribulose-pho [O. tauri	1.45057e+07	9.71215e+06	1.18255e+07	1.11767e+07	1.0234e+07	1.57504e+07	1.19487e+07	1.36756e+07	1.23034e+07	1.1929e+07	1.37045e+07	1.56592e+07	1.13713e+07	1.16829e+07	1.25602e+07	1.31751e+07	1.16937e+07	1.34391e+07	1.27901e+07	1.17099e+07	1.16727e+07	8.95929e+06	1.04759e+07	1.073e+07	9.7843e+06	1.0128e+07	1.103e+07	1.2133e+07	1.27873e+07	1.25041e+07	9.97422e+06	1.22578e+07	9.07513e+06	1.13147e+07	1.25602e+07	1.07716e+07	1.13708e+07	9.45093e+06	9.1297e+06	1.13204e+07	48	24	1.14191
ot|OT_ostta06g01980|gb|CEF98333.1	OT_ostta06g01980		3	3	135.11	[O. tauri]	352599	288063	313516	309867	332085	328788	302351	370020	287949	288524	314761	329283	321724	320186	326825	339391	320293	364442	397936	313524	283737	265733	277735	297480	317494	211421	279104	328281	299273	302433	229085	257758	256759	310095	326825	277476	311449	256292	284049	303094	96	48	1.10012
ot|OT_ostta06g01990|gb|CEF98334.1	OT_ostta06g01990	AT3G24503|AT1G54100|AT4G36250|AT2G14170|AT3G48000|AT1G23800|AT1G79440|AT3G66658|AT2G24270|AT5G62530|AT4G34240|AT1G44170|AT1G74920|AT3G48170	3	2	127.63	Aldehyde dehydrogenase, C-terminal Aldehyde dehydrogenase family NADP-DEPENDENT GLYCERALDEHYDE-3-PHOSPHATE DEHYDROGENASE ALDEHYDE DEHYDROGENASE-RELATED Aldehyde dehydrogenases cysteine active site. ALDH-like [O. tauri]	131171	112408	108503	114928	124747	124203	160671	131620	124613	100481	145078	108761	179308	103150	124953	124344	141215	126153	125714	126181	105553	103695	96120.1	110334	119266	79866.8	148317	116773	129514	105325	105589	85136.6	143101	99899.5	124953	101660	137316	88716	89735.9	121984	72	24	1.11743
ot|OT_ostta06g02270|gb|CEF98358.1	OT_ostta06g02270	AT5G56720|AT1G53240|AT3G15020|AT4G17260|AT2G22780|AT3G47520|AT1G04410|AT5G43330|AT5G58330	12	12	878.81	Lactate dehydrogenase/glycoside hydrolase, family 4, C-terminal Lac_mal_DH MDH_euk_gproteo: malate dehydrogenase, NAD-dependent lactate/malate dehydrogenase, alpha/beta C-terminal domain lactate/malate dehydrogenase, NAD binding domain MAL [O. tauri	1.03309e+07	7.57459e+06	9.24479e+06	8.98451e+06	8.95326e+06	1.00704e+07	9.90924e+06	9.96859e+06	8.5064e+06	8.03329e+06	8.31564e+06	1.02148e+07	8.89674e+06	9.44813e+06	8.89144e+06	9.80891e+06	8.00002e+06	8.74814e+06	1.04191e+07	8.96767e+06	8.31331e+06	6.98743e+06	8.1897e+06	8.62538e+06	8.55986e+06	6.47563e+06	9.14734e+06	8.84411e+06	8.84093e+06	8.42057e+06	6.05218e+06	7.99597e+06	7.10024e+06	9.15036e+06	8.89144e+06	8.01948e+06	7.77912e+06	6.15207e+06	7.43724e+06	8.66934e+06	48	24	1.03105
ot|OT_ostta06g02410|gb|CEF98367.1	OT_ostta06g02410		8	7	430.15	PBP domain Coil PBP superfamily domain PERIPLASMIC PHOSPHATE BINDING COMPONENT OF PHOSPHATE ABC TRANSPORTER PHOSPHATE-BINDING PROTEIN PSTS Periplasmic binding protein-like II Region of a membrane-bound protein predicted to be embedded in t [O. tauri	2.46992e+06	2.77817e+06	3.94105e+06	3.30201e+06	3.6326e+06	2.14074e+06	2.2895e+06	2.75421e+06	1.81227e+06	2.09933e+06	3.00507e+06	2.14583e+06	2.27707e+06	2.08877e+06	1.85996e+06	2.08751e+06	1.65024e+06	2.33289e+06	1.67736e+06	1.50163e+06	1.98754e+06	2.56281e+06	3.49126e+06	3.17002e+06	3.47298e+06	1.37657e+06	2.11346e+06	2.44353e+06	1.88354e+06	2.20053e+06	2.18712e+06	1.67972e+06	1.81726e+06	2.02294e+06	1.85996e+06	1.70669e+06	1.60467e+06	1.64059e+06	1.19731e+06	1.45167e+06	24	96	1.74318
ot|OT_ostta06g02530|gb|CEF98378.1	OT_ostta06g02530	AT5G26830|AT3G62760|AT5G52520|AT3G62120|AT1G77290|AT1G29880|AT2G40660|AT5G26710|AT1G57720|AT1G09640|AT5G48290|AT2G04842	2	2	86.36	Proline-tRNA ligase, class IIa Prolyl-tRNA synthetase signature Prolyl-tRNA synthetase, C-terminal Anticodon binding domain proS_fam_I: proline--tRNA ligase tRNA synthetase class II core domain (G, H, P, S and T) Glutathione S-transferase, [O. tauri	553725	280888	448461	371155	401509	349625	349662	508705	398116	378345	479684	448331	348765	437479	419062	320407	351001	325236	456272	357178	445583	259114	397279	356319	383867	224820	322777	451322	413773	396585	349117	350948	278340	423691	419062	261955	341309	228720	325690	345295	72	96	1.17857
ot|OT_ostta06g02750|gb|CEF98397.1	OT_ostta06g02750	AT4G13850|AT3G23830|AT3G46020|AT5G54900|AT4G27000|AT1G11650|AT3G07810|AT5G47620|AT2G47310|AT5G19350|AT5G64200|AT5G55550|AT3G08000|AT5G61030|AT3G19130|AT3G14450|AT5G10350|AT5G65260|AT2G43370|AT5G16840|AT5G03480|AT5G03495|AT2G22090|AT2G35410|AT4G02430|AT1G09140|AT1G02840|AT1G07350|AT3G13570|AT5G41690|AT5G24440|AT5G52545|AT1G01080|AT5G32450|AT3G54770|AT4G39260|AT3G53500|AT2G37340|AT4G24270|AT1G05900…	2	1	131.57	Nucleotide-binding, alpha-beta plait Coil RNA recognition motif RNA recognition motif. (a.k.a. RRM, RBD, or RNP domain) POLY-A BINDING PROTEIN 2 Eukaryotic RNA Recognition Motif (RRM) profile. RNA-binding domain, RBD [O. tauri]	813308	677792	760945	678875	647047	1.34729e+06	663694	970023	638099	784595	1.03869e+06	1.00533e+06	810437	786714	913336	921264	612451	1.17518e+06	960676	755539	654470	625252	674100	651739	618616	866352	612664	860603	663194	822420	755968	786956	646787	761920	913336	753199	595540	826439	685738	730404	72	24	1.27293
ot|OT_ostta06g02850|gb|CEF98406.1	OT_ostta06g02850	AT5G39950|AT2G33270|AT1G59730|AT4G04950|AT1G07700|AT1G19730|AT3G15360|AT4G03520|AT3G53220|AT5G61440|AT5G16400|AT3G02730|AT1G35620|AT3G54960|AT5G60640|AT1G76080|AT1G07960|AT2G42580|AT1G08570|AT4G26160|AT2G35010|AT5G42980|AT1G45145|AT3G17880|AT1G11530|AT1G50320|AT3G17860|AT2G47470|AT3G51030|AT3G58620|AT1G76760|AT1G43560|AT3G08710	9	9	554.42	Thioredoxin-like fold THIOREDOXIN THIOREDOXIN-LIKE PROTEIN CDSP32, CHLOROPLASTIC [O. tauri]	1.57595e+07	1.08381e+07	1.18614e+07	1.23229e+07	1.35953e+07	1.76764e+07	1.4311e+07	1.37573e+07	1.25888e+07	1.22646e+07	1.43346e+07	1.30985e+07	1.49808e+07	1.31645e+07	1.32746e+07	1.32766e+07	1.17776e+07	1.37967e+07	1.48211e+07	1.23625e+07	1.26817e+07	9.99795e+06	1.05077e+07	1.18303e+07	1.29979e+07	1.13665e+07	1.32107e+07	1.22054e+07	1.30839e+07	1.28558e+07	1.04329e+07	1.02533e+07	1.19557e+07	1.27496e+07	1.32746e+07	1.08546e+07	1.14524e+07	9.70242e+06	1.05794e+07	1.19512e+07	48	24	1.09663
ot|OT_ostta06g02860|gb|CEF98407.1	OT_ostta06g02860	AT2G44920|AT5G55000|AT1G12250|AT5G53490	6	6	365.97	Pentapeptide repeat Pentapeptide repeats (8 copies) UNCHARACTERIZED Pentapeptide repeat-like [O. tauri]	5.58276e+06	3.77737e+06	5.43688e+06	4.65295e+06	5.01072e+06	8.3455e+06	5.08727e+06	6.22831e+06	4.85785e+06	5.47736e+06	7.42066e+06	6.92583e+06	6.18621e+06	5.97839e+06	6.07531e+06	6.48077e+06	5.4028e+06	8.4384e+06	7.75665e+06	6.3451e+06	4.49246e+06	3.48456e+06	4.81638e+06	4.46696e+06	4.79055e+06	5.36644e+06	4.69613e+06	5.52575e+06	5.0489e+06	5.74141e+06	5.40081e+06	5.42145e+06	4.93704e+06	5.78998e+06	6.07531e+06	5.29849e+06	5.25361e+06	5.93425e+06	5.53675e+06	6.13401e+06	96	24	1.40731
ot|OT_ostta06g02890|gb|CEF98408.1	OT_ostta06g02890	AT2G29570|AT1G07370|AT4G17760	2	2	79.35	Proliferating cell nuclear antigen, PCNA, N-terminal Proliferating cell nuclear antigen (cyclin) signature Proliferating cell nuclear antigen, C-terminal domain Proliferating cell nuclear antigen, N-terminal domain pcna: proliferating cell [O. tauri	412804	263351	364672	307430	292076	363707	198769	263498	223663	243098	246517	243391	219736	223989	225181	224672	165172	240765	209040	170241	332184	242937	323052	295141	279242	233876	183486	233775	232459	254818	179417	190523	175365	216930	225181	183685	160611	169317	149215	164577	24	96	1.62427
ot|OT_ostta06g02940|gb|CEF98412.1	OT_ostta06g02940	AT1G73370|AT5G37180|AT4G02280|AT5G20830|AT3G43190|AT5G59070|AT1G78800|AT3G01180|AT5G01220|AT1G73160|AT4G19460|AT5G49190|AT1G32900|AT3G45100|AT5G65685|AT4G18240|AT5G24300|AT1G11720	2	2	116.09	Glycosyl transferase, family 1 glgA: glycogen/starch synthase, ADP-glucose type Starch synthase catalytic domain Glycosyl transferases group 1 STARCH SYNTHASE 2, CHLOROPLASTIC/AMYLOPLASTIC GLYCOSYLTRANSFERASE Glycogen synthase [glgA]. UDP- [O. tauri	642844	509812	588439	533042	621010	191247	163418	149466	121457	114471	92882.5	102777	65827	72126.3	67519.7	36690	59511.6	80376.2	65046.2	59601.9	517297	470293	521281	511735	593723	122978	150853	132606	126234	119989	67600.5	80452.2	52534.7	69853.2	67519.7	29996.7	57868.3	56524	46430.4	57619.1	24	96	9.61122
ot|OT_ostta06g03040|gb|CEF98419.1	OT_ostta06g03040	AT5G51200	2	1	59.19	Nucleoporin Nup186/Nup192/Nup205 Coil Protein of unknown function (DUF3414) FAMILY NOT NAMED NUCLEAR PORE COMPLEX PROTEIN NUP205 [O. tauri]	34479.6	58654.5	45963.5	52800.7	38412.9	40014.6	30185.7	23624	41496.5	31428.1	39017.9	32448.5	55533.2	30868.9	40929.2	22175.3	31395.7	51123.4	39329.1	44889.6	27745.8	54107.7	40717.8	50690.1	36725.1	25730.7	27864.8	20959.2	43128.5	32943.2	28397.5	25400.3	44319.5	29896	40929.2	18129.9	30528.8	35952.2	28073.4	43396.2	24	48	1.38119
ot|OT_ostta06g03120|gb|CEF98424.1	OT_ostta06g03120		2	2	59.23	Succinate dehydrogenase/Fumarate reductase, transmembrane subunit Succinate dehydrogenase/Fumarate reductase transmembrane subunit SUCCINATE DEHYDROGENASE CYTOCHROME B560 SUBUNIT, MITOCHONDRIAL Fumarate reductase respiratory complex transm [O. tauri	443007	830281	840082	745717	907903	403274	747833	705177	574559	501702	1.02186e+06	611193	732536	656077	603585	626955	470538	903073	718160	205064	356489	765919	744205	715909	868011	259319	690334	625632	597155	525889	743720	478433	584616	635400	603585	512580	457545	635080	512628	198242	24	96	1.28839
ot|OT_ostta06g03190|gb|CAL53604.1	OT_ostta06g03190	AT5G28750|AT5G52440	3	3	158.32	Sec-independent protein translocase protein TatA/B/E Coil mttA/Hcf106 family Region of a membrane-bound protein predicted to be embedded in the membrane. [O. tauri]	283566	232925	263031	230393	228214	253107	349145	260405	318555	188612	240171	198687	235907	203426	238168	191124	339789	227955	231792	205144	228186	214870	233012	221184	218187	162756	322300	231031	331083	197705	174799	155530	188271	197014	238168	156257	330406	160308	165455	198320	48	72	1.22705
ot|OT_ostta06g03270|gb|CEF98437.1	OT_ostta06g03270	AT4G33510|AT1G22410|AT4G39980	5	5	332.44	DAHP synthetase, class II Class-II DAHP synthetase family DAHP_synth_II: 3-deoxy-7-phosphoheptulonate synthase CLASS-II DAHP SYNTHETASE-LIKE PROTEIN-RELATED PHOSPHO-2-DEHYDRO-3-DEOXYHEPTONATE ALDOLASE 1, 2 Aldolase [O. tauri]	1.72979e+06	1.44234e+06	1.52384e+06	1.43231e+06	1.79306e+06	2.22748e+06	1.65451e+06	1.76424e+06	1.5158e+06	1.5037e+06	1.88198e+06	1.68436e+06	1.65029e+06	1.57633e+06	1.79315e+06	1.59804e+06	1.46998e+06	1.88758e+06	1.88515e+06	1.39845e+06	1.39196e+06	1.33053e+06	1.34993e+06	1.37506e+06	1.71427e+06	1.43235e+06	1.5273e+06	1.56523e+06	1.57541e+06	1.57619e+06	1.36972e+06	1.31849e+06	1.31705e+06	1.52665e+06	1.79315e+06	1.30651e+06	1.42939e+06	1.32743e+06	1.34563e+06	1.35192e+06	48	24	1.09397
ot|OT_ostta06g03332|gb|CEF98442.1	OT_ostta06g03332	AT3G12170|AT4G27090|AT2G20450	4	4	142.76	ml(L14 cytoplasmic large ribosome subunit-from:Ot06gL14)gb(Ribosomal protein L2 domain 2) Ribosomal protein L14 60S RIBOSOMAL PROTEIN L14 Translation proteins SH3-like domain [O. tauri]	1.30349e+06	1.20331e+06	1.72948e+06	1.06491e+06	1.22233e+06	1.37941e+06	1.03691e+06	1.05029e+06	1.26672e+06	1.548e+06	1.02231e+06	875314	1.12582e+06	920626	882534	732025	994306	785127	774291	899321	1.04892e+06	1.11004e+06	1.53209e+06	1.02234e+06	1.16862e+06	887006	957182	931815	1.31654e+06	1.62263e+06	744044	685184	898485	891612	882534	598482	966851	552136	552695	869403	24	96	1.55876
ot|OT_ostta06g03370|gb|CAL53621.1	OT_ostta06g03370	AT3G10390|AT1G62830|AT5G09740|AT5G64610|AT3G09580|AT1G57770|AT5G63910|AT5G25620|AT4G13260|AT2G24580|AT2G22830|AT1G58440|AT4G37760|AT1G06820|AT1G65860|AT1G62540|AT1G62620|AT1G12200|AT1G62600|AT1G12140|AT1G63370|AT2G22650|AT3G04650|AT2G43400|AT5G14220|AT5G11320|AT4G32540|AT5G54770|AT3G56840|AT5G13700|AT3G24200|AT4G28720|AT5G43890|AT1G04180|AT5G24140|AT3G04870|AT5G57030|AT5G05320|AT4G38540|AT1G21430…	6	5	326.39	Protoporphyrinogen oxidase, C-terminal domain Flavin containing amine oxidoreductase proto_IX_ox: protoporphyrinogen oxidase AMINE OXIDASE PROTOPORPHYRINOGEN OXIDASE FAD/NAD(P)-binding domain FAD-linked reductases, C-terminal domain [O. tauri]	759220	848618	647784	845663	669394	775805	928844	603979	894029	595990	626390	662670	691480	806613	666067	683931	778132	639214	714045	785635	610945	782835	573854	811860	639982	498868	857428	535849	929189	624722	455891	518729	551851	781192	666067	559162	756646	449523	509691	759499	48	72	1.10003
ot|OT_ostta06g03390|gb|CEF98447.1	OT_ostta06g03390	ATCG00520	4	4	259.45	Photosystem I Ycf4, assembly Photosystem I assembly protein Ycf4 [ycf4]. Region of a membrane-bound protein predicted to be embedded in the membrane. [O. tauri]	2.09792e+06	1.76639e+06	2.04235e+06	1.94535e+06	1.99876e+06	2.6742e+06	2.00564e+06	2.20496e+06	1.97215e+06	1.96927e+06	2.64964e+06	2.13201e+06	2.15889e+06	1.90862e+06	2.04219e+06	2.08703e+06	1.76173e+06	2.55512e+06	2.41129e+06	2.13144e+06	1.6882e+06	1.62947e+06	1.80926e+06	1.86759e+06	1.91093e+06	1.7196e+06	1.85143e+06	1.95623e+06	2.04971e+06	2.06421e+06	1.92843e+06	1.66891e+06	1.72295e+06	1.84847e+06	2.04219e+06	1.7063e+06	1.71308e+06	1.79687e+06	1.72119e+06	2.06053e+06	96	24	1.11124
ot|OT_ostta06g03680|gb|CAL53651.1	OT_ostta06g03680	AT1G54500|AT1G09520|AT3G17460|AT1G55480|AT5G17170|AT5G51010|AT3G01510	3	3	204.1	Rubredoxin-type fold MITOCHONDRIAL OUTER MEMBRANE PROTEIN 25 SUBFAMILY NOT NAMED Rubredoxin-like domain profile. Region of a membrane-bound protein predicted to be embedded in the membrane. [O. tauri]	4.38887e+06	3.26051e+06	3.56561e+06	3.11421e+06	3.86322e+06	4.58752e+06	2.98485e+06	4.31537e+06	2.74864e+06	3.36815e+06	4.95581e+06	4.28544e+06	3.09672e+06	2.93663e+06	2.53285e+06	2.91388e+06	2.90345e+06	3.18874e+06	3.33198e+06	2.26375e+06	3.53173e+06	3.00777e+06	3.15867e+06	2.98972e+06	3.69347e+06	2.94993e+06	2.75535e+06	3.82859e+06	2.85674e+06	3.53053e+06	3.60687e+06	3.35458e+06	2.47141e+06	2.84408e+06	2.53285e+06	2.3823e+06	2.82327e+06	2.24246e+06	2.37839e+06	2.18844e+06	24	96	1.2459
ot|OT_ostta06g03720|gb|CEF98472.1	OT_ostta06g03720	AT5G20730|AT1G19220|AT4G02510|AT1G62430|AT4G22340|AT3G63095|AT4G22670|AT5G08510|AT5G08450|AT3G48430|AT5G04240|AT3G51120|AT1G17860|AT4G10310|AT1G61140|AT3G20010|AT2G43910|AT2G43940|AT3G63500|AT1G14740|AT4G09980	4	4	210.98	Coil [O. tauri]	1.99619e+06	1.86196e+06	1.89203e+06	1.80101e+06	1.56859e+06	2.06471e+06	1.82506e+06	1.77384e+06	1.76772e+06	1.63531e+06	2.05014e+06	1.7144e+06	1.65148e+06	1.72077e+06	1.84323e+06	1.81909e+06	1.86546e+06	2.12328e+06	1.7778e+06	1.71103e+06	1.60634e+06	1.71763e+06	1.6761e+06	1.72902e+06	1.49967e+06	1.32767e+06	1.68474e+06	1.57375e+06	1.83724e+06	1.71415e+06	1.49211e+06	1.34201e+06	1.318e+06	1.66654e+06	1.84323e+06	1.48723e+06	1.81395e+06	1.49318e+06	1.26901e+06	1.65411e+06	96	72	1.03526
ot|OT_ostta06g03790|gb|CEF98479.1	OT_ostta06g03790	AT5G15270|AT1G14170|AT5G06770|AT3G12130|AT2G25970|AT3G04610|AT4G01020|AT5G10370|AT4G26000|AT5G04430|AT3G03710|AT5G51300|AT3G32940|AT5G46190|AT1G33680|AT4G10070|AT2G22600|AT1G51580|AT5G64390	3	2	126.19	K Homology domain, type 1 K homology RNA-binding domain KH domain KH DOMAIN CONTAINING RNA BINDING PROTEIN P-ELEMENT SOMATIC INHIBITOR, ISOFORM C Type-1 KH domain profile. Eukaryotic type KH-domain (KH-domain type I) [O. tauri]	136548	94796.6	127260	132950	128753	129602	132321	155638	100340	113572	126379	109151	114289	127046	123939	111976	125227	159638	135885	134114	109880	87448.2	112736	127636	123096	83338.4	122147	138082	104286	119047	91979.9	85441.8	91210.7	123042	123939	91548.6	121769	112264	96995.9	129652	96	72	1.10991
ot|OT_ostta06g03820|gb|CEF98481.1	OT_ostta06g03820	AT1G74260	3	3	87.06	Glutamine amidotransferase AIR synthase related protein, N-terminal domain CobB/CobQ-like glutamine amidotransferase domain AIR synthase related protein, C-terminal domain FGAM_synt: phosphoribosylformylglycinamidine synthase PHOSPHORIBOSY [O. tauri	512291	592929	586234	671420	675673	611060	598037	483883	649954	511705	521244	504077	494666	616034	528162	452093	557839	513699	543755	528288	412242	546966	519328	644581	645984	392932	552056	429300	675515	536374	379365	394584	394779	596619	528162	369618	542436	361255	388136	510714	24	96	1.17062
ot|OT_ostta06g03840|gb|CEF98483.1	OT_ostta06g03840	AT4G01050|AT4G24750|AT2G21045|AT3G59780|AT2G17850|AT5G66170|AT5G66040|AT4G35770|AT5G23060|AT5G55130|AT1G17850	9	9	557.11	Rhodanese-like domain Rhodanese Homology Domain Rhodanese domain profile. Rhodanese/Cell cycle control phosphatase [O. tauri]	2.13791e+07	1.71096e+07	1.84961e+07	1.76157e+07	1.73406e+07	2.70479e+07	1.6081e+07	1.68291e+07	1.66215e+07	1.54016e+07	1.99679e+07	1.81558e+07	1.53618e+07	1.7219e+07	1.53286e+07	1.68932e+07	1.44162e+07	2.06526e+07	1.77235e+07	1.94073e+07	1.72038e+07	1.57833e+07	1.63851e+07	1.69116e+07	1.65787e+07	1.73927e+07	1.48446e+07	1.49308e+07	1.72751e+07	1.6144e+07	1.45328e+07	1.42121e+07	1.22598e+07	1.66763e+07	1.53286e+07	1.38114e+07	1.40181e+07	1.45238e+07	1.26512e+07	1.87617e+07	48	72	1.06914
ot|OT_ostta06g03980|gb|CEF98494.1	OT_ostta06g03980	AT1G71850|AT5G20600|AT3G18640|AT3G12860|AT1G56110|AT2G17787|AT1G77680|AT1G75340|AT5G56900|AT5G26749|AT2G02160|AT1G77840|AT1G36730|AT1G03790|AT3G06410|AT5G18550|AT2G47850|AT2G35660|AT4G35940|AT1G56210|AT1G72440|AT3G20890|AT3G52980|AT2G05160|AT2G47680|AT1G44910|AT3G19670|AT3G02830|AT5G16540|AT5G06770|AT3G12130|AT5G08780|AT5G51980|AT4G25440|AT4G38890|AT4G25340|AT5G24810|AT1G80930|AT1G29570|AT4G23860…	2	2	52.1	Putative E3 ubiquitin-protein ligase, makorin-related Coil zinc finger Zinc finger C-x8-C-x5-C-x3-H type (and similar) Probable zinc-binding domain Zinc finger C3H1-type profile. CCCH zinc finger [O. tauri]	532953	386266	457678	353732	396178	662065	378719	501134	342527	420900	576984	523716	426415	365412	439159	391995	361670	515212	503795	403849	428868	356323	405444	339592	378770	425730	349600	444606	355997	441192	419933	409958	340310	353896	439159	320483	351683	362320	359612	390414	72	24	1.09633
ot|OT_ostta06g04060|gb|CEF98499.1;ot|OT_ostta03g01150|gb|CEF97024.1	OT_ostta06g04060	AT1G80350|AT4G27680|AT1G43910|AT2G03670|AT4G36580|AT3G28570|AT3G02450|AT2G18330|AT2G18193|AT5G17760|AT3G50930|AT5G64580|AT1G64110|AT5G52882|AT3G56690|AT3G09840|AT5G03340|AT3G53230|AT1G53750|AT5G53540|AT2G45500|AT4G28000|AT4G25835|AT5G57480|AT3G01610|AT1G03000|AT1G77470|AT1G02890|AT4G02480|AT2G34560|AT4G04910|AT2G29080|AT1G07510|AT2G26140|AT4G24710|AT1G05910|AT2G36380|AT2G29940|AT1G15520|AT1G66950…	3	1	116.33	26S proteasome subunit P45 Coil ATPases associated with a variety of cellular activities 26Sp45: 26S proteasome subunit P45 family ATPase family associated with various cellular activities (AAA) 26S PROTEASE REGULATORY SUBUNIT 26S PROTEASE [O. tauri	36524.9	22279.8	59707.3	28511.4	32965.2	32040.4	29137.5	50230.8	21655.3	38010.1	26205.5	47224.6	28268.7	31145.6	29866.4	31308.3	20421.4	31482.1	30163.9	24009.6	29391.6	20552.8	52893	27371.7	31516.7	20603	26897.2	44564.7	22507	39842.6	19072.6	36966.8	22560.4	30164	29866.4	25596.7	19857.5	22139.6	21531.2	23210.9	24	96	1.3101
ot|OT_ostta06g04070|gb|CAL53693.1	OT_ostta06g04070	AT5G06210|AT1G76460|AT5G19350|AT4G39260|AT5G09880|AT2G16940|AT1G17640|AT3G13570|AT3G18610|AT1G71800|AT1G73530|AT5G50250|AT4G24770|AT1G01080|AT5G52545|AT2G46610|AT3G61860|AT3G55460|AT2G23350|AT2G46780|AT4G12640|AT2G03640|AT1G07350|AT5G03580|AT1G49760|AT4G34110|AT1G22760|AT1G71770|AT1G55310|AT3G53500|AT2G37340|AT2G33410|AT4G14300|AT5G64200|AT2G30260|AT1G48920|AT3G12640|AT1G73490|AT4G09140|AT5G10350…	2	2	142.56	ml(eIF3g eIF3 Preinitiation complex (PIC)-from:Ot06g04320)gb(Eukaryotic translation initiation factor 3 subunit G) RNA recognition motif zinc finger Transl_init_eIF-3_RNA-bind RNA recognition motif. (a.k.a. RRM, RBD, or RNP domain) EUKARYO [O. tauri	628897	412314	208288	438117	319627	602465	497030	269961	537893	459527	128411	354879	296688	252359	421438	249880	287695	229719	353048	365731	506074	380353	184516	420604	305583	387405	458815	239509	559047	481681	93458.6	277795	236778	244406	421438	204295	279751	161548	252009	353564	48	72	1.62809
ot|OT_ostta06g04190|gb|CEF98509.1	OT_ostta06g04190	AT5G36120|AT5G21920|AT4G27990|AT3G07430	2	2	110.8	Uncharacterised protein family Ycf19 YGGT family Region of a membrane-bound protein predicted to be embedded in the membrane. [O. tauri]	539983	650513	592284	549651	504699	664264	487776	550028	614083	557128	722271	680620	560847	519568	557723	630770	699721	687993	656857	747202	434525	600087	524687	527680	482523	427144	450273	487984	638234	583987	525674	532780	447597	503194	557723	515699	680400	483826	468869	722344	96	24	1.20634
ot|OT_ostta06g04200|gb|CEF98510.1	OT_ostta06g04200	AT5G48220|AT2G04400	3	3	91.63	Indole-3-glycerol phosphate synthase INDOLE-3-GLYCEROL PHOSPHATE SYNTHASE, CHLOROPLASTIC TRYPTOPHAN BIOSYNTHESIS PROTEIN Indole-3-glycerol phosphate synthase signature. Indole-3-glycerol phosphate synthase [trpC]. Ribulose-phoshate binding [O. tauri	479882	420745	474037	415312	426299	628940	459984	484874	470865	519019	546099	544585	510224	395940	436003	473617	479693	514596	532309	478029	386162	388130	419936	398710	407568	404429	424617	430180	489383	544040	397455	426294	407196	383461	436003	387215	466448	361886	379966	462127	48	24	1.15675
ot|OT_ostta06g04240|gb|CEF98514.1	OT_ostta06g04240	AT4G01790|AT3G62870|AT2G47610|AT5G08180|AT2G32060|AT4G22380	5	5	201.55	ml(L7A cytoplasmic large ribosome subunit-from:Ot02g04970)gb(Ribosomal protein L7Ae conserved site) Ribosomal protein L7A family signature Ribosomal protein L7A/RS6 family signature Ribosomal protein L7Ae/L30e/S12e/Gadd45 family RIBOSOMAL [O. tauri]	949640	848949	1.16658e+06	763929	852326	889430	660346	759072	753217	913642	679333	611272	654471	580965	598981	623401	631916	540170	525034	568712	764176	783140	1.03344e+06	733393	814875	571933	609574	673448	782840	957687	494424	478496	522315	562655	598981	509674	614467	379871	374773	549793	24	96	1.58569
ot|OT_ostta06g04250|gb|CEF98515.1	OT_ostta06g04250		2	2	127.03	[O. tauri]	232222	165760	190488	186561	224555	350757	189849	203805	180462	196758	305662	263706	283259	231705	249371	215472	223092	235838	200936	220380	186869	152910	168748	179103	214688	225548	175252	180816	187560	206244	222463	206426	226061	224403	249371	176164	216932	165851	143429	213049	72	24	1.33426
ot|OT_ostta06g04450|gb|CEF98532.1	OT_ostta06g04450	AT2G33150|AT1G04710|AT5G47720|AT5G48230|AT5G48880	6	6	313.08	Thiolase-like, subgroup Ac-CoA_Ac_transf Thiolase, C-terminal domain Thiolase, N-terminal domain AcCoA-C-Actrans: acetyl-CoA C-acetyltransferase ACETYL-COA C-ACYLTRANSFERASE 3-KETOACYL-COA THIOLASE, PEROXISOMAL Thiolases signature 2. [O. tauri]	1.08441e+06	1.0099e+06	805523	1.0392e+06	835051	1.09987e+06	1.17225e+06	809449	1.07776e+06	822061	1.04862e+06	1.11543e+06	957960	1.18583e+06	1.07675e+06	1.2782e+06	1.32682e+06	935621	921922	1.16388e+06	872626	931617	713590	997658	798359	707254	1.08212e+06	718142	1.12015e+06	861692	763196	873142	764521	1.14845e+06	1.07675e+06	1.04501e+06	1.29019e+06	657969	658074	1.12516e+06	96	24	1.17854
ot|OT_ostta07g00050|gb|CEF98549.1	OT_ostta07g00050	AT2G07696|ATMG01270|ATCG01240|ATCG00900|AT2G37270|AT3G11940	7	7	555.51	ml(S5 cytoplasmic small ribosome subunit-from:Ot07g00060)gb(Ribosomal protein S5/S7, eukaryotic/archaeal) RPS7p_RPS7a_RPS5e_RPS7o S7_S5_E_A: ribosomal protein S7 Ribosomal protein S7p/S5e RIBOSOMAL PROTEIN S7 Ribosomal protein S7 signature [O. tauri	3.48692e+06	2.72344e+06	3.30593e+06	3.11185e+06	3.28946e+06	4.07433e+06	2.79416e+06	3.38283e+06	2.86976e+06	3.25163e+06	3.14697e+06	3.25273e+06	2.92553e+06	3.27981e+06	3.18977e+06	2.98625e+06	2.31874e+06	3.14545e+06	2.92415e+06	2.51258e+06	2.80593e+06	2.51233e+06	2.92863e+06	2.98746e+06	3.14493e+06	2.61993e+06	2.57932e+06	3.00124e+06	2.98262e+06	3.40839e+06	2.29039e+06	2.54619e+06	2.33478e+06	3.17645e+06	3.18977e+06	2.44147e+06	2.25471e+06	2.21202e+06	2.08728e+06	2.42899e+06	48	96	1.17898
ot|OT_ostta07g00170|gb|CEF98555.1	OT_ostta07g00170	AT1G29970|AT2G22090|AT2G34480	4	4	213.97	ml(L18A cytoplasmic large ribosome subunit-from:Ot07g00180)gb(Ribosomal protein L18ae) Ribosomal_L18a Ribosomal L18ae/LX protein domain 60S RIBOSOMAL PROTEIN L18A 50S ribosomal protein L18Ae [rpl18a]. RplX-like [O. tauri]	2.44999e+06	1.85218e+06	2.50513e+06	1.85335e+06	2.17354e+06	2.70424e+06	1.55359e+06	1.93613e+06	1.57704e+06	1.99662e+06	2.0356e+06	1.67261e+06	1.44577e+06	1.52174e+06	1.59631e+06	1.35833e+06	1.28335e+06	1.75324e+06	1.56153e+06	1.4474e+06	1.97151e+06	1.7086e+06	2.21922e+06	1.77927e+06	2.07804e+06	1.73892e+06	1.43414e+06	1.71773e+06	1.63906e+06	2.09287e+06	1.48152e+06	1.3093e+06	1.15383e+06	1.47378e+06	1.59631e+06	1.11053e+06	1.24791e+06	1.23295e+06	1.11463e+06	1.39925e+06	24	96	1.46332
ot|OT_ostta07g00230|gb|CEF98559.1	OT_ostta07g00230	AT5G55130|AT5G23060|AT3G59780|AT4G27700|AT5G66040|AT4G35770|AT3G08920|AT2G21045|AT2G17850|AT5G66170|AT2G42220	2	2	107.59	Rhodanese-like domain Rhodanese Homology Domain FAMILY NOT NAMED RHODANESE-LIKE DOMAIN-CONTAINING PROTEIN 9, CHLOROPLASTIC Rhodanese domain profile. Rhodanese/Cell cycle control phosphatase [O. tauri]	565663	333809	526679	415732	427417	573105	397384	484060	386455	367364	497631	487179	398688	350112	401083	342944	351909	496093	468600	357543	455190	307933	466570	399114	408636	368525	366830	429457	401654	385074	362179	381357	318182	339078	401083	280381	342192	348874	334490	345649	24	96	1.12504
ot|OT_ostta07g00430|gb|CEF98574.1	OT_ostta07g00430	AT5G16710|AT1G57720|AT1G09640|AT5G41240|AT5G41220|AT5G41210|AT2G30870|AT3G62760|AT1G77290|AT2G30860	4	4	195.39	Thioredoxin-like fold Glutathione S-transferase, N-terminal domain Glutathione S-transferase, C-terminal domain GLUTATHIONE S-TRANSFERASE SUBFAMILY NOT NAMED Soluble glutathione S-transferase C-terminal domain profile. Soluble glutathione [O. tauri]	357061	330626	405459	485653	355211	517053	507426	378893	484250	412374	319702	283828	325157	482810	465169	379303	404687	381977	446319	477879	287328	304997	359184	466240	339603	332482	468411	336153	503294	432254	232682	222177	259499	467594	465169	310107	393513	268623	318586	461981	48	72	1.22557
ot|OT_ostta07g00470|gb|CEF98577.1	OT_ostta07g00470		8	7	729.26	[O. tauri]	6.37137e+06	6.46713e+06	6.01345e+06	6.11233e+06	7.14999e+06	1.50409e+07	1.05165e+07	1.24684e+07	1.12528e+07	1.24397e+07	2.28556e+07	2.30533e+07	1.90874e+07	1.9405e+07	2.05843e+07	2.99162e+07	2.64455e+07	2.68337e+07	3.22083e+07	2.82587e+07	5.12705e+06	5.96581e+06	5.32715e+06	5.86801e+06	6.83582e+06	9.67182e+06	9.7079e+06	1.10619e+07	1.16953e+07	1.30394e+07	1.66344e+07	1.80458e+07	1.52331e+07	1.87934e+07	2.05843e+07	2.44586e+07	2.57153e+07	1.88706e+07	2.29905e+07	2.73186e+07	96	24	4.47347
ot|OT_ostta07g00480|gb|CEF98578.1	OT_ostta07g00480	AT2G47130|AT2G47140|AT5G18660|AT1G24360|AT2G29350|AT2G29290|AT1G07440|AT5G61830|AT5G51030|AT5G53100|AT4G05530|AT4G27250|AT3G51680|AT1G03630|AT5G54190|AT4G27440|AT1G24470|AT1G09510|AT5G19440|AT1G51410|AT3G61220|AT1G01800|AT2G24190|AT3G26770|AT4G03140|AT3G26760|AT3G04000|AT4G13180|AT3G03980|AT2G37540|AT5G02540|AT3G59710|AT5G58490|AT2G29260|AT5G06060|AT3G42960|AT3G03330|AT2G30670|AT1G10310|AT3G50560…	2	2	165.86	Short-chain dehydrogenase/reductase SDR Glucose/ribitol dehydrogenase family signature short chain dehydrogenase FAMILY NOT NAMED SUBFAMILY NOT NAMED NAD(P)-binding Rossmann-fold domains [O. tauri]	717144	482137	729307	506072	655706	935758	607116	920952	541842	672266	941470	654771	690613	715454	728850	861175	601996	853507	858789	584712	577087	444763	646073	485843	626895	601723	560437	817067	563151	704675	685209	512546	551159	692906	728850	704071	585374	600223	613010	565260	96	24	1.21674
ot|OT_ostta07g00640|gb|CEF98588.1	OT_ostta07g00640	AT2G07727|ATMG00220|ATCG00730	3	3	244.78	Cytochrome b6/f complex, subunit IV Cytochrome_b6f_IV Cytochrome b(C-terminal)/b6/petD cytb6/f_IV: cytb6/f complex subunit IV CYTOCHROME B CYTOCHROME B6-F COMPLEX SUBUNIT 4 Cytochrome b/b6 C-terminal region profile. a domain/subunit of cyt [O. tauri	3.29224e+06	2.76493e+06	2.6744e+06	3.22769e+06	2.96628e+06	3.69034e+06	2.54974e+06	2.62792e+06	3.20537e+06	3.69131e+06	3.72569e+06	3.12054e+06	3.42061e+06	2.78749e+06	3.07081e+06	3.36602e+06	3.16015e+06	3.32064e+06	3.05514e+06	3.33934e+06	2.64927e+06	2.5506e+06	2.36917e+06	3.09867e+06	2.83594e+06	2.37301e+06	2.3537e+06	2.33149e+06	3.33143e+06	3.86926e+06	2.71158e+06	2.44272e+06	2.72989e+06	2.69964e+06	3.07081e+06	2.75196e+06	3.07289e+06	2.33522e+06	2.18078e+06	3.22825e+06	96	24	1.08816
ot|OT_ostta07g00770|gb|CAL54345.1;ot|OT_ostta05g02280|gb|CAL53993.1	OT_ostta07g00770	AT2G16640|AT3G16620|AT4G39990|AT5G65270|AT5G45750|AT2G47170|AT1G49300|AT3G18820|AT3G16100|AT1G52280|AT5G47960|AT3G12160|AT3G21700|AT1G02440|AT1G02430|AT1G43890|AT5G54840|AT1G56340|AT1G09210|AT1G06400|AT4G28950|AT4G35860|AT4G17170|AT2G44690|AT2G21880|AT5G37680|AT1G01200|AT4G39890|AT3G54840|AT3G11730|AT5G05670|AT2G18770|AT5G62880|AT3G48040|AT2G18390|AT4G17530|AT1G02130|AT5G47200|AT5G47520|AT1G05810…	8	7	443.61	Small GTPase superfamily, Rab type Transforming protein P21 ras signature Rab subfamily of small GTPases Ras family small_GTP: small GTP-binding protein domain FAMILY NOT NAMED RAB1A, MEMBER RAS ONCOGENE FAMILY small GTPase Rab1 family pro [O. tauri	3.52512e+06	2.7243e+06	3.29654e+06	2.84192e+06	3.25876e+06	4.71559e+06	3.6653e+06	4.20574e+06	3.30994e+06	3.23835e+06	4.14711e+06	4.19577e+06	3.96751e+06	3.45091e+06	3.62084e+06	3.99943e+06	3.50904e+06	4.88613e+06	4.76317e+06	3.36269e+06	2.83667e+06	2.51312e+06	2.92031e+06	2.72832e+06	3.11558e+06	3.03228e+06	3.38349e+06	3.73133e+06	3.44011e+06	3.39447e+06	3.01829e+06	3.28439e+06	3.16636e+06	3.34215e+06	3.62084e+06	3.26981e+06	3.41215e+06	3.43614e+06	3.39999e+06	3.25082e+06	96	24	1.31149
ot|OT_ostta07g01110|gb|CEF98618.1	OT_ostta07g01110	AT5G05730|AT2G29690|AT2G28880|AT1G74710|AT1G18870	2	2	82.23	Anthranilate synthase component I, PabB-like Anthranilate synthase component I signature trpE_most: anthranilate synthase component I chorismate binding enzyme Anthranilate synthase component I, N terminal region ANTHRANILATE SYNTHASE COMP [O. tauri	111395	102487	124505	126011	81028.2	114224	132533	92510.9	109167	108727	92886.1	89499.4	91793.7	118761	78754.7	57526.1	107828	97158.7	125459	139835	89640	94542.5	110295	120974	77467.9	73449.8	122343	82075.5	113460	113969	67603.2	70058.9	73257.9	115018	78754.7	47031.7	104851	68326.2	89553.8	135183	48	72	1.18119
ot|OT_ostta07g01160|gb|CEF98622.1	OT_ostta07g01160		6	6	326.05	[O. tauri]	1.90166e+06	1.80278e+06	2.35664e+06	2.20009e+06	2.27534e+06	2.40689e+06	2.14545e+06	1.91287e+06	1.7381e+06	1.76529e+06	2.92874e+06	1.95312e+06	2.49565e+06	1.92814e+06	1.83661e+06	1.99312e+06	1.86094e+06	2.23667e+06	1.8927e+06	1.60184e+06	1.53027e+06	1.66304e+06	2.08768e+06	2.11215e+06	2.17536e+06	1.54771e+06	1.98049e+06	1.69709e+06	1.80645e+06	1.85039e+06	2.13156e+06	1.52888e+06	1.99171e+06	1.86737e+06	1.83661e+06	1.62951e+06	1.80955e+06	1.57293e+06	1.35102e+06	1.54855e+06	72	96	1.16244
ot|OT_ostta07g01200|gb|CEF98627.1	OT_ostta07g01200	AT1G31280|AT5G16130|AT3G02560|AT1G48830|AT5G52470|AT4G25630|AT5G61030|AT5G14600|AT3G25150|AT5G60980	6	6	316.78	Fibrillarin Fibrillarin signature Nop17p RRNA 2-O-METHYLTRANSFERASE FIBRILLARIN Fibrillarin-like rRNA/tRNA 2'-O-methyltransferase [flpA]. S-adenosyl-L-methionine-dependent methyltransferases [O. tauri]	1.97794e+06	2.00756e+06	2.13676e+06	1.68588e+06	2.0262e+06	2.74194e+06	1.86103e+06	2.34774e+06	1.77253e+06	2.06529e+06	2.62707e+06	2.32332e+06	2.34252e+06	2.1805e+06	2.25795e+06	2.44284e+06	1.70714e+06	2.78946e+06	2.6401e+06	1.92092e+06	1.59165e+06	1.85194e+06	1.89289e+06	1.61849e+06	1.93717e+06	1.76316e+06	1.71794e+06	2.08291e+06	1.84224e+06	2.16486e+06	1.912e+06	1.81866e+06	1.8695e+06	2.11178e+06	2.25795e+06	1.99719e+06	1.66001e+06	1.96167e+06	1.88452e+06	1.85702e+06	72	24	1.1929
ot|OT_ostta07g01205|gb|CAL54382.1	OT_ostta07g01205	AT3G20390|AT3G04480	5	5	348.9	Enamine/imine deaminase YjgF-like Endoribonuclease L-PSP TIGR00004: reactive intermediate/imine deaminase TRANSLATION INITIATION INHIBITOR RIBONUCLEASE UK114 Uncharacterized protein family UPF0076 signature. [O. tauri]	1.00667e+07	8.16669e+06	1.03399e+07	8.91379e+06	8.68254e+06	1.23612e+07	8.60002e+06	1.08124e+07	9.48967e+06	1.07178e+07	1.00901e+07	1.07591e+07	9.38042e+06	8.61268e+06	9.37904e+06	9.52346e+06	8.88212e+06	1.0835e+07	9.6923e+06	1.05856e+07	8.1007e+06	7.53363e+06	9.1598e+06	8.55749e+06	8.30104e+06	7.94866e+06	7.93879e+06	9.59273e+06	9.86287e+06	1.12345e+07	7.34365e+06	8.42204e+06	7.48625e+06	8.34124e+06	9.37904e+06	7.7861e+06	8.63687e+06	7.61963e+06	6.91843e+06	1.02334e+07	48	24	1.12587
ot|OT_ostta07g01290|gb|CEF98634.1	OT_ostta07g01290	AT4G38050|AT3G50685	4	4	265.19	[O. tauri]	1.553e+06	1.18382e+06	1.56802e+06	1.34872e+06	1.4555e+06	1.98644e+06	1.38501e+06	1.57424e+06	1.31784e+06	1.39216e+06	1.55202e+06	1.51819e+06	1.28088e+06	1.39292e+06	1.408e+06	1.52749e+06	1.14822e+06	1.6183e+06	1.44618e+06	1.25299e+06	1.2497e+06	1.09205e+06	1.38906e+06	1.29481e+06	1.39155e+06	1.27735e+06	1.27852e+06	1.39666e+06	1.36967e+06	1.45928e+06	1.12957e+06	1.18842e+06	1.02224e+06	1.34902e+06	1.408e+06	1.24883e+06	1.11651e+06	1.13806e+06	1.03229e+06	1.21131e+06	48	96	1.09474
ot|OT_ostta07g01350|gb|CEF98639.1	OT_ostta07g01350	AT1G28690|AT4G09650|AT5G13450	11	11	817.66	ATPase, F1 complex, OSCP/delta subunit ATP synthase delta subunit signature ATP_synt_delta: ATP synthase F1, delta subunit ATP synthase delta (OSCP) subunit ATP SYNTHASE DELTA CHAIN ATP synthase delta (OSCP) subunit signature. ATP synthase [O. tauri	2.18447e+07	1.66468e+07	1.9508e+07	1.81816e+07	1.68171e+07	2.72755e+07	1.88461e+07	2.04037e+07	1.8426e+07	1.84545e+07	2.30372e+07	2.3373e+07	1.88344e+07	1.75359e+07	1.8711e+07	2.04793e+07	1.85047e+07	2.32707e+07	2.31788e+07	1.96433e+07	1.75784e+07	1.53563e+07	1.72816e+07	1.74548e+07	1.60781e+07	1.75391e+07	1.73971e+07	1.81022e+07	1.91507e+07	1.93441e+07	1.67667e+07	1.82961e+07	1.50312e+07	1.69832e+07	1.8711e+07	1.67433e+07	1.79938e+07	1.6365e+07	1.65452e+07	1.89899e+07	96	24	1.12988
ot|OT_ostta07g01530|gb|CEF98649.1	OT_ostta07g01530	AT5G40950|AT2G16930|AT5G15220	3	3	169.63	Ribosomal protein L27 Ribosomal protein L27 signature L27: ribosomal protein L27 Ribosomal L27 protein RIBOSOMAL PROTEIN L27 Ribosomal L27 protein-like [O. tauri]	1.77091e+06	1.23009e+06	1.59402e+06	1.43709e+06	1.51638e+06	2.31151e+06	1.49828e+06	1.68478e+06	1.24829e+06	1.7094e+06	1.86829e+06	2.03882e+06	1.50638e+06	1.55999e+06	1.69828e+06	1.48328e+06	1.29024e+06	2.01874e+06	1.7585e+06	1.38606e+06	1.42505e+06	1.13474e+06	1.4121e+06	1.37964e+06	1.44975e+06	1.48638e+06	1.38308e+06	1.49474e+06	1.29739e+06	1.79181e+06	1.35975e+06	1.59596e+06	1.2022e+06	1.51083e+06	1.69828e+06	1.21268e+06	1.25462e+06	1.41966e+06	1.25523e+06	1.33995e+06	72	24	1.1488
ot|OT_ostta07g01540|gb|CEF98650.1	OT_ostta07g01540	AT2G38660|AT3G12290|AT4G00620|AT2G32940|AT2G27040|AT5G21150	3	2	122.43	Tetrahydrofolate dehydrogenase/cyclohydrolase, conserved site Tetrahydrofolate dehydrogenase/cyclohydrolase family signature Tetrahydrofolate dehydrogenase/cyclohydrolase, NAD(P)-binding domain Tetrahydrofolate dehydrogenase/cyclohydrolase [O. tauri	200528	208985	167271	161128	171315	263368	193613	205052	185236	172850	212174	234453	223066	171977	183353	195258	174977	218034	194089	203577	161365	192785	148181	154688	163787	169355	178727	181922	192521	181183	154422	183526	178023	166557	183353	159637	170145	153331	138542	196805	72	24	1.12736
ot|OT_ostta07g01610|gb|CEF98657.1	OT_ostta07g01610	AT2G36250|AT3G52750|AT5G55280|AT1G75010	7	7	661.89	Cell division protein FtsZ, C-terminal Cell division protein FtsZ signature Tubulin/FtsZ family, GTPase domain Tubulin/FtsZ family, C-terminal domain ftsZ: cell division protein FtsZ CELL DIVISION PROTEIN FTSZ-RELATED CELL DIVISION PROTEIN [O. tauri	7.20876e+06	5.84852e+06	9.008e+06	6.52868e+06	7.8489e+06	1.12221e+07	6.26958e+06	8.42997e+06	7.2268e+06	8.1518e+06	9.53504e+06	8.58492e+06	6.96713e+06	8.04222e+06	8.20199e+06	7.50065e+06	5.04852e+06	9.14747e+06	7.62512e+06	6.57923e+06	5.8009e+06	5.39516e+06	7.97993e+06	6.26771e+06	7.50402e+06	7.21619e+06	5.78753e+06	7.47906e+06	7.51101e+06	8.54479e+06	6.93967e+06	6.72016e+06	5.56027e+06	7.78876e+06	8.20199e+06	6.13231e+06	4.90911e+06	6.4329e+06	5.44286e+06	6.36036e+06	72	96	1.15126
ot|OT_ostta07g01680|gb|CEF98662.1	OT_ostta07g01680	AT1G06260|AT1G73490|AT3G54940|AT4G16190|AT4G39090|AT4G23520|AT5G45890|AT2G21430|AT1G09850|AT1G20850|AT4G35350|AT5G17140|AT4G11320|AT4G11310|AT1G03720|AT2G34080|AT1G47128|AT5G43060|AT4G36880|AT5G50260|AT3G49340|AT3G19390|AT1G29090|AT1G02305|AT4G01610|AT3G48340|AT3G48350|AT5G60360|AT3G45310	2	2	117.17	Cysteine peptidase, histidine active site Papain cysteine protease (C1) family signature Cathepsin propeptide inhibitor domain (I29) Papain family cysteine protease CYSTEINE PROTEASE FAMILY C1-RELATED Eukaryotic thiol (cysteine) proteases [O. tauri]	1.14251e+06	817859	1.10261e+06	989708	972892	1.47538e+06	941125	1.03655e+06	866000	916418	1.17892e+06	1.16495e+06	1.00782e+06	950072	974010	800366	751565	1.17488e+06	1.16359e+06	793167	919379	754460	976772	950146	930144	948719	868764	919628	900058	960597	858028	911908	804315	920129	974010	654356	730813	826229	830575	766781	72	96	1.12644
ot|OT_ostta07g01740|gb|CAL54437.1	OT_ostta07g01740	AT5G61830|AT5G51030|AT4G20760|AT4G27250|AT4G27760|AT5G53090|AT4G13250|AT2G47130|AT2G47140|AT5G50690|AT5G50590|AT4G10020|AT5G50700|AT5G50600|AT5G42800|AT1G67730|AT1G10310|AT2G37540|AT5G02540|AT5G10050|AT5G65205|AT3G47360|AT3G59710|AT3G51680|AT1G24470|AT2G34460|AT3G46170|AT1G63380|AT3G55290|AT3G55310|AT1G62610|AT3G50560|AT5G04900|AT5G04070|AT5G15940|AT2G47120|AT5G19200|AT3G06060|AT1G49670|AT4G24050…	7	7	461.47	Short-chain dehydrogenase/reductase SDR Glucose/ribitol dehydrogenase family signature LPOR: light-dependent protochlorophyllide reductase short chain dehydrogenase PROTOCHLOROPHYLLIDE REDUCTASE A, CHLOROPLASTIC-RELATED FAMILY NOT NAMED NA [O. tauri	2.0482e+06	1.97322e+06	1.61893e+06	1.96818e+06	1.88867e+06	2.3622e+06	2.5302e+06	1.96727e+06	2.10588e+06	1.77737e+06	2.29598e+06	1.96584e+06	2.10446e+06	2.18159e+06	2.00052e+06	2.27977e+06	2.09858e+06	2.00625e+06	2.09012e+06	2.09502e+06	1.64819e+06	1.82026e+06	1.43416e+06	1.88951e+06	1.80568e+06	1.51897e+06	2.33566e+06	1.74536e+06	2.1887e+06	1.86306e+06	1.67103e+06	1.53883e+06	1.67951e+06	2.11284e+06	2.00052e+06	1.86387e+06	2.04063e+06	1.41088e+06	1.49194e+06	2.02532e+06	48	24	1.13117
ot|OT_ostta07g01850|gb|CEF98674.1	OT_ostta07g01850	AT5G53100	7	6	344.28	Coil Region of a membrane-bound protein predicted to be embedded in the membrane. [O. tauri]	2.10461e+06	1.85181e+06	1.94545e+06	2.01128e+06	1.87272e+06	2.31756e+06	1.84088e+06	1.89047e+06	1.93038e+06	2.02835e+06	2.0074e+06	1.89013e+06	2.03246e+06	1.85384e+06	1.90766e+06	1.7993e+06	1.69531e+06	2.10051e+06	2.11162e+06	1.96281e+06	1.69358e+06	1.70826e+06	1.72342e+06	1.93088e+06	1.79044e+06	1.49027e+06	1.69934e+06	1.67722e+06	2.0063e+06	2.12613e+06	1.461e+06	1.47957e+06	1.62205e+06	1.79541e+06	1.90766e+06	1.47106e+06	1.6485e+06	1.47717e+06	1.50729e+06	1.89751e+06	48	96	1.03496
ot|OT_ostta07g01860|gb|CEF98675.1	OT_ostta07g01860	AT3G13420|AT1G55535|AT3G24550|AT2G18470|AT5G38560|AT1G26150|AT1G68690	2	2	102.14	Region of a membrane-bound protein predicted to be embedded in the membrane. [O. tauri]	541235	403067	601787	480273	454724	816239	461472	624048	499081	560782	774308	687323	593183	596700	562573	622579	560722	858687	713940	678707	435532	371822	533106	461076	434744	524869	425991	553654	518708	587817	563547	538027	473403	577894	562573	509002	545239	603866	509615	656128	96	24	1.38433
ot|OT_ostta07g01920|gb|CEF98681.1	OT_ostta07g01920	AT1G14310|AT2G38740|AT4G27060|AT1G50890|AT4G29380|AT2G35630|AT2G01690|AT1G56500|AT1G25490|AT1G13320|AT3G25800|AT4G21470|AT1G27210|AT5G16210|AT2G40730|AT5G64270|AT4G30990|AT1G64790|AT2G41250|AT3G06720|AT4G16143|AT3G48425|AT1G79790|AT4G11570|AT4G39970|AT4G25840|AT5G57440|AT1G74910|AT2G20190|AT5G02230|AT4G02150|AT2G04650|AT1G67140|AT2G16950|AT5G37630|AT3G48420|AT4G30570|AT5G62580|AT2G39770|AT5G19820…	5	3	287.98	Armadillo-type fold HEAT repeat MobA-like NTP transferase domain HEAT repeats Vacuolar 14 Fab1-binding region Haloacid dehalogenase-like hydrolase HAD-SF-IA-v3: HAD hydrolase, family IA, variant 3 SERINE/THREONINE-PROTEIN PHOSPHATASE PP2A [O. tauri]	668122	590020	661830	620646	708379	796196	524462	725081	696190	591220	684618	699101	568689	765547	869069	636518	493403	769023	673774	544711	537638	544284	586297	595837	677253	511981	484138	643291	723569	619722	498270	547247	453855	741420	869069	520399	479779	540811	480945	526590	72	96	1.15064
ot|OT_ostta07g01990|gb|CEF98687.1	OT_ostta07g01990	AT1G51650	2	2	66.75	ATPase, F1 complex, epsilon subunit, mitochondrial Mitochondrial ATP synthase epsilon chain ATP SYNTHASE SUBUNIT EPSILON, MITOCHONDRIAL ATP SYNTHASE EPSILON CHAIN, MITOCHONDRIAL Epsilon subunit of mitochondrial F1F0-ATP synthase [O. tauri]	703845	740654	765551	637651	752762	1.02451e+06	633062	779639	723567	929253	832780	726837	730964	643511	715135	697860	788475	878643	755072	704987	566385	683241	678180	612162	719686	658793	584388	691694	752023	974051	606103	568958	583361	623230	715135	570550	766704	617900	538976	681534	48	24	1.13597
ot|OT_ostta07g02040|gb|CEF98690.1	OT_ostta07g02040		20	17	862.24	Coil [O. tauri]	3.37067e+06	2.94819e+06	3.3449e+06	2.93555e+06	3.46968e+06	3.98098e+06	2.75995e+06	3.59681e+06	2.59273e+06	3.06506e+06	3.55114e+06	3.363e+06	3.04788e+06	3.05712e+06	2.97765e+06	3.07462e+06	2.60794e+06	3.92043e+06	3.79585e+06	2.86503e+06	2.71238e+06	2.71966e+06	2.96316e+06	2.81821e+06	3.31723e+06	2.5599e+06	2.54775e+06	3.19109e+06	2.6947e+06	3.21282e+06	2.58455e+06	2.63251e+06	2.43243e+06	2.96077e+06	2.97765e+06	2.51372e+06	2.53592e+06	2.75702e+06	2.7095e+06	2.76972e+06	96	48	1.01677
ot|OT_ostta07g02180|gb|CAL54450.1	OT_ostta07g02180	AT2G38290|AT3G24290|AT3G24300|AT1G64780|AT4G13510|AT1G73325|AT4G28700	2	2	166.4	Ammonium transporter, conserved site amt: ammonium transporter Ammonium Transporter Family AMMONIUM TRANSPORTER AMMONIUM TRANSPORTER MEP2 Ammonium transporters signature. Region of a membrane-bound protein predicted to be embedded in the m [O. tauri	2.4282e+06	2.77104e+06	2.52705e+06	2.36231e+06	2.3861e+06	3.18494e+06	2.4394e+06	2.80565e+06	2.52209e+06	3.0544e+06	3.56961e+06	3.56639e+06	3.22278e+06	2.68848e+06	3.09025e+06	3.22409e+06	3.78704e+06	3.93462e+06	3.58434e+06	3.60006e+06	1.95397e+06	2.55624e+06	2.23864e+06	2.26789e+06	2.28126e+06	2.04802e+06	2.25184e+06	2.48917e+06	2.62128e+06	3.20164e+06	2.59799e+06	2.79172e+06	2.57201e+06	2.60375e+06	3.09025e+06	2.63592e+06	3.68247e+06	2.767e+06	2.55853e+06	3.4803e+06	96	24	1.45335
ot|OT_ostta07g02250|gb|CEF98703.1	OT_ostta07g02250	AT2G26830|AT3G07300|AT5G38640|AT1G49820|AT1G74320|AT1G71697|AT4G09760|AT1G48970|AT2G05830|AT1G53880|AT1G53900|AT1G72340	5	5	269.89	ml(eIF2Balpha/beta/delta-like eIF2B is the eIF2 GDP exchange factor; not proven to be expressed in plants yet; all indicated genes are from HomoloGene similarity to mammalian eIF2B subunits eIF2B-from:Ot07g02130)gb(Putative translation ini [O. tauri	294690	244176	274230	264819	293022	341459	216040	308738	287787	386043	305736	281196	262756	353666	386929	357616	217272	306086	298531	259770	237137	225248	242932	254233	280146	219570	199429	273912	299105	404654	222517	220116	209698	342520	386929	292376	211273	215253	213093	251129	72	24	1.16
ot|OT_ostta07g02310|gb|CEF98707.1	OT_ostta07g02310	AT2G28000|AT3G20050|AT1G55490|AT5G56500|AT3G13470|AT5G26360|AT1G24510|AT3G02530|AT2G33210|AT3G23990|AT3G18190|AT3G13860|AT3G11830|AT1G26230|AT5G20890|AT5G18820|AT3G03960	19	19	1140.53	Chaperonin Cpn60 Coil 60kDa chaperonin signature GroEL: chaperonin GroL TCP-1/cpn60 chaperonin family CHAPERONIN 60 SUBUNIT BETA 1, CHLOROPLASTIC-RELATED Chaperonins cpn60 signature. 60 kDa chaperonin [groL]. GroEL equatorial domain-like G [O. tauri	2.32672e+07	1.78918e+07	2.52329e+07	2.10098e+07	2.39844e+07	2.64615e+07	2.05449e+07	2.54133e+07	1.9674e+07	2.23213e+07	2.60349e+07	2.1998e+07	2.10681e+07	2.1414e+07	2.13344e+07	2.07592e+07	1.58295e+07	2.42853e+07	2.21125e+07	1.61621e+07	1.87231e+07	1.65049e+07	2.23531e+07	2.017e+07	2.29306e+07	1.70156e+07	1.89652e+07	2.25466e+07	2.04477e+07	2.33974e+07	1.89484e+07	1.72198e+07	1.68139e+07	2.07391e+07	2.13344e+07	1.69721e+07	1.53925e+07	1.70785e+07	1.57841e+07	1.56244e+07	48	96	1.15397
ot|OT_ostta07g02330|gb|CEF98709.1	OT_ostta07g02330	AT1G18900|AT1G74750|AT1G28420|AT5G44180|AT5G08630|AT4G12750	2	2	110.79	Coil [O. tauri]	235160	211033	226272	209583	230398	203193	204656	217767	232027	150059	220417	222722	192870	283138	266016	221728	181954	183414	251120	188451	189234	194674	200448	201205	220274	130660	188921	193202	241152	157294	160421	174344	153924	274215	266016	181278	176930	128985	179251	182182	72	48	1.17611
ot|OT_ostta07g02340|gb|CEF98710.1	OT_ostta07g02340	AT2G28605|AT5G27390|AT4G15510|AT1G06680|AT3G05410|AT3G55330|AT3G56650|AT5G11450|AT2G39470|AT3G63540|AT1G77090	4	4	330.32	Twin-arginine translocation pathway, signal sequence PsbP PSBP-LIKE PROTEIN 1, CHLOROPLASTIC FAMILY NOT NAMED Twin arginine translocation (Tat) signal profile. Mog1p/PsbP-like Region of a membrane-bound protein predicted to be embedded in [O. tauri]	5.33403e+06	4.18488e+06	4.96296e+06	4.23136e+06	4.41868e+06	5.54293e+06	4.7606e+06	5.19583e+06	4.2372e+06	3.73247e+06	4.93932e+06	5.31389e+06	4.38319e+06	5.44912e+06	5.1685e+06	5.23707e+06	4.12234e+06	5.30472e+06	5.30893e+06	4.58518e+06	4.2923e+06	3.86048e+06	4.39654e+06	4.06222e+06	4.22452e+06	3.56429e+06	4.39457e+06	4.60973e+06	4.40384e+06	3.91241e+06	3.59487e+06	4.15964e+06	3.4981e+06	5.27739e+06	5.1685e+06	4.28167e+06	4.00851e+06	3.73051e+06	3.78955e+06	4.43265e+06	72	24	1.09174
ot|OT_ostta07g02420|gb|CEF98718.1	OT_ostta07g02420	ATCG00580	2	2	84.06	Photosystem II cytochrome b559, alpha subunit Cytochrome_PsbE Cytochrome b559, alpha (gene psbE) and beta (gene psbF)subunits cyt_b559_alpha: cytochrome b559, alpha subunit Lumenal portion of Cytochrome b559, alpha (gene psbE) subunit Cyto [O. tauri	1.76776e+06	1.8466e+06	1.40094e+06	1.65242e+06	1.27354e+06	1.88475e+06	1.23312e+06	1.08594e+06	1.33277e+06	1.14549e+06	1.61492e+06	1.42519e+06	1.18115e+06	1.28962e+06	1.23448e+06	970937	1.01675e+06	1.3921e+06	1.30059e+06	1.04197e+06	1.42252e+06	1.70345e+06	1.24105e+06	1.58637e+06	1.21758e+06	1.21196e+06	1.13831e+06	963444	1.38519e+06	1.20072e+06	1.17535e+06	1.11562e+06	942640	1.24898e+06	1.23448e+06	793809	988673	978983	928373	1.0073e+06	24	96	1.38777
ot|OT_ostta07g02440|gb|CEF98720.1	OT_ostta07g02440		2	2	109.5	[O. tauri]	809668	740931	788320	662239	739874	970317	839211	751066	690073	740823	797318	767217	713418	660105	660912	660670	618598	790837	821842	694349	651541	683496	698350	635767	707364	623946	774687	666344	717212	776537	580294	600567	569359	639301	660912	540145	601518	556151	586637	671250	48	96	1.11298
ot|OT_ostta07g02590|gb|CAL54515.1	OT_ostta07g02590	AT1G01860|AT5G54100|AT4G27585|AT3G12270|AT2G30920|AT3G56120|AT5G66360|AT3G20020|AT4G28830|AT5G40530|AT1G54650|AT5G51130|AT4G25080	9	9	349.9	Magnesium-protoporphyrin IX methyltransferase BchM-ChlM: magnesium protoporphyrin O-methyltransferase Magnesium-protoporphyrin IX methyltransferase C-terminus SUBFAMILY NOT NAMED METHYLTRANSFERASE Magnesium protoporphyrin IX methyltransfer [O. tauri	1.87136e+06	2.01707e+06	1.66109e+06	1.59871e+06	1.69118e+06	1.99888e+06	2.21471e+06	1.86895e+06	1.81967e+06	1.56425e+06	2.0175e+06	1.83497e+06	2.06606e+06	1.62042e+06	1.56152e+06	1.58496e+06	1.74182e+06	1.86246e+06	2.05403e+06	1.63025e+06	1.50589e+06	1.86071e+06	1.47151e+06	1.5348e+06	1.61687e+06	1.28535e+06	2.04443e+06	1.65813e+06	1.89123e+06	1.63966e+06	1.46835e+06	1.43639e+06	1.64887e+06	1.56935e+06	1.56152e+06	1.29582e+06	1.69372e+06	1.30976e+06	1.46618e+06	1.57602e+06	48	24	1.07094
ot|OT_ostta07g02700|gb|CEF98741.1	OT_ostta07g02700	AT2G47170|AT5G47960|AT3G12160|AT2G21880|AT4G17530|AT1G02130|AT5G47200|AT5G55190|AT5G20010|AT3G51300|AT5G45970|AT2G17800|AT4G35950|AT4G35020|AT1G01200|AT5G60860|AT3G15060|AT1G28550|AT1G07410|AT4G18800|AT3G46830|AT1G09630|AT1G16920|AT5G59150|AT2G15310|AT5G37680|AT3G22950|AT5G47520|AT1G05810|AT2G43130|AT3G07410|AT2G31680|AT2G44690|AT1G43890|AT5G65960|AT5G27540|AT3G63150|AT5G64813|AT1G73640|AT1G18200…	2	1	77	Small GTPase superfamily, Rho type Transforming protein P21 ras signature Ras subfamily of RAS small GTPases Rho (Ras homology) subfamily of Ras-like small GTPases Ran (Ras-related nuclear proteins) /TC4 subfamily of small GTPases Rab subf [O. tauri	26811.5	21009	31498.8	18967.8	20497	41042.5	27304.2	26688.4	26102.5	21235.5	37706.7	22489.8	23617.3	20091.5	28393.3	26299.6	25895	26408.8	34119.2	32255.9	21575.2	19380.5	27903.9	18209.6	19596.3	26391.7	25204.8	23677.9	27129	22259.2	27443.2	17604.7	18848.3	19458.3	28393.3	21501.8	25180	18571.8	24354.5	31182.9	96	24	1.22052
ot|OT_ostta07g02720|gb|CEF98742.1	OT_ostta07g02720	AT5G51590|AT4G04770|AT1G32500|AT1G20220|AT1G76010|AT5G19490|AT3G12480	2	2	145.79	SUF system FeS cluster assembly, SufD sufD: FeS assembly protein SufD Uncharacterized protein family (UPF0051) FES CLUSTER ASSEMBLY PROTEIN SUF PROTEIN ABCI7, CHLOROPLASTIC Stabilizer of iron transporter SufD [O. tauri]	954687	687842	893784	777525	879290	1.2061e+06	775001	783380	645585	754422	841491	737631	755375	647729	666962	633124	466910	828654	808582	656370	768238	634522	791778	746445	840655	775565	715413	695014	670974	790792	612444	577408	602843	627316	666962	517624	454018	582745	577172	634534	24	96	1.23558
ot|OT_ostta07g02780|gb|CEF98749.1	OT_ostta07g02780	AT5G26830|AT3G62120|AT1G29880|AT2G04842|AT5G56680|AT1G70980|AT5G52520	2	2	97.42	S15/NS1, RNA-binding Coil Glycyl-tRNA synthetase signature glyS_dimeric: glycine--tRNA ligase Anticodon binding domain tRNA synthetase class II core domain (G, H, P, S and T) GLYCYL-TRNA SYNTHETASE/DNA POLYMERASE SUBUNIT GAMMA-2 GLYCINE--T [O. tauri	78242.2	85941.9	69454.9	62967.9	77267.6	71632.5	108567	75084.7	90602.3	74984	67568.4	66651.9	72515.1	59536.5	66583.9	68254.5	90043.5	67569.9	93843.1	64727.9	62961.6	79279.9	61528.1	60450.9	73872.5	46062.1	100219	66615	94165.5	78598.9	49176.8	52174.2	57872.3	57660.1	66583.9	55802.9	87557.2	47518.1	66985.9	62574.6	48	72	1.26442
ot|OT_ostta07g02810|gb|CEF98753.1	OT_ostta07g02810	AT1G55880|AT3G03630|AT5G28237|AT3G10050|AT5G38530|AT5G54810|AT4G27070	6	6	379.39	Tryptophan synthase beta chain/beta chain-like Coil Trp_syn_beta Pyridoxal-phosphate dependent enzyme trpB: tryptophan synthase, beta subunit SER/THR DEHYDRATASE, TRP SYNTHASE SUBFAMILY NOT NAMED Tryptophan synthase beta chain pyridoxal-ph [O. tauri	2.28293e+06	1.55739e+06	1.72325e+06	1.53874e+06	1.75794e+06	2.17017e+06	1.61385e+06	1.70604e+06	1.50042e+06	1.66895e+06	1.83255e+06	1.68425e+06	1.77386e+06	1.44797e+06	1.4789e+06	1.54335e+06	1.48365e+06	1.71573e+06	1.90381e+06	1.66128e+06	1.83708e+06	1.43666e+06	1.52657e+06	1.47724e+06	1.6807e+06	1.39549e+06	1.48977e+06	1.51359e+06	1.55943e+06	1.7494e+06	1.33375e+06	1.31841e+06	1.41566e+06	1.40234e+06	1.4789e+06	1.2618e+06	1.44268e+06	1.20657e+06	1.35895e+06	1.60601e+06	24	72	1.07821
ot|OT_ostta07g02820|gb|CAL54542.1	OT_ostta07g02820	AT5G27680|AT5G60990|AT1G60930|AT3G43920|AT3G19760|AT3G16840|AT1G27880|AT4G16630|AT5G54910|AT3G11710|AT5G20320|AT1G72730|AT5G51280|AT2G42520|AT3G58510|AT3G58570|AT1G31970|AT1G63250|AT2G07750|AT4G09730|AT2G01440|AT1G51380|AT3G53110|AT3G61240|AT5G19210|AT5G63630|AT5G08610|AT1G59990|AT1G55150|AT5G63120|AT5G05450|AT3G02065|AT2G40700|AT1G35530|AT1G77030|AT5G14610|AT3G01540|AT3G06480|AT5G62190|AT2G33730…	5	5	207.04	Helicase, C-terminal DEAD-like helicases superfamily helicase superfamily c-terminal domain Helicase conserved C-terminal domain DEAD/DEAH box helicase DEAD BOX PROTEIN 80, ISOFORM E FAMILY NOT NAMED Superfamilies 1 and 2 helicase ATP-bind [O. tauri	920691	697470	794929	822689	851624	1.0966e+06	827057	835194	879423	897109	787785	769039	851977	819777	830521	695741	709531	829584	801505	807314	740882	643404	704205	789803	814204	705149	763467	740983	914009	940358	573355	601993	679939	793941	830521	568817	689940	583400	572120	780457	48	96	1.17996
ot|OT_ostta07g03070|gb|CEF98774.1	OT_ostta07g03070	AT4G30570|AT1G74910|AT5G48300|AT2G21590|AT1G27680|AT5G19220|AT5G19485|AT1G05610|AT2G34970|AT4G39210|AT2G39770|AT2G04650	8	8	401.67	Nucleotidyl transferase glgC: glucose-1-phosphate adenylyltransferase SUGAR-1-PHOSPHATE GUANYL TRANSFERASE GLUCOSE-1-PHOSPHATE ADENYLYLTRANSFERASE-RELATED ADP-glucose pyrophosphorylase signature 3. ADP-glucose pyrophosphorylase signature 2 [O. tauri	2.45801e+06	1.99568e+06	2.31011e+06	2.10686e+06	2.02571e+06	3.88975e+06	2.18934e+06	3.05511e+06	2.38377e+06	2.71649e+06	3.19753e+06	3.08106e+06	2.66219e+06	2.75487e+06	2.87798e+06	3.07122e+06	2.35656e+06	3.51915e+06	3.15385e+06	2.87639e+06	1.97796e+06	1.84098e+06	2.04646e+06	2.02264e+06	1.9367e+06	2.50124e+06	2.02101e+06	2.71049e+06	2.47752e+06	2.84745e+06	2.32718e+06	2.41182e+06	2.12462e+06	2.66805e+06	2.87798e+06	2.51094e+06	2.29149e+06	2.47482e+06	2.25124e+06	2.7807e+06	96	24	1.37451
ot|OT_ostta07g03130|gb|CEF98778.1	OT_ostta07g03130	AT4G21800|AT5G19490|AT1G15730|AT1G80480|AT2G46800|AT3G58810|AT1G04280|AT1G06750|AT2G30630|AT3G47910|AT3G47890|AT5G57960|AT3G20480|AT1G26520	4	4	160.96	Cobalamin (vitamin B12) biosynthesis CobW-like, C-terminal Cobalamin synthesis protein cobW C-terminal domain CobW/HypB/UreG, nucleotide-binding domain COBW-RELATED SUBFAMILY NOT NAMED Hypothetical protein YjiA, C-terminal domain P-loop co [O. tauri	1.06738e+06	829026	1.10125e+06	864090	1.00536e+06	1.25067e+06	1.00619e+06	1.05103e+06	950235	1.04402e+06	996078	1.01759e+06	978125	840591	906086	993961	824345	1.08349e+06	1.12375e+06	946105	858923	764762	975566	829550	961187	804220	928826	932471	987606	1.09435e+06	724953	796559	780614	814100	906086	812633	801583	761957	802143	914631	48	72	1.11895
ot|OT_ostta07g03230|gb|CEF98786.1	OT_ostta07g03230	AT3G52300	5	5	292.51	ATPase, F0 complex, subunit D, mitochondrial Coil ATP synthase D chain, mitochondrial (ATP5H) ATP synthase D chain-like [O. tauri]	2.09364e+06	1.76647e+06	1.83505e+06	1.9624e+06	2.00175e+06	2.68919e+06	1.83814e+06	2.17655e+06	1.75211e+06	1.86943e+06	2.33291e+06	2.29337e+06	1.9444e+06	2.05101e+06	1.93263e+06	2.09141e+06	1.87593e+06	2.40642e+06	2.12043e+06	2.05341e+06	1.68476e+06	1.62954e+06	1.62562e+06	1.88395e+06	1.91379e+06	1.72924e+06	1.69681e+06	1.93103e+06	1.82102e+06	1.95955e+06	1.69791e+06	1.79522e+06	1.55177e+06	1.98637e+06	1.93263e+06	1.70988e+06	1.82413e+06	1.6923e+06	1.51358e+06	1.9851e+06	72	24	1.09266
ot|OT_ostta07g03340|gb|CEF98793.1	OT_ostta07g03340	AT1G80950|AT4G30580|AT1G51260|AT5G60620|AT2G45670|AT3G18850|AT1G75020|AT3G57650|AT3G05510	2	2	47.29	1-acyl-sn-glycerol-3-phosphate acyltransferase Phosphate acyltransferases AGP_acyltrn: 1-acylglycerol-3-phosphate O-acyltransferases Acyltransferase 1-ACYL-SN-GLYCEROL-3-PHOSPHATE ACYLTRANSFERASE Glycerol-3-phosphate (1)-acyltransferase Re [O. tauri	269608	218609	295118	243551	222547	317272	229316	246667	216427	335145	311436	280332	233085	272906	276197	260762	364467	317258	234562	297455	216954	201663	261436	233815	212768	204016	211685	218843	224938	351302	226665	219440	186018	264305	276197	213191	354403	223110	167432	287560	96	24	1.18014
ot|OT_ostta07g03380|gb|CEF98795.1;ot|OT_ostta12g03030|gb|CAL57398.1	OT_ostta07g03380	AT2G47330|AT1G20920|AT5G43530|AT4G34910|AT3G61240|AT1G54270|AT1G59990|AT3G06400|AT5G18620|AT3G06980|AT2G28600|AT1G01040|AT3G02065|AT2G45810|AT1G51380|AT2G13370|AT5G26742|AT3G22330|AT3G22310|AT2G01440|AT4G16630|AT3G43920|AT3G02060|AT3G18600|AT1G12770|AT5G19210|AT5G05450|AT5G65900|AT3G11710|AT5G14610|AT3G01540|AT3G06480|AT5G22110|AT1G20960|AT1G35530|AT3G19760|AT4G35740|AT5G27680|AT1G77030|AT1G60930…	16	16	993.9	ml(eIF4A1-2 DEAD box RNA helicase eI4F Cap binding complex-from:Ot07geIF4A)gb(Helicase, C-terminal) DEAD-like helicases superfamily helicase superfamily c-terminal domain Helicase conserved C-terminal domain DEAD/DEAH box helicase EUKARYOT [O. tauri	1.33732e+07	1.06835e+07	1.23589e+07	1.09936e+07	1.24472e+07	1.7095e+07	1.13957e+07	1.30173e+07	1.16283e+07	1.22766e+07	1.40038e+07	1.22973e+07	1.12578e+07	1.21754e+07	1.18288e+07	1.15721e+07	1.0261e+07	1.28913e+07	1.31887e+07	1.08661e+07	1.07615e+07	9.85535e+06	1.09484e+07	1.05541e+07	1.19003e+07	1.09927e+07	1.05195e+07	1.15489e+07	1.20856e+07	1.28684e+07	1.01921e+07	9.62613e+06	8.98456e+06	1.17916e+07	1.18288e+07	9.46104e+06	9.9777e+06	9.06575e+06	9.41416e+06	1.05046e+07	48	96	1.11285
ot|OT_ostta07g03400|gb|CAL54596.1	OT_ostta07g03400	AT2G20690	2	1	67.69	Lumazine-binding protein Riboflavin_syn_A ribE: riboflavin synthase, alpha subunit Lumazine binding domain SUBFAMILY NOT NAMED RIBOFLAVIN SYNTHASE ALPHA CHAIN Riboflavin synthase alpha chain lumazine-binding repeat profile. Riboflavin synt [O. tauri	73388.3	77339.8	56978.2	71936.4	88250.2	138182	92908.6	67298.6	59473	81235.7	120908	96227.7	99912.2	93633.9	80397.1	91252	73417.2	124525	116950	87731.8	59055.7	71344.6	50475.4	69060.9	84372.5	88855.8	85765.2	59707.2	61811.9	85152	87997.8	75325.8	79737.1	90683	80397.1	74605	71389.9	87571.4	83479.8	84813.2	96	24	1.34245
ot|OT_ostta07g03470|gb|CAL54603.1	OT_ostta07g03470	AT5G13940|AT2G46915|AT3G19340|AT4G10440|AT1G33170	3	3	143.21	Protein of unknown function DUF3754 Coil Protein of unknown function (DUF3754) Region of a membrane-bound protein predicted to be embedded in the membrane. [O. tauri]	1.11988e+06	676785	931479	772412	857842	1.17924e+06	696847	724896	720673	842617	872784	834455	782418	723954	739411	692668	591617	989967	857642	845993	901168	624322	825171	741537	820149	758293	643269	643126	749015	883239	635218	653200	624426	701138	739411	566305	575281	696187	612191	817849	24	72	1.10255
ot|OT_ostta07g03490|gb|CEF98802.1	OT_ostta07g03490	AT1G80050|AT5G11160|AT4G22570|AT1G27450|AT4G12440|AT3G27440|AT5G40870|AT3G27190|AT3G53900|AT1G55810|AT4G26510	2	2	83.69	Uracil phosphoribosyl transferase Uracil phosphoribosyltransferase upp: uracil phosphoribosyltransferase URACIL PHOSPHORIBOSYLTRANSFERASE, CHLOROPLASTIC URIDINE KINASE PRTase-like [O. tauri]	96863	109422	382026	195277	305685	312301	133755	290575	103283	215566	408964	192806	246021	249943	201859	287699	131695	326487	225544	144291	77945.8	100940	338426	187472	292253	200820	123471	257798	107345	225958	297647	150926	196343	242066	201859	235215	128059	229600	160995	139490	72	48	1.23128
ot|OT_ostta07g03820|gb|CEF98830.1	OT_ostta07g03820	AT1G14790|AT2G21440|AT4G03110|AT1G60200|AT4G17720|AT1G16610|AT4G13850|AT3G23830|AT1G17640|AT2G24350|AT5G42820|AT1G27650|AT1G22330|AT3G14750|AT1G78260|AT1G23860|AT1G74230|AT4G11130|AT5G10350|AT5G65260|AT1G76460|AT3G20930|AT5G03580|AT5G46870|AT2G43410|AT2G46610|AT3G61860|AT2G30260|AT3G47120|AT5G06210|AT5G04810|AT1G49760|AT4G34110|AT1G22760|AT1G71770|AT2G46780|AT1G27050|AT1G55310|AT1G76940|AT1G21320…	5	5	242.68	ml(PABP Poly(A)-binding protein Cap binding complex-from:Ot07g03680)gb(Polyadenylate-binding protein/Hyperplastic disc protein) Coil C-terminal domain of Poly(A)-binding protein. Present also in Drosophila hyperplastics discs protein. RNA [O. tauri]	1.56955e+06	1.2275e+06	1.52316e+06	1.32371e+06	1.51769e+06	1.22716e+06	769319	982827	803301	901826	726764	672489	663079	604261	674849	601249	579367	671903	685124	641812	1.26302e+06	1.13234e+06	1.34932e+06	1.27079e+06	1.451e+06	789105	710168	871962	834892	945302	528944	526416	529184	585217	674849	491563	563369	472512	489046	620460	24	96	2.25246
ot|OT_ostta07g03880|gb|CEF98835.1	OT_ostta07g03880	AT2G47130|AT2G47140|AT3G04000|AT4G13180|AT3G03980|AT2G29310|AT2G47120|AT2G29260|AT5G06060|AT2G29330|AT3G51680|AT3G01980|AT2G30670|AT3G26770|AT4G03140|AT3G26760|AT3G42960|AT2G29340|AT1G24360|AT2G29350|AT2G29290|AT1G07440|AT3G46170|AT1G63380|AT3G55290|AT3G55310|AT1G62610|AT3G61220|AT1G01800|AT2G24190|AT3G12800|AT2G05990|AT1G07450|AT1G52340|AT4G05530|AT1G54870	9	8	605.15	Glucose/ribitol dehydrogenase Glucose/ribitol dehydrogenase family signature Enoyl-(Acyl carrier protein) reductase ENOYL-[ACYL-CARRIER-PROTEIN] REDUCTASE [NADH], CHLOROPLASTIC FAMILY NOT NAMED NAD(P)-binding Rossmann-fold domains [O. tauri]	7.48133e+06	6.46946e+06	1.09216e+07	7.96605e+06	8.53849e+06	1.04385e+07	7.53129e+06	1.03224e+07	6.63887e+06	8.31799e+06	1.32761e+07	1.06055e+07	9.41871e+06	9.4066e+06	8.80787e+06	1.07961e+07	8.5788e+06	1.28393e+07	9.05256e+06	6.98668e+06	6.02023e+06	5.96796e+06	9.67518e+06	7.64763e+06	8.16332e+06	6.71227e+06	6.95223e+06	9.15799e+06	6.89996e+06	8.71899e+06	9.66244e+06	8.30184e+06	7.51681e+06	9.11014e+06	8.80787e+06	8.82661e+06	8.34192e+06	9.02918e+06	6.46179e+06	6.75426e+06	72	24	1.24501
ot|OT_ostta07g04160|gb|CEF98857.1	OT_ostta07g04160	AT1G16080	7	7	506.86	[O. tauri]	3.48668e+06	3.30818e+06	3.44677e+06	3.07302e+06	3.73972e+06	4.878e+06	3.56474e+06	4.06368e+06	3.17317e+06	3.87348e+06	3.85459e+06	3.70255e+06	3.85848e+06	3.83643e+06	3.40217e+06	3.66047e+06	3.14575e+06	4.45328e+06	3.7277e+06	3.62784e+06	2.80574e+06	3.05174e+06	3.05339e+06	2.95019e+06	3.5754e+06	3.13671e+06	3.29066e+06	3.60529e+06	3.29796e+06	4.06022e+06	2.8054e+06	2.8983e+06	3.07934e+06	3.71552e+06	3.40217e+06	2.99269e+06	3.05889e+06	3.13174e+06	2.66086e+06	3.50715e+06	48	24	1.14651
ot|OT_ostta07g04240|gb|CEF98861.1	OT_ostta07g04240		2	2	72.09	Phosphoglycolate phosphatase, domain 2 Haloacid dehalogenase-like hydrolase 2-DEOXYGLUCOSE-6-PHOSPHATE PHOSPHATASE 2 HAD-like [O. tauri]	174732	162071	129132	186652	150746	139563	185753	139037	170537	124413	183609	141257	138823	150215	122706	187376	133428	161431	138100	165955	140607	149508	114394	179191	144122	89743.6	171471	123354	177244	130411	133632	110574	110791	145481	122706	153193	129744	113526	98577.1	160435	24	72	1.09058
ot|OT_ostta07g04260|gb|CEF98862.1	OT_ostta07g04260	AT4G29120|AT1G71180|AT4G20930|AT1G17650|AT3G25530|AT5G41670|AT1G64190|AT3G02360	9	9	440.64	6-phosphogluconate dehydrogenase, decarboxylating 6-phosphogluconate dehydrogenase signature 6-phosphogluconate dehydrogenase, C-terminal domain NAD binding domain of 6-phosphogluconate dehydrogenase gnd: 6-phosphogluconate dehydrogenase ( [O. tauri	4.68956e+06	4.11602e+06	4.78294e+06	4.38554e+06	4.54694e+06	5.14079e+06	4.92736e+06	4.70794e+06	4.37271e+06	4.96612e+06	5.21096e+06	4.89384e+06	4.97549e+06	5.48881e+06	4.60339e+06	4.82223e+06	4.42185e+06	5.16479e+06	5.63829e+06	5.57749e+06	3.77369e+06	3.79696e+06	4.23707e+06	4.21024e+06	4.34715e+06	3.3057e+06	4.54851e+06	4.17687e+06	4.54468e+06	5.20553e+06	3.79258e+06	3.83083e+06	3.9708e+06	5.31582e+06	4.60339e+06	3.94251e+06	4.29975e+06	3.6321e+06	4.02465e+06	5.39194e+06	96	24	1.13781
ot|OT_ostta07g04290|gb|CEF98864.1	OT_ostta07g04290	AT3G57300|AT3G12810|AT5G07810|AT1G08600|AT2G28290|AT2G40700|AT1G16280|AT2G18760|AT5G63950|AT2G16390|AT2G21450|AT1G48310|AT4G09730|AT3G54280|AT3G06010|AT1G61140|AT3G20010|AT1G08060|AT2G46020|AT3G06400|AT5G18620|AT5G44800|AT5G05130|AT2G25170|AT1G78900|AT1G51380|AT2G13370|AT5G43530|AT1G72730|AT5G66750|AT2G40770|AT2G44980|AT3G54460|AT3G19210|AT5G22750|AT1G54270|AT5G20420|AT1G05490|AT3G42670|AT3G24340…	2	2	67.59	Helicase, C-terminal Coil helicase superfamily c-terminal domain SANT SWI3, ADA2, N-CoR and TFIIIB'' DNA-binding domains DEAD-like helicases superfamily SNF2 family N-terminal domain SLIDE Helicase conserved C-terminal domain CHROMATIN-RE [O. tauri]	59873.3	58521.4	45276.8	40369.1	48554.6	42712.6	52319.3	52636.2	50741.8	53537	38246.7	53698.2	57320	38940.4	32460.4	43010	50359.8	26060.4	30655.2	42844	48180.1	53984.9	40109.4	38755.4	46421.2	27465.6	48296.6	46698.7	52737.4	56118	27836.2	42034.3	45745.5	37713.2	32460.4	35163.7	48969.2	18326.8	21881.9	41418.7	24	96	1.30926
ot|OT_ostta07g04330|gb|CEF98868.1	OT_ostta07g04330	AT1G05380|AT5G36670|AT5G36740|AT4G14920|AT5G20420|AT1G05490|AT3G42670|AT3G24340|AT1G10570|AT4G33620|AT1G60220|AT1G09730|AT1G69830|AT4G11420|AT2G47480|AT1G79570|AT2G35050|AT1G16270|AT3G07930|AT3G44050|AT3G19050|AT3G17360|AT2G45620	3	2	80.83	ml(eIF3a eIF3 Preinitiation complex (PIC)-from:Ot07g04200)gb(Eukaryotic translation initiation factor 3 subunit A) Coil PCI domain EUKARYOTIC TRANSLATION INITIATION FACTOR 3 SUBUNIT A EUKARYOTIC TRANSLATION INITIATION FACTOR 3, THETA SUBUN [O. tauri	109231	120241	177930	78345.1	112630	117206	88390.2	114548	124252	190858	91409.9	92583.3	77011.3	64559.3	131719	97461.3	118458	80456.2	87450.8	160019	87898.4	110920	157623	75213.4	107681	75367.3	81594.2	101627	129138	200059	66528.8	72472.9	61460.6	62524.7	131719	79681.5	115187	56580.3	62423	154695	48	72	1.38919
ot|OT_ostta07g04370|gb|CEF98870.1	OT_ostta07g04370	AT5G11380|AT4G15560|AT2G45290|AT3G60750	32	31	2267.91	Transketolase-like, C-terminal Transketolase, pyrimidine binding domain Transketolase, C-terminal domain Transketolase, thiamine diphosphate binding domain tktlase_bact: transketolase DEHYDROGENASE RELATED TRANSKETOLASE 1-RELATED Transketo [O. tauri	8.34214e+07	6.21233e+07	7.74503e+07	6.75802e+07	7.10398e+07	1.03888e+08	7.16698e+07	7.99168e+07	6.98884e+07	7.34763e+07	8.22634e+07	7.80039e+07	7.47716e+07	7.28137e+07	6.77524e+07	6.83091e+07	6.2533e+07	8.11368e+07	8.80211e+07	6.70082e+07	6.71293e+07	5.73076e+07	6.8611e+07	6.48788e+07	6.79184e+07	6.68034e+07	6.61593e+07	7.0902e+07	7.2637e+07	7.70185e+07	5.98719e+07	6.10604e+07	5.96731e+07	7.0519e+07	6.77524e+07	5.58475e+07	6.08063e+07	5.70589e+07	6.28301e+07	6.4779e+07	48	24	1.10294
ot|OT_ostta07g04390|gb|CAL54699.1	OT_ostta07g04390	AT5G03940|AT1G48900|AT4G21800|AT5G14410|AT2G45770|AT4G30600	4	4	150.09	Signal-recognition particle receptor FtsY SRP54-type protein, helical bundle domain ATPases associated with a variety of cellular activities SRP54-type protein, GTPase domain ftsY: signal recognition particle-docking protein FtsY GTPASE CO [O. tauri	725213	605570	613916	574392	626644	574488	582220	594059	604359	533150	559039	570498	545916	544980	576590	458553	442936	494951	576343	484743	583580	558628	543851	551432	599110	369415	537454	527048	628127	558852	406873	446578	435680	527805	576590	374899	430705	348071	411398	468617	24	96	1.28004
ot|OT_ostta07g04410|gb|CEF98872.1	OT_ostta07g04410	AT1G06950|AT3G03680|AT1G19430	17	15	1077.02	Coil [O. tauri]	7.2343e+06	6.90508e+06	6.41647e+06	6.33738e+06	6.4949e+06	7.32258e+06	6.64307e+06	6.26384e+06	5.87624e+06	5.98355e+06	6.09024e+06	6.20024e+06	5.44602e+06	5.95103e+06	5.44853e+06	5.53437e+06	4.68792e+06	6.02681e+06	6.00852e+06	5.33746e+06	5.82145e+06	6.36981e+06	5.68417e+06	6.08405e+06	6.20952e+06	4.70866e+06	6.1323e+06	5.55726e+06	6.10734e+06	6.27201e+06	4.43252e+06	4.85347e+06	4.34631e+06	5.76347e+06	5.44853e+06	4.52474e+06	4.55848e+06	4.23832e+06	4.28892e+06	5.1599e+06	24	96	1.20993
ot|OT_ostta07g04450|gb|CEF98875.1	OT_ostta07g04450	AT1G48350|AT1G14205|AT1G80000|AT1G15280|AT4G22200|AT1G08845|AT5G27820	3	3	193.06	ml(L18 chloroplastic large ribosome subunit-from:Ot07gcL18)gb(ml(L18 cytoplasmic large ribosome subunit-from:Ot07gcL18)gb(Ribosomal protein L18, bacterial-type)) Ribosomal L18p/L5e family L18_bact: ribosomal protein L18 39S RIBOSOMAL PROTE [O. tauri	1.48051e+06	1.30314e+06	1.66299e+06	1.47971e+06	1.61172e+06	1.97586e+06	1.28056e+06	1.59956e+06	1.34868e+06	1.58943e+06	1.40092e+06	1.39204e+06	1.34873e+06	1.31698e+06	1.29628e+06	1.21892e+06	1.27429e+06	1.40033e+06	1.34368e+06	1.32831e+06	1.19137e+06	1.20212e+06	1.47319e+06	1.42056e+06	1.5409e+06	1.27054e+06	1.1821e+06	1.41913e+06	1.40172e+06	1.66606e+06	1.0196e+06	1.08967e+06	1.07638e+06	1.27548e+06	1.29628e+06	996552	1.2391e+06	984773	959126	1.28412e+06	48	96	1.18713
ot|OT_ostta07g04460|gb|CAL54707.1	OT_ostta07g04460	AT3G23360|AT5G02760|AT1G07430|AT5G59220|AT3G11410|AT2G29380|AT1G18030|AT3G63320|AT1G67820|AT5G02400|AT2G40860|AT1G48040|AT1G07160|AT2G30020|AT5G27930|AT3G05640|AT3G16560|AT2G34740|AT3G55050|AT3G15260|AT4G28400|AT1G22280|AT1G34750|AT2G20630|AT1G09160|AT1G68410|AT4G32950|AT5G26010|AT5G51760|AT5G19280|AT5G66720|AT4G16580|AT3G16800|AT3G02750|AT1G03590|AT1G79630|AT1G16220|AT3G12620|AT5G53140|AT2G30170…	8	7	537.21	ml(PP2C-from:Ot07g04340)gb(Protein phosphatase 2C) Sigma factor PP2C-like phosphatases Serine/threonine phosphatases, family 2C, catalytic domain PROTEIN PHOSPHATASE 2C [O. tauri]	2.2342e+06	1.92533e+06	2.06065e+06	1.95941e+06	2.3311e+06	2.43797e+06	2.54966e+06	2.35722e+06	2.13863e+06	1.88363e+06	2.1564e+06	2.06576e+06	2.12643e+06	1.99339e+06	2.08753e+06	2.10466e+06	2.01643e+06	2.02423e+06	2.31022e+06	1.78407e+06	1.79786e+06	1.77608e+06	1.82547e+06	1.88109e+06	2.22867e+06	1.56769e+06	2.35362e+06	2.09132e+06	2.22273e+06	1.97444e+06	1.56944e+06	1.61705e+06	1.69704e+06	1.93057e+06	2.08753e+06	1.72071e+06	1.96075e+06	1.42353e+06	1.64905e+06	1.72472e+06	48	96	1.11011
ot|OT_ostta07g04470|gb|CAL54708.1	OT_ostta07g04470	AT5G51010|AT1G54500|AT5G17170	2	1	111.85	Rubredoxin-type fold Rubredoxin signature Rubredoxin signature. Rubredoxin-like domain profile. Region of a membrane-bound protein predicted to be embedded in the membrane. [O. tauri]	246270	139297	235172	168579	197781	309808	167792	227010	184855	221254	213806	211106	179301	196282	203573	213597	205983	264272	279733	206473	198174	128499	208333	161840	189091	199217	154891	201403	192125	231920	155610	165251	143095	190096	203573	174631	200295	185847	199675	199605	96	24	1.18535
ot|OT_ostta07g04530|gb|CEF98878.1	OT_ostta07g04530	AT5G05670|AT2G18770|AT2G45030|AT1G45332|AT2G31060|AT1G56070|AT4G20360|AT1G17220|AT4G11160|AT4G02930|AT5G08650|AT3G22980|AT1G76810|AT1G60560|AT5G10630|AT1G07940|AT5G60390|AT1G07930|AT1G07920|AT5G13650|AT1G62750|AT1G18070|AT5G39900|AT1G06220	14	14	1000.98	Translation elongation/initiation factor/Ribosomal, beta-barrel GTP-binding elongation factor signature Elongation factor G C-terminus Elongation factor G, domain IV Elongation Factor G, domain II small_GTP: small GTP-binding protein domai [O. tauri	6.20354e+06	4.48711e+06	5.29651e+06	5.55359e+06	5.38144e+06	6.82903e+06	5.60452e+06	5.70454e+06	4.98044e+06	5.40234e+06	3.83698e+06	4.04327e+06	3.76211e+06	3.69754e+06	3.71762e+06	2.48986e+06	2.40807e+06	2.74813e+06	2.90302e+06	2.62509e+06	4.992e+06	4.13928e+06	4.69203e+06	5.33159e+06	5.14498e+06	4.39129e+06	5.17361e+06	5.06106e+06	5.17631e+06	5.66278e+06	2.79259e+06	3.16502e+06	3.00243e+06	3.58101e+06	3.71762e+06	2.03564e+06	2.34158e+06	1.93261e+06	2.0722e+06	2.53776e+06	48	96	2.16491
ot|OT_ostta07g04620|gb|CEF98884.1	OT_ostta07g04620	AT5G45900|AT5G06460|AT2G30110|AT1G05350|AT5G19180|AT5G50580|AT4G24940|AT5G50680|AT2G21470|AT1G17650|AT3G25530|AT2G32410|AT1G05180|AT5G37530|AT5G55130	3	3	136.94	Ubiquitin/SUMO-activating enzyme E1 Ubiquitin-activating enzyme E1 signature Ubiquitin-activating enzyme e1 C-terminal domain Ube1: ubiquitin-activating enzyme E1 Ubiquitin-activating enzyme active site Repeat in ubiquitin-activating (UBA) [O. tauri	214801	258572	216538	187720	216012	262843	270735	255832	213579	213824	343812	238086	255172	240987	208185	281357	237172	234202	252559	153428	172851	238528	191824	180216	206521	169017	249919	226974	221979	224132	250229	186371	203645	233392	208185	230029	230623	164701	180278	148324	72	24	1.17611
ot|OT_ostta07g04680|gb|CEF98887.1	OT_ostta07g04680	AT5G48570|AT3G25230|AT2G27980|AT2G36720|AT2G37520|AT4G39710|AT5G45680|AT3G25220|AT5G48580|AT5G64350	2	2	106.79	Peptidyl-prolyl cis-trans isomerase, FKBP-type, domain FKBP-type peptidyl-prolyl cis-trans isomerase FKBP-type peptidyl-prolyl cis-trans isomerase domain profile. FKBP-like [O. tauri]	285865	269077	367600	254428	263907	247861	219129	219664	268693	276998	301654	179571	210683	173485	175595	208073	212941	174928	265643	201392	230036	248219	325646	244258	252311	159383	202281	194885	279260	290352	219546	140566	168140	168017	175595	170115	207061	123017	189618	194692	24	72	1.38414
ot|OT_ostta08g00060|gb|CEG01313.1	OT_ostta08g00060	AT5G40870|AT3G27190|AT5G60340|AT3G60180|AT5G35170|AT4G25280|AT3G27440|AT2G37250|AT2G39270|AT5G63400|AT5G50370|AT5G47840|AT3G01820|AT3G57550|AT2G41880|AT5G26667	5	4	176.55	Adenylate kinase Adenylate kinase signature adk: adenylate kinase NUCLEOTIDE KINASE Adenylate kinase signature. Adenylate kinase [adk]. P-loop containing nucleoside triphosphate hydrolases [O. tauri]	3.82694e+06	2.39499e+06	3.11911e+06	3.12698e+06	2.50346e+06	5.57398e+06	3.19259e+06	3.75067e+06	3.6295e+06	4.51609e+06	3.22697e+06	4.70589e+06	3.94917e+06	3.62589e+06	4.17693e+06	4.20098e+06	3.43287e+06	4.53583e+06	4.1424e+06	4.88569e+06	3.07954e+06	2.20933e+06	2.76313e+06	3.00199e+06	2.39346e+06	3.58426e+06	2.94712e+06	3.32759e+06	3.77224e+06	4.73381e+06	2.34861e+06	3.6837e+06	3.15172e+06	3.51162e+06	4.17693e+06	3.4346e+06	3.33808e+06	3.18979e+06	2.95687e+06	4.72315e+06	96	24	1.41588
ot|OT_ostta08g00200|gb|CEG01325.1	OT_ostta08g00200	AT4G40030|AT1G09200|AT1G07980|AT1G56340|AT1G09210|AT1G01370	4	1	293.67	Histone core Histone H3 signature Core histone H2A/H2B/H3/H4 HISTONE H3 Histone H3 signature 1. Histone H3 signature 2. Histone-fold [O. tauri]	4.07814e+06	3.38232e+06	2.87379e+06	3.22196e+06	3.17702e+06	4.94177e+06	3.47431e+06	5.22823e+06	4.19128e+06	4.03909e+06	4.42477e+06	4.89292e+06	5.23042e+06	5.86884e+06	5.69173e+06	6.63979e+06	4.59134e+06	6.95263e+06	5.27476e+06	5.04804e+06	3.28168e+06	3.12013e+06	2.54581e+06	3.09317e+06	3.03743e+06	3.17772e+06	3.20718e+06	4.63848e+06	4.35611e+06	4.23381e+06	3.22038e+06	3.83011e+06	4.17425e+06	5.68387e+06	5.69173e+06	5.4285e+06	4.46456e+06	4.88939e+06	3.76516e+06	4.8801e+06	96	24	1.70359
ot|OT_ostta08g00260|gb|CEG01329.1	OT_ostta08g00260	AT5G50130|AT3G42960|AT3G04000|AT4G13180|AT3G03980|AT1G49670|AT4G13250|AT2G29260|AT5G06060|AT3G46170|AT1G63380|AT3G55290|AT3G55310|AT1G62610|AT4G33360|AT3G51680|AT2G29350|AT2G29290|AT1G07440|AT4G20760|AT4G24050|AT1G64590|AT3G59710|AT1G24470|AT3G03330|AT1G32220|AT2G29310|AT1G52340|AT5G61830|AT5G51030|AT3G26770|AT4G03140|AT3G26760|AT3G61220|AT1G01800|AT2G24190|AT1G54870|AT5G10050|AT5G65205|AT3G47360…	2	2	88.75	Short-chain dehydrogenase/reductase SDR Glucose/ribitol dehydrogenase family signature short chain dehydrogenase SUBFAMILY NOT NAMED NAD(P)-binding Rossmann-fold domains [O. tauri]	122865	110158	148275	149858	177952	171387	145729	150964	118413	131589	147387	127405	145123	133657	131154	169981	156679	140081	147677	186617	98869.6	101619	131353	143868	170133	110208	134525	133935	123070	137932	107270	99731.1	115819	129444	131154	138971	152353	98510.7	105413	180409	96	72	1.16986
ot|OT_ostta08g00410|gb|CEG01343.1	OT_ostta08g00410	AT5G44320|AT4G20980|AT2G32880|AT2G32870	2	2	135.24	ml(eIF3d eIF3 Preinitiation complex (PIC)-from:Ot08g00380)gb(Eukaryotic translation initiation factor 3 subunit D) Transl_init_eIF3d Eukaryotic translation initiation factor 3 subunit 7 (eIF-3) EUKARYOTIC TRANSLATION INITIATION FACTOR 3 SU [O. tauri	840591	658051	729534	661637	724891	978742	621402	831922	519958	613049	808298	782978	613249	743147	681769	634733	501434	905106	720703	550316	676425	607041	646274	635189	693040	629364	573624	738080	540407	642604	588285	612905	489417	719726	681769	518939	487589	636510	514443	532008	72	96	1.09575
ot|OT_ostta08g00480|gb|CEG01347.1	OT_ostta08g00480	AT3G12860|AT1G56110|AT3G05060|AT5G27120|AT1G60170	7	7	526.43	NOSIC NOSIC (NUC001) domain NOP5NT (NUC127) domain Putative snoRNA binding domain NUCLEOLAR PROTEIN 56 NUCLEOLAR PROTEIN 5 (NUCLEOLAR PROTEIN NOP5)(NOP58) Nop domain profile. [O. tauri]	1.38298e+06	1.11378e+06	1.14537e+06	1.20506e+06	1.06722e+06	1.43347e+06	1.08176e+06	1.15985e+06	1.08704e+06	1.06632e+06	1.19554e+06	1.30426e+06	1.13714e+06	1.21394e+06	1.21637e+06	1.14883e+06	1.05734e+06	1.42182e+06	1.40819e+06	1.00471e+06	1.11289e+06	1.02744e+06	1.01465e+06	1.15689e+06	1.02033e+06	921771	998589	1.02901e+06	1.12979e+06	1.11772e+06	870121	1.02096e+06	907517	1.17568e+06	1.21637e+06	939247	1.02814e+06	999888	1.00518e+06	971282	72	48	1.04097
ot|OT_ostta08g00840|gb|CEG01374.1	OT_ostta08g00840	AT1G60660|AT1G26340|AT3G06810|AT3G51840|AT3G61580|AT2G46210|AT5G53560|AT3G45300|AT1G72280|AT2G38960|AT2G32720|AT1G77760|AT1G37130|AT5G09680|AT5G48810	8	8	459.44	Acyl-CoA dehydrogenase/oxidase C-terminal Cytochrome B5 signature Acyl-CoA dehydrogenase, N-terminal domain Cytochrome b5-like Heme/Steroid binding domain Acyl-CoA dehydrogenase, C-terminal domain Acyl-CoA dehydrogenase, middle domain SUBF [O. tauri	1.43611e+06	1.35239e+06	1.69959e+06	1.45522e+06	1.4918e+06	1.62302e+06	1.35262e+06	1.3325e+06	1.55489e+06	1.70581e+06	1.86312e+06	1.68709e+06	1.52309e+06	1.37827e+06	1.55099e+06	1.52568e+06	1.64178e+06	1.70323e+06	1.3772e+06	1.82966e+06	1.15564e+06	1.24756e+06	1.50562e+06	1.39705e+06	1.42625e+06	1.04366e+06	1.24862e+06	1.18219e+06	1.61604e+06	1.78805e+06	1.35599e+06	1.32063e+06	1.21554e+06	1.33484e+06	1.55099e+06	1.24735e+06	1.59644e+06	1.19779e+06	983055	1.76879e+06	96	24	1.08641
ot|OT_ostta08g00930|gb|CAL54828.1	OT_ostta08g00930	AT1G04410|AT5G43330|AT5G56720|AT1G53240|AT3G15020|AT5G58330|AT2G22780|AT3G47520	4	4	271.23	Lactate dehydrogenase/glycoside hydrolase, family 4, C-terminal Malate-DH_plant: malate dehydrogenase, NADP-dependent MalateDH-SF1: malate dehydrogenase lactate/malate dehydrogenase, NAD binding domain lactate/malate dehydrogenase, alpha/b [O. tauri	1.23465e+06	1.00533e+06	1.25588e+06	1.05894e+06	1.01323e+06	1.5661e+06	1.15497e+06	1.31907e+06	1.07451e+06	1.10083e+06	1.74235e+06	1.32461e+06	1.26642e+06	1.21862e+06	1.24255e+06	1.41575e+06	1.07659e+06	1.54976e+06	1.51817e+06	1.26389e+06	993526	927401	1.11255e+06	1.01661e+06	968711	1.00705e+06	1.06617e+06	1.17028e+06	1.11677e+06	1.1539e+06	1.2681e+06	1.03689e+06	1.01069e+06	1.18021e+06	1.24255e+06	1.15748e+06	1.04686e+06	1.08986e+06	1.08368e+06	1.22185e+06	96	24	1.2256
ot|OT_ostta08g00940|gb|CEG01383.1	OT_ostta08g00940	AT1G64970|AT3G23470|AT1G20330|AT1G76090|AT3G01660|AT1G22860|AT1G30550|AT1G29470|AT3G51070|AT5G64030|AT2G34300|AT1G69523|AT5G13710|AT3G63410|AT2G03480|AT3G10200|AT5G04060|AT5G13500|AT5G25265|AT4G33110|AT1G23360|AT1G48600|AT1G73600|AT3G18000|AT1G19430|AT1G69520|AT1G69526|AT2G30920|AT3G23530|AT3G23510	3	3	256.74	Methyltransferase type 11 Methyltransferase in polyketide synthase (PKS) enzymes. Methyltransferase domain METHYLTRANSFERASE S-adenosyl-L-methionine-dependent methyltransferases [O. tauri]	2.34968e+06	1.70275e+06	1.90622e+06	1.69889e+06	1.62369e+06	2.50118e+06	1.70059e+06	2.12109e+06	2.03403e+06	1.93066e+06	2.01062e+06	1.77474e+06	1.79191e+06	1.70297e+06	2.00105e+06	1.79479e+06	1.2043e+06	1.76724e+06	1.52109e+06	1.83664e+06	1.89079e+06	1.57076e+06	1.68867e+06	1.63098e+06	1.55235e+06	1.60834e+06	1.56984e+06	1.88183e+06	2.11402e+06	2.02373e+06	1.46334e+06	1.38924e+06	1.43007e+06	1.6493e+06	2.00105e+06	1.46737e+06	1.17104e+06	1.2428e+06	1.08576e+06	1.77554e+06	48	96	1.26631
ot|OT_ostta08g00980|gb|CAL54832.1	OT_ostta08g00980	AT3G25860|AT1G34430|AT1G36180|AT1G36160|AT4G26910|AT5G55070|AT2G26800|AT1G03090|AT1G29900|AT1G09830|AT5G35360	16	14	769.21	Rudiment single hybrid motif Biotin carboxylase C-terminal domain Biotin-requiring enzyme Carbamoyl-phosphate synthase L chain, ATP binding domain pyruv_carbox: pyruvate carboxylase HMGL-like Conserved carboxylase domain Carbamoyl-phosphat [O. tauri	3.19016e+06	2.69071e+06	3.15557e+06	2.7246e+06	3.2293e+06	4.20568e+06	2.91954e+06	3.45885e+06	2.67775e+06	3.37223e+06	3.67338e+06	3.44773e+06	3.36042e+06	3.11617e+06	3.31168e+06	3.49402e+06	2.85601e+06	3.73505e+06	3.84007e+06	3.20152e+06	2.56713e+06	2.48213e+06	2.79543e+06	2.61569e+06	3.0874e+06	2.70439e+06	2.69506e+06	3.06868e+06	2.78306e+06	3.5348e+06	2.67351e+06	2.69883e+06	2.68186e+06	3.01796e+06	3.31168e+06	2.85661e+06	2.77715e+06	2.62665e+06	2.74107e+06	3.09501e+06	96	24	1.14251
ot|OT_ostta08g01100|gb|CEG01395.1	OT_ostta08g01100	AT3G51800|AT3G51820|AT3G11945|AT4G23660|AT2G18950|AT1G60600	2	2	187.45	UbiA prenyltransferase family chlor_syn_BchG: bacteriochlorophyll/chlorophyll synthetase ChlG: chlorophyll synthase ChlG PRENYLTRANSFERASES CHLOROPHYLL SYNTHASE, CHLOROPLASTIC Region of a membrane-bound protein predicted to be embedded in [O. tauri]	826459	665867	886939	858034	777813	841578	742607	681402	941871	903719	961163	788624	846211	743848	781265	787495	836978	790632	753392	987507	665053	614251	785715	823736	743636	541163	685510	604539	978913	947286	699542	617324	675337	720405	781265	643833	813867	556007	537777	954655	96	24	1.03509
ot|OT_ostta08g01130|gb|CEG01398.1	OT_ostta08g01130	AT4G03460|AT2G44420|AT2G47450|AT5G66055|AT4G18950|AT3G58760|AT5G02620|AT4G03500|AT5G13300|AT4G10720|AT5G15500|AT1G05640|AT2G31820|AT4G22200|AT1G54380|AT2G42510|AT5G07840|AT5G61230|AT2G43850|AT2G31800|AT3G59830|AT5G37500|AT5G51160|AT3G23280|AT4G35450|AT2G17390|AT4G03490|AT5G13530|AT1G07710|AT2G03430|AT1G64280|AT5G45110|AT4G26120|AT4G19660|AT3G18670|AT2G22300|AT5G07270|AT5G57740|AT4G16150|AT3G16940…	4	4	194.48	Ankyrin repeat ankyrin repeats Ankyrin repeats (many copies) Ankyrin repeats (3 copies) ANKYRIN REPEAT PROTEIN Ankyrin repeat profile. Ankyrin repeat region circular profile. [O. tauri]	2.68522e+06	1.95512e+06	2.59374e+06	2.17161e+06	2.20551e+06	2.78066e+06	2.6178e+06	2.83669e+06	2.92354e+06	2.6211e+06	2.30955e+06	2.40268e+06	2.65245e+06	3.18564e+06	2.83173e+06	2.36103e+06	2.49289e+06	2.33468e+06	2.55745e+06	2.14739e+06	2.1608e+06	1.80356e+06	2.29772e+06	2.0848e+06	2.1086e+06	1.78806e+06	2.41653e+06	2.51671e+06	3.03852e+06	2.74746e+06	1.6809e+06	1.88079e+06	2.11685e+06	3.08524e+06	2.83173e+06	1.93031e+06	2.42405e+06	1.64185e+06	1.82552e+06	2.07595e+06	48	24	1.18677
ot|OT_ostta08g01180|gb|CAL54853.1	OT_ostta08g01180	AT4G34350|AT5G47770|AT4G17190	2	2	99.57	LytB protein ispH_lytB: 4-hydroxy-3-methylbut-2-enyl diphosphate reductase 4-HYDROXY-3-METHYLBUT-2-ENYL DIPHOSPHATE REDUCTASE, CHLOROPLASTIC FAMILY NOT NAMED 4-hydroxy-3-methylbut-2-enyl diphosphate reductase [ispH]. [O. tauri]	369386	396941	628190	447558	611303	304253	470109	628324	378567	362545	586472	432360	402571	514101	425551	420603	240906	587740	444364	139419	297246	366171	556495	429668	584442	195645	433964	557448	393455	380023	426839	338446	321281	497898	425551	343873	234254	413325	317190	134781	24	96	1.33843
ot|OT_ostta08g01330|gb|CEG01411.1	OT_ostta08g01330	AT2G46820|AT2G26580|AT1G23420|AT2G34450|AT5G23420|AT3G28730|AT1G20696|AT2G37975|AT4G00180|AT1G55650|AT2G17560|AT3G13350|AT1G69180|AT1G04880|AT2G45190|AT1G20693|AT3G51880|AT1G08465|AT4G23800|AT4G11080	3	3	199.38	High mobility group box domain Coil high mobility group HMG (high mobility group) box HIGH MOBILITY GROUP PROTEIN 1 SWI/SNF-RELATED CHROMATIN BINDING PROTEIN HMG boxes A and B DNA-binding domains profile. HMG-box [O. tauri]	1.27388e+06	780637	1.00953e+06	938678	445053	1.389e+06	891752	813288	1.20506e+06	1.39162e+06	737461	1.10936e+06	929758	797670	1.18504e+06	1.03603e+06	1.10179e+06	1.00914e+06	1.14123e+06	1.2817e+06	1.0251e+06	720124	894316	901156	425498	893175	823188	721548	1.25246e+06	1.45871e+06	536729	868395	742014	772531	1.18504e+06	847026	1.07136e+06	709671	814620	1.23906e+06	48	24	1.27945
ot|OT_ostta08g01410|gb|CEG01420.1	OT_ostta08g01410	AT5G10550|AT5G65630|AT1G71080|AT1G44920|AT1G54490|AT1G51400|AT1G35210|AT1G31120|AT2G35060	5	5	273.15	Region of a membrane-bound protein predicted to be embedded in the membrane. [O. tauri]	340223	460873	641568	535279	485845	428957	437772	477005	370268	393374	729870	484509	630048	453157	374568	598933	551058	661425	535315	331081	273778	425147	568347	513883	464498	275834	404113	423198	384829	412338	531205	379267	502824	438876	374568	489670	535842	465143	382111	320067	96	48	1.27069
ot|OT_ostta08g01520|gb|CEG01428.1	OT_ostta08g01520	AT5G35370	2	2	107.81	BCCT transporter family BCCT family transporter PLAC8 family HIGH-AFFINITY CHOLINE TRANSPORT PROTEIN-RELATED BCCT family of transporters signature. Region of a membrane-bound protein predicted to be embedded in the membrane. [O. tauri]	651737	424786	632332	530834	591615	692565	420123	546615	450774	485080	623460	602413	612824	636059	536842	761036	589663	984179	722202	678648	524454	391858	560165	509615	565620	445342	387821	484955	468502	508465	453759	471561	489078	616013	536842	622200	573382	692117	515513	656071	96	48	1.4395
ot|OT_ostta08g01650|gb|CEG01439.1	OT_ostta08g01650	AT3G19570|AT1G49890|AT2G17265	3	3	116.79	GHMP kinase, C-terminal domain Homoserine kinase signature GHMP kinases N terminal domain GHMP kinases C terminal thrB: homoserine kinase HOMOSERINE/4-DIPHOSPHOCYTIDYL-2-C-METHYL-D-ERYTHRITOL KINASE 3-HYDROXY-3-METHYLGLUTARYL-COENZYME A RE [O. tauri	693570	489213	635214	545916	522861	794926	602607	608744	594443	604625	727219	605218	542497	504994	572937	595263	458207	682697	708197	595262	558117	451290	562718	524094	499887	511164	556274	540077	617821	633774	529275	473756	432951	489079	572937	486670	445555	480102	505516	575459	48	24	1.11036
ot|OT_ostta08g01740|gb|CEG01447.1	OT_ostta08g01740	AT1G66530|AT4G26300	4	4	208.38	Arginine-tRNA ligase, class Ia Arginyl-tRNA synthetase signature DALR anticodon binding domain tRNA synthetases class I (R) ARGININE--TRNA LIGASE, CYTOPLASMIC ARGINYL-TRNA SYNTHETASE Aminoacyl-transfer RNA synthetases class-I signature. Nu [O. tauri	957902	843946	756107	796068	729312	1.39629e+06	884702	905801	913277	822366	728188	948366	764481	800776	840414	760901	683637	919558	970858	768835	770825	778525	669814	764247	697267	897860	816680	803625	949194	862011	529980	742368	610111	775539	840414	622090	664760	646673	693005	743258	48	72	1.20582
ot|OT_ostta08g01840|gb|CEG01454.1	OT_ostta08g01840	AT1G31340|AT1G68185|AT4G26840|AT5G55160|AT2G32765	3	3	83.21	Rad60/SUMO-like domain Ubiquitin homologues Ubiquitin-2 like Rad60 SUMO-like SMALL UBIQUITIN-RELATED MODIFIER Ubiquitin domain profile. Ubiquitin-like [O. tauri]	1.08052e+06	852257	1.18316e+06	1.07032e+06	1.08002e+06	1.19256e+06	975127	909312	1.07502e+06	1.05925e+06	912739	865940	932513	898762	865074	881884	794450	875995	897374	1.00348e+06	869493	786192	1.04812e+06	1.02753e+06	1.03256e+06	766856	900153	806740	1.1173e+06	1.11032e+06	664298	677846	744213	870436	865074	721003	772513	616038	640552	970095	24	96	1.18258
ot|OT_ostta08g01890|gb|CEG01458.1	OT_ostta08g01890	AT2G42710|AT1G08360|AT2G27530|AT5G22440|AT3G63490	5	5	309.35	Ribosomal protein L1, 2-layer alpha/beta-sandwich Ribosomal protein L1p/L10e family rplA_bact: ribosomal protein L1 50S RIBOSOMAL PROTEIN L1, CHLOROPLASTIC RIBOSOMAL PROTEIN L7AE FAMILY MEMBER Ribosomal protein L1 signature. 50S ribosomal [O. tauri]	4.11038e+06	2.93818e+06	3.08578e+06	3.50031e+06	4.15091e+06	5.66421e+06	3.6817e+06	4.41004e+06	3.67338e+06	4.07182e+06	4.1712e+06	4.32677e+06	3.75774e+06	3.93496e+06	4.10865e+06	3.87666e+06	3.16751e+06	4.33442e+06	4.62428e+06	4.02907e+06	3.30763e+06	2.71042e+06	2.7336e+06	3.36039e+06	3.96853e+06	3.64228e+06	3.39863e+06	3.91258e+06	3.81784e+06	4.26812e+06	3.03583e+06	3.38694e+06	2.99895e+06	3.81094e+06	4.10865e+06	3.16944e+06	3.08004e+06	3.04815e+06	3.30084e+06	3.89503e+06	48	24	1.20891
ot|OT_ostta08g01910|gb|CEG01461.1	OT_ostta08g01910	AT1G54690|AT1G08880|AT5G27670|AT5G02560|AT5G59870|AT1G51060|AT3G20670|AT4G27230|AT5G54640|AT1G52740|AT2G38810|AT3G54560|AT5G43250	4	2	364.08	Histone core Histone H2A signature Histone 2A Core histone H2A/H2B/H3/H4 HISTONE H2A Histone H2A signature. Histone-fold [O. tauri]	3.66941e+07	2.1803e+07	3.76755e+07	3.01545e+07	2.67129e+07	5.10377e+07	3.27249e+07	3.87771e+07	3.17061e+07	2.93302e+07	2.96688e+07	4.95863e+07	3.46402e+07	2.88491e+07	3.62934e+07	4.18288e+07	3.30496e+07	3.77039e+07	3.25331e+07	3.0132e+07	2.95278e+07	2.01129e+07	3.33756e+07	2.89492e+07	2.55391e+07	3.28189e+07	3.02088e+07	3.4403e+07	3.2953e+07	3.07442e+07	2.15932e+07	3.88155e+07	2.76454e+07	2.79399e+07	3.62934e+07	3.4198e+07	3.2137e+07	2.6515e+07	2.32224e+07	2.91296e+07	48	24	1.19953
ot|OT_ostta08g01920|gb|CEG01462.1	OT_ostta08g01920	AT2G37470|AT1G07790|AT5G59910|AT3G53650|AT5G22880|AT2G28720|AT3G45980|AT1G51060|AT3G20670|AT4G27230|AT5G54640|AT1G08170	9	9	679.18	Histone core Histone H2B signature Core histone H2A/H2B/H3/H4 HISTONE H2B Histone H2B signature. Histone-fold [O. tauri]	1.24703e+08	1.05845e+08	1.16682e+08	1.04251e+08	1.03986e+08	1.53064e+08	9.70812e+07	1.06477e+08	9.97218e+07	1.04443e+08	1.48537e+08	1.3292e+08	1.11645e+08	9.6515e+07	1.09939e+08	1.02954e+08	1.03234e+08	1.31385e+08	1.30796e+08	1.08725e+08	1.00349e+08	9.764e+07	1.03365e+08	1.00084e+08	9.94169e+07	9.84249e+07	8.96169e+07	9.44661e+07	1.03644e+08	1.09478e+08	1.08106e+08	1.04048e+08	8.91006e+07	9.34732e+07	1.09939e+08	8.41722e+07	1.00384e+08	9.23957e+07	9.33629e+07	1.05108e+08	72	24	1.07937
ot|OT_ostta08g02100|gb|CEG01475.1	OT_ostta08g02100	AT5G09530|AT3G59780|AT2G10940|AT5G23060	9	8	407.44	Rhodanese-like domain [O. tauri]	3.74919e+06	3.13298e+06	3.3215e+06	3.17962e+06	2.88104e+06	4.66133e+06	3.02535e+06	3.27475e+06	3.19405e+06	3.09407e+06	3.63797e+06	3.70441e+06	3.10029e+06	3.1784e+06	3.25832e+06	3.26564e+06	2.76946e+06	3.995e+06	3.8632e+06	3.22111e+06	3.01698e+06	2.89012e+06	2.94243e+06	3.05252e+06	2.75445e+06	2.99739e+06	2.79274e+06	2.90536e+06	3.31967e+06	3.24323e+06	2.64774e+06	2.89976e+06	2.47425e+06	3.07823e+06	3.25832e+06	2.66989e+06	2.69299e+06	2.80946e+06	2.75758e+06	3.11395e+06	48	24	1.06058
ot|OT_ostta08g02210|gb|CEG01483.1	OT_ostta08g02210	AT2G19770|AT4G29340|AT4G29350|AT5G56600|AT2G19760	3	2	126.66	Profilin Profilin signature Plant profilin signature PROFILIN Profilin (actin-binding protein) [O. tauri]	339968	242734	240265	247444	333215	361844	306396	253442	286535	249192	314572	264782	304692	266132	273931	280531	237957	364755	411976	310465	273572	223918	212844	237553	318574	232678	282838	224854	297804	261205	228948	207268	243166	257745	273931	229354	231386	256512	294071	300137	96	24	1.14395
ot|OT_ostta08g02230|gb|CEG01485.1	OT_ostta08g02230	AT1G75010|AT2G36250|AT3G52750|AT3G12480|AT5G55280	5	5	226.2	Cell division protein FtsZ, C-terminal Coil Cell division protein FtsZ signature Tubulin/FtsZ family, GTPase domain Tubulin/FtsZ family, C-terminal domain ftsZ: cell division protein FtsZ MITOCHONDRIAL DIVISION PROTEIN FSZA CELL DIVISION P [O. tauri	666554	564658	665131	569051	720013	973683	532507	658426	696192	643441	809612	678660	535854	633957	697645	729365	477683	713057	611710	582916	536377	520887	589221	546304	688376	626110	491564	584154	723571	674460	589241	531246	427650	613977	697645	596308	464493	501452	436643	563524	48	96	1.12506
ot|OT_ostta08g02250|gb|CEG01486.1	OT_ostta08g02250	AT3G56140|AT2G40400|AT3G08630|AT3G08640|AT5G24690|AT5G12470|AT2G37860|AT5G22790	2	2	55.43	Protein of unknown function DUF3411, plant Domain of unknown function (DUF3411) FAMILY NOT NAMED Region of a membrane-bound protein predicted to be embedded in the membrane. [O. tauri]	192589	305749	451566	340482	353760	157440	319058	291676	251408	240410	517182	265867	411045	323814	223735	331761	272543	419110	255992	95044.4	154976	282048	400030	326872	338216	101239	294526	258774	261295	252000	376409	208117	328043	313609	223735	271238	265018	294737	182729	91882.5	72	48	1.38227
ot|OT_ostta08g02360|gb|CAL54968.1	OT_ostta08g02360	AT3G45740|AT5G47760|AT3G58830|AT3G48420|AT5G10460|AT4G39970|AT2G33255|AT5G36790|AT5G36700	7	7	530.79	HAD-superfamily hydrolase, subfamily IIA PGP-type_phosphatase Haloacid dehalogenase-like hydrolase HAD-SF-IIA: HAD hydrolase, family IIA PGP_euk: phosphoglycolate/pyridoxal phosphate phosphatase family HAD-hyrolase-like 4-NITROPHENYL PHOSP [O. tauri	3.04421e+06	2.58245e+06	3.21647e+06	2.42752e+06	3.21568e+06	2.89893e+06	2.38197e+06	2.98591e+06	2.32205e+06	2.65932e+06	2.67316e+06	2.49526e+06	2.62691e+06	2.20056e+06	2.13426e+06	2.2427e+06	1.91092e+06	2.22615e+06	2.13412e+06	2.16105e+06	2.44968e+06	2.38227e+06	2.84938e+06	2.33048e+06	3.07438e+06	1.86411e+06	2.19883e+06	2.6491e+06	2.41337e+06	2.78752e+06	1.94555e+06	1.95326e+06	2.09647e+06	2.1312e+06	2.13426e+06	1.83356e+06	1.85816e+06	1.56552e+06	1.52335e+06	2.08916e+06	24	96	1.35704
ot|OT_ostta08g02470|gb|CAL54979.1	OT_ostta08g02470	AT1G09780|AT3G08590	5	5	323.72	Phosphoglycerate mutase, 2,3-bisphosphoglycerate-independent IPGAM Metalloenzyme superfamily pgm_bpd_ind: 2,3-bisphosphoglycerate-independent phosphoglycerate mutase BPG-independent PGAM N-terminus (iPGM_N) COFACTOR-INDEPENDENT PHOSPHOGLYC [O. tauri	2.22151e+06	2.06248e+06	1.69519e+06	2.35973e+06	2.02018e+06	2.4675e+06	2.55135e+06	1.99216e+06	2.40266e+06	2.14631e+06	2.04827e+06	2.00165e+06	1.92989e+06	2.20579e+06	2.22965e+06	2.21661e+06	1.89538e+06	2.03633e+06	2.19609e+06	1.75702e+06	1.78765e+06	1.9026e+06	1.50172e+06	2.26541e+06	1.93142e+06	1.58669e+06	2.35518e+06	1.76744e+06	2.49715e+06	2.24978e+06	1.49075e+06	1.56686e+06	1.54019e+06	2.13627e+06	2.22965e+06	1.81224e+06	1.84305e+06	1.43203e+06	1.56758e+06	1.69857e+06	48	96	1.14439
ot|OT_ostta08g02510|gb|CEG01502.1	OT_ostta08g02510	AT1G29900|AT2G35040|AT1G36180|AT1G36160|AT5G35360|AT1G03090	21	21	1029.52	Carbamoyl-phosphate synthase large subunit, CPSase domain Carbamoyl-phosphate synthase protein CPSase domain signature Carbamoyl-phosphate synthetase large chain, oligomerisation domain MGS-like domain CPSaseII_lrg: carbamoyl-phosphate syn [O. tauri	9.97e+06	8.58841e+06	9.36035e+06	8.48323e+06	8.95044e+06	1.26078e+07	9.60848e+06	1.02133e+07	9.40364e+06	9.96663e+06	9.86955e+06	9.47968e+06	9.41672e+06	9.21318e+06	9.26143e+06	9.52944e+06	8.45808e+06	1.05762e+07	1.04566e+07	8.70588e+06	8.02287e+06	7.92265e+06	8.29207e+06	8.14413e+06	8.55717e+06	8.10726e+06	8.86971e+06	9.06121e+06	9.77346e+06	1.04471e+07	7.18313e+06	7.42056e+06	7.51522e+06	8.92282e+06	9.26143e+06	7.79099e+06	8.22453e+06	7.43762e+06	7.464e+06	8.41626e+06	48	24	1.14216
ot|OT_ostta08g02690|gb|CEG01517.1	OT_ostta08g02690	AT2G37500	3	3	159.57	Arginine biosynthesis protein ArgJ ArgJ: glutamate N-acetyltransferase/amino-acid acetyltransferase ArgJ family ARGININE BIOSYNTHESIS BIFUNCTIONAL PROTEIN ARGJ, MITOCHONDRIAL Arginine biosynthesis bifunctional protein ArgJ [argJ]. DmpA/Arg [O. tauri	1.06646e+06	738590	925704	833214	879044	1.23066e+06	925289	862817	870280	881636	966937	970964	981380	890898	957986	854097	775331	1.19749e+06	1.02958e+06	918059	858184	681337	820055	799908	840420	791358	854147	765490	904506	924139	703744	760057	783212	862820	957986	698284	753922	842130	734923	887518	96	24	1.07462
ot|OT_ostta08g02740|gb|CEG01521.1	OT_ostta08g02740	AT4G00630|AT1G01790|AT3G20070|AT1G65260|AT3G09470	4	4	203.83	PspA/IM30 Coil PspA/IM30 family FAMILY NOT NAMED MEMBRANE-ASSOCIATED PROTEIN VIPP1, CHLOROPLASTIC [O. tauri]	970706	908370	906519	1.04277e+06	782275	1.19323e+06	896886	980585	735084	793997	1.03797e+06	906736	878198	799802	837855	849292	905902	981953	981585	891232	781128	837956	803059	1.00108e+06	747902	767288	827927	869974	763993	832275	755440	709781	700865	774596	837855	694356	880888	690552	700663	861583	24	72	1.03364
ot|OT_ostta08g02960|gb|CEG01537.1	OT_ostta08g02960	AT2G46820|AT1G52220|AT4G38100|AT4G01150	5	5	311.28	Cyanobacterial aminoacyl-tRNA synthetase, CAAD domain CAAD domains of cyanobacterial aminoacyl-tRNA synthetase Region of a membrane-bound protein predicted to be embedded in the membrane. [O. tauri]	2.90587e+06	2.36384e+06	2.5128e+06	2.39476e+06	2.58867e+06	3.46557e+06	2.50453e+06	2.66654e+06	2.36908e+06	2.32885e+06	3.19443e+06	2.9513e+06	2.51606e+06	2.27642e+06	2.29877e+06	2.32973e+06	2.6661e+06	3.03736e+06	2.94136e+06	2.49849e+06	2.33836e+06	2.1806e+06	2.22602e+06	2.29904e+06	2.47492e+06	2.22848e+06	2.31197e+06	2.36575e+06	2.46225e+06	2.44112e+06	2.32493e+06	2.31024e+06	2.008e+06	2.20468e+06	2.29877e+06	1.90472e+06	2.59248e+06	2.136e+06	2.09957e+06	2.41537e+06	96	24	1.05539
ot|OT_ostta08g03230|gb|CAL55052.1	OT_ostta08g03230	AT1G10930|AT1G31360|AT4G01020|AT5G10370|AT2G45810|AT3G18600|AT5G08110|AT5G54910|AT1G55150|AT5G63120|AT5G61140|AT5G27680|AT5G14610|AT3G01540|AT3G06480|AT3G54460|AT5G60990|AT1G77030|AT1G31970|AT1G59990|AT5G08620|AT3G11710|AT5G22110|AT5G11170|AT4G15850|AT3G61240|AT5G20320|AT5G07810|AT2G28600|AT5G62190|AT1G12770|AT3G43920|AT1G51380|AT3G05740|AT1G54270|AT2G42520|AT3G58510|AT3G58570|AT4G16630|AT5G05450…	5	4	224.7	Helicase, C-terminal DEAD-like helicases superfamily helicase superfamily c-terminal domain DEAD/DEAH box helicase Helicase conserved C-terminal domain FAMILY NOT NAMED ATP-DEPENDENT RNA HELICASE RHLE-RELATED DEAD-box subfamily ATP-depende [O. tauri	764699	556462	635494	573347	618708	986130	664893	745275	640771	673640	707883	803789	620464	605441	710941	577213	508499	792501	919285	601139	615355	513327	562966	550429	591523	634115	613771	661207	665971	706115	515203	629195	495175	586360	710941	471912	494459	557321	656192	581140	48	24	1.17849
ot|OT_ostta08g03340|gb|CEG01565.1	OT_ostta08g03340	AT1G03600	7	7	346.93	Twin-arginine translocation pathway, signal sequence Photosystem II Pbs27 Photosystem II lipoprotein Psb27 [psb27]. Twin arginine translocation (Tat) signal profile. [O. tauri]	4.09215e+06	4.59025e+06	5.46698e+06	5.05145e+06	5.65006e+06	5.12492e+06	4.85095e+06	4.87363e+06	4.21968e+06	4.05551e+06	5.72505e+06	4.84395e+06	4.82216e+06	4.53355e+06	4.26027e+06	4.52526e+06	4.54689e+06	5.84222e+06	5.43443e+06	3.71366e+06	3.29296e+06	4.23443e+06	4.84304e+06	4.84953e+06	5.4018e+06	3.29549e+06	4.47797e+06	4.32388e+06	4.38563e+06	4.25102e+06	4.16673e+06	3.79178e+06	3.84843e+06	4.39067e+06	4.26027e+06	3.69972e+06	4.42134e+06	4.1085e+06	3.87914e+06	3.59012e+06	24	48	1.07465
ot|OT_ostta08g03400|gb|CEG01570.1	OT_ostta08g03400		2	2	73.02	Zinc finger C2H2-type/integrase DNA-binding domain Region of a membrane-bound protein predicted to be embedded in the membrane. [O. tauri]	1.39348e+06	1.18274e+06	1.29299e+06	1.22698e+06	1.15341e+06	1.74934e+06	1.16514e+06	1.31702e+06	1.15763e+06	1.19625e+06	1.52219e+06	1.44143e+06	1.40979e+06	1.2765e+06	1.23469e+06	1.34056e+06	1.07846e+06	1.42104e+06	1.43795e+06	1.24548e+06	1.12134e+06	1.09105e+06	1.14542e+06	1.17793e+06	1.10273e+06	1.12488e+06	1.07555e+06	1.16846e+06	1.20316e+06	1.25392e+06	1.10786e+06	1.12833e+06	1.12511e+06	1.23627e+06	1.23469e+06	1.09601e+06	1.04868e+06	999336	1.02642e+06	1.20404e+06	72	24	1.10161
ot|OT_ostta08g03500|gb|CAL55079.1	OT_ostta08g03500	AT4G36040|AT1G44160|AT5G25530|AT3G08970|AT1G61770|AT2G01710|AT5G23240|AT1G59725|AT1G10350|AT3G47940|AT1G18700|AT5G37380|AT1G68370|AT5G06110|AT3G11450|AT2G18465|AT3G58020|AT3G62600|AT5G16650|AT3G57340|AT3G13310|AT1G72416|AT1G59980|AT5G22060|AT2G41000|AT4G21180|AT4G39960|AT2G22360|AT3G14200|AT4G19570|AT5G59610|AT2G33735|AT5G18140|AT2G17880|AT1G74250|AT3G08910|AT4G28480|AT2G20560|AT5G01390|AT2G35720…	2	1	112.23	Heat shock protein DnaJ, cysteine-rich domain DnaJ domain signature DnaJ molecular chaperone homology domain DnaJ C terminal domain DnaJ central domain DNAJ HOMOLOG SUBFAMILY A MEMBER 2 FAMILY NOT NAMED Nt-dnaJ domain signature. Zinc finge [O. tauri	169594	127325	174949	111589	168423	185600	132185	194932	123841	140632	164702	133332	123070	102049	125932	103970	81438.4	158570	113406	91464.5	136473	117455	154983	107128	161022	119347	122022	172943	128711	147412	119871	104371	98218.8	98832.7	125932	85002.7	79189.7	111513	80950.3	88421.7	48	96	1.41604
ot|OT_ostta08g03550|gb|CEG01582.1	OT_ostta08g03550	AT5G50810|AT2G29530|AT1G61570|AT3G46560	3	3	194.4	Mitochondrial import inner membrane translocase subunit Tim8 Tim10/DDP family zinc finger MAGNESIUM AND COBALT TRANSPORT PROTEIN/MITOCHONDRIAL IMPORT INNER MEMBRANE TRANSLOCASE SUBUNIT TIM8 Tim10-like [O. tauri]	705898	635896	735335	596699	746301	958638	664185	833296	744166	745350	757590	708949	695126	646917	655442	690460	591812	786761	876359	730329	568037	586603	651413	572847	713510	616436	613117	739299	773432	781282	551380	554956	554760	626529	655442	564500	575471	553284	625552	706033	48	24	1.15365
ot|OT_ostta08g03660|gb|CAL55097.1	OT_ostta08g03660	AT3G09270|AT1G19570|AT1G75270|AT5G16710	3	3	170.36	Glutathione S-transferase, N-terminal Glutathione S-transferase, C-terminal domain Glutathione S-transferase, N-terminal domain GLUTATHIONE S-TRANSFERASE, GST, SUPERFAMILY, GST DOMAIN CONTAINING GLUTATHIONE S TRANSFERASE D10-RELATED Solubl [O. tauri	574668	511293	615160	482997	579800	768201	461270	636497	462145	519837	552493	593980	552627	580969	611453	643074	498254	781658	659479	540407	462436	471659	544953	463691	554324	493979	425804	564699	480320	544898	402109	464960	441036	562660	611453	525758	484496	549696	470741	522429	96	24	1.12987
ot|OT_ostta08g03980|gb|CEG01616.1	OT_ostta08g03980	AT2G41480|AT5G52840	2	2	97.99	ETC complex I subunit ETC complex I subunit conserved region NADH-UBIQUINONE OXIDOREDUCTASE 13 KD-B SUBUNIT [O. tauri]	573539	523754	415139	507022	621939	589883	571410	425130	420911	529457	427164	458346	616873	367425	404706	393576	471675	455381	458639	461086	461527	483154	367760	486755	594612	379314	527476	377175	437465	554982	310893	358787	492309	355846	404706	321776	458651	320244	327380	445747	24	96	1.17901
ot|OT_ostta08g04010|gb|CEG01619.1	OT_ostta08g04010		13	13	1023.25	[O. tauri]	2.30474e+07	1.59375e+07	1.83604e+07	1.77071e+07	1.94885e+07	2.72424e+07	1.83532e+07	2.19034e+07	1.75634e+07	1.70106e+07	2.49417e+07	2.17285e+07	1.71773e+07	1.93999e+07	1.99533e+07	2.02113e+07	1.65328e+07	2.46752e+07	2.2558e+07	1.748e+07	1.85463e+07	1.47021e+07	1.62649e+07	1.69993e+07	1.86322e+07	1.75177e+07	1.69421e+07	1.94327e+07	1.82541e+07	1.78307e+07	1.81527e+07	1.70088e+07	1.37087e+07	1.87885e+07	1.99533e+07	1.65242e+07	1.60763e+07	1.73527e+07	1.61021e+07	1.68985e+07	72	24	1.0916
ot|OT_ostta08g04020|gb|CEG01620.1	OT_ostta08g04020	AT1G61520|AT1G34000|AT1G44575|AT1G71500|AT4G14690|AT1G45474|AT5G02120|AT1G19150|AT3G47470|AT2G21970|AT4G10340|AT3G22840|AT5G47110|AT4G17600|AT3G12345|AT2G30390|AT5G26030|AT3G54890	7	7	394.25	Chlorophyll a/b binding protein domain Coil Chlorophyll A-B binding protein Chlorophyll a-b binding protein Region of a membrane-bound protein predicted to be embedded in the membrane. [O. tauri]	5.11933e+06	4.45981e+06	5.45932e+06	4.37913e+06	4.48539e+06	5.60517e+06	3.83363e+06	4.5417e+06	4.48747e+06	4.66039e+06	5.11871e+06	4.76319e+06	4.11554e+06	4.32232e+06	4.22489e+06	3.80372e+06	4.31637e+06	4.59936e+06	4.4051e+06	4.26628e+06	4.11953e+06	4.1141e+06	4.83626e+06	4.20408e+06	4.28831e+06	3.60431e+06	3.53887e+06	4.02939e+06	4.66395e+06	4.88506e+06	3.72544e+06	3.72856e+06	3.28449e+06	4.1861e+06	4.22489e+06	3.10981e+06	4.19719e+06	3.23447e+06	3.14439e+06	4.12435e+06	24	96	1.11744
ot|OT_ostta08g04090|gb|CEG01623.1	OT_ostta08g04090	AT5G35100|AT4G19830|AT3G55520|AT2G15790|AT5G48570|AT3G25230|AT5G13410|AT2G29960|AT5G58710|AT2G16860|AT5G64350|AT4G33060|AT3G63400|AT1G01940|AT2G38730|AT3G12340|AT3G54010|AT3G44600|AT4G39710|AT3G55920|AT2G21130|AT4G34870|AT4G38740|AT2G16600|AT3G66652|AT3G66654|AT2G43560|AT1G18170|AT4G32420|AT4G34960|AT3G62030|AT3G56070|AT1G53720|AT3G25220|AT5G48580|AT5G67530|AT4G25340|AT3G10060|AT3G60370|AT5G45680…	10	10	662.54	Cyclophilin-type peptidyl-prolyl cis-trans isomerase, conserved site Cyclophilin peptidyl-prolyl cis-trans isomerase signature Cyclophilin type peptidyl-prolyl cis-trans isomerase/CLD FKBP-type peptidyl-prolyl cis-trans isomerase PEPTIDYL- [O. tauri	6.06451e+06	4.43377e+06	4.873e+06	4.92369e+06	5.09172e+06	7.47411e+06	5.72222e+06	5.98417e+06	5.09637e+06	5.44875e+06	5.50911e+06	5.46874e+06	6.12577e+06	5.0743e+06	5.09592e+06	5.50203e+06	4.93869e+06	5.67703e+06	7.01516e+06	4.9913e+06	4.88012e+06	4.09008e+06	4.31686e+06	4.72688e+06	4.86799e+06	4.8061e+06	5.28226e+06	5.30915e+06	5.29679e+06	5.71142e+06	4.00957e+06	4.28086e+06	4.8888e+06	4.91438e+06	5.09592e+06	4.4983e+06	4.80232e+06	3.99233e+06	5.00747e+06	4.82525e+06	48	24	1.17091
ot|OT_ostta08g04150|gb|CEG01628.1	OT_ostta08g04150	AT2G33990|ATCG00840|ATCG01300|AT1G06380|AT3G55280	3	3	197.84	ml(L23A cytoplasmic large ribosome subunit-from:Ot08g04030)gb(Ribosomal protein L25/L23) Ribosomal protein L23 Ribosomal protein L23, N-terminal domain 60S RIBOSOMAL PROTEIN L23A 50S ribosomal protein L23 [rplW]. Ribosomal proteins S24e, L [O. tauri	2.58462e+06	1.48362e+06	2.78911e+06	1.95139e+06	2.9011e+06	2.54166e+06	1.45636e+06	2.33689e+06	1.46229e+06	1.73917e+06	2.39031e+06	1.54364e+06	1.43376e+06	1.69407e+06	1.56314e+06	1.5225e+06	1.11001e+06	1.849e+06	1.13567e+06	1.53343e+06	2.07985e+06	1.36862e+06	2.47079e+06	1.87338e+06	2.77362e+06	1.63437e+06	1.34438e+06	2.07328e+06	1.51979e+06	1.82302e+06	1.73969e+06	1.20834e+06	1.14425e+06	1.64068e+06	1.56314e+06	1.24475e+06	1.07936e+06	1.30029e+06	810653	1.48241e+06	24	96	1.6376
ot|OT_ostta08g04180|gb|CEG01631.1	OT_ostta08g04180	AT5G26330|AT5G16920|AT4G28365|AT3G60280|AT4G32490|AT3G60270|AT2G44790	2	2	168.41	Region of a membrane-bound protein predicted to be embedded in the membrane. [O. tauri]	1.25824e+07	8.59206e+06	8.27006e+06	1.09187e+07	9.35913e+06	1.10398e+07	8.18866e+06	1.08658e+07	9.34491e+06	1.26725e+07	1.09286e+07	1.08792e+07	1.10885e+07	1.10454e+07	1.17113e+07	1.10952e+07	9.46437e+06	1.30603e+07	1.18581e+07	1.12403e+07	1.01251e+07	7.92603e+06	7.32621e+06	1.04823e+07	8.94789e+06	7.09896e+06	7.55906e+06	9.64016e+06	9.71242e+06	1.32835e+07	7.95394e+06	8.51611e+06	8.84941e+06	1.06973e+07	1.17113e+07	9.0711e+06	9.20304e+06	9.18459e+06	8.46437e+06	1.08663e+07	96	24	1.1407
ot|OT_ostta09g00050|gb|CEF98899.1	OT_ostta09g00050	AT4G22260|AT1G32350|AT3G22370|AT5G64210|AT3G22360	10	9	483.61	Alternative oxidase AO ALTERNATIVE OXIDASE FAMILY NOT NAMED Region of a membrane-bound protein predicted to be embedded in the membrane. [O. tauri]	1.89188e+06	1.84092e+06	1.96386e+06	1.86467e+06	1.88836e+06	2.59202e+06	1.99113e+06	2.22327e+06	1.84479e+06	2.26755e+06	2.28993e+06	2.06181e+06	2.57002e+06	2.23548e+06	1.88927e+06	1.97482e+06	2.20673e+06	2.2734e+06	2.07464e+06	1.93494e+06	1.5224e+06	1.69822e+06	1.73973e+06	1.79014e+06	1.80538e+06	1.66675e+06	1.83804e+06	1.97249e+06	1.91734e+06	2.37687e+06	1.66663e+06	1.61396e+06	2.05106e+06	2.16503e+06	1.88927e+06	1.61455e+06	2.14579e+06	1.59876e+06	1.48089e+06	1.87057e+06	72	24	1.16898
ot|OT_ostta09g00110|gb|CAL55168.1	OT_ostta09g00110	AT3G26060|AT3G52960|AT3G11630|AT5G06290|AT1G65980|AT1G60740|AT1G65970|AT1G48130	7	7	404.93	Thioredoxin-like fold AHPC AhpC/TSA family C-terminal domain of 1-Cys peroxiredoxin 2-CYS PEROXIREDOXIN BAS1, CHLOROPLASTIC-RELATED THIOREDOXIN PEROXIDASE Thioredoxin domain profile. [O. tauri]	4.59508e+06	3.3944e+06	3.8693e+06	3.66682e+06	3.4447e+06	5.79046e+06	3.6436e+06	4.31189e+06	3.29516e+06	3.61549e+06	4.15384e+06	3.90059e+06	3.38554e+06	3.38824e+06	3.30108e+06	3.44053e+06	3.23172e+06	3.91303e+06	3.61707e+06	3.13838e+06	3.69767e+06	3.13127e+06	3.4277e+06	3.52025e+06	3.29334e+06	3.72346e+06	3.36345e+06	3.8255e+06	3.42475e+06	3.78979e+06	3.02319e+06	3.05333e+06	2.7019e+06	3.28145e+06	3.30108e+06	2.81288e+06	3.14248e+06	2.75181e+06	2.58189e+06	3.03397e+06	48	96	1.19122
ot|OT_ostta09g00120|gb|CEF98905.1	OT_ostta09g00120	AT3G55440|AT2G21170|AT4G13360|AT3G24360	7	7	463.87	Triosephosphate isomerase tim: triose-phosphate isomerase TRIOSEPHOSPHATE ISOMERASE Triosephosphate isomerase active site. Triosephosphate isomerase (TIM) family profile. Triosephosphate isomerase [tpiA]. [O. tauri]	5.35038e+06	4.22458e+06	5.43922e+06	4.4534e+06	5.17676e+06	5.92285e+06	4.8499e+06	5.45206e+06	4.87184e+06	5.76751e+06	5.61654e+06	4.95915e+06	5.12527e+06	4.69517e+06	5.39925e+06	4.85346e+06	4.36993e+06	5.61616e+06	5.55105e+06	5.57052e+06	4.30546e+06	3.8971e+06	4.81845e+06	4.27539e+06	4.9493e+06	3.80859e+06	4.477e+06	4.83706e+06	5.06344e+06	6.04555e+06	4.08776e+06	3.88196e+06	4.09033e+06	4.54719e+06	5.39925e+06	3.96805e+06	4.24927e+06	3.94953e+06	3.96238e+06	5.3852e+06	48	24	1.09007
ot|OT_ostta09g00140|gb|CEF98906.1	OT_ostta09g00140	AT4G19985	2	2	93.84	Region of a membrane-bound protein predicted to be embedded in the membrane. [O. tauri]	711704	478906	637710	641437	586561	734445	494923	618004	553939	698716	650907	810488	599858	616939	576140	636002	548210	694017	655798	700280	572709	441782	564929	615797	560788	472273	456870	548293	575724	732400	473735	634439	478729	597496	576140	519976	533073	488063	468113	676984	72	24	1.06479
ot|OT_ostta09g00150|gb|CEF98907.1	OT_ostta09g00150	AT2G42820|AT1G75700|AT5G50720|AT1G74520|AT5G42560|AT4G24960|AT2G36020|AT4G36720|AT5G62490|AT1G69700|AT1G19950	2	2	121.6	TB2/DP1/HVA22-related protein TB2/DP1, HVA22 family SUBFAMILY NOT NAMED HVA22-LIKE PROTEINS Region of a membrane-bound protein predicted to be embedded in the membrane. [O. tauri]	1.39931e+06	1.02622e+06	1.21465e+06	1.17772e+06	1.18877e+06	1.62213e+06	849129	1.13359e+06	934422	1.03614e+06	923188	1.12194e+06	864739	828817	864687	859171	713614	1.12479e+06	1.02699e+06	756466	1.12602e+06	946671	1.07602e+06	1.13064e+06	1.13653e+06	1.04308e+06	783842	1.00572e+06	971170	1.08609e+06	671903	878243	690124	802696	864687	702433	693910	791000	733071	731300	24	96	1.34046
ot|OT_ostta09g00210|gb|CEF98912.1;ot|OT_ostta09g00200|gb|CEF98911.1	OT_ostta09g00210		7	7	375.03	hypothetical protein [O. tauri]	7.98651e+06	6.0548e+06	7.84706e+06	6.25117e+06	6.39981e+06	9.60718e+06	6.1921e+06	7.63184e+06	6.34643e+06	6.28028e+06	7.05393e+06	7.15919e+06	6.82958e+06	7.06967e+06	6.70292e+06	6.70332e+06	5.59766e+06	8.19186e+06	8.15409e+06	5.78364e+06	6.42675e+06	5.58545e+06	6.95149e+06	6.00129e+06	6.11861e+06	6.17774e+06	5.716e+06	6.77095e+06	6.59602e+06	6.58305e+06	5.1339e+06	5.60412e+06	5.4505e+06	6.84686e+06	6.70292e+06	5.48044e+06	5.4431e+06	5.76087e+06	5.82045e+06	5.59124e+06	48	96	1.04726
ot|OT_ostta09g00500|gb|CAL55209.1	OT_ostta09g00500	AT1G14550|AT1G14540|AT4G16270|AT5G05340|AT1G07890|AT3G09640|AT5G66390|AT1G44970|AT2G34060|AT5G06720|AT5G06730|AT3G17070|AT4G08780|AT4G08770|AT1G77490|AT4G08390|AT4G21960|AT4G35000|AT2G35380|AT3G50990|AT1G53400|AT4G09010|AT4G17690|AT5G14130|AT1G06680|AT5G22410|AT5G17820|AT4G26010|AT4G32320|AT2G37130|AT1G24110|AT5G47000|AT5G58390	9	9	587.74	Haem peroxidase, plant/fungal/bacterial Peroxidase FAMILY NOT NAMED Plant heme peroxidase family profile. Heme-dependent peroxidases [O. tauri]	7.85738e+06	5.57576e+06	6.92555e+06	6.46401e+06	6.81832e+06	1.0271e+07	7.3934e+06	7.77144e+06	6.3997e+06	6.78793e+06	8.07759e+06	7.98512e+06	7.71965e+06	6.87485e+06	7.10322e+06	7.49077e+06	6.33727e+06	8.53496e+06	8.16413e+06	7.32852e+06	6.32285e+06	5.14354e+06	6.13515e+06	6.20563e+06	6.51873e+06	6.60459e+06	6.82494e+06	6.89481e+06	6.65139e+06	7.11517e+06	5.87893e+06	6.25065e+06	6.16083e+06	6.65819e+06	7.10322e+06	6.12424e+06	6.16228e+06	6.00215e+06	5.82761e+06	7.08472e+06	48	24	1.14811
ot|OT_ostta09g00580|gb|CEF98937.1	OT_ostta09g00580	AT5G47030|ATCG00470	2	2	81.66	ATPase, F1 complex, delta/epsilon subunit Coil ATP synthase, Delta/Epsilon chain, beta-sandwich domain ATP_synt_epsi: ATP synthase F1, epsilon subunit ATP SYNTHASE SUBUNIT DELTA, MITOCHONDRIAL ATP SYNTHASE DELTA/EPSILON CHAIN ATP synthase [O. tauri]	641305	463523	689634	631389	666123	878724	567265	804549	592860	687360	679884	627228	618240	555338	583427	551135	590615	732946	755881	576019	516059	427592	610927	606151	636854	565049	523649	713794	616175	720497	494825	490985	493400	537836	583427	450591	574307	515440	539554	556856	48	72	1.15229
ot|OT_ostta09g00600|gb|CEF98939.1	OT_ostta09g00600	AT2G10940|AT2G15880|AT3G19020|AT4G33970|AT1G70460|AT1G23540	3	3	148.68	Coil Region of a membrane-bound protein predicted to be embedded in the membrane. [O. tauri]	2.0857e+06	1.74984e+06	1.65424e+06	1.72173e+06	1.82856e+06	2.08856e+06	1.67052e+06	1.63683e+06	1.35553e+06	1.37055e+06	1.44485e+06	1.53282e+06	1.41814e+06	1.19864e+06	1.3339e+06	1.11363e+06	968604	1.30513e+06	1.56355e+06	1.09854e+06	1.67836e+06	1.6142e+06	1.46544e+06	1.65291e+06	1.74821e+06	1.34302e+06	1.54208e+06	1.4522e+06	1.40884e+06	1.43663e+06	1.05157e+06	1.19987e+06	1.13178e+06	1.16086e+06	1.3339e+06	910474	941859	917824	1.11607e+06	1.06199e+06	24	96	1.49436
ot|OT_ostta09g00670|gb|CEF98947.1	OT_ostta09g00670		4	4	242.71	[O. tauri]	1.67864e+06	1.27894e+06	1.67594e+06	1.33229e+06	1.48315e+06	3.97077e+06	2.79129e+06	3.45912e+06	2.8989e+06	2.75994e+06	3.65802e+06	3.49643e+06	2.91662e+06	2.77443e+06	3.00621e+06	2.47075e+06	2.78391e+06	3.67808e+06	4.0399e+06	2.61248e+06	1.3508e+06	1.1798e+06	1.48467e+06	1.27903e+06	1.41798e+06	2.55334e+06	2.57667e+06	3.06892e+06	3.0129e+06	2.89299e+06	2.66233e+06	2.73696e+06	2.32767e+06	2.68699e+06	3.00621e+06	2.02001e+06	2.70704e+06	2.58659e+06	2.88371e+06	2.52557e+06	48	24	2.13184
ot|OT_ostta09g00792|gb|CEF98955.1	OT_ostta09g00792	AT1G03090|AT2G37690|AT5G35360	3	3	126.9	Rudiment single hybrid motif AIR carboxylase AIRC purK: phosphoribosylaminoimidazole carboxylase, ATPase subunit purE: phosphoribosylaminoimidazole carboxylase, catalytic subunit ATP-grasp domain PHOSPHORIBOSYLAMINOIMIDAZOLE CARBOXYLASE PH [O. tauri	328627	267982	329907	304583	289316	430731	327095	361691	308720	345667	406003	427583	365462	326523	340802	364026	297757	403616	370974	362019	264447	247209	292255	292408	276603	276975	301946	320892	320861	362331	295492	334706	291665	316232	340802	297617	289536	283840	264804	349975	72	24	1.22754
ot|OT_ostta09g00920|gb|CEF98964.1	OT_ostta09g00920	AT3G06310|AT5G18800	2	2	170.95	NADH-UBIQUINONE OXIDOREDUCTASE NADH DEHYDROGENASE [UBIQUINONE] 1 ALPHA SUBCOMPLEX SUBUNIT 8 [O. tauri]	872063	602194	709416	677492	696061	1.04856e+06	661196	755995	676874	671271	864972	803981	748972	643091	676204	764882	649744	819477	781710	714641	701750	555514	628452	650411	665476	674257	610359	670718	703494	703632	629533	629345	597733	622824	676204	625345	631803	576292	557990	690867	48	24	1.07215
ot|OT_ostta09g00960|gb|CAL55258.1	OT_ostta09g00960	AT5G60600	11	10	620.8	4-hydroxy-3-methylbut-2-en-1-yl diphosphate synthase, bacterial-type IspG_partdup GcpE protein ispG_gcpE: 4-hydroxy-3-methylbut-2-en-1-yl diphosphate synthase 4-HYDROXY-3-METHYLBUT-2-EN-1-YL DIPHOSPHATE SYNTHASE 4-hydroxy-3-methylbut-2-en- [O. tauri	2.73406e+06	2.42211e+06	2.62229e+06	2.45745e+06	2.41295e+06	2.50173e+06	2.6634e+06	2.7444e+06	2.39479e+06	2.09371e+06	2.84661e+06	2.41661e+06	2.75486e+06	2.36577e+06	2.40098e+06	2.42839e+06	2.10772e+06	2.62871e+06	2.85082e+06	1.83859e+06	2.2001e+06	2.23435e+06	2.32301e+06	2.35922e+06	2.30692e+06	1.60869e+06	2.45862e+06	2.43483e+06	2.48897e+06	2.19465e+06	2.07178e+06	1.89169e+06	2.19857e+06	2.29121e+06	2.40098e+06	1.98538e+06	2.04952e+06	1.84863e+06	2.03494e+06	1.77743e+06	72	96	1.0785
ot|OT_ostta09g00970|gb|CEF98968.1	OT_ostta09g00970	AT3G10840|AT1G64660|AT3G01120|AT3G57050|AT1G80360	7	7	342.37	Pyridoxal phosphate-dependent transferase, major region, subdomain 2 CGS Cys/Met metabolism PLP-dependent enzyme CYSTATHIONINE GAMMA-SYNTHASE, CHLOROPLASTIC-RELATED TRANS-SULFURATION ENZYME FAMILY MEMBER PLP-dependent transferases [O. tauri]	4.41296e+06	2.99379e+06	4.08086e+06	3.12828e+06	3.73769e+06	5.66212e+06	4.05566e+06	4.60674e+06	3.59012e+06	3.74319e+06	4.68805e+06	4.30492e+06	4.05715e+06	3.84416e+06	4.09827e+06	4.95618e+06	3.46609e+06	5.10171e+06	5.13637e+06	4.11296e+06	3.55112e+06	2.76172e+06	3.61512e+06	3.00323e+06	3.57346e+06	3.64093e+06	3.74383e+06	4.08709e+06	3.73131e+06	3.92364e+06	3.412e+06	3.36983e+06	3.2379e+06	3.723e+06	4.09827e+06	4.05203e+06	3.37038e+06	3.58774e+06	3.66638e+06	3.97613e+06	96	24	1.24081
ot|OT_ostta09g01010|gb|CEF98971.1	OT_ostta09g01010		3	3	147.45	Coil [O. tauri]	6.79297e+07	6.39082e+07	5.57257e+07	5.57748e+07	7.18298e+07	7.5101e+07	4.99778e+07	5.52315e+07	4.81901e+07	4.90525e+07	4.64214e+07	4.13539e+07	4.27336e+07	3.63291e+07	3.91317e+07	3.85379e+07	3.23605e+07	3.99693e+07	4.18129e+07	3.13148e+07	5.46631e+07	5.89542e+07	4.93658e+07	5.35454e+07	6.86736e+07	4.82924e+07	4.61352e+07	4.90013e+07	5.00853e+07	5.14173e+07	3.37858e+07	3.23712e+07	3.41044e+07	3.51841e+07	3.91317e+07	3.15074e+07	3.1467e+07	2.81081e+07	2.98464e+07	3.02731e+07	24	96	1.71291
ot|OT_ostta09g01080|gb|CEF98975.1	OT_ostta09g01080	AT1G15700|AT4G04640|AT1G09780|AT3G08590|AT2G34830|AT1G30650|AT2G33040	15	14	984.68	ATPase, F1 complex, gamma subunit conserved site ATP synthase gamma subunit signature ATPsyn_F1gamma: ATP synthase F1, gamma subunit ATP SYNTHASE GAMMA CHAIN SUBFAMILY NOT NAMED ATP synthase gamma subunit signature. ATP synthase gamma chai [O. tauri	2.84476e+07	2.37588e+07	2.56331e+07	2.53189e+07	2.48106e+07	3.2984e+07	2.59297e+07	2.84048e+07	2.31598e+07	2.76416e+07	2.99285e+07	2.74554e+07	2.79989e+07	2.5915e+07	2.40079e+07	2.62171e+07	2.45134e+07	2.98673e+07	3.10867e+07	2.66898e+07	2.28918e+07	2.19171e+07	2.27076e+07	2.43068e+07	2.37204e+07	2.12098e+07	2.3936e+07	2.52007e+07	2.40706e+07	2.89742e+07	2.17822e+07	2.14917e+07	2.23451e+07	2.50983e+07	2.40079e+07	2.14344e+07	2.38365e+07	2.1004e+07	2.21899e+07	2.58019e+07	96	24	1.08131
ot|OT_ostta09g01370|gb|CEF98998.1	OT_ostta09g01370	AT1G26660|AT3G22480	2	1	140.31	Prefoldin subunit 2 Coil PREFOLDIN SUBUNIT 2 [O. tauri]	348092	221176	260577	222882	278867	327297	273856	307465	204831	192028	205113	204924	205924	215826	198953	149524	136230	252040	286900	144047	280110	204031	230838	213973	266614	210463	252800	272783	212887	201285	149283	160411	164342	209024	198953	122247	132468	177246	204792	139255	24	96	1.37456
ot|OT_ostta09g01520|gb|CEF99007.1	OT_ostta09g01520	AT5G60730|AT3G10350|AT5G50960|AT1G26090|AT4G19540|AT1G01910|AT4G23750|AT5G24020|AT4G35700	2	2	79.05	P-loop containing nucleoside triphosphate hydrolase Coil Anion-transporting ATPase GET3_arsA_TRC40: transport-energizing ATPase, TRC40/GET3/ArsA family ARSENICAL PUMP-DRIVING ATPASE (ARSENITE-TRANSLOCATING ATPASE) P-loop containing nucleos [O. tauri	282977	214563	270656	242728	233915	409973	224117	227392	245495	242057	333189	351588	240340	249796	301632	317801	202766	389333	336489	285756	227712	197931	239766	233026	223637	263626	206886	201742	255150	253727	242497	275219	191809	241923	301632	259825	197168	273796	240189	276250	96	24	1.2308
ot|OT_ostta09g01590|gb|CEF99014.1	OT_ostta09g01590	AT4G16270|AT3G32980|AT1G68850|AT3G01190|AT2G38390|AT2G38380|AT4G08780|AT4G08770|AT2G41480|AT5G19880|AT2G35380|AT3G21770|AT4G11290|AT1G05260|AT1G05240|AT1G05250|AT4G09010|AT4G21960|AT1G71695|AT1G14550|AT1G14540|AT5G66390|AT3G50990|AT1G49570|AT5G19890|AT5G39580|AT3G28200|AT5G40150|AT5G51890|AT5G22410|AT2G24800|AT4G31760|AT4G36430|AT2G18150|AT1G30870|AT1G07890|AT3G09640|AT4G35000|AT3G17070|AT5G64120…	3	3	174.47	Haem peroxidase, plant/fungal/bacterial Haem peroxidase superfamily signature Plant ascorbate peroxidase signature Peroxidase CYTOCHROME C PEROXIDASE, MITOCHONDRIAL FAMILY NOT NAMED Peroxidases active site signature. Peroxidases proximal h [O. tauri	583530	575097	571602	651376	634950	679435	516926	463482	578429	542095	661741	545651	532725	542338	521672	512252	494051	493736	536507	582726	469568	530517	506366	625339	607051	436900	477181	411200	601178	568229	481620	427128	425152	525246	521672	418802	480409	347216	382963	563340	24	96	1.15168
ot|OT_ostta09g01615|gb|CEF99015.1	OT_ostta09g01615	AT2G47800|AT3G62700|AT2G07680|AT1G71960|AT3G47740|AT2G13610|AT1G53270|AT3G55110|AT3G13640|AT1G51500|AT3G21090|AT1G31770|AT4G15236|AT4G15233|AT1G27940|AT1G64550|AT3G28860|AT3G62150|AT1G02520|AT2G47000|AT4G18050|AT5G06530|AT4G01830|AT4G01820|AT5G60790|AT3G30842|AT2G31970|AT4G33460|AT4G39850|AT4G25450|AT2G28070|AT3G28345|AT5G09930|AT1G10680|AT4G25960|AT3G47730|AT2G26910|AT1G17840|AT2G36910|AT3G47780…	4	4	211.76	ABC-2 type transporter ATPases associated with a variety of cellular activities ABC transporter ATP-BINDING CASSETTE TRANSPORTER ABC transporters family signature. ATP-binding cassette, ABC transporter-type domain profile. P-loop containin [O. tauri	479720	378867	442755	399861	438511	765991	601547	682657	550777	563896	861198	823128	925917	850078	784269	1.10731e+06	1.00426e+06	1.13917e+06	1.24263e+06	1.03661e+06	386032	349498	392225	383877	419243	492557	555296	605652	572438	591080	626786	644333	738949	823287	784269	905307	976528	801114	886999	1.00212e+06	96	24	2.58445
ot|OT_ostta09g01780|gb|CEF99023.1	OT_ostta09g01780	AT1G31970|AT5G63630|AT5G08610|AT3G05740|AT5G11170|AT2G28600|AT2G45810|AT4G15850|AT1G77030|AT5G51280|AT1G60930|AT3G03300|AT1G72730|AT5G27680|AT3G16840|AT3G02065|AT3G19760|AT2G40700|AT2G47330|AT1G20920|AT1G63250|AT2G07750|AT3G43920|AT4G01020|AT5G10370|AT3G11710|AT5G62190|AT5G54910|AT3G09720|AT3G53110|AT5G60990|AT3G06980|AT5G05450|AT5G08110|AT5G14610|AT3G01540|AT3G06480|AT1G54270|AT4G16630|AT3G18600…	4	3	195.49	Helicase, C-terminal DEAD-like helicases superfamily helicase superfamily c-terminal domain Helicase conserved C-terminal domain DEAD/DEAH box helicase DEAD-BOX ATP-DEPENDENT RNA HELICASE 33-RELATED FAMILY NOT NAMED DEAD-box RNA helicase Q [O. tauri	1.04868e+06	829855	824315	742148	1.13854e+06	1.00987e+06	926716	946759	795323	981993	844727	829342	944400	795111	973765	817870	815835	904371	1.01662e+06	816706	843871	765527	730238	712483	1.08852e+06	649382	855463	839963	826602	1.02933e+06	614798	649198	753699	770053	973765	668667	793308	635993	725671	789536	48	96	1.06617
ot|OT_ostta09g01890|gb|CEF99033.1	OT_ostta09g01890	AT5G23980|AT1G01580|AT5G07390|AT1G19230|AT1G64060|AT5G60010|AT5G49730|AT5G49740|AT1G09090|AT5G47910|AT5G51060|AT3G45810|AT5G50160|AT4G25090|AT5G17770	11	11	661.07	Ferric reductase transmembrane component-like domain FAD-binding domain Ferric reductase like transmembrane component NADPH OXIDASE 4 Ferredoxin reductase-type FAD binding domain profile. Riboflavin synthase domain-like Ferredoxin reductas [O. tauri	4.82124e+06	3.85952e+06	4.42067e+06	3.75881e+06	4.19489e+06	6.18183e+06	4.27118e+06	5.01947e+06	4.18982e+06	4.26524e+06	6.29494e+06	5.62314e+06	5.04773e+06	4.53867e+06	4.66351e+06	5.29966e+06	5.06143e+06	6.23073e+06	6.13717e+06	5.29995e+06	3.87966e+06	3.56034e+06	3.91614e+06	3.60856e+06	4.01057e+06	3.97512e+06	3.94278e+06	4.45327e+06	4.3546e+06	4.47086e+06	4.5815e+06	4.40172e+06	4.02845e+06	4.39563e+06	4.66351e+06	4.33285e+06	4.92167e+06	4.38172e+06	4.38076e+06	5.12363e+06	96	24	1.33122
ot|OT_ostta09g02010|gb|CAL55355.1	OT_ostta09g02010	AT3G26115|AT5G28237|AT5G54810|AT4G27070|AT3G10050|AT1G48420	5	5	232.98	D-cysteine desulfhydrase ACCD_DCysDesulf ACC_deam_rel: pyridoxal phosphate-dependent enzymes, D-cysteine desulfhydrase family Pyridoxal-phosphate dependent enzyme SER/THR DEHYDRATASE, TRP SYNTHASE D-CYSTEINE DESULFHYDRASE Tryptophan syntha [O. tauri	1.97494e+06	1.35201e+06	1.67083e+06	1.37088e+06	1.64016e+06	3.04562e+06	1.9543e+06	2.33406e+06	1.94109e+06	2.06099e+06	2.5535e+06	2.15718e+06	2.28545e+06	1.99016e+06	2.22557e+06	2.31651e+06	1.83866e+06	2.67723e+06	2.59014e+06	2.02111e+06	1.58923e+06	1.24721e+06	1.48014e+06	1.31608e+06	1.56809e+06	1.95844e+06	1.80404e+06	2.07078e+06	2.01743e+06	2.16034e+06	1.85846e+06	1.68861e+06	1.82395e+06	1.92744e+06	2.22557e+06	1.89391e+06	1.78789e+06	1.88275e+06	1.84886e+06	1.95387e+06	96	24	1.42888
ot|OT_ostta09g02110|gb|CAL55367.1	OT_ostta09g02110	AT1G77370|AT5G39865|AT3G28850|AT5G63030|AT3G08710|AT2G41680|AT3G53220|AT3G54900|AT4G15680|AT1G07700|AT3G17860|AT5G18600|AT3G17880|AT1G76080|AT4G28730|AT5G39950|AT1G11530|AT1G28480|AT4G08550|AT3G51030|AT5G04260|AT5G06690|AT3G15360|AT4G03520|AT1G32760|AT4G10630|AT3G06730|AT2G35010|AT1G64500|AT2G42580|AT2G33270|AT2G47880|AT2G15570|AT2G41330|AT3G57070|AT2G47470|AT1G03020|AT4G26160|AT1G59730|AT2G20270…	2	2	60.4	Thioredoxin, conserved site TIGR00365: monothiol glutaredoxin, Grx4 family Glutaredoxin GLUTAREDOXIN-RELATED PROTEIN GLUTAREDOXIN-3 Thioredoxin family active site. Glutaredoxin domain profile. Thioredoxin domain profile. Thioredoxin-like [O. tauri]	571006	453064	463362	432299	472791	557465	483564	439927	401529	397263	457251	466540	441223	383395	392697	407653	360605	492079	498187	339913	459490	417944	410479	415019	452017	358468	446384	390302	417320	416415	332791	365201	352128	371312	392697	333285	350648	346051	355610	328605	24	96	1.14015
ot|OT_ostta09g02130|gb|CAL55369.1	OT_ostta09g02130	AT3G21180|AT1G17260|AT5G57350|AT2G07560|AT3G57330|AT1G27770|AT4G37640|AT5G57110|AT4G29900|AT2G41560|AT1G13210|AT2G25870|AT1G54280|AT1G72700|AT1G59820|AT1G17500|AT1G68710|AT3G13900|AT3G25610|AT4G33520|AT5G21930|AT5G44240|AT4G30110|AT2G19110|AT4G37270|AT2G22950|AT1G80660|AT3G42640|AT2G24520|AT2G18960|AT5G62670|AT4G30190|AT3G60330|AT5G23630|AT1G07670|AT4G00900|AT1G07810|AT1G10130|AT5G04930|AT3G27870…	21	21	1376.79	Cation-transporting P-type ATPase, C-terminal Coil H+-transporting ATPase (proton pump) signature P-type cation-transporting ATPase superfamily signature Cation transporter/ATPase, N-terminus ATPase-IIB_Ca: calcium-translocating P-type ATP [O. tauri	1.43771e+07	1.14255e+07	1.25242e+07	1.20348e+07	1.36877e+07	1.39393e+07	1.2631e+07	1.25716e+07	1.21353e+07	1.15965e+07	1.26818e+07	1.31426e+07	1.20233e+07	1.3021e+07	1.18552e+07	1.20378e+07	1.11657e+07	1.31395e+07	1.35664e+07	1.28926e+07	1.15692e+07	1.05398e+07	1.10948e+07	1.15538e+07	1.30863e+07	8.96341e+06	1.16598e+07	1.11535e+07	1.26126e+07	1.21556e+07	9.2299e+06	1.02878e+07	9.59545e+06	1.26107e+07	1.18552e+07	9.84176e+06	1.08574e+07	9.24023e+06	9.68378e+06	1.24637e+07	24	72	1.02113
ot|OT_ostta09g02210|gb|CEF99056.1	OT_ostta09g02210	AT3G13440	4	4	244.27	[O. tauri]	1.02626e+06	840593	816560	886261	872364	774467	791143	795356	834677	701351	992037	885095	700801	1.03682e+06	960937	673286	644506	694056	757856	773194	825837	775432	723368	850834	834033	498008	730315	705639	867503	735162	722011	692840	559289	1.00414e+06	960937	550459	626710	488090	540963	747471	72	96	1.29151
ot|OT_ostta09g02220|gb|CEF99057.1	OT_ostta09g02220	AT3G13440|AT5G60790|AT5G44310|AT5G06110|AT3G11450|AT3G44050|AT3G19050|AT3G17360|AT1G13120|AT1G64790|AT2G44870|AT2G38040|AT5G49880|AT2G21470|AT3G15670|AT5G45500|AT4G32940|AT2G25940|AT1G06780|AT1G74880|AT3G17520|AT1G72100|AT1G22600|AT3G63500|AT1G14740|AT1G69200|AT4G39920|AT1G15060|AT5G13960	2	2	197.94	Coil [O. tauri]	415563	341262	309601	386154	275067	411413	418933	326389	329328	318713	443067	353448	428465	285434	289611	309318	350119	407882	322172	382352	334404	314808	274267	370718	262981	264552	386722	289572	342280	334078	322467	276674	341946	276438	289611	252890	340452	286840	229969	369632	48	24	1.04464
ot|OT_ostta09g02320|gb|CEF99068.1	OT_ostta09g02320	AT1G50140|AT3G19740|AT5G64580|AT3G03060|AT5G16930|AT1G21690|AT3G28580|AT3G28510|AT3G28610|AT3G28600|AT5G40010|AT3G47060|AT5G58870|AT5G15450|AT3G27120|AT1G53750|AT2G46620|AT4G04180|AT1G77470|AT4G25835|AT5G57480|AT3G29800|AT3G16290|AT1G64110|AT5G52882|AT4G30250|AT2G20140|AT4G29040|AT5G53350|AT1G33360|AT2G34560|AT3G56690|AT4G24710|AT2G25140|AT2G26140|AT5G15250|AT5G53170|AT1G79560|AT2G30950|AT1G06430…	2	1	172.82	26S proteasome subunit P45 Coil ATPases associated with a variety of cellular activities ATPase family associated with various cellular activities (AAA) 26Sp45: 26S proteasome subunit P45 family 26S PROTEASE REGULATORY SUBUNIT 26S PROTEASE [O. tauri	141104	89701.1	88303.7	76055.4	157384	93070.9	100689	105725	70688.7	104739	77168.9	76711	110932	52639.3	70800.4	71223.7	85688.2	91792.1	76091.1	78870.6	113547	82747.7	78225.7	73015.2	150469	59847.7	92947.4	93799.4	73468.7	109788	56164.1	60048.4	88532.1	50980.3	70800.4	58230.4	83322.2	64552.2	54314.4	76246.8	24	72	1.42317
ot|OT_ostta09g02330|gb|CAL55395.1	OT_ostta09g02330	AT4G28990|AT2G26695|AT5G25490|AT2G17975|AT1G50300|AT3G54230|AT1G55040|AT3G15680|AT1G67325|AT4G04980|AT1G61080|AT5G17790|AT1G48570|AT1G70650	4	4	213.22	Zinc finger, RanBP2-type Zinc finger domain Zn-finger in Ran binding protein and others ZINC FINGER PROTEIN SUBFAMILY NOT NAMED Zinc finger RanBP2-type signature. Zinc finger RanBP2 type profile. Ran binding protein zinc finger-like [O. tauri]	446821	338796	492924	488909	466985	606653	448017	474873	447069	516341	521083	562683	447736	469585	514253	469307	396341	590947	522801	526895	359558	312534	436668	469366	446466	390098	413570	421307	464651	541233	379248	440460	357326	454786	514253	383692	385397	415580	373179	509366	72	24	1.12572
ot|OT_ostta09g02410|gb|CAL55404.1	OT_ostta09g02410	AT5G25450|AT4G32470	4	4	184.11	Cytochrome b-c1 complex subunit 7 Bc1_14K Ubiquinol-cytochrome C reductase complex 14kD subunit CYTOCHROME B-C1 COMPLEX SUBUNIT 7 UBIQUINOL-CYTOCHROME C REDUCTASE COMPLEX 14 KD PROTEIN MEMBRANE COMPLEX C UBIQUINOL-CYTOCHROME REDUCTASE OXID [O. tauri	2.16944e+06	1.94865e+06	1.74964e+06	1.83111e+06	1.70089e+06	2.1001e+06	1.44668e+06	1.62374e+06	1.67709e+06	1.31874e+06	1.71229e+06	1.79814e+06	1.46835e+06	1.49819e+06	1.53467e+06	1.31106e+06	1.45272e+06	1.72786e+06	1.81926e+06	1.21804e+06	1.74575e+06	1.79759e+06	1.54995e+06	1.75792e+06	1.62616e+06	1.35043e+06	1.33545e+06	1.44058e+06	1.74304e+06	1.38231e+06	1.24622e+06	1.40756e+06	1.17185e+06	1.45098e+06	1.53467e+06	1.07188e+06	1.4126e+06	1.21511e+06	1.2986e+06	1.17752e+06	24	96	1.24848
[truncated: 356 more rows]
[truncated: 39 more columns]

## Sheet: Sig. Increasing
		A. thaliana orthologs					Normalised abundance																				Raw abundance
							24A	24B	24C	24D	24E	48A	48B	48C	48D	48E	72A	72B	72C	72D	72E	96A	96B	96C	96D	96E
[truncated: 36 more rows]
[truncated: 39 more columns]

## Sheet: Sig. Decreasing
		A. thaliana orthologs					Normalised abundance																				Raw abundance
							24A	24B	24C	24D	24E	48A	48B	48C	48D	48E	72A	72B	72C	72D	72E	96A	96B	96C	96D	96E
[truncated: 64 more rows]
[truncated: 39 more columns]
